# Supplementary material for: Distinct and shared functions of ALS-associated proteins TDP-43, FUS and TAF15 revealed by multisystem analyses
Source: Nat Commun. 2016 Jul 5;7:12143. doi: 10.1038/ncomms12143 (PMC4935974; doi:10.1038/ncomms12143)
Supplement: Supplementary Data 1 — Significantly differentially expressed genes upon TDP-43, FUS, or TAF15 knockdown in mouse striatum. [file ncomms12143-s2.xls]

## Sheet: TDP43_Straitum
geneid	baseMean	log2FoldChange	lfcSE	stat	pvalue	padj	gene_names
ENSMUSG00000000154.8	25.6717	0.737697	0.245748	3.00184	0.0026835	0.0141694	Slc22a18
ENSMUSG00000000204.8	13.939	0.841311	0.253658	3.31672	0.000910813	0.00611274	Slfn4
ENSMUSG00000000275.9	427.853	1.13378	0.198453	5.7131	1.10935e-08	5.44726e-07	Trim25
ENSMUSG00000000278.9	576.117	0.705262	0.115257	6.11906	9.41312e-10	6.90262e-08	Scpep1
ENSMUSG00000000290.7	446.571	0.615773	0.159691	3.85602	0.000115248	0.00118718	Itgb2
ENSMUSG00000000486.7	32.2778	0.61416	0.200188	3.06792	0.00215557	0.0119403	2015-09-01
ENSMUSG00000000682.7	256.84	1.29637	0.220679	5.87448	4.24182e-09	2.42876e-07	Cd52
ENSMUSG00000000732.7	158.477	0.638788	0.169866	3.76054	0.000169546	0.0016055	Icosl
ENSMUSG00000000791.7	22.9166	0.615124	0.245142	2.50926	0.0120984	0.0457058	Il12rb1
ENSMUSG00000000817.8	7.22316	0.834963	0.261013	3.19893	0.00137938	0.0084695	Fasl
ENSMUSG00000000901.8	53.7548	0.763263	0.214272	3.56213	0.000367863	0.00297637	Mmp11
ENSMUSG00000000958.4	123.083	0.8718	0.171488	5.08375	3.70053e-07	1.08773e-05	Slc7a7
ENSMUSG00000000982.5	90.4353	1.18961	0.196008	6.06921	1.28544e-09	9.13758e-08	Ccl3
ENSMUSG00000000983.7	33.5323	0.622432	0.208611	2.98369	0.00284794	0.0149022	Expi
ENSMUSG00000001020.7	110.574	0.896026	0.227357	3.94106	8.11234e-05	0.000893255	S100a4
ENSMUSG00000001025.4	734.196	1.13145	0.192621	5.87399	4.25421e-09	2.4292e-07	S100a6
ENSMUSG00000001123.9	560.244	1.40215	0.182471	7.68427	1.5387e-14	5.02458e-12	Lgals9
ENSMUSG00000001131.5	50.5615	1.0986	0.255898	4.29313	1.76171e-05	0.000258191	Timp1
ENSMUSG00000001166.10	39.7256	0.967861	0.222606	4.34787	1.37466e-05	0.00021171	Oas1c
ENSMUSG00000001228.8	78.48	1.00209	0.201274	4.97872	6.40066e-07	1.69112e-05	Uhrf1
ENSMUSG00000001348.8	29.1751	0.866197	0.263659	3.28529	0.00101877	0.00666396	Acp5
ENSMUSG00000001349.4	10.6413	0.66291	0.265885	2.49322	0.0126591	0.0474466	Cnn1
ENSMUSG00000001403.7	29.6394	0.870536	0.258198	3.37158	0.000747376	0.00520995	Ube2c
ENSMUSG00000001435.8	133.411	0.747141	0.191237	3.90689	9.34915e-05	0.00100405	Col18a1
ENSMUSG00000001555.4	155.172	0.589167	0.128603	4.58129	4.62124e-06	8.67738e-05	Fkbp10
ENSMUSG00000001588.6	6.39807	0.67904	0.263448	2.57751	0.00995148	0.0391521	Acap1
ENSMUSG00000001750.9	685.621	0.790261	0.152343	5.18739	2.13257e-07	6.84271e-06	Tcirg1
ENSMUSG00000001751.8	346.204	0.75931	0.165813	4.57932	4.66493e-06	8.75157e-05	Naglu
ENSMUSG00000001918.10	146.721	0.902087	0.189074	4.77108	1.83237e-06	4.01412e-05	Slc1a5
ENSMUSG00000001988.8	60.0381	-0.651762	0.217767	-2.99294	0.00276308	0.0145418	Npas1
ENSMUSG00000002100.8	39.1265	0.91508	0.218171	4.19432	2.73692e-05	0.00037094	Mybpc3
ENSMUSG00000002111.8	212.657	0.779144	0.167498	4.65165	3.29284e-06	6.54777e-05	Sfpi1
ENSMUSG00000002233.6	377.713	0.700238	0.154025	4.54627	5.4604e-06	9.91459e-05	Rhoc
ENSMUSG00000002257.6	59.2067	0.835898	0.182044	4.59174	4.39566e-06	8.31357e-05	Def6
ENSMUSG00000002289.9	30.0599	0.699673	0.200828	3.48394	0.000494087	0.00374535	Angptl4
ENSMUSG00000002325.8	629.419	1.08309	0.225102	4.81154	1.49772e-06	3.40226e-05	Irf9
ENSMUSG00000002332.9	1834.3	0.864597	0.15178	5.69637	1.22387e-08	5.9071e-07	Dhrs1
ENSMUSG00000002602.9	1671.19	0.822239	0.157201	5.23051	1.69047e-07	5.57241e-06	Axl
ENSMUSG00000002603.9	273.299	0.820586	0.172024	4.77017	1.84066e-06	4.02384e-05	Tgfb1
ENSMUSG00000002699.5	152.241	1.15441	0.160272	7.20284	5.89729e-13	1.4218e-10	Lcp2
ENSMUSG00000002930.5	5.04213	-0.673008	0.2602	-2.58651	0.00969546	0.0384416	Gsbs
ENSMUSG00000002944.8	56.4399	1.16241	0.252497	4.60366	4.15128e-06	7.90863e-05	Cd36
ENSMUSG00000002985.9	47252.8	0.738519	0.205745	3.58949	0.000331321	0.00274991	Apoe
ENSMUSG00000002992.10	20.8717	1.32085	0.266091	4.96391	6.90867e-07	1.79806e-05	Apoc2
ENSMUSG00000003279.9	6668.63	-0.62921	0.164898	-3.81576	0.000135763	0.00134534	Dlgap1
ENSMUSG00000003283.7	97.181	0.745371	0.175786	4.24021	2.23311e-05	0.000312381	Hck
ENSMUSG00000003484.4	45.1572	1.32769	0.261013	5.08667	3.64397e-07	1.07261e-05	Cyp4f18
ENSMUSG00000003617.10	471.784	0.760503	0.165425	4.59726	4.28089e-06	8.11855e-05	Cp
ENSMUSG00000003779.8	38.365	0.698463	0.244727	2.85405	0.00431654	0.0205962	Kif20a
ENSMUSG00000003812.7	238.295	0.715333	0.154095	4.64216	3.44786e-06	6.80423e-05	Dnase2a
ENSMUSG00000004098.7	135.028	0.920978	0.200281	4.59843	4.25689e-06	8.08771e-05	Col5a3
ENSMUSG00000004110.7	8720.35	-0.692257	0.129118	-5.36143	8.25658e-08	3.00617e-06	Cacna1e
ENSMUSG00000004266.9	346.002	0.805142	0.161953	4.97145	6.64538e-07	1.74475e-05	Ptpn6
ENSMUSG00000004341.7	124.677	0.676044	0.229208	2.94948	0.00318308	0.0162388	Gpx6
ENSMUSG00000004383.10	2732.39	-0.750219	0.124587	-6.02164	1.7266e-09	1.16777e-07	Large
ENSMUSG00000004473.9	52.8407	-0.700868	0.200583	-3.49415	0.000475568	0.00364064	Clec11a
ENSMUSG00000004552.10	25.1482	1.44928	0.260076	5.57254	2.51047e-08	1.07956e-06	Ctse
ENSMUSG00000004612.7	4.97826	1.11483	0.253559	4.39672	1.09901e-05	0.000175867	Nkg7
ENSMUSG00000004637.9	320.704	-0.801495	0.120358	-6.65924	2.75248e-11	3.80954e-09	Wwox
ENSMUSG00000004698.8	634.192	-0.59599	0.14528	-4.10236	4.08958e-05	0.000510868	Hdac9
ENSMUSG00000004707.8	358.597	1.34103	0.194622	6.89043	5.56225e-12	9.45084e-10	Ly9
ENSMUSG00000004885.5	35.2188	0.598163	0.204086	2.93094	0.00337935	0.0169649	Crabp2
ENSMUSG00000004891.10	490.252	0.772391	0.187499	4.11945	3.79777e-05	0.000481319	Nes
ENSMUSG00000004939.6	5.2543	0.707438	0.261177	2.70866	0.00675562	0.0291686	Itgb1bp3
ENSMUSG00000005087.10	652.688	1.64068	0.200822	8.16985	3.08775e-16	1.40284e-13	Cd44
ENSMUSG00000005107.7	45.8567	0.668463	0.21376	3.12717	0.00176499	0.0102491	Slc2a9
ENSMUSG00000005233.9	24.3029	0.807176	0.26627	3.03142	0.00243403	0.013097	Spc25
ENSMUSG00000005413.6	400.896	1.03398	0.198359	5.21268	1.86132e-07	6.10671e-06	Hmox1
ENSMUSG00000005493.8	6.74865	0.707545	0.266645	2.65351	0.00796601	0.0331769	Msh4
ENSMUSG00000005800.2	6.12223	1.10085	0.250005	4.40333	1.06603e-05	0.000171508	Mmp8
ENSMUSG00000005947.5	11.8219	0.772809	0.25861	2.98832	0.00280516	0.0147078	Itgae
ENSMUSG00000006143.6	4.37948	0.662539	0.261351	2.53506	0.0112429	0.0431049	2310043J07Rik
ENSMUSG00000006219.6	205.038	0.7464	0.193698	3.85343	0.000116476	0.00119677	Fblim1
ENSMUSG00000006281.7	295.088	0.746153	0.125188	5.96024	2.51862e-09	1.59023e-07	Tep1
ENSMUSG00000006389.6	8.89408	-0.839099	0.266253	-3.15151	0.00162428	0.00962453	Mpl
ENSMUSG00000006445.3	39.4374	0.642903	0.242055	2.65602	0.00790681	0.0330027	Epha2
ENSMUSG00000006517.4	297.626	-0.617579	0.140955	-4.38139	1.17925e-05	0.000186564	Mvd
ENSMUSG00000006519.9	589.636	1.06468	0.20294	5.24629	1.55196e-07	5.17297e-06	Cyba
ENSMUSG00000006585.2	34.955	0.693828	0.24025	2.88794	0.00387768	0.0188728	Cdt1
ENSMUSG00000006649.9	27.9762	-1.18554	0.242582	-4.88719	1.02287e-06	2.4944e-05	Nphs1
ENSMUSG00000007041.9	395.276	0.852355	0.151666	5.61996	1.91002e-08	8.60292e-07	Clic1
ENSMUSG00000007594.9	1256.4	-0.864523	0.242944	-3.55853	0.000372934	0.00300808	Hapln4
ENSMUSG00000007837.4	103.325	0.771871	0.166404	4.63852	3.50908e-06	6.89899e-05	Prrg2
ENSMUSG00000007872.3	702.528	0.615633	0.145986	4.21706	2.47511e-05	0.000339196	Id3
ENSMUSG00000007888.9	17.6516	0.774551	0.242387	3.19551	0.00139585	0.00854229	Crlf1
ENSMUSG00000007891.8	25594.8	1.14627	0.173263	6.61574	3.69685e-11	4.82878e-09	Ctsd
ENSMUSG00000008540.5	360.557	0.812068	0.16902	4.80457	1.55086e-06	3.49638e-05	Mgst1
ENSMUSG00000008682.7	722.096	0.604455	0.169788	3.56005	0.000370779	0.00299417	Rpl10
ENSMUSG00000009097.8	28.3241	0.652245	0.238656	2.73299	0.00627623	0.0275364	Tbx1
ENSMUSG00000009185.2	5.93216	0.806794	0.263963	3.05647	0.00223959	0.0123107	Ccl8
ENSMUSG00000009585.9	200.664	0.881332	0.180329	4.88737	1.02193e-06	2.4944e-05	Apobec3
ENSMUSG00000009628.8	41.0401	0.636844	0.202613	3.14316	0.00167134	0.00983368	Tex15
ENSMUSG00000009670.5	10.0572	0.660032	0.262345	2.5159	0.011873	0.0450533	Tex11
ENSMUSG00000009772.9	39.1021	0.883726	0.208671	4.23503	2.28522e-05	0.000317757	Nuak2
ENSMUSG00000010086.10	9143.7	-0.593797	0.137134	-4.33004	1.49082e-05	0.000225073	Rnf112
ENSMUSG00000010142.6	66.8689	0.774461	0.18203	4.25458	2.09438e-05	0.000297354	Tnfrsf13b
ENSMUSG00000010307.5	468.738	0.778731	0.162119	4.80346	1.55949e-06	3.5115e-05	Tmem86a
ENSMUSG00000010311.8	11.1349	-0.664087	0.26434	-2.51224	0.0119966	0.0454115	Optc
ENSMUSG00000010358.7	91.6077	1.1176	0.248546	4.49654	6.9068e-06	0.000120489	Ifi35
ENSMUSG00000010751.8	47.5607	0.653507	0.170254	3.83843	0.000123824	0.00125636	Tnfrsf22
ENSMUSG00000010830.7	15.4151	0.632735	0.246475	2.56713	0.0102544	0.0400423	Kdelr3
ENSMUSG00000011008.7	10.0061	0.938592	0.263101	3.56742	0.000360507	0.00293047	Mcoln2
ENSMUSG00000012428.8	57.5825	1.45814	0.23412	6.22818	4.71879e-10	3.8826e-08	Steap4
ENSMUSG00000012519.8	11.4765	0.748085	0.264981	2.82317	0.0047552	0.0222793	Mlkl
ENSMUSG00000013707.3	93.7103	0.738145	0.189797	3.88913	0.000100605	0.00106136	Tnfaip8l2
ENSMUSG00000014599.4	859.232	0.668813	0.137827	4.85256	1.21878e-06	2.87486e-05	Csf1
ENSMUSG00000014791.8	70.2146	0.795152	0.156709	5.07407	3.89405e-07	1.1303e-05	Elmo3
ENSMUSG00000015027.9	187.087	0.721071	0.160298	4.49831	6.84947e-06	0.000119688	Galns
ENSMUSG00000015202.7	180.903	0.654792	0.14508	4.51332	6.38196e-06	0.00011284	Cnksr3
ENSMUSG00000015243.4	4506.73	0.914621	0.174571	5.23924	1.61238e-07	5.34777e-06	Abca1
ENSMUSG00000015314.4	23.0378	0.806705	0.235175	3.43024	0.000603056	0.00440058	Slamf6
ENSMUSG00000015316.9	8.85986	0.706474	0.266759	2.64836	0.00808839	0.0335729	Slamf1
ENSMUSG00000015340.4	282.704	1.3239	0.266813	4.9619	6.98064e-07	1.81228e-05	Cybb
ENSMUSG00000015355.7	185.04	1.29156	0.2047	6.30954	2.7987e-10	2.47839e-08	Cd48
ENSMUSG00000015396.2	305.526	0.72163	0.136544	5.28495	1.2574e-07	4.32922e-06	Cd83
ENSMUSG00000015452.6	17.7485	0.618691	0.23734	2.60677	0.00913998	0.0368047	Ager
ENSMUSG00000015501.4	8953.47	-0.702829	0.125632	-5.59435	2.21444e-08	9.70221e-07	Hivep2
ENSMUSG00000015599.8	2993.28	-0.657507	0.0983793	-6.68339	2.33479e-11	3.25298e-09	Ttbk1
ENSMUSG00000015839.6	811.266	0.829389	0.155792	5.3237	1.01679e-07	3.62625e-06	Nfe2l2
ENSMUSG00000015852.7	2075.5	1.14041	0.136032	8.38344	5.14016e-17	2.55772e-14	Fcrls
ENSMUSG00000015854.6	162.796	1.13863	0.26531	4.29167	1.77331e-05	0.000259527	Cd5l
ENSMUSG00000015880.9	29.9073	0.633735	0.229135	2.76577	0.00567877	0.0255447	Ncapg
ENSMUSG00000015947.5	196.395	1.00487	0.19145	5.24876	1.53128e-07	5.11216e-06	Fcgr1
ENSMUSG00000016150.9	1214.62	-0.609445	0.243534	-2.50251	0.0123316	0.0464358	Odz1
ENSMUSG00000016256.9	2519.71	1.00903	0.150489	6.70502	2.01373e-11	2.90229e-09	Ctsz
ENSMUSG00000016356.10	253.448	1.07017	0.231466	4.62342	3.77459e-06	7.33814e-05	Col20a1
ENSMUSG00000016496.7	176.896	1.19544	0.245032	4.87869	1.0679e-06	2.57715e-05	Cd274
ENSMUSG00000016534.9	3091.88	0.607361	0.124759	4.86827	1.12582e-06	2.68283e-05	Lamp2
ENSMUSG00000017057.8	280.946	0.748115	0.124599	6.00419	1.92284e-09	1.27979e-07	Il13ra1
ENSMUSG00000017167.6	7004.65	-0.602223	0.109895	-5.47998	4.25367e-08	1.72282e-06	Cntnap1
ENSMUSG00000017386.4	163.053	0.673185	0.147727	4.55696	5.18989e-06	9.53945e-05	Traf4
ENSMUSG00000017446.7	106.562	0.666854	0.18216	3.66082	0.000251413	0.00219385	C1qtnf1
ENSMUSG00000017499.9	34.5998	0.773933	0.197936	3.91001	9.22927e-05	0.000994239	Cdc6
ENSMUSG00000017697.3	13.7409	0.68386	0.247987	2.75765	0.00582186	0.0260426	Ada
ENSMUSG00000017760.9	3574.66	0.65529	0.139875	4.68481	2.80217e-06	5.76762e-05	Ctsa
ENSMUSG00000017830.8	106.211	1.08573	0.253613	4.28104	1.86018e-05	0.000269411	Dhx58
ENSMUSG00000017978.10	1682.03	-0.799225	0.257686	-3.10155	0.0019251	0.0109417	Cadps2
ENSMUSG00000018166.8	606.869	0.683114	0.14826	4.60755	4.0744e-06	7.79056e-05	Erbb3
ENSMUSG00000018339.5	411.8	1.08815	0.224668	4.84339	1.27645e-06	2.9873e-05	Gpx3
ENSMUSG00000018415.8	1769.06	-0.951463	0.0800841	-11.8808	1.48937e-32	5.18774e-29	4933439F18Rik
ENSMUSG00000018554.6	54.4535	-0.739944	0.182608	-4.0521	5.07604e-05	0.000611083	Ybx2
ENSMUSG00000018593.6	6540.39	0.601279	0.145774	4.12475	3.71142e-05	0.000472957	Sparc
ENSMUSG00000018654.10	338.395	0.627816	0.126924	4.9464	7.55995e-07	1.93859e-05	Ikzf1
ENSMUSG00000018774.7	1546.91	1.13581	0.190302	5.96844	2.39535e-09	1.54032e-07	Cd68
ENSMUSG00000018819.4	170.779	0.672534	0.151142	4.44967	8.60032e-06	0.00014379	Lsp1
ENSMUSG00000018822.7	96.1921	1.4153	0.221846	6.37967	1.77471e-10	1.70136e-08	Sfrp5
ENSMUSG00000018865.7	5969.04	-0.620514	0.122639	-5.05968	4.19966e-07	1.19576e-05	Sult4a1
ENSMUSG00000018899.9	157.63	0.630071	0.212206	2.96915	0.00298625	0.0154786	Irf1
ENSMUSG00000018920.5	202.444	1.14735	0.190845	6.01197	1.83281e-09	1.22377e-07	Cxcl16
ENSMUSG00000018930.3	36.104	0.954346	0.261888	3.64411	0.000268322	0.00232106	Ccl4
ENSMUSG00000018983.8	29.1604	0.743565	0.242267	3.0692	0.00214636	0.0119047	E2f2
ENSMUSG00000019088.7	77.8363	1.0766	0.231765	4.64523	3.39694e-06	6.71642e-05	Dnase1l1
ENSMUSG00000019194.8	5149.34	-0.657158	0.141651	-4.63928	3.49624e-06	6.88358e-05	Scn1b
ENSMUSG00000019230.7	8.35981	0.783992	0.262309	2.98881	0.00280064	0.0146943	Lhx9
ENSMUSG00000019359.8	267.927	0.761989	0.145446	5.23898	1.61464e-07	5.34777e-06	Gdpd2
ENSMUSG00000019647.9	1214.89	0.631124	0.140843	4.48104	7.42805e-06	0.000127559	Sema6a
ENSMUSG00000019789.8	130.425	0.664423	0.140478	4.72974	2.24811e-06	4.7991e-05	Hey2
ENSMUSG00000019832.3	108.958	0.80361	0.196687	4.08572	4.39401e-05	0.000542413	Rab32
ENSMUSG00000019842.6	21.1418	0.718777	0.248932	2.88744	0.00388392	0.0188856	Traf3ip2
ENSMUSG00000019866.8	40.8392	0.657775	0.194912	3.37473	0.000738873	0.00516791	Aim1
ENSMUSG00000019874.5	496.235	0.894678	0.199166	4.49213	7.05136e-06	0.000122703	Fabp7
ENSMUSG00000019876.7	184.219	0.644527	0.111389	5.78625	7.1973e-09	3.82739e-07	Pkib
ENSMUSG00000019890.3	141.751	0.627402	0.209732	2.99145	0.00277656	0.0145939	Nts
ENSMUSG00000019929.8	263.975	0.722854	0.206473	3.50096	0.000463585	0.00357112	Dcn
ENSMUSG00000019935.9	222.344	-1.21195	0.188933	-6.41472	1.41081e-10	1.42438e-08	Slc17a8
ENSMUSG00000019942.6	30.8234	0.731545	0.260325	2.81012	0.00495228	0.0229944	Cdk1
ENSMUSG00000019979.6	491.563	0.634382	0.107413	5.90603	3.50461e-09	2.08076e-07	Apaf1
ENSMUSG00000020053.11	655.358	1.34634	0.220905	6.09467	1.09664e-09	7.90298e-08	Igf1
ENSMUSG00000020061.10	54.7348	-0.832723	0.266549	-3.12409	0.00178354	0.0103195	Mybpc1
ENSMUSG00000020067.7	72.7646	-0.759933	0.209555	-3.62642	0.00028738	0.00245642	Mypn
ENSMUSG00000020077.8	219.446	0.935409	0.169404	5.52175	3.35639e-08	1.39481e-06	Srgn
ENSMUSG00000020098.6	65.0851	0.594946	0.188838	3.15056	0.00162957	0.00964495	Pcbd1
ENSMUSG00000020100.9	1070.27	0.631585	0.155652	4.05768	4.9562e-05	0.000600462	Slc29a3
ENSMUSG00000020120.9	1567.64	0.634421	0.141674	4.47804	7.53327e-06	0.000129047	Plek
ENSMUSG00000020191.4	12.2121	1.20301	0.257799	4.66649	3.0639e-06	6.16884e-05	4930415F15Rik
ENSMUSG00000020220.8	2848.52	-0.755919	0.121866	-6.20286	5.5447e-10	4.45687e-08	Vps13d
ENSMUSG00000020227.4	55.1068	0.669705	0.21993	3.04509	0.00232613	0.0126664	Irak3
ENSMUSG00000020317.8	18.4313	-0.727392	0.254959	-2.85297	0.00433126	0.0206476	Theg
ENSMUSG00000020325.9	59.757	0.639127	0.170671	3.7448	0.000180539	0.00168592	Fstl3
ENSMUSG00000020330.8	27.3499	0.803095	0.259647	3.09303	0.00198124	0.0111968	Hmmr
ENSMUSG00000020334.6	178.344	0.648678	0.146104	4.43983	9.00301e-06	0.000149804	Slc22a4
ENSMUSG00000020363.6	255.669	0.648499	0.112334	5.77296	7.78909e-09	4.08944e-07	Gfpt2
ENSMUSG00000020377.8	139.698	0.951332	0.203738	4.66938	3.02104e-06	6.11198e-05	Ltc4s
ENSMUSG00000020388.6	223.586	0.839513	0.142517	5.89062	3.84749e-09	2.22739e-07	Pdlim4
ENSMUSG00000020396.7	1008.89	-0.802674	0.17991	-4.46153	8.13779e-06	0.000137598	Nefh
ENSMUSG00000020399.8	278.664	0.615847	0.142623	4.31802	1.57437e-05	0.000234684	Havcr2
ENSMUSG00000020407.7	50.1189	0.846543	0.174822	4.8423	1.28345e-06	3.0003e-05	Upp1
ENSMUSG00000020424.3	64.9589	0.594092	0.200207	2.96739	0.00300337	0.0155365	Gatsl3
ENSMUSG00000020431.5	13694.9	-0.81412	0.192008	-4.24003	2.23495e-05	0.000312429	Adcy1
ENSMUSG00000020432.6	873.256	0.724604	0.149563	4.8448	1.26738e-06	2.96939e-05	Tcn2
ENSMUSG00000020434.4	30.1522	0.665139	0.223848	2.97139	0.00296452	0.015385	4921536K21Rik
ENSMUSG00000020437.6	47.2267	0.736055	0.237189	3.10324	0.00191415	0.0108913	Myo1g
ENSMUSG00000020461.3	6.75638	0.680211	0.266745	2.55004	0.010771	0.0416781	1700034F02Rik
ENSMUSG00000020473.7	565.31	0.757328	0.194163	3.90048	9.60022e-05	0.00102627	Aebp1
ENSMUSG00000020493.8	46.3081	0.644828	0.239515	2.69222	0.00709777	0.0303344	Prr11
ENSMUSG00000020534.8	51.5768	0.773929	0.185843	4.16442	3.12144e-05	0.000412357	Shmt1
ENSMUSG00000020548.4	14.7662	-0.643861	0.259278	-2.48328	0.0130177	0.0484072	1700086D15Rik
ENSMUSG00000020553.8	87.6346	0.683181	0.169314	4.03499	5.46044e-05	0.000648397	Pctp
ENSMUSG00000020573.9	267.235	0.81873	0.140332	5.83425	5.40346e-09	2.9796e-07	Pik3cg
ENSMUSG00000020576.8	1213.22	-0.648399	0.114399	-5.66788	1.44572e-08	6.78966e-07	Nbas
ENSMUSG00000020592.8	33.6891	0.844416	0.225935	3.73744	0.000185905	0.00172907	Sdc1
ENSMUSG00000020628.8	1386.62	-0.775054	0.0916203	-8.45941	2.68741e-17	1.4041e-14	Ttc15
ENSMUSG00000020641.8	163.787	1.34524	0.265861	5.05996	4.19339e-07	1.1956e-05	Rsad2
ENSMUSG00000020649.5	95.4221	0.687287	0.221386	3.10447	0.00190621	0.0108534	Rrm2
ENSMUSG00000020704.7	835.72	-0.702183	0.190475	-3.68648	0.000227376	0.00202123	Accn1
ENSMUSG00000020713.6	13.3879	-0.922843	0.243091	-3.79629	0.000146877	0.00143237	Gh
ENSMUSG00000020734.6	1142.77	-0.687318	0.16306	-4.21511	2.49656e-05	0.000341687	Grin2c
ENSMUSG00000020773.5	74.9514	0.686078	0.174509	3.93148	8.44243e-05	0.000920868	Trim47
ENSMUSG00000020806.9	85.7095	0.870486	0.209793	4.14926	3.33549e-05	0.000434963	Rhbdf2
ENSMUSG00000020808.3	19.1154	0.696167	0.25881	2.68988	0.00714771	0.0304857	Fam64a
ENSMUSG00000020836.8	777.742	-0.587858	0.191009	-3.07764	0.00208646	0.0116249	Coro6
ENSMUSG00000020865.9	209.568	0.912585	0.205965	4.43078	9.3895e-06	0.000154879	Abcc3
ENSMUSG00000020897.6	16.8202	0.924888	0.25881	3.57362	0.000352085	0.00287993	Aurkb
ENSMUSG00000020901.7	194.207	0.665732	0.135865	4.89995	9.5861e-07	2.36808e-05	Pik3r5
ENSMUSG00000020908.7	51.4815	-0.817572	0.256536	-3.18696	0.00143774	0.00874488	Myh3
ENSMUSG00000020914.10	200.996	0.840682	0.23704	3.54658	0.000390268	0.00312178	Top2a
ENSMUSG00000020932.8	19137.1	1.01166	0.201503	5.02058	5.15144e-07	1.41101e-05	Gfap
ENSMUSG00000021041.7	19.6467	0.679029	0.255525	2.65739	0.00787486	0.0328956	2700073G19Rik
ENSMUSG00000021069.10	171.786	0.688655	0.141619	4.86274	1.15772e-06	2.74322e-05	Pygl
ENSMUSG00000021091.8	3605.52	1.49716	0.248102	6.03448	1.59475e-09	1.09275e-07	Serpina3n
ENSMUSG00000021127.6	1147.06	0.712989	0.169141	4.21537	2.49374e-05	0.000341524	Zfp36l1
ENSMUSG00000021175.8	34.9993	0.837096	0.245385	3.41136	0.000646404	0.00464553	Cdca7l
ENSMUSG00000021190.8	3655.73	0.697925	0.129654	5.38297	7.32686e-08	2.72949e-06	Lgmn
ENSMUSG00000021208.8	7.7535	-0.730689	0.265659	-2.75048	0.0059508	0.0264555	Ifi27l2b
ENSMUSG00000021211.3	7.32595	0.723817	0.266439	2.71663	0.006595	0.028613	Akr1c12
ENSMUSG00000021213.5	23.5244	1.03045	0.255201	4.0378	5.39556e-05	0.000642518	Akr1c13
ENSMUSG00000021219.9	441.278	-1.15625	0.184034	-6.28284	3.32451e-10	2.82434e-08	Rgs6
ENSMUSG00000021242.8	2519.61	0.701716	0.132723	5.28707	1.24288e-07	4.2934e-06	Npc2
ENSMUSG00000021281.8	151.225	1.14629	0.221291	5.17999	2.21896e-07	7.05845e-06	Tnfaip2
ENSMUSG00000021313.8	4362.05	-1.05818	0.189809	-5.57497	2.47572e-08	1.06709e-06	Ryr2
ENSMUSG00000021337.7	6.15327	0.690544	0.265061	2.60523	0.00918137	0.0369429	Scgn
ENSMUSG00000021342.7	31.9245	-0.754987	0.217596	-3.46968	0.000521088	0.00391734	Prl
ENSMUSG00000021408.8	146.957	0.680443	0.130748	5.20424	1.94787e-07	6.3508e-06	Ripk1
ENSMUSG00000021423.5	615.773	1.01675	0.1868	5.443	5.23896e-08	2.06194e-06	Ly86
ENSMUSG00000021477.7	3015.34	0.725642	0.0994861	7.2939	3.01102e-13	7.49135e-11	Ctsl
ENSMUSG00000021485.7	27.0367	0.626761	0.223697	2.80183	0.00508133	0.0234425	Mxd3
ENSMUSG00000021536.7	2103.78	-1.11424	0.217531	-5.12222	3.01958e-07	9.21122e-06	Adcy2
ENSMUSG00000021583.5	394.302	0.632965	0.179035	3.53543	0.000407107	0.00323257	Erap1
ENSMUSG00000021594.9	184.773	0.662563	0.158463	4.18119	2.89985e-05	0.000387989	Srd5a1
ENSMUSG00000021624.3	320.073	1.20252	0.184101	6.53185	6.49629e-11	7.50089e-09	Cd180
ENSMUSG00000021665.7	6392.67	0.604495	0.182412	3.3139	0.000920029	0.0061568	Hexb
ENSMUSG00000021670.8	2451.29	-0.595215	0.112733	-5.27987	1.29276e-07	4.42907e-06	Hmgcr
ENSMUSG00000021703.8	3289.42	0.668184	0.0997348	6.69961	2.08981e-11	2.97108e-09	Serinc5
ENSMUSG00000021708.10	1669.7	-0.651375	0.211332	-3.08224	0.00205451	0.011499	Rasgrf2
ENSMUSG00000021709.7	5707.22	0.59198	0.128405	4.61027	4.02142e-06	7.7175e-05	Erbb2ip
ENSMUSG00000021714.7	23.1032	0.693488	0.220393	3.1466	0.0016518	0.00974711	Cenpk
ENSMUSG00000021721.4	220.159	-0.922212	0.222068	-4.15283	3.28384e-05	0.000429199	Htr1a
ENSMUSG00000021730.7	622.023	-0.65081	0.204765	-3.17833	0.00148128	0.00895754	Hcn1
ENSMUSG00000021760.3	136.558	0.591809	0.199583	2.96523	0.00302453	0.0156266	Gpx8
ENSMUSG00000021803.9	188.881	0.865054	0.218161	3.96521	7.33323e-05	0.000819557	Cdhr1
ENSMUSG00000021815.3	24.0869	0.844233	0.225672	3.74098	0.000183305	0.00170793	Zmynd17
ENSMUSG00000021822.2	219.383	0.888081	0.198992	4.46291	8.08557e-06	0.000136826	Plau
ENSMUSG00000021876.8	596.42	0.99564	0.179578	5.54432	2.95094e-08	1.24589e-06	Rnase4
ENSMUSG00000021880.6	6.82934	0.80862	0.266475	3.03451	0.00240929	0.0129894	Rnase6
ENSMUSG00000021886.6	42.0415	1.5374	0.25546	6.01815	1.76419e-09	1.18553e-07	Gpr65
ENSMUSG00000021919.6	178.655	-1.3661	0.20269	-6.73986	1.58541e-11	2.3499e-09	Chat
ENSMUSG00000021939.6	20799.6	0.775232	0.131714	5.88571	3.96346e-09	2.28818e-07	Ctsb
ENSMUSG00000021948.8	602.526	0.798371	0.155168	5.14521	2.6722e-07	8.26129e-06	Prkcd
ENSMUSG00000021959.9	667.486	0.763663	0.107152	7.1269	1.02655e-12	2.23478e-10	Lats2
ENSMUSG00000021983.9	695.196	-0.781374	0.163139	-4.78962	1.67093e-06	3.7071e-05	Atp8a2
ENSMUSG00000021991.7	4268.32	-1.14562	0.158553	-7.22545	4.9944e-13	1.22798e-10	Cacna2d3
ENSMUSG00000021998.10	969.895	1.05053	0.15399	6.82205	8.97507e-12	1.4103e-09	Lcp1
ENSMUSG00000022014.7	45.6659	0.980129	0.245471	3.99285	6.52833e-05	0.000741815	Epsti1
ENSMUSG00000022025.7	28.0779	1.36671	0.236032	5.79033	7.02491e-09	3.74525e-07	Lect1
ENSMUSG00000022033.3	34.5058	0.999307	0.260976	3.82911	0.000128606	0.00129281	Pbk
ENSMUSG00000022034.9	20.819	0.930397	0.26119	3.56214	0.000367841	0.00297637	Esco2
ENSMUSG00000022037.8	25178.1	0.613688	0.164904	3.72149	0.000198047	0.00181535	Clu
ENSMUSG00000022054.5	6497.86	-0.70546	0.1713	-4.11828	3.81713e-05	0.000482939	Nefm
ENSMUSG00000022055.7	7673.82	-0.691244	0.108084	-6.39541	1.6012e-10	1.5935e-08	Nefl
ENSMUSG00000022074.5	28.4122	0.752116	0.244209	3.0798	0.00207138	0.0115717	Tnfrsf10b
ENSMUSG00000022112.6	368.752	-1.1365	0.127635	-8.90427	5.37371e-19	3.87259e-16	Gpc5
ENSMUSG00000022125.6	453.728	0.608961	0.107885	5.64455	1.65612e-08	7.54056e-07	Cln5
ENSMUSG00000022126.6	4.49554	0.913768	0.255227	3.58022	0.000343304	0.00283026	Irg1
ENSMUSG00000022129.2	44.3267	1.00996	0.249854	4.04221	5.29494e-05	0.000632698	Dct
ENSMUSG00000022146.5	478.53	1.21855	0.188579	6.46176	1.03491e-10	1.08143e-08	Osmr
ENSMUSG00000022148.8	350.752	0.642393	0.191167	3.36038	0.000778357	0.00538995	Fyb
ENSMUSG00000022150.9	480.992	0.745833	0.181974	4.09858	4.15694e-05	0.000516811	Dab2
ENSMUSG00000022177.8	48.3769	0.782351	0.189064	4.13803	3.50299e-05	0.000451351	Haus4
ENSMUSG00000022206.5	149.003	-1.01898	0.218633	-4.66068	3.15163e-06	6.29693e-05	Npr3
ENSMUSG00000022218.8	144.696	1.42687	0.266441	5.35529	8.5418e-08	3.07784e-06	Tgm1
ENSMUSG00000022236.8	12.1612	0.678859	0.255774	2.65413	0.00795128	0.0331368	Ropn1l
ENSMUSG00000022283.8	5624.36	0.588002	0.153724	3.82505	0.000130744	0.00130738	Pabpc1
ENSMUSG00000022306.7	243.954	-0.604576	0.164505	-3.67512	0.000237738	0.00209552	Zfpm2
ENSMUSG00000022346.8	144.636	1.05	0.160428	6.54502	5.94864e-11	7.03896e-09	Myc
ENSMUSG00000022367.7	13.9331	0.794976	0.25181	3.15704	0.00159378	0.00948686	Has2
ENSMUSG00000022371.8	33.2951	-0.606071	0.208799	-2.90266	0.00370012	0.0181861	Col14a1
ENSMUSG00000022375.6	139.006	-0.651326	0.126143	-5.16338	2.42535e-07	7.59931e-06	Lrrc6
ENSMUSG00000022385.9	31.2358	0.893621	0.262303	3.40682	0.000657234	0.00470718	Gtse1
ENSMUSG00000022416.9	4383.97	-0.5948	0.0938098	-6.34049	2.29036e-10	2.09022e-08	Cacna1i
ENSMUSG00000022432.6	4.57311	0.720273	0.264035	2.72794	0.00637305	0.0278699	Smc1b
ENSMUSG00000022439.3	259.075	0.898265	0.128372	6.99737	2.6082e-12	5.09427e-10	Parvg
ENSMUSG00000022468.5	78.3098	0.775843	0.195445	3.96963	7.19849e-05	0.000806656	Endou
ENSMUSG00000022479.9	27.3106	1.02884	0.222402	4.62605	3.72699e-06	7.25911e-05	Vdr
ENSMUSG00000022488.7	880.209	0.608672	0.122891	4.95295	7.30962e-07	1.88133e-05	Nckap1l
ENSMUSG00000022491.4	14.7558	1.28331	0.258167	4.97084	6.66635e-07	1.74806e-05	Glycam1
ENSMUSG00000022523.8	2848.66	-0.817333	0.16374	-4.99166	5.98627e-07	1.59983e-05	Fgf12
ENSMUSG00000022548.8	6814.81	0.691778	0.141211	4.89891	9.63711e-07	2.37573e-05	Apod
ENSMUSG00000022594.8	8576.83	-0.847137	0.0963026	-8.79662	1.41002e-18	8.92967e-16	Lynx1
ENSMUSG00000022602.7	3619.62	-1.04762	0.166359	-6.29734	3.02802e-10	2.64781e-08	Arc
ENSMUSG00000022676.6	11.0335	0.756024	0.255468	2.95937	0.00308271	0.0158425	Snai2
ENSMUSG00000022762.10	1986.94	-0.732971	0.156807	-4.67434	2.94907e-06	5.98756e-05	Ncam2
ENSMUSG00000022763.9	1433.9	-0.726862	0.208216	-3.4909	0.000481398	0.00367577	Aifm3
ENSMUSG00000022824.6	4.28093	0.954306	0.253081	3.77075	0.000162756	0.0015553	Muc13
ENSMUSG00000022831.8	274.214	0.892901	0.148172	6.02609	1.67973e-09	1.13976e-07	Hcls1
ENSMUSG00000022838.7	26.2542	0.634374	0.225738	2.81022	0.00495071	0.0229944	Eaf2
ENSMUSG00000022871.6	4.91997	0.669312	0.254519	2.62971	0.00854577	0.0349712	Fetub
ENSMUSG00000022876.10	88.5503	0.634329	0.169902	3.73351	0.000188831	0.00174928	Samsn1
ENSMUSG00000022906.8	296.581	1.10614	0.261913	4.22332	2.40735e-05	0.000331431	Parp9
ENSMUSG00000022912.8	672.606	0.724245	0.146677	4.93769	7.90525e-07	2.00988e-05	Pros1
ENSMUSG00000022935.7	127.905	-0.587121	0.188454	-3.11546	0.00183656	0.0105533	Grik1
ENSMUSG00000022945.5	16.0708	0.77861	0.264222	2.9468	0.00321078	0.0163277	Chaf1b
ENSMUSG00000022952.9	169.439	0.815087	0.173959	4.68551	2.79263e-06	5.75575e-05	Runx1
ENSMUSG00000022969.5	291.072	0.781312	0.15609	5.00553	5.57095e-07	1.4988e-05	Il10rb
ENSMUSG00000023022.7	420.729	0.63473	0.116589	5.44415	5.20533e-08	2.05257e-06	Lima1
ENSMUSG00000023031.7	71.2845	1.44442	0.194605	7.42232	1.15083e-13	3.25017e-11	Cela1
ENSMUSG00000023034.6	2444.29	-0.691401	0.206481	-3.3485	0.000812497	0.00558565	Nr4a1
ENSMUSG00000023067.7	825.445	1.15256	0.205276	5.61468	1.96926e-08	8.81277e-07	Cdkn1a
ENSMUSG00000023224.6	404.675	1.46049	0.20278	7.20234	5.91879e-13	1.4218e-10	Serping1
ENSMUSG00000023249.8	270.08	0.925285	0.186043	4.97351	6.57524e-07	1.7285e-05	Parp3
ENSMUSG00000023367.8	447.112	0.771071	0.158654	4.86007	1.17346e-06	2.77736e-05	Tmem176a
ENSMUSG00000023505.7	32.938	0.814803	0.248203	3.28281	0.00102777	0.00670811	Cdca3
ENSMUSG00000023826.7	54.4454	-1.56439	0.208707	-7.4956	6.59952e-14	1.97033e-11	Park2
ENSMUSG00000023885.7	210.108	0.698261	0.167741	4.16274	3.14451e-05	0.000414881	Thbs2
ENSMUSG00000023905.8	68.1786	0.599883	0.242538	2.47336	0.013385	0.0493857	Tnfrsf12a
ENSMUSG00000023945.6	518.969	-0.690127	0.186248	-3.70542	0.000211042	0.00191265	Slc5a7
ENSMUSG00000023951.9	1774.1	-0.675229	0.102593	-6.58164	4.65276e-11	5.78797e-09	Vegfa
ENSMUSG00000023965.7	1152.67	-0.71139	0.10269	-6.92755	4.28197e-12	7.74795e-10	Fbxl17
ENSMUSG00000023992.8	1369	0.978145	0.170938	5.72221	1.05149e-08	5.20738e-07	Trem2
ENSMUSG00000024014.6	95.514	0.588997	0.159451	3.69391	0.00022083	0.00197566	Pim1
ENSMUSG00000024056.9	14.4475	0.647968	0.260404	2.48832	0.0128347	0.0478792	Ndc80
ENSMUSG00000024066.7	207.331	0.767748	0.204407	3.75597	0.000172671	0.00162846	Xdh
ENSMUSG00000024079.4	463.826	1.16729	0.25403	4.59508	4.32574e-06	8.19616e-05	Eif2ak2
ENSMUSG00000024087.2	99.0477	0.785367	0.217262	3.61483	0.000300543	0.00254706	Cyp1b1
ENSMUSG00000024109.10	4577.85	-0.788203	0.110125	-7.15734	8.22556e-13	1.84845e-10	Nrxn1
ENSMUSG00000024164.8	545.532	1.3891	0.262287	5.2961	1.18303e-07	4.12068e-06	C3
ENSMUSG00000024165.8	231.381	0.653933	0.16639	3.93012	8.49047e-05	0.000925142	Hn1l
ENSMUSG00000024211.9	246.395	-1.08568	0.189284	-5.73575	9.70816e-09	4.85385e-07	Grm8
ENSMUSG00000024246.7	138.363	0.913039	0.115455	7.90818	2.61172e-15	9.74683e-13	Thumpd2
ENSMUSG00000024300.10	386.092	0.597403	0.168699	3.54123	0.000398266	0.00317683	Myo1f
ENSMUSG00000024308.7	1097.26	0.91346	0.188754	4.83942	1.30217e-06	3.03051e-05	Tapbp
ENSMUSG00000024338.8	152.422	1.27363	0.213721	5.95934	2.53264e-09	1.59426e-07	Psmb8
ENSMUSG00000024339.6	231.24	0.62375	0.168172	3.709	0.000208076	0.00189233	Tap2
ENSMUSG00000024378.3	707.245	-0.617948	0.126948	-4.86774	1.12882e-06	2.68693e-05	Stard4
ENSMUSG00000024395.7	209.901	0.690659	0.17153	4.02647	5.66206e-05	0.00066441	Lims2
ENSMUSG00000024401.8	12.1168	1.29254	0.266567	4.84885	1.24181e-06	2.92259e-05	Tnf
ENSMUSG00000024411.8	6158.31	0.695828	0.156687	4.44089	8.95875e-06	0.000149186	Aqp4
ENSMUSG00000024421.9	169.873	-0.593358	0.125902	-4.71288	2.44245e-06	5.14046e-05	Lama3
ENSMUSG00000024538.7	43.1315	0.735436	0.221173	3.32517	0.000883649	0.00596506	Ppic
ENSMUSG00000024544.7	771.213	-0.6463	0.0866303	-7.46045	8.62306e-14	2.53822e-11	D18Ertd653e
ENSMUSG00000024610.8	252.309	0.799248	0.22624	3.53275	0.000411262	0.0032579	Cd74
ENSMUSG00000024659.7	26.5333	0.620915	0.23956	2.5919	0.00954475	0.0380316	Anxa1
ENSMUSG00000024671.6	57.8581	1.01029	0.260422	3.87942	0.000104706	0.00109522	Ms4a14
ENSMUSG00000024672.5	161.886	0.907658	0.266015	3.41205	0.000644759	0.00464107	Ms4a7
ENSMUSG00000024675.12	11.4692	0.882773	0.252011	3.50291	0.000460197	0.00355131	Ms4a4c
ENSMUSG00000024677.7	76.3678	1.25573	0.220243	5.70157	1.18709e-08	5.75613e-07	Ms4a6b
ENSMUSG00000024679.4	107.255	0.860855	0.241602	3.56311	0.000366492	0.00296988	Ms4a6d
ENSMUSG00000024691.6	136.776	1.02258	0.169608	6.02908	1.64898e-09	1.12254e-07	Fam111a
ENSMUSG00000024696.8	73.4598	0.945164	0.177317	5.33037	9.80131e-08	3.5015e-06	Lpxn
ENSMUSG00000024725.6	280.263	0.652433	0.129719	5.0296	4.91502e-07	1.35958e-05	Ostf1
ENSMUSG00000024737.2	362.346	1.06197	0.220536	4.81542	1.46893e-06	3.35475e-05	Slc15a3
ENSMUSG00000024778.6	61.1735	0.598409	0.206549	2.89717	0.00376545	0.0184598	Fas
ENSMUSG00000024781.8	768.877	0.922439	0.173332	5.3218	1.02743e-07	3.65174e-06	Lipa
ENSMUSG00000024793.8	155.499	-0.879108	0.158951	-5.53067	3.19011e-08	1.34416e-06	Tnfrsf25
ENSMUSG00000024795.9	40.0595	0.785984	0.245996	3.19511	0.00139777	0.00854904	Kif20b
ENSMUSG00000024862.9	3449.72	-0.648808	0.113743	-5.70416	1.16916e-08	5.68238e-07	Klc2
ENSMUSG00000024885.7	143.58	0.702849	0.162624	4.32193	1.54671e-05	0.000231221	Aldh3b1
ENSMUSG00000024909.8	272.345	0.610385	0.135255	4.51286	6.39604e-06	0.000112993	Efemp2
ENSMUSG00000024910.4	7.67287	1.02173	0.266624	3.83211	0.000127051	0.00127963	Ctsw
ENSMUSG00000024912.5	7.95823	0.822775	0.261251	3.14936	0.00163627	0.00967368	Fosl1
ENSMUSG00000024957.8	127.173	-0.821879	0.250091	-3.28632	0.00101507	0.00664594	Kcnk4
ENSMUSG00000024965.8	170.939	0.795987	0.172472	4.61517	3.92769e-06	7.5724e-05	Fermt3
ENSMUSG00000024985.11	404.262	1.05331	0.204793	5.14329	2.69962e-07	8.33372e-06	Tcf7l2
ENSMUSG00000024989.8	19.7439	0.655366	0.253809	2.58212	0.00981956	0.0387718	Cep55
ENSMUSG00000024998.9	809.972	0.769705	0.133729	5.7557	8.62854e-09	4.44157e-07	Plce1
ENSMUSG00000025017.8	317.611	1.18327	0.176486	6.70459	2.01967e-11	2.90229e-09	Pik3ap1
ENSMUSG00000025044.8	40.9937	1.15031	0.262208	4.38701	1.14921e-05	0.00018306	Msr1
ENSMUSG00000025058.4	31.0934	0.69769	0.252717	2.76076	0.00576676	0.0258456	5430427O19Rik
ENSMUSG00000025069.7	18.317	0.615513	0.248438	2.47754	0.0132292	0.0489514	Gsto2
ENSMUSG00000025083.10	340.289	0.771445	0.1617	4.77083	1.83466e-06	4.01493e-05	Afap1l2
ENSMUSG00000025154.7	370.02	0.650736	0.147108	4.42353	9.71011e-06	0.000159287	Arhgap19
ENSMUSG00000025176.8	24.1017	0.678645	0.214408	3.1652	0.00154977	0.00928143	Hoga1
ENSMUSG00000025225.7	136.479	0.638227	0.182736	3.49261	0.000478319	0.00365766	Nfkb2
ENSMUSG00000025232.6	2309.42	0.883213	0.133819	6.60006	4.10987e-11	5.26946e-09	Hexa
ENSMUSG00000025270.7	62.3577	-0.773381	0.237782	-3.25248	0.00114403	0.00733053	Alas2
ENSMUSG00000025318.7	5079.51	-0.732251	0.109498	-6.68736	2.27226e-11	3.18711e-09	Jph3
ENSMUSG00000025351.7	1909.78	0.838754	0.16575	5.06035	4.18496e-07	1.1956e-05	Cd63
ENSMUSG00000025353.3	162.711	0.692328	0.137203	5.04602	4.51102e-07	1.26545e-05	Ormdl2
ENSMUSG00000025355.6	57.9666	0.93132	0.255047	3.65156	0.000260651	0.00226441	Mmp19
ENSMUSG00000025358.9	101.512	0.682215	0.154455	4.41691	1.00124e-05	0.000162912	Cdk2
ENSMUSG00000025362.5	1614.7	0.628328	0.134494	4.67178	2.98607e-06	6.04707e-05	Rps26
ENSMUSG00000025366.6	289.411	0.730816	0.164188	4.45108	8.54394e-06	0.000143306	Esyt1
ENSMUSG00000025370.5	661.509	-0.830983	0.130959	-6.34534	2.21934e-10	2.0523e-08	Cdh9
ENSMUSG00000025432.5	42.1153	0.656888	0.25136	2.61334	0.00896625	0.0362317	Avil
ENSMUSG00000025492.6	815.699	1.20245	0.262441	4.58178	4.61039e-06	8.66479e-05	Ifitm3
ENSMUSG00000025498.7	231.465	1.09258	0.249097	4.38618	1.15358e-05	0.000183615	Irf7
ENSMUSG00000025507.7	65.1906	0.654503	0.171903	3.80739	0.000140443	0.00138254	Lrdd
ENSMUSG00000025510.6	639.236	0.792692	0.129244	6.13331	8.60665e-10	6.42394e-08	Cd151
ENSMUSG00000025511.8	244.613	1.02377	0.155809	6.57067	5.00904e-11	6.08627e-09	Tspan4
ENSMUSG00000025534.10	507.823	0.836765	0.155932	5.36621	8.04065e-08	2.93266e-06	Gusb
ENSMUSG00000025551.7	1229.68	-1.23336	0.124418	-9.91303	3.6541e-23	4.24262e-20	Fgf14
ENSMUSG00000025574.7	21.9413	0.75939	0.251694	3.01712	0.00255192	0.0135983	Tk1
ENSMUSG00000025591.5	384.526	1.05175	0.116751	9.00853	2.08833e-19	1.55872e-16	1810029B16Rik
ENSMUSG00000025647.10	1100.45	0.685955	0.179375	3.82413	0.000131234	0.00131103	Shisa5
ENSMUSG00000025701.6	22.6119	0.822148	0.25083	3.27772	0.00104651	0.00681412	Alox5
ENSMUSG00000025754.4	7.82362	-0.877775	0.266362	-3.29542	0.000982744	0.00647693	Agbl1
ENSMUSG00000025779.4	52.5234	0.615422	0.206675	2.97772	0.00290401	0.0151387	Ly96
ENSMUSG00000025877.8	103.008	0.904597	0.183719	4.92381	8.48741e-07	2.13195e-05	Hk3
ENSMUSG00000025887.3	53.2651	1.19672	0.187199	6.39275	1.6293e-10	1.61372e-08	Casp12
ENSMUSG00000025888.5	63.4888	1.05389	0.235535	4.47444	7.66129e-06	0.000130492	Casp1
ENSMUSG00000025909.9	542.642	-1.28897	0.164488	-7.83624	4.64227e-15	1.70208e-12	Sntg1
ENSMUSG00000025963.4	19.4075	-0.653242	0.241652	-2.70323	0.00686698	0.0295173	Mdh1b
ENSMUSG00000026012.2	17.7745	0.63758	0.247425	2.57686	0.00997015	0.0391961	Cd28
ENSMUSG00000026029.8	144.217	0.887197	0.153703	5.77214	7.82705e-09	4.08944e-07	Casp8
ENSMUSG00000026031.9	906.954	0.632686	0.0971477	6.51263	7.3848e-11	8.25321e-09	Cflar
ENSMUSG00000026043.11	134.087	0.788825	0.213862	3.68848	0.0002256	0.00200887	Col3a1
ENSMUSG00000026072.6	220.264	0.774672	0.164354	4.71345	2.4356e-06	5.13122e-05	Il1r1
ENSMUSG00000026073.7	9.98707	1.12911	0.261039	4.32543	1.52232e-05	0.000228556	Il1r2
ENSMUSG00000026126.8	51.6968	0.819342	0.221238	3.70345	0.00021269	0.00192424	Ptpn18
ENSMUSG00000026141.7	358.523	-0.98861	0.186818	-5.29184	1.21095e-07	4.20393e-06	Col19a1
ENSMUSG00000026177.5	291.215	0.917676	0.186272	4.92654	8.36977e-07	2.11256e-05	Slc11a1
ENSMUSG00000026185.8	12996.4	0.85413	0.194549	4.39031	1.1319e-05	0.000180715	Igfbp5
ENSMUSG00000026202.7	9750.47	-0.62075	0.111222	-5.58116	2.38918e-08	1.04241e-06	Tuba4a
ENSMUSG00000026222.9	266.98	1.00579	0.205844	4.88619	1.02804e-06	2.5029e-05	Sp100
ENSMUSG00000026247.7	372.838	-0.925172	0.136241	-6.79068	1.11605e-11	1.72773e-09	Ecel1
ENSMUSG00000026271.9	25.7679	1.05933	0.252646	4.19293	2.75371e-05	0.000372731	Gpr35
ENSMUSG00000026285.6	8.44756	0.869403	0.26412	3.2917	0.000995846	0.00654471	Pdcd1
ENSMUSG00000026303.6	115.523	0.666246	0.147617	4.51333	6.3818e-06	0.00011284	Mlph
ENSMUSG00000026333.8	258.999	0.90587	0.149293	6.06772	1.29739e-09	9.16016e-08	Gin1
ENSMUSG00000026335.9	4167.51	-0.588379	0.129934	-4.52827	5.94678e-06	0.00010668	Pam
ENSMUSG00000026355.4	187.134	0.637839	0.204725	3.11559	0.00183577	0.0105516	Mcm6
ENSMUSG00000026358.6	23.5499	0.861373	0.249977	3.4458	0.000569365	0.00420911	Rgs1
ENSMUSG00000026385.9	3300.8	0.791422	0.150464	5.25987	1.44158e-07	4.85147e-06	Dbi
ENSMUSG00000026387.8	37.6821	0.739434	0.231451	3.19477	0.00139943	0.00855667	Sctr
ENSMUSG00000026389.10	208.118	0.973035	0.15726	6.18744	6.11475e-10	4.87757e-08	Steap3
ENSMUSG00000026395.8	393.97	0.882298	0.183951	4.79638	1.61558e-06	3.61498e-05	Ptprc
ENSMUSG00000026418.10	155.286	0.810099	0.170417	4.75363	1.99801e-06	4.30238e-05	Tnni1
ENSMUSG00000026433.7	87.2301	0.642115	0.186886	3.43586	0.000590679	0.0043284	Rab7l1
ENSMUSG00000026456.11	385.97	0.619809	0.0939917	6.59429	4.27286e-11	5.40109e-09	Cyb5r1
ENSMUSG00000026471.8	157.934	0.61449	0.143879	4.27087	1.94714e-05	0.000279678	Mr1
ENSMUSG00000026480.6	177.073	0.852429	0.171968	4.95692	7.16212e-07	1.84564e-05	Ncf2
ENSMUSG00000026527.7	929.579	-0.719178	0.119267	-6.02999	1.63971e-09	1.11988e-07	Rgs7
ENSMUSG00000026536.8	84.0732	1.42233	0.266376	5.33954	9.31829e-08	3.3461e-06	Mnda
ENSMUSG00000026547.9	559.263	1.66801	0.18902	8.82452	1.09934e-18	7.41132e-16	Tagln2
ENSMUSG00000026566.9	719.137	0.751189	0.130593	5.75213	8.81284e-09	4.50317e-07	Mpzl1
ENSMUSG00000026586.8	360.309	0.612385	0.136459	4.48767	7.20064e-06	0.000124369	Prrx1
ENSMUSG00000026605.7	99.4253	0.935354	0.218976	4.27148	1.94179e-05	0.000279103	Cenpf
ENSMUSG00000026610.7	767.119	-0.585141	0.152601	-3.83446	0.000125842	0.00127236	Esrrg
ENSMUSG00000026628.8	79.4769	1.19811	0.225075	5.32316	1.01979e-07	3.63075e-06	Atf3
ENSMUSG00000026656.9	479.344	1.252	0.179406	6.97859	2.98148e-12	5.6135e-10	Fcgr2b
ENSMUSG00000026728.3	3580.61	1.40486	0.239494	5.86593	4.46611e-09	2.53634e-07	Vim
ENSMUSG00000026730.6	89.5602	0.712307	0.20178	3.53013	0.000415363	0.00327891	Pter
ENSMUSG00000026749.5	739.264	0.793445	0.11128	7.13015	1.00263e-12	2.20568e-10	Nek6
ENSMUSG00000026786.8	356.514	0.725163	0.136842	5.29926	1.16275e-07	4.0636e-06	Apbb1ip
ENSMUSG00000026822.9	91.9986	1.18303	0.260645	4.53884	5.65641e-06	0.000101996	Lcn2
ENSMUSG00000026832.6	18.7903	0.657587	0.246626	2.66634	0.00766829	0.0322909	Cytip
ENSMUSG00000026837.9	469.917	-0.667049	0.227477	-2.93239	0.00336368	0.0169188	Col5a1
ENSMUSG00000026866.9	7.74549	0.747627	0.26615	2.80904	0.00496891	0.023048	Kynu
ENSMUSG00000026875.7	36.9519	0.692467	0.246774	2.80608	0.00501478	0.0232124	Traf1
ENSMUSG00000026880.9	468.749	0.676645	0.153243	4.4155	1.00779e-05	0.00016365	Stom
ENSMUSG00000026885.6	802.079	-0.652786	0.0965825	-6.75884	1.391e-11	2.12194e-09	Ttll11
ENSMUSG00000026896.7	297.184	0.906606	0.264061	3.43331	0.000596249	0.00435852	Ifih1
ENSMUSG00000026946.3	90.7581	0.787374	0.200543	3.9262	8.62986e-05	0.000938584	Nmi
ENSMUSG00000026959.7	11324.8	-0.589856	0.0879853	-6.70403	2.02753e-11	2.90229e-09	Grin1
ENSMUSG00000027009.11	244.281	0.687645	0.139654	4.92394	8.48199e-07	2.13195e-05	Itga4
ENSMUSG00000027015.4	208.983	1.53944	0.199191	7.72847	1.0885e-14	3.72928e-12	Cybrd1
ENSMUSG00000027074.8	147.883	1.35286	0.227943	5.93506	2.93731e-09	1.79494e-07	Slc43a3
ENSMUSG00000027078.7	118.251	1.08093	0.240656	4.49161	7.06874e-06	0.000122801	Ube2l6
ENSMUSG00000027115.8	42.2023	0.743347	0.21716	3.42303	0.000619271	0.00450005	Kif18a
ENSMUSG00000027189.10	8251.39	-0.60848	0.136575	-4.45528	8.3784e-06	0.000141096	Trim44
ENSMUSG00000027208.8	42.3513	0.611349	0.189738	3.22206	0.00127271	0.0079617	Fgf7
ENSMUSG00000027219.6	8.05678	1.06214	0.255727	4.15342	3.27537e-05	0.000428628	Slc28a2
ENSMUSG00000027227.7	519.107	0.708472	0.0895836	7.90851	2.60492e-15	9.74683e-13	Sord
ENSMUSG00000027230.9	89.6349	0.915932	0.170907	5.35923	8.35789e-08	3.03777e-06	Creb3l1
ENSMUSG00000027270.8	2644.25	-0.721256	0.147328	-4.89557	9.80201e-07	2.40719e-05	6330527O06Rik
ENSMUSG00000027273.7	46548.6	-0.599338	0.148405	-4.03854	5.37842e-05	0.000641207	Snap25
ENSMUSG00000027293.7	478.075	0.796765	0.0976881	8.15622	3.4568e-16	1.5371e-13	Ehd4
ENSMUSG00000027296.7	1836.05	-0.804767	0.107029	-7.51915	5.51335e-14	1.66991e-11	Itpka
ENSMUSG00000027306.9	44.7475	1.03945	0.234719	4.4285	9.48925e-06	0.000156031	Nusap1
ENSMUSG00000027322.4	161.418	1.36479	0.264763	5.15477	2.53941e-07	7.92107e-06	Siglec1
ENSMUSG00000027326.7	34.5242	0.741589	0.252401	2.93814	0.00330191	0.0166965	Casc5
ENSMUSG00000027331.8	45.6011	0.642335	0.230624	2.7852	0.00534944	0.0243781	D2Ertd750e
ENSMUSG00000027379.7	24.852	0.776785	0.255803	3.03666	0.00239217	0.012921	Bub1
ENSMUSG00000027381.10	217.913	0.594603	0.146587	4.05631	4.98546e-05	0.000603284	Bcl2l11
ENSMUSG00000027399.1	77.9887	1.17279	0.186596	6.28517	3.27487e-10	2.80498e-08	Il1a
ENSMUSG00000027469.9	103.788	0.631731	0.230567	2.73991	0.00614568	0.0271254	Tpx2
ENSMUSG00000027514.8	71.8494	1.00208	0.252555	3.96779	7.25424e-05	0.000812467	Zbp1
ENSMUSG00000027555.8	39.6339	0.605173	0.227064	2.6652	0.00769417	0.0323738	Car13
ENSMUSG00000027580.10	298.633	0.811111	0.187368	4.32897	1.49807e-05	0.000225726	BC006779
ENSMUSG00000027611.6	20.9809	0.651096	0.234375	2.77801	0.00546932	0.0248162	Procr
ENSMUSG00000027641.7	110.722	0.679038	0.176951	3.83743	0.000124331	0.00125952	Rbl1
ENSMUSG00000027656.7	9.22635	0.772642	0.266362	2.90072	0.00372302	0.0182775	Wisp2
ENSMUSG00000027699.9	47.7796	0.606883	0.221253	2.74294	0.00608913	0.0269383	Ect2
ENSMUSG00000027712.8	1612.31	0.601705	0.126264	4.76546	1.88427e-06	4.10629e-05	Anxa5
ENSMUSG00000027715.3	123.222	0.710575	0.149152	4.7641	1.89694e-06	4.12959e-05	Ccna2
ENSMUSG00000027716.6	473.477	-0.879556	0.195891	-4.49003	7.1213e-06	0.000123304	Trpc3
ENSMUSG00000027762.5	10.7828	1.60697	0.265236	6.05864	1.37276e-09	9.62728e-08	Sucnr1
ENSMUSG00000027790.8	5.93166	1.12008	0.263793	4.24605	2.17572e-05	0.000306404	Sis
ENSMUSG00000027799.7	7877.83	-0.83278	0.109259	-7.62211	2.49571e-14	7.90272e-12	Nbea
ENSMUSG00000027832.4	28.0156	0.842015	0.248004	3.39517	0.000685861	0.00486552	Ptx3
ENSMUSG00000027833.8	41.2387	0.747209	0.206601	3.61668	0.0002984	0.00253095	Shox2
ENSMUSG00000027840.4	32.5548	-0.717569	0.253619	-2.82931	0.00466482	0.0219325	Wnt2b
ENSMUSG00000027843.7	37.8824	0.6787	0.191076	3.552	0.000382322	0.00307077	Ptpn22
ENSMUSG00000027848.9	795.388	0.685914	0.153066	4.48115	7.42409e-06	0.000127559	Olfml3
ENSMUSG00000027858.7	3519.39	0.613938	0.186383	3.29397	0.000987846	0.00650031	Tspan2
ENSMUSG00000027863.7	6.50821	0.658499	0.263042	2.5034	0.0123006	0.0463357	Cd2
ENSMUSG00000027907.4	137.951	1.29998	0.228203	5.6966	1.22217e-08	5.9071e-07	S100a11
ENSMUSG00000027939.7	25.4879	0.713247	0.211301	3.37549	0.000736835	0.0051571	Nup210l
ENSMUSG00000027947.7	190.863	0.594615	0.15722	3.78206	0.000155534	0.00150139	Il6ra
ENSMUSG00000027961.5	23.1946	0.800659	0.218717	3.6607	0.000251523	0.0021939	Lrrc39
ENSMUSG00000027962.9	896.433	0.63168	0.13634	4.63312	3.6019e-06	7.04174e-05	Vcam1
ENSMUSG00000027995.9	229.845	1.28425	0.179609	7.15025	8.66188e-13	1.92579e-10	Tlr2
ENSMUSG00000028033.9	2940.02	-0.896234	0.129407	-6.92572	4.33758e-12	7.74795e-10	Kcnq5
ENSMUSG00000028044.4	29.7091	0.823965	0.242809	3.39347	0.00069014	0.00489255	Cks1b
ENSMUSG00000028068.8	78.7446	0.608412	0.229634	2.64949	0.00806136	0.0334873	Iqgap3
ENSMUSG00000028072.6	74.3909	-1.01102	0.206991	-4.88438	1.03757e-06	2.52142e-05	Ntrk1
ENSMUSG00000028089.4	349.772	1.05269	0.106549	9.87995	5.0858e-23	5.59412e-20	Chd1l
ENSMUSG00000028108.8	230.89	0.642624	0.148889	4.31613	1.58791e-05	0.000236365	Ecm1
ENSMUSG00000028158.8	401.581	0.608737	0.102481	5.94	2.8502e-09	1.76231e-07	Mttp
ENSMUSG00000028172.4	112.932	-0.706379	0.180418	-3.91524	9.03154e-05	0.000975958	Tacr3
ENSMUSG00000028195.3	253.053	0.889149	0.192958	4.608	4.06559e-06	7.78083e-05	Cyr61
ENSMUSG00000028197.4	476.176	-0.586722	0.217419	-2.69857	0.00696375	0.0298902	Col24a1
ENSMUSG00000028211.5	709.23	0.725581	0.135435	5.3574	8.44265e-08	3.05682e-06	Trp53inp1
ENSMUSG00000028214.7	63.7225	0.679356	0.177452	3.82839	0.000128984	0.00129598	Gem
ENSMUSG00000028228.5	849.669	0.648258	0.0998742	6.49074	8.54133e-11	9.39501e-09	Cpne3
ENSMUSG00000028238.6	45.694	1.09821	0.261232	4.20396	2.62283e-05	0.000357797	Atp6v0d2
ENSMUSG00000028269.4	9.84861	0.866497	0.261186	3.31755	0.000908107	0.00610317	Gbp1
ENSMUSG00000028270.6	328.64	1.34373	0.263319	5.10304	3.34235e-07	1.00218e-05	Gbp2
ENSMUSG00000028327.7	44.8777	0.69876	0.246428	2.83555	0.00457462	0.0215959	1300002K09Rik
ENSMUSG00000028341.3	781.416	-0.719091	0.189036	-3.80399	0.000142386	0.00139771	Nr4a3
ENSMUSG00000028362.2	16.1308	0.658831	0.265888	2.47786	0.0132174	0.048951	Tnfsf8
ENSMUSG00000028364.8	211.203	1.18251	0.218232	5.41858	6.00733e-08	2.32332e-06	Tnc
ENSMUSG00000028370.6	96.971	-0.943011	0.174158	-5.41469	6.13965e-08	2.35005e-06	Pappa
ENSMUSG00000028373.9	925.85	-0.943122	0.158285	-5.95838	2.54754e-09	1.59883e-07	Astn2
ENSMUSG00000028378.6	29.8959	0.969297	0.225275	4.30272	1.6871e-05	0.000248301	Ptgr1
ENSMUSG00000028413.7	343.879	0.738564	0.156935	4.70618	2.52401e-06	5.27492e-05	B4galt1
ENSMUSG00000028438.9	41.0227	0.585701	0.18736	3.12608	0.00177152	0.0102671	Kif24
ENSMUSG00000028441.6	76.7158	1.30575	0.154055	8.47587	2.33336e-17	1.25038e-14	1110017D15Rik
ENSMUSG00000028457.12	22.3808	0.784353	0.24248	3.23471	0.00121765	0.00770205	Atp8b5
ENSMUSG00000028480.8	124.166	1.07452	0.178997	6.003	1.93709e-09	1.28518e-07	Glipr2
ENSMUSG00000028494.6	262.059	1.11464	0.176428	6.31783	2.65255e-10	2.37921e-08	Plin2
ENSMUSG00000028497.5	215.783	1.18616	0.20208	5.86974	4.36471e-09	2.48551e-07	Ptplad2
ENSMUSG00000028539.8	15.6647	0.875983	0.255554	3.42778	0.000608548	0.00443446	Artn
ENSMUSG00000028551.8	91.3309	0.89766	0.196544	4.56723	4.94214e-06	9.15654e-05	Cdkn2c
ENSMUSG00000028581.10	6254.21	0.986628	0.161167	6.12178	9.25337e-10	6.80937e-08	Laptm5
ENSMUSG00000028583.8	552.577	0.887363	0.180743	4.90954	9.12901e-07	2.26857e-05	Pdpn
ENSMUSG00000028599.4	292.841	0.903746	0.18679	4.8383	1.30953e-06	3.04349e-05	Tnfrsf1b
ENSMUSG00000028610.10	21.2277	0.691213	0.224293	3.08174	0.00205791	0.0115118	Dmrtb1
ENSMUSG00000028691.6	3176.2	0.608381	0.111575	5.45265	4.96242e-08	1.97166e-06	Prdx1
ENSMUSG00000028702.9	50.8123	0.67553	0.194941	3.4653	0.000529635	0.00397017	Rad54l
ENSMUSG00000028716.8	10.7986	0.862284	0.266438	3.23634	0.00121073	0.00767225	Pdzk1ip1
ENSMUSG00000028717.6	80.3263	1.02542	0.156971	6.53255	6.46578e-11	7.50089e-09	Tal1
ENSMUSG00000028804.9	2153.54	-0.721284	0.146983	-4.90727	9.23527e-07	2.29101e-05	Csmd2
ENSMUSG00000028813.2	33.2682	-0.669458	0.209277	-3.19891	0.0013795	0.0084695	CK137956
ENSMUSG00000028874.8	27.4604	0.736041	0.262346	2.80561	0.00502216	0.0232363	Fgr
ENSMUSG00000028876.7	665.007	-0.596049	0.183728	-3.2442	0.00117781	0.00749547	Epha10
ENSMUSG00000028931.5	7434.11	-0.613707	0.10864	-5.64901	1.61374e-08	7.47617e-07	Kcnab2
ENSMUSG00000028965.7	19.9656	0.747733	0.238356	3.13704	0.00170666	0.00998527	Tnfrsf9
ENSMUSG00000029007.8	300.343	0.665156	0.125321	5.3076	1.11077e-07	3.90806e-06	Agtrap
ENSMUSG00000029028.8	1694.75	0.862159	0.058881	14.6424	1.50639e-48	1.5741e-44	Lrrc47
ENSMUSG00000029070.3	184.208	0.709385	0.167489	4.23541	2.28135e-05	0.00031764	Mxra8
ENSMUSG00000029082.10	8.34622	0.803048	0.266344	3.01508	0.00256911	0.0136725	Bst1
ENSMUSG00000029088.8	481.606	-1.3073	0.151098	-8.65203	5.05932e-18	2.8577e-15	Kcnip4
ENSMUSG00000029095.11	5562.34	-0.665917	0.171185	-3.89004	0.00010023	0.00105801	Ablim2
ENSMUSG00000029104.8	4911.99	-0.892977	0.155908	-5.72758	1.01872e-08	5.06908e-07	Htt
ENSMUSG00000029108.7	1741.41	-0.793096	0.134761	-5.88522	3.97529e-09	2.28869e-07	Pcdh7
ENSMUSG00000029120.7	12415.7	-0.660237	0.097182	-6.79382	1.09202e-11	1.70315e-09	Ppp2r2c
ENSMUSG00000029135.9	1055.51	-0.633139	0.18327	-3.45468	0.000550952	0.00410324	Fosl2
ENSMUSG00000029204.4	47.1765	0.92537	0.205069	4.51249	6.40722e-06	0.000113095	Rhoh
ENSMUSG00000029217.9	115.903	0.777519	0.126611	6.141	8.20038e-10	6.25474e-08	Tec
ENSMUSG00000029219.7	187.041	-0.987862	0.20232	-4.88267	1.04656e-06	2.54032e-05	Slc10a4
ENSMUSG00000029298.8	178.827	0.887853	0.231321	3.83819	0.000123947	0.00125685	Gbp9
ENSMUSG00000029304.8	1232.29	0.937206	0.259509	3.61145	0.000304489	0.00257008	Spp1
ENSMUSG00000029307.5	95.6681	-0.65109	0.190839	-3.41173	0.000645524	0.00464107	Dmp1
ENSMUSG00000029322.6	6.72227	0.750768	0.261809	2.86762	0.00413577	0.0198972	Plac8
ENSMUSG00000029337.1	48.5855	-0.705429	0.244163	-2.88917	0.00386262	0.0188126	Fgf5
ENSMUSG00000029338.8	58.5213	0.748443	0.202193	3.70163	0.000214222	0.00193392	Antxr2
ENSMUSG00000029360.3	146.268	-0.963876	0.198806	-4.84832	1.24511e-06	2.92706e-05	Gm9754
ENSMUSG00000029371.5	66.9921	1.25856	0.258147	4.87538	1.08601e-06	2.6028e-05	Cxcl5
ENSMUSG00000029380.10	7.94249	1.07444	0.266649	4.02941	5.59173e-05	0.000659397	Cxcl1
ENSMUSG00000029417.7	10.6923	1.19425	0.254615	4.6904	2.72673e-06	5.64776e-05	Cxcl9
ENSMUSG00000029470.8	530.467	0.67475	0.128351	5.25707	1.46367e-07	4.90998e-06	P2rx4
ENSMUSG00000029471.8	3471.97	-0.675016	0.149939	-4.50195	6.73329e-06	0.000117954	Camkk2
ENSMUSG00000029484.8	360.918	0.866096	0.139931	6.18943	6.03808e-10	4.83486e-08	Anxa3
ENSMUSG00000029544.9	1497.15	-0.734454	0.177291	-4.14264	3.43332e-05	0.000444009	Cabp1
ENSMUSG00000029552.12	41.4299	0.615454	0.204614	3.00788	0.00263075	0.0139437	Tes
ENSMUSG00000029561.10	714.711	1.25191	0.254824	4.91286	8.97556e-07	2.23843e-05	Oasl2
ENSMUSG00000029622.10	792.31	1.15763	0.175637	6.59102	4.36815e-11	5.46647e-09	Arpc1b
ENSMUSG00000029658.10	19.3241	0.610051	0.233117	2.61694	0.00887232	0.0359695	Wdr95
ENSMUSG00000029685.8	5.15953	1.00464	0.256351	3.91899	8.89213e-05	0.000964383	Asb15
ENSMUSG00000029727.7	56.7658	0.698887	0.183679	3.80495	0.000141833	0.00139294	Cyp3a13
ENSMUSG00000029762.6	42.4676	1.26516	0.198107	6.38625	1.70001e-10	1.65248e-08	Akr1b8
ENSMUSG00000029771.5	168.348	0.766176	0.159042	4.81746	1.45399e-06	3.32815e-05	Irf5
ENSMUSG00000029810.8	977.988	0.658144	0.134155	4.90584	9.3026e-07	2.3035e-05	Tmem176b
ENSMUSG00000029814.8	6.06709	0.690073	0.263778	2.61611	0.00889378	0.0360355	Igf2bp3
ENSMUSG00000029816.7	3681.71	1.16983	0.265881	4.39981	1.08344e-05	0.000173908	Gpnmb
ENSMUSG00000029826.8	403.189	1.13544	0.205459	5.52634	3.26978e-08	1.3667e-06	Zc3hav1
ENSMUSG00000029869.6	2176.32	-0.614159	0.134203	-4.57634	4.7318e-06	8.86111e-05	Ephb6
ENSMUSG00000029915.7	117.641	0.722885	0.182556	3.95981	7.50102e-05	0.00083385	Clec5a
ENSMUSG00000029917.8	52.0523	-0.832204	0.232666	-3.57682	0.000347795	0.00285378	C130060K24Rik
ENSMUSG00000029919.4	568.094	0.701801	0.130066	5.39573	6.82446e-08	2.56519e-06	Hpgds
ENSMUSG00000029994.9	259.095	0.961467	0.183035	5.25291	1.49719e-07	5.00635e-06	Anxa4
ENSMUSG00000030089.9	94.8663	0.712764	0.1648	4.32502	1.5252e-05	0.00022866	Slc41a3
ENSMUSG00000030102.7	25544.7	-0.798273	0.116694	-6.84075	7.87815e-12	1.24731e-09	Itpr1
ENSMUSG00000030107.9	107.701	1.15104	0.260981	4.41043	1.03167e-05	0.00016701	Usp18
ENSMUSG00000030111.8	795.073	1.56368	0.221565	7.05742	1.69623e-12	3.44171e-10	A2m
ENSMUSG00000030117.4	7.09625	0.694425	0.258411	2.68729	0.00720342	0.0306545	Gdf3
ENSMUSG00000030144.2	28.6529	0.713026	0.266734	2.67317	0.00751387	0.0317429	Clec4d
ENSMUSG00000030156.3	4.88659	0.708191	0.234115	3.02497	0.00248661	0.0133182	Cd69
ENSMUSG00000030205.9	4.08826	1.00384	0.257562	3.89745	9.72091e-05	0.00103441	Gprc5d
ENSMUSG00000030208.9	204.417	1.40754	0.213468	6.5937	4.29007e-11	5.40109e-09	Emp1
ENSMUSG00000030214.4	13.4578	0.87023	0.266727	3.26262	0.00110387	0.00710715	Plbd1
ENSMUSG00000030219.7	8.09996	1.03473	0.266322	3.88523	0.000102231	0.00107513	Erp27
ENSMUSG00000030220.7	1011.68	0.780876	0.135913	5.74542	9.16923e-09	4.61754e-07	Arhgdib
ENSMUSG00000030236.7	26.7518	0.689053	0.254071	2.71204	0.00668697	0.028928	Slco1b2
ENSMUSG00000030263.7	62.7421	0.838886	0.179189	4.68156	2.84698e-06	5.82183e-05	Lrmp
ENSMUSG00000030270.5	892.132	-0.641682	0.243978	-2.63008	0.0085365	0.034947	Cpne9
ENSMUSG00000030337.10	2019.35	-0.846952	0.163117	-5.1923	2.07716e-07	6.69915e-06	Vamp1
ENSMUSG00000030339.7	249.565	0.743116	0.154533	4.8088	1.51839e-06	3.43429e-05	Ltbr
ENSMUSG00000030341.10	449.778	0.909839	0.164543	5.52949	3.21166e-08	1.34805e-06	Tnfrsf1a
ENSMUSG00000030342.8	2668.83	1.04386	0.159981	6.52493	6.80329e-11	7.81219e-09	Cd9
ENSMUSG00000030351.4	64.5652	-0.689721	0.263619	-2.61636	0.00888726	0.0360194	Tspan11
ENSMUSG00000030365.5	10.2716	0.869973	0.265599	3.27551	0.00105472	0.00685448	Clec2i
ENSMUSG00000030376.6	8192.15	-0.65343	0.143098	-4.56632	4.96359e-06	9.18007e-05	Slc8a2
ENSMUSG00000030515.8	823.053	-1.07203	0.134321	-7.98105	1.45094e-15	5.83137e-13	Tarsl2
ENSMUSG00000030518.10	1308.73	-0.70531	0.141013	-5.00175	5.68116e-07	1.52414e-05	Fam189a1
ENSMUSG00000030523.10	12.914	1.25403	0.261414	4.79712	1.60962e-06	3.60694e-05	Trpm1
ENSMUSG00000030560.9	555.263	0.931045	0.152451	6.10717	1.01411e-09	7.35897e-08	Ctsc
ENSMUSG00000030562.9	9.44345	0.7591	0.266587	2.84748	0.00440675	0.0209501	Nox4
ENSMUSG00000030577.6	170.736	1.22852	0.212831	5.77225	7.82184e-09	4.08944e-07	Cd22
ENSMUSG00000030579.9	1472.9	1.22163	0.191437	6.38138	1.75495e-10	1.69017e-08	Tyrobp
ENSMUSG00000030592.9	2231.88	-0.64205	0.183286	-3.50299	0.00046007	0.00355131	Ryr1
ENSMUSG00000030621.10	1373.97	-0.789045	0.0892621	-8.83964	9.60283e-19	6.68965e-16	Me3
ENSMUSG00000030641.8	28.5148	0.713072	0.244062	2.92169	0.00348142	0.0173813	4632434I11Rik
ENSMUSG00000030681.11	194.672	0.688385	0.136726	5.03476	4.78436e-07	1.33496e-05	Mvp
ENSMUSG00000030703.7	26.1048	0.709107	0.229174	3.09419	0.00197353	0.0111623	Gdpd3
ENSMUSG00000030717.3	269.251	0.756988	0.175654	4.30955	1.6359e-05	0.000242129	Nupr1
ENSMUSG00000030742.6	31.4954	0.67657	0.208334	3.24753	0.00116413	0.00743331	Lat
ENSMUSG00000030748.7	196.358	0.680346	0.173701	3.91676	8.97463e-05	0.000970812	Il4ra
ENSMUSG00000030793.3	118.445	0.877364	0.166988	5.25406	1.48786e-07	4.98314e-06	Pycard
ENSMUSG00000030806.5	15088.8	-0.60448	0.100763	-5.99904	1.98484e-09	1.3127e-07	Stx1b
ENSMUSG00000030830.11	58.7211	0.668744	0.242677	2.7557	0.00585672	0.0261426	Itgal
ENSMUSG00000030847.7	290.84	0.680499	0.162913	4.17707	2.95294e-05	0.000393833	Bag3
ENSMUSG00000030921.9	374.772	1.23546	0.262423	4.70788	2.50306e-06	5.24162e-05	Trim30a
ENSMUSG00000030966.6	110.223	1.16059	0.2483	4.67412	2.95213e-06	5.98756e-05	Trim21
ENSMUSG00000030981.3	10.5983	0.896388	0.265234	3.37961	0.000725885	0.00509754	Mmp21
ENSMUSG00000031004.7	281.161	0.841742	0.217757	3.86552	0.000110854	0.00114803	Mki67
ENSMUSG00000031070.8	14.6735	0.717372	0.256894	2.79248	0.0052305	0.0239405	Mrgprf
ENSMUSG00000031097.8	19.3	0.937252	0.234129	4.00314	6.25084e-05	0.000718177	Tnni2
ENSMUSG00000031101.6	95.6882	0.819862	0.136881	5.9896	2.10352e-09	1.3868e-07	Sash3
ENSMUSG00000031103.6	151.495	0.72938	0.175479	4.15651	3.23149e-05	0.000424214	Elf4
ENSMUSG00000031125.2	14.149	0.720978	0.262319	2.74848	0.00598731	0.0265779	3830403N18Rik
ENSMUSG00000031165.6	91.076	0.701273	0.15908	4.40829	1.04188e-05	0.000168412	Was
ENSMUSG00000031207.10	1913.35	1.0779	0.146032	7.38127	1.56786e-13	4.20087e-11	Msn
ENSMUSG00000031209.8	123.865	-0.614208	0.173644	-3.53717	0.000404433	0.00321378	Heph
ENSMUSG00000031264.7	123.674	0.883213	0.168385	5.2452	1.56114e-07	5.19526e-06	Btk
ENSMUSG00000031266.6	365.868	0.606502	0.117845	5.1466	2.65249e-07	8.21762e-06	Gla
ENSMUSG00000031273.9	83.1537	1.00537	0.20803	4.83283	1.34607e-06	3.11533e-05	Col4a6
ENSMUSG00000031274.9	185.77	0.801346	0.185086	4.32958	1.49395e-05	0.000225268	Col4a5
ENSMUSG00000031304.12	49.8386	1.11076	0.243449	4.56261	5.05226e-06	9.31104e-05	Il2rg
ENSMUSG00000031312.5	16.7495	0.632134	0.236225	2.67598	0.00745117	0.0315035	Itgb1bp2
ENSMUSG00000031343.7	2114.9	-0.651831	0.209305	-3.11427	0.00184404	0.0105869	Gabra3
ENSMUSG00000031376.8	2341.35	-0.706531	0.104513	-6.76023	1.37769e-11	2.11708e-09	Atp2b3
ENSMUSG00000031387.7	195.418	0.960351	0.162671	5.90364	3.55573e-09	2.10513e-07	Renbp
ENSMUSG00000031410.8	63.8149	-0.801404	0.205587	-3.89812	9.69417e-05	0.00103314	Nxf7
ENSMUSG00000031490.5	54.3263	0.673376	0.213774	3.14994	0.00163302	0.00965719	Eif4ebp1
ENSMUSG00000031504.5	28.4373	0.685523	0.231411	2.96236	0.00305287	0.0157342	Rab20
ENSMUSG00000031521.3	165.456	0.682419	0.133147	5.12531	2.97042e-07	9.08912e-06	Aga
ENSMUSG00000031553.8	10.1516	0.673429	0.266073	2.53099	0.011374	0.0434958	Adam3
ENSMUSG00000031554.10	11.3678	0.718114	0.255646	2.80901	0.00496935	0.023048	Adam5
ENSMUSG00000031558.8	670.054	-0.793134	0.178755	-4.437	9.12232e-06	0.000151187	Slit2
ENSMUSG00000031594.8	12.2051	0.742411	0.252869	2.93595	0.00332526	0.0167699	Fgl1
ENSMUSG00000031595.9	28.4057	0.754634	0.243002	3.10546	0.00189983	0.0108305	Pdgfrl
ENSMUSG00000031596.9	1687.34	0.620694	0.134225	4.62427	3.75916e-06	7.31496e-05	Slc7a2
ENSMUSG00000031637.7	30.3214	0.852137	0.211485	4.0293	5.59431e-05	0.000659397	Lrp2bp
ENSMUSG00000031639.5	603.175	0.736699	0.140821	5.23147	1.68168e-07	5.55221e-06	Tlr3
ENSMUSG00000031640.8	10.1559	1.48184	0.262523	5.64458	1.6558e-08	7.54056e-07	Klkb1
ENSMUSG00000031662.7	44.6393	0.676072	0.207546	3.25745	0.00112417	0.00722226	Snx20
ENSMUSG00000031712.7	34.7963	0.664402	0.216724	3.06566	0.00217189	0.0120112	Il15
ENSMUSG00000031740.7	141.818	1.27418	0.205326	6.20564	5.44762e-10	4.39574e-08	Mmp2
ENSMUSG00000031756.4	29.8713	0.648377	0.229508	2.82508	0.00472689	0.0221695	Cenpn
ENSMUSG00000031766.3	20.9308	1.01662	0.259741	3.91399	9.07822e-05	0.000980494	Slc12a3
ENSMUSG00000031802.8	18.2574	0.715553	0.249909	2.86325	0.00419319	0.0201225	Phxr4
ENSMUSG00000031821.5	25.3214	0.801117	0.224185	3.57346	0.000352301	0.00288029	Gins2
ENSMUSG00000031838.6	230.264	1.04681	0.162871	6.42724	1.29942e-10	1.32471e-08	Ifi30
ENSMUSG00000031875.6	256.772	1.04948	0.138289	7.58898	3.22441e-14	1.00578e-11	Cmtm3
ENSMUSG00000031994.7	44.1424	-0.662006	0.217017	-3.05048	0.00228474	0.0124997	Adamts8
ENSMUSG00000031995.2	57.7288	1.16634	0.236838	4.92463	8.45212e-07	2.1282e-05	St14
ENSMUSG00000031997.7	145.57	-0.607525	0.126198	-4.81406	1.47897e-06	3.37066e-05	Trpc6
ENSMUSG00000032036.8	843.261	-0.835931	0.169872	-4.92095	8.61244e-07	2.15332e-05	Kirrel3
ENSMUSG00000032083.8	11.4648	0.82324	0.252436	3.26118	0.0011095	0.00713684	Apoa1
ENSMUSG00000032093.6	5.87935	0.790878	0.253227	3.1232	0.00178895	0.0103451	Cd3e
ENSMUSG00000032135.8	518.934	0.871758	0.138316	6.30264	2.92626e-10	2.58042e-08	Mcam
ENSMUSG00000032193.7	444.173	-0.757251	0.167711	-4.5152	6.32561e-06	0.000112128	Ldlr
ENSMUSG00000032218.6	37.0706	0.745225	0.19826	3.75882	0.000170714	0.00161291	Ccnb2
ENSMUSG00000032231.8	407.591	1.05232	0.171993	6.11839	9.45259e-10	6.90733e-08	Anxa2
ENSMUSG00000032245.6	265.328	0.629517	0.0985688	6.38658	1.69641e-10	1.65248e-08	Cln6
ENSMUSG00000032265.8	313.57	0.999569	0.170591	5.85946	4.64371e-09	2.62294e-07	Fam46a
ENSMUSG00000032300.5	365.657	0.623435	0.160873	3.87532	0.000106483	0.00110992	1700017B05Rik
ENSMUSG00000032322.8	54.2169	0.670596	0.210478	3.18607	0.0014422	0.00876645	Pstpip1
ENSMUSG00000032344.10	42.9601	1.00427	0.180269	5.57093	2.53378e-08	1.08511e-06	E330016A19Rik
ENSMUSG00000032355.8	305.528	-0.671906	0.186818	-3.59658	0.000322423	0.00269102	2310046A06Rik
ENSMUSG00000032359.8	542.232	0.696347	0.167472	4.15798	3.21079e-05	0.000422027	Ctsh
ENSMUSG00000032369.7	45.9287	0.802867	0.201308	3.98825	6.65633e-05	0.000753699	Plscr1
ENSMUSG00000032372.7	90.6107	1.31278	0.249049	5.27118	1.35548e-07	4.59873e-06	Plscr2
ENSMUSG00000032377.7	130.801	0.627526	0.176198	3.56148	0.000368765	0.00298136	Plscr4
ENSMUSG00000032380.2	33.6617	-0.673257	0.221936	-3.03357	0.0024168	0.0130144	Dapk2
ENSMUSG00000032436.9	73.8884	0.849105	0.196089	4.3302	1.48973e-05	0.000225073	Cmtm7
ENSMUSG00000032440.5	859.602	0.818003	0.148778	5.49814	3.83825e-08	1.56366e-06	Tgfbr2
ENSMUSG00000032452.6	1567.37	-0.910306	0.255273	-3.56601	0.000362452	0.00294285	Clstn2
ENSMUSG00000032508.7	142.709	0.631292	0.174968	3.60804	0.000308513	0.00259462	Myd88
ENSMUSG00000032554.9	775.832	1.01303	0.262269	3.86256	0.000112204	0.00116087	Trf
ENSMUSG00000032556.9	141.144	0.746508	0.19475	3.83315	0.000126511	0.00127727	Bfsp2
ENSMUSG00000032577.9	138.271	0.758273	0.157817	4.80475	1.54944e-06	3.49638e-05	Mapkapk3
ENSMUSG00000032596.7	149.956	0.904072	0.23195	3.89769	9.71133e-05	0.00103391	Uba7
ENSMUSG00000032643.6	51.9267	0.845286	0.1672	5.05553	4.29198e-07	1.21378e-05	Fhl3
ENSMUSG00000032648.8	519.238	-0.695226	0.145116	-4.79084	1.66081e-06	3.68856e-05	Pygm
ENSMUSG00000032661.8	53.3074	1.28552	0.249711	5.14801	2.63267e-07	8.17535e-06	Oas3
ENSMUSG00000032673.4	74.9017	0.820337	0.180417	4.54691	5.44405e-06	9.91074e-05	Prorsd1
ENSMUSG00000032690.9	130.524	0.966283	0.256849	3.76207	0.000168513	0.00159789	Oas2
ENSMUSG00000032705.8	1780.26	-0.651624	0.10637	-6.12604	9.00946e-10	6.65331e-08	Exd2
ENSMUSG00000032715.8	34.5044	1.06267	0.221319	4.80154	1.57449e-06	3.5382e-05	Trib3
ENSMUSG00000032725.8	19.9274	1.75978	0.260729	6.74945	1.48405e-11	2.2313e-09	Folr2
ENSMUSG00000032750.6	61.2913	0.696735	0.220833	3.15503	0.00160481	0.00953322	Gab3
ENSMUSG00000032783.7	12.6204	0.838618	0.258415	3.24523	0.00117354	0.00747741	Troap
ENSMUSG00000032807.5	43.3718	-0.747048	0.262997	-2.84053	0.00450393	0.0213007	Alox12b
ENSMUSG00000032860.3	27.8225	0.674091	0.246318	2.73667	0.00620636	0.0273182	P2ry2
ENSMUSG00000032878.10	1014.8	-0.796177	0.124895	-6.37476	1.8325e-10	1.74079e-08	Ccdc85a
ENSMUSG00000032890.10	3536.44	-0.718629	0.171621	-4.1873	2.82292e-05	0.00038013	Rims3
ENSMUSG00000032939.7	963.016	-0.61383	0.108167	-5.67483	1.3883e-08	6.62114e-07	Nup93
ENSMUSG00000032985.8	76.4551	-0.649695	0.170333	-3.81426	0.000136593	0.00135252	5730522E02Rik
ENSMUSG00000033016.9	244.354	0.672841	0.142717	4.71451	2.42298e-06	5.11493e-05	Nfatc1
ENSMUSG00000033114.9	23.3312	0.727363	0.240064	3.02987	0.00244656	0.0131475	Slc35d2
ENSMUSG00000033152.7	1438.75	-0.634637	0.1771	-3.5835	0.000339021	0.00280158	Podxl2
ENSMUSG00000033161.8	15923.2	-0.658689	0.138506	-4.75569	1.97772e-06	4.26986e-05	Atp1a1
ENSMUSG00000033192.3	514.779	0.649151	0.12467	5.20696	1.91964e-07	6.26854e-06	Lpcat2
ENSMUSG00000033207.6	90.8354	0.893394	0.206426	4.32791	1.50529e-05	0.000226324	Mamdc2
ENSMUSG00000033220.6	189.786	1.16701	0.174271	6.69654	2.13417e-11	3.01365e-09	Rac2
ENSMUSG00000033355.5	215.039	1.42712	0.266438	5.35628	8.49536e-08	3.0664e-06	Rtp4
ENSMUSG00000033386.6	83.7469	0.738621	0.206716	3.57312	0.000352747	0.00288189	Frrs1
ENSMUSG00000033427.7	102.329	0.688884	0.201791	3.41384	0.00064053	0.00461761	Upb1
ENSMUSG00000033446.6	142.982	0.903742	0.1971	4.58519	4.53584e-06	8.54775e-05	Lpar6
ENSMUSG00000033510.7	768.089	-1.01875	0.139466	-7.30464	2.78013e-13	7.00024e-11	Otud7a
ENSMUSG00000033538.7	33.5053	0.918525	0.234433	3.91807	8.92592e-05	0.000967044	Casp4
ENSMUSG00000033569.10	2847.63	-0.697528	0.0848558	-8.22016	2.03229e-16	9.65292e-14	Bai3
ENSMUSG00000033685.5	809.592	0.848887	0.166362	5.10265	3.34937e-07	1.00284e-05	Ucp2
ENSMUSG00000033777.3	228.899	1.38276	0.178995	7.72518	1.117e-14	3.76518e-12	Tlr13
ENSMUSG00000033880.5	2198.94	1.42183	0.245999	5.77981	7.47847e-09	3.94678e-07	Lgals3bp
ENSMUSG00000033882.7	8.74975	0.725712	0.26674	2.72067	0.00651489	0.0283479	Rbm46
ENSMUSG00000033952.8	66.4662	0.718013	0.233395	3.07638	0.0020953	0.011671	Aspm
ENSMUSG00000034041.4	72.4464	0.595355	0.188143	3.16437	0.00155417	0.0093003	Lyl1
ENSMUSG00000034295.8	741.708	-0.666044	0.258853	-2.57306	0.0100803	0.03954	Fhod3
ENSMUSG00000034310.7	473.917	-0.868672	0.186904	-4.64768	3.35684e-06	6.66235e-05	Tmem132d
ENSMUSG00000034311.3	50.279	0.840288	0.225112	3.73276	0.000189394	0.00175217	Kif4
ENSMUSG00000034329.9	14.4402	0.85337	0.266712	3.1996	0.0013762	0.00846549	Brip1
ENSMUSG00000034349.8	345.014	0.831221	0.12106	6.86619	6.59415e-12	1.08513e-09	Smc4
ENSMUSG00000034394.8	26.0331	0.701911	0.250622	2.80068	0.00509957	0.0235111	Lif
ENSMUSG00000034401.10	135.551	0.722397	0.158949	4.54484	5.49767e-06	9.9563e-05	Spata6
ENSMUSG00000034422.8	423.048	1.05841	0.261905	4.04118	5.31837e-05	0.00063441	Parp14
ENSMUSG00000034457.4	47.945	1.27334	0.263696	4.82882	1.37341e-06	3.1646e-05	Eda2r
ENSMUSG00000034595.11	331.613	0.856753	0.14152	6.05391	1.41368e-09	9.81545e-08	2310014H01Rik
ENSMUSG00000034641.2	26.1163	1.34046	0.263043	5.09599	3.4693e-07	1.02844e-05	Cd300ld
ENSMUSG00000034652.6	187.882	0.77714	0.175793	4.42076	9.83558e-06	0.000160589	Cd300a
ENSMUSG00000034656.9	4578.63	-0.705488	0.159249	-4.43009	9.41941e-06	0.000155127	Cacna1a
ENSMUSG00000034685.4	1586.07	-0.689113	0.113964	-6.04675	1.478e-09	1.01943e-07	Fam171a2
ENSMUSG00000034708.4	3688.92	1.43358	0.152	9.43145	4.04445e-21	3.381e-18	Grn
ENSMUSG00000034765.6	211.327	-0.597332	0.16487	-3.62305	0.000291152	0.0024846	Dusp5
ENSMUSG00000034780.4	1452.67	-0.591962	0.120952	-4.89418	9.87154e-07	2.41859e-05	B3galt1
ENSMUSG00000034786.10	66.4905	0.757362	0.222112	3.40982	0.000650069	0.00466545	Gpsm3
ENSMUSG00000034792.8	77.7384	0.594473	0.16748	3.54951	0.000385953	0.00309399	Gna15
ENSMUSG00000034795.7	91.9385	0.602737	0.169389	3.55829	0.000373273	0.00300966	Ccdc122
ENSMUSG00000034799.8	10040.6	-0.788041	0.133087	-5.92124	3.19528e-09	1.9356e-07	Unc13a
ENSMUSG00000034813.10	494.416	-0.587861	0.106463	-5.52172	3.35705e-08	1.39481e-06	Grip1
ENSMUSG00000034906.7	61.356	0.859381	0.178916	4.80327	1.56093e-06	3.5115e-05	Ncaph
ENSMUSG00000034912.8	737.014	-0.855402	0.134714	-6.34975	2.15658e-10	2.01144e-08	Mdga2
ENSMUSG00000034936.2	603.619	-0.587862	0.144101	-4.07951	4.51314e-05	0.000555478	Arl4d
ENSMUSG00000034947.7	173.495	1.43954	0.216653	6.64448	3.04291e-11	4.15646e-09	Tmem106a
ENSMUSG00000034957.9	408.358	0.59376	0.157271	3.77539	0.00015976	0.00153137	Cebpa
ENSMUSG00000034959.7	58.9482	0.699557	0.18586	3.7639	0.000167284	0.00158985	5031414D18Rik
ENSMUSG00000035042.2	20.6066	1.25812	0.252917	4.97443	6.54398e-07	1.72245e-05	Ccl5
ENSMUSG00000035095.11	97.3729	0.734	0.226503	3.24057	0.0011929	0.00757301	Fam167a
ENSMUSG00000035208.9	150.854	1.52318	0.250283	6.08585	1.15878e-09	8.29359e-08	Slfn8
ENSMUSG00000035270.9	59.2508	0.722327	0.159364	4.53256	5.82735e-06	0.000104807	Impg2
ENSMUSG00000035273.8	201.926	1.00421	0.235917	4.25664	2.07523e-05	0.000295236	Hpse
ENSMUSG00000035299.9	1918.23	0.6279	0.163461	3.84129	0.000122391	0.00124591	Mid1
ENSMUSG00000035352.3	43.892	1.18442	0.266088	4.45126	8.53693e-06	0.000143304	Ccl12
ENSMUSG00000035373.2	8.56185	1.04554	0.266354	3.92538	8.65946e-05	0.000941103	Ccl7
ENSMUSG00000035394.3	18.4251	1.05897	0.242706	4.36317	1.28193e-05	0.000200233	Ccdc11
ENSMUSG00000035397.7	1338.99	-0.613384	0.0971616	-6.31303	2.73628e-10	2.43343e-08	Klf16
ENSMUSG00000035429.7	60.1345	0.613595	0.193918	3.1642	0.00155511	0.00930174	Ptprh
ENSMUSG00000035455.6	33.7034	0.699238	0.252337	2.77105	0.00558752	0.025232	Fignl1
ENSMUSG00000035493.8	177.087	0.914709	0.218833	4.17993	2.91596e-05	0.000389646	Tgfbi
ENSMUSG00000035594.8	34.3785	-0.692053	0.202358	-3.41994	0.000626354	0.00453418	Chrna5
ENSMUSG00000035653.10	1416.18	-0.632611	0.111483	-5.67451	1.39082e-08	6.62114e-07	Lrfn5
ENSMUSG00000035722.9	526.933	-0.64691	0.14306	-4.52195	6.12721e-06	0.000108981	Abca7
ENSMUSG00000035778.10	424.928	0.993228	0.183994	5.39816	6.7326e-08	2.53979e-06	Ggta1
ENSMUSG00000035929.10	400.189	0.958426	0.220146	4.35359	1.33924e-05	0.000207171	H2-Q4
ENSMUSG00000035951.1	4.22242	0.731287	0.224058	3.26383	0.00109917	0.00708126	Ascl3
ENSMUSG00000035954.8	3970.05	-0.64637	0.129048	-5.00874	5.47869e-07	1.48123e-05	Dock4
ENSMUSG00000036095.9	9375.38	-0.922801	0.149709	-6.16398	7.09373e-10	5.53179e-08	Dgkb
ENSMUSG00000036196.9	91.9068	-0.900519	0.205339	-4.38553	1.15706e-05	0.000184029	Slc26a8
ENSMUSG00000036264.8	689.899	-0.65064	0.149973	-4.33838	1.43536e-05	0.000218482	Fstl4
ENSMUSG00000036305.4	2172.93	0.587306	0.101091	5.80968	6.25923e-09	3.40655e-07	Gm15430
ENSMUSG00000036334.7	202.847	0.853168	0.158969	5.36688	8.01115e-08	2.92701e-06	Igsf10
ENSMUSG00000036362.1	637.659	0.803641	0.126506	6.3526	2.11703e-10	1.98403e-08	P2ry13
ENSMUSG00000036412.5	22.3413	1.52398	0.243956	6.24693	4.18598e-10	3.49931e-08	Arsi
ENSMUSG00000036461.8	327.05	0.605022	0.125648	4.81522	1.47038e-06	3.35475e-05	Elf1
ENSMUSG00000036523.9	58.5653	1.07518	0.198049	5.42885	5.67197e-08	2.20742e-06	Greb1
ENSMUSG00000036526.7	23.0278	0.80473	0.249582	3.2243	0.00126279	0.00792049	Card11
ENSMUSG00000036557.2	5.01776	0.732863	0.251433	2.91474	0.00355983	0.0176994	1700011E24Rik
ENSMUSG00000036570.7	1002.11	0.614573	0.161358	3.80875	0.000139669	0.00137621	Fxyd1
ENSMUSG00000036594.7	105.509	0.7347	0.252718	2.9072	0.00364684	0.0179867	H2-Aa
ENSMUSG00000036613.7	482.879	-1.03565	0.101747	-10.1787	2.46905e-24	3.22504e-21	Tssc1
ENSMUSG00000036617.9	2625.58	-0.807542	0.160555	-5.02968	4.91293e-07	1.35958e-05	Etl4
ENSMUSG00000036718.10	83.952	1.06019	0.17974	5.89845	3.66923e-09	2.15402e-07	Micall2
ENSMUSG00000036781.7	238.642	0.988918	0.167237	5.91326	3.35396e-09	2.01421e-07	Rps27l
ENSMUSG00000036815.8	1859.98	-0.69331	0.169772	-4.08376	4.43133e-05	0.000546374	Dpp10
ENSMUSG00000036853.4	66.0891	1.58106	0.24253	6.51905	7.07543e-11	7.95807e-09	Mcoln3
ENSMUSG00000036854.8	237.231	1.11497	0.174164	6.40185	1.53503e-10	1.53496e-08	Hspb6
ENSMUSG00000036872.9	95.2944	-0.650564	0.179809	-3.61809	0.000296781	0.00252029	Abcc12
ENSMUSG00000036875.8	103.745	0.609712	0.14043	4.34176	1.41344e-05	0.000216565	Dna2
ENSMUSG00000036887.5	4369.18	1.29668	0.185465	6.99152	2.71925e-12	5.21372e-10	C1qa
ENSMUSG00000036896.5	3404.66	0.926641	0.170103	5.44754	5.10716e-08	2.02149e-06	C1qc
ENSMUSG00000036905.8	3882.9	0.997608	0.158596	6.29026	3.16937e-10	2.73705e-08	C1qb
ENSMUSG00000036907.8	18.5903	0.751435	0.258485	2.90708	0.00364824	0.0179867	C1ql2
ENSMUSG00000036908.9	854.574	0.762483	0.155821	4.89331	9.91529e-07	2.42646e-05	Unc93b1
ENSMUSG00000036915.9	117.891	-1.22582	0.212828	-5.75965	8.42874e-09	4.37102e-07	Kirrel2
ENSMUSG00000036995.7	206.229	0.706219	0.176249	4.00693	6.15131e-05	0.000709378	Asap3
ENSMUSG00000037010.7	851.146	-0.587143	0.150817	-3.89307	9.89816e-05	0.00104953	Apln
ENSMUSG00000037020.9	71.809	0.747867	0.189475	3.94706	7.91174e-05	0.000874854	Wdr62
ENSMUSG00000037148.6	755.625	-0.777969	0.139969	-5.55817	2.72622e-08	1.16039e-06	Arhgap10
ENSMUSG00000037279.7	57.5756	-0.675442	0.263384	-2.56448	0.0103332	0.0403273	Ovol2
ENSMUSG00000037318.4	46.9624	0.59299	0.200266	2.96102	0.00306624	0.0157836	Traf3ip3
ENSMUSG00000037321.9	205.311	1.05805	0.263655	4.01302	5.99477e-05	0.000696085	Tap1
ENSMUSG00000037337.9	43.7785	0.601474	0.215233	2.79453	0.0051975	0.0238626	Map4k1
ENSMUSG00000037366.8	207.852	0.805919	0.158994	5.06886	4.00205e-07	1.14889e-05	Pafah2
ENSMUSG00000037386.8	1778.69	-0.708902	0.102041	-6.94724	3.72509e-12	6.88944e-10	Rims2
ENSMUSG00000037405.7	172.902	1.07628	0.217072	4.95816	7.11639e-07	1.83612e-05	Icam1
ENSMUSG00000037411.4	90.3609	0.705612	0.209208	3.37277	0.000744157	0.0051927	Serpine1
ENSMUSG00000037465.8	734.907	-0.879819	0.145374	-6.0521	1.42969e-09	9.89374e-08	Klf10
ENSMUSG00000037544.5	15.5618	0.659597	0.258348	2.55314	0.0106757	0.0413789	Dlgap5
ENSMUSG00000037577.6	12.206	0.70425	0.264702	2.66054	0.0078015	0.0327003	Ephx3
ENSMUSG00000037579.5	2530.72	-0.700111	0.100304	-6.97988	2.95432e-12	5.61293e-10	Kcnh3
ENSMUSG00000037646.8	2253.03	-0.601829	0.153017	-3.93309	8.38617e-05	0.000917125	Vps13b
ENSMUSG00000037661.8	46.6474	0.601092	0.194835	3.08514	0.00203455	0.0114056	Gpr160
ENSMUSG00000037679.7	10187.2	-0.592549	0.172549	-3.4341	0.00059452	0.00434892	Inf2
ENSMUSG00000037686.5	124.645	0.726105	0.199437	3.64077	0.000271826	0.00234651	Aspg
ENSMUSG00000037705.7	18.0824	0.606465	0.232003	2.61404	0.00894782	0.0361927	Tecta
ENSMUSG00000037708.9	21.9571	-0.609665	0.239259	-2.54814	0.01083	0.0418753	BC061194
ENSMUSG00000037725.7	51.461	1.40833	0.241165	5.83971	5.22918e-09	2.8988e-07	Ckap2
ENSMUSG00000037731.5	96.3214	1.17038	0.204548	5.72179	1.05405e-08	5.20771e-07	BC013712
ENSMUSG00000037820.9	413.618	0.959217	0.160897	5.96169	2.49648e-09	1.58583e-07	Tgm2
ENSMUSG00000037849.7	50.8809	1.13157	0.246313	4.59404	4.34742e-06	8.22977e-05	Gm4955
ENSMUSG00000037868.8	380.217	-0.620308	0.202889	-3.05737	0.00223286	0.0122849	Egr2
ENSMUSG00000037921.8	152.706	1.2316	0.263404	4.67568	2.92974e-06	5.97143e-05	Ddx60
ENSMUSG00000037960.9	156.69	0.687334	0.194376	3.5361	0.000406082	0.00322566	1110007C09Rik
ENSMUSG00000037962.3	15.9905	0.81079	0.259856	3.12015	0.00180759	0.0104241	Fam101a
ENSMUSG00000037966.9	330.786	0.78948	0.173771	4.54323	5.53995e-06	0.000100239	Ninj1
ENSMUSG00000037996.10	17349	-0.613969	0.122112	-5.02792	4.95817e-07	1.36535e-05	Slc24a2
ENSMUSG00000038147.7	429.386	1.29482	0.180235	7.18405	6.76781e-13	1.58922e-10	Cd84
ENSMUSG00000038173.8	295.203	0.78814	0.177108	4.45005	8.58508e-06	0.000143766	Enpp6
ENSMUSG00000038175.9	557.796	0.599753	0.138209	4.33946	1.42833e-05	0.000217888	Mylip
ENSMUSG00000038179.7	29.1897	0.895698	0.262639	3.41038	0.000648735	0.00465907	Slamf7
ENSMUSG00000038204.7	18.9648	0.892852	0.240781	3.70816	0.000208775	0.00189539	Asb10
ENSMUSG00000038217.7	12.9853	1.21188	0.265912	4.55745	5.17773e-06	9.52547e-05	Tlcd2
ENSMUSG00000038224.6	19.8752	0.823992	0.248464	3.31635	0.000912028	0.00611697	Serpinf2
ENSMUSG00000038264.7	4309.81	-0.80075	0.124483	-6.43261	1.25428e-10	1.28497e-08	Sema7a
ENSMUSG00000038352.9	114.271	0.622554	0.178053	3.49646	0.000471481	0.00361728	Arl5c
ENSMUSG00000038387.7	172	0.598047	0.153993	3.88359	0.000102925	0.00107929	Rras
ENSMUSG00000038473.8	1852.47	-0.82246	0.135537	-6.06814	1.29403e-09	9.16016e-08	Nos1ap
ENSMUSG00000038507.6	386.947	0.792479	0.253203	3.12982	0.00174914	0.0101656	Parp12
ENSMUSG00000038508.7	17.1397	1.36571	0.265929	5.13563	2.81207e-07	8.65528e-06	Gdf15
ENSMUSG00000038521.10	64.9805	0.657039	0.195476	3.36122	0.000775993	0.00537715	C1s
ENSMUSG00000038523.4	10.4657	0.671241	0.259877	2.58291	0.00979697	0.0387485	1700003F12Rik
ENSMUSG00000038527.9	20.3677	0.689366	0.235062	2.93269	0.00336036	0.0169061	C1rl
ENSMUSG00000038530.5	15673.3	-0.712978	0.167451	-4.25784	2.06415e-05	0.000294061	Rgs4
ENSMUSG00000038642.4	5175.17	0.962545	0.164686	5.84473	5.07378e-09	2.82765e-07	Ctss
ENSMUSG00000038692.7	7.58886	0.760562	0.263201	2.88966	0.00385656	0.0187888	Hoxb4
ENSMUSG00000038704.4	61.2853	0.589914	0.189708	3.10958	0.00187352	0.0107068	Aspdh
ENSMUSG00000038742.5	119.273	-0.6429	0.143512	-4.47976	7.47254e-06	0.000128157	Angptl6
ENSMUSG00000038776.7	936.418	0.722729	0.144388	5.00548	5.57238e-07	1.4988e-05	Ephx1
ENSMUSG00000038811.7	112.965	0.712293	0.192489	3.70043	0.000215236	0.00194056	Gngt2
ENSMUSG00000038843.9	211.689	0.876898	0.161344	5.43497	5.4807e-08	2.14096e-06	Gcnt1
ENSMUSG00000038943.9	74.6687	0.957976	0.237799	4.02851	5.61308e-05	0.000660162	Prc1
ENSMUSG00000039005.7	100.929	1.06005	0.168695	6.28382	3.30345e-10	2.81791e-08	Tlr4
ENSMUSG00000039062.8	198.533	0.921883	0.229438	4.01801	5.8691e-05	0.000683333	Anpep
ENSMUSG00000039168.9	205.983	0.774693	0.151532	5.11242	3.18061e-07	9.63355e-06	Dap
ENSMUSG00000039187.9	25.9157	0.618156	0.236839	2.61003	0.00905355	0.0365412	Fanci
ENSMUSG00000039232.5	8.76908	0.881656	0.264256	3.33637	0.000848815	0.00578619	Stx11
ENSMUSG00000039236.10	27.1518	1.10655	0.266605	4.15053	3.31701e-05	0.000432993	Isg20
ENSMUSG00000039238.6	6.99218	0.970659	0.266572	3.64126	0.000271308	0.00234312	Zfp750
ENSMUSG00000039304.5	116.018	0.653607	0.20118	3.24887	0.00115864	0.00740727	Tnfsf10
ENSMUSG00000039328.9	205.238	0.800663	0.164354	4.87157	1.10716e-06	2.64441e-05	Rnf122
ENSMUSG00000039377.6	36.1109	0.637503	0.237539	2.68378	0.00727957	0.0309151	Hlx
ENSMUSG00000039384.8	183.556	0.803311	0.127123	6.31916	2.62981e-10	2.37154e-08	Dusp10
ENSMUSG00000039396.4	15.5861	0.722491	0.262626	2.75103	0.00594081	0.0264333	Neil3
ENSMUSG00000039419.10	2505.75	-1.08335	0.118271	-9.15989	5.19504e-20	4.17581e-17	Cntnap2
ENSMUSG00000039450.5	90.2847	0.739684	0.204092	3.62426	0.000289787	0.00247397	Dcxr
ENSMUSG00000039457.3	45.435	0.609514	0.178572	3.41326	0.000641902	0.0046243	Ppl
ENSMUSG00000039488.8	250.769	-1.31025	0.149067	-8.78969	1.49979e-18	9.21889e-16	Cntn5
ENSMUSG00000039497.7	176.322	0.723398	0.137003	5.28018	1.29058e-07	4.42888e-06	Dse
ENSMUSG00000039539.6	105.683	-1.3357	0.179839	-7.42716	1.10951e-13	3.17639e-11	Sgcz
ENSMUSG00000039578.9	263.698	-1.03793	0.141225	-7.34952	1.98915e-13	5.13225e-11	Fam190a
ENSMUSG00000039683.10	246.601	-1.38722	0.192985	-7.18827	6.56177e-13	1.55835e-10	Sdk1
ENSMUSG00000039699.7	13.9102	0.807722	0.266583	3.02991	0.00244628	0.0131475	Batf2
ENSMUSG00000039717.8	827.965	-0.642105	0.181923	-3.52955	0.00041627	0.00328282	Ralyl
ENSMUSG00000039809.9	5049.51	-0.636234	0.181806	-3.49953	0.000466079	0.00357978	Gabbr2
ENSMUSG00000039830.8	662.561	0.777724	0.130884	5.9421	2.81394e-09	1.74506e-07	Olig2
ENSMUSG00000039853.9	37.2698	1.04694	0.228451	4.58275	4.58903e-06	8.64019e-05	Trim14
ENSMUSG00000039865.7	4.37128	0.715927	0.258997	2.76423	0.00570574	0.0256439	Slc44a3
ENSMUSG00000039873.4	33.8304	0.663425	0.200169	3.31433	0.000918628	0.0061494	Neurl2
ENSMUSG00000039899.5	102.018	1.13529	0.219737	5.16657	2.38431e-07	7.50446e-06	Fgl2
ENSMUSG00000039958.10	100.953	0.885147	0.201125	4.40097	1.07769e-05	0.000173118	4833442J19Rik
ENSMUSG00000039981.4	8.10942	0.851356	0.265902	3.20176	0.00136589	0.00842058	Zc3h12d
ENSMUSG00000039997.10	86.2835	1.06336	0.253844	4.18902	2.80161e-05	0.000377611	Ifi203
ENSMUSG00000040003.10	3078.14	-0.727833	0.0871332	-8.3531	6.64916e-17	3.23164e-14	Magi2
ENSMUSG00000040006.7	319.523	0.608299	0.122115	4.98138	6.31311e-07	1.6701e-05	BC013529
ENSMUSG00000040026.7	6.53211	1.08884	0.26592	4.09463	4.22848e-05	0.000524457	Saa3
ENSMUSG00000040033.8	1087.88	0.649812	0.249573	2.60369	0.00922254	0.0370871	Stat2
ENSMUSG00000040037.6	5500.09	-0.734414	0.115332	-6.36785	1.91699e-10	1.81281e-08	Negr1
ENSMUSG00000040136.8	663.26	-0.623717	0.158398	-3.93765	8.22851e-05	0.000903666	Abcc8
ENSMUSG00000040164.3	333.884	-0.714602	0.140415	-5.0892	3.59574e-07	1.05991e-05	Kcns1
ENSMUSG00000040181.8	312.802	0.855799	0.130116	6.57721	4.79342e-11	5.89281e-09	Fmo1
ENSMUSG00000040189.8	122.447	0.591597	0.196044	3.01768	0.00254721	0.0135832	Ccdc114
ENSMUSG00000040204.6	46.7255	0.907561	0.232429	3.90468	9.43491e-05	0.0010117	2810417H13Rik
ENSMUSG00000040212.5	84.374	1.3166	0.212072	6.20827	5.35709e-10	4.35634e-08	Emp3
ENSMUSG00000040219.4	133.84	0.721639	0.148914	4.84601	1.25968e-06	2.95467e-05	Ttc12
ENSMUSG00000040253.9	426.776	1.11918	0.259271	4.31662	1.58436e-05	0.000236005	Gbp7
ENSMUSG00000040264.7	203.718	1.19376	0.261184	4.57056	4.86426e-06	9.05238e-05	Gbp5
ENSMUSG00000040287.3	107.776	-0.591823	0.130402	-4.53846	5.66676e-06	0.000102095	Stac3
ENSMUSG00000040296.8	357.612	1.14504	0.263147	4.35133	1.35316e-05	0.000208707	Ddx58
ENSMUSG00000040298.5	26.9794	0.738941	0.244099	3.02722	0.00246813	0.0132396	Btbd16
ENSMUSG00000040322.6	83.2685	0.732231	0.144913	5.0529	4.35147e-07	1.22728e-05	Slc25a24
ENSMUSG00000040345.8	44.6458	0.854666	0.201882	4.2335	2.30081e-05	0.000319287	Arhgap9
ENSMUSG00000040373.6	271.371	0.72894	0.126887	5.74478	9.20422e-09	4.62401e-07	Cacng5
ENSMUSG00000040420.8	426.977	-0.63686	0.185956	-3.42479	0.000615268	0.00447719	Cdh18
ENSMUSG00000040428.10	76.3162	0.960194	0.255164	3.76305	0.000167855	0.0015931	Plekha4
ENSMUSG00000040452.8	402.458	-0.64598	0.220513	-2.92944	0.0033957	0.017033	Cdh12
ENSMUSG00000040483.9	356.224	1.24307	0.259807	4.78458	1.71346e-06	3.78137e-05	Xaf1
ENSMUSG00000040522.4	16.5257	0.934167	0.262986	3.55215	0.00038209	0.00307009	Tlr8
ENSMUSG00000040528.7	32.6637	1.04084	0.253908	4.09929	4.1442e-05	0.000515533	Gm885
ENSMUSG00000040552.8	665.375	1.47953	0.19102	7.74546	9.52346e-15	3.3734e-12	C3ar1
ENSMUSG00000040564.7	90.5565	1.33503	0.241776	5.52173	3.3567e-08	1.39481e-06	Apoc1
ENSMUSG00000040613.7	269.18	1.39995	0.21904	6.39131	1.64468e-10	1.61372e-08	Apobec1
ENSMUSG00000040624.11	940.491	0.596806	0.143264	4.16579	3.10274e-05	0.000411187	Plekhg1
ENSMUSG00000040640.8	3982.13	-0.723117	0.125258	-5.77303	7.78569e-09	4.08944e-07	Erc2
ENSMUSG00000040701.9	226.957	0.770075	0.10423	7.38823	1.48795e-13	4.03854e-11	Ap1g2
ENSMUSG00000040713.6	1015.2	0.979034	0.193127	5.06939	3.99102e-07	1.14729e-05	Creg1
ENSMUSG00000040747.8	595.285	1.02063	0.170829	5.97456	2.30708e-09	1.49274e-07	Cd53
ENSMUSG00000040751.6	113.357	0.79098	0.194103	4.07505	4.60046e-05	0.000564563	Lat2
ENSMUSG00000040812.7	124.447	0.782853	0.168718	4.64002	3.48383e-06	6.86874e-05	Agbl2
ENSMUSG00000040855.8	5441.28	-0.777869	0.117176	-6.63848	3.1693e-11	4.30099e-09	Reps2
ENSMUSG00000040875.5	328.134	-0.660147	0.183655	-3.59449	0.000325027	0.00270843	Osbpl10
ENSMUSG00000040929.9	1675.52	-0.635577	0.148406	-4.28269	1.84646e-05	0.000268353	Rfx3
ENSMUSG00000040997.6	2219.61	0.722531	0.122202	5.9126	3.36748e-09	2.01653e-07	Abhd4
ENSMUSG00000041014.9	573.558	-1.38439	0.200665	-6.899	5.23702e-12	9.04532e-10	Nrg3
ENSMUSG00000041062.6	7.91047	-0.786077	0.266115	-2.9539	0.00313781	0.0160571	Mslnl
ENSMUSG00000041064.7	29.0704	0.719711	0.224082	3.21182	0.00131897	0.0081747	Pif1
ENSMUSG00000041078.6	1720.15	-0.63838	0.0924202	-6.90737	4.93719e-12	8.59853e-10	Grid1
ENSMUSG00000041117.7	173.601	1.50656	0.140313	10.7371	6.81299e-27	1.29441e-23	Ccdc8
ENSMUSG00000041193.8	104.462	0.593664	0.236798	2.50705	0.0121742	0.0459507	Pla2g5
ENSMUSG00000041323.5	145.347	0.86551	0.20106	4.30474	1.67181e-05	0.000246268	Ak7
ENSMUSG00000041377.6	53.7135	-0.605195	0.206057	-2.93703	0.00331375	0.0167321	Ninj2
ENSMUSG00000041390.11	301.033	0.778352	0.194641	3.99891	6.36353e-05	0.00072554	Mdfic
ENSMUSG00000041449.9	42.7408	0.900801	0.246212	3.65864	0.000253554	0.00220976	Serpina3h
ENSMUSG00000041459.8	4339.05	-2.16624	0.123525	-17.5369	7.48859e-69	1.56504e-64	Tardbp
ENSMUSG00000041481.9	65.1138	1.30439	0.219368	5.94613	2.74551e-09	1.7102e-07	Serpina3g
ENSMUSG00000041482.8	118.453	1.67348	0.214199	7.81274	5.59565e-15	2.01627e-12	Fam38b
ENSMUSG00000041515.3	418.398	0.667106	0.164341	4.05929	4.92224e-05	0.00059759	Irf8
ENSMUSG00000041536.7	4.50327	0.724975	0.252149	2.87518	0.00403792	0.0194938	Serpina3a
ENSMUSG00000041548.4	382.712	0.70229	0.144388	4.86392	1.15083e-06	2.73e-05	Hspb8
ENSMUSG00000041605.9	68.7904	0.709632	0.182971	3.87838	0.000105154	0.0010988	5730559C18Rik
ENSMUSG00000041670.8	3693.01	-1.03655	0.185657	-5.58314	2.3622e-08	1.0328e-06	Rims1
ENSMUSG00000041707.7	45.6849	0.768748	0.24705	3.1117	0.00186011	0.0106563	1810011H11Rik
ENSMUSG00000041736.6	158.668	1.07258	0.211273	5.07673	3.83978e-07	1.1172e-05	Tspo
ENSMUSG00000041771.6	1216.91	-0.606975	0.119955	-5.06003	4.19183e-07	1.1956e-05	Slc24a4
ENSMUSG00000041779.4	104.091	0.686841	0.185855	3.69558	0.000219389	0.00196613	Tram2
ENSMUSG00000041809.4	49.2642	0.614591	0.213813	2.87443	0.00404756	0.0195313	Efhc1
ENSMUSG00000041827.8	26.6762	1.52265	0.266654	5.71022	1.12832e-08	5.52241e-07	Oasl1
ENSMUSG00000041841.7	649.955	0.599701	0.211246	2.83888	0.00452727	0.0213868	Rpl37
ENSMUSG00000041859.9	137.093	0.939848	0.170224	5.52124	3.36607e-08	1.39578e-06	Mcm3
ENSMUSG00000041959.8	472.716	0.592602	0.12379	4.78714	1.69171e-06	3.74128e-05	S100a10
ENSMUSG00000042104.11	1522.87	0.744651	0.106455	6.99496	2.65325e-12	5.13429e-10	Uggt2
ENSMUSG00000042190.6	188.072	0.895045	0.156821	5.70743	1.14693e-08	5.60041e-07	Cmklr1
ENSMUSG00000042200.3	4.27824	0.705324	0.256346	2.75146	0.00593305	0.0264221	Cdrt4
ENSMUSG00000042228.8	491.309	0.879786	0.148691	5.91686	3.28147e-09	1.97635e-07	Lyn
ENSMUSG00000042251.6	121.853	1.17504	0.188552	6.23193	4.60729e-10	3.80584e-08	Pm20d1
ENSMUSG00000042286.7	1170.19	0.62946	0.177757	3.54114	0.000398407	0.00317683	Stab1
ENSMUSG00000042312.6	571.549	0.634762	0.152355	4.16635	3.09518e-05	0.000410446	S100a13
ENSMUSG00000042349.7	124.048	0.896315	0.183221	4.89198	9.98258e-07	2.44007e-05	Ikbke
ENSMUSG00000042377.8	5.27986	0.686174	0.256811	2.67191	0.00754218	0.0318455	Fam83g
ENSMUSG00000042425.10	60.5503	-0.63884	0.2238	-2.85451	0.00431027	0.020571	Frmpd3
ENSMUSG00000042581.8	115.858	-0.743274	0.196516	-3.78226	0.000155414	0.00150092	Thsd7b
ENSMUSG00000042613.3	2222.6	0.672693	0.122832	5.47653	4.33744e-08	1.75335e-06	Pbxip1
ENSMUSG00000042622.7	66.8123	0.842029	0.253848	3.31706	0.000909691	0.00610914	Maff
ENSMUSG00000042631.7	133.542	-0.706724	0.147657	-4.78626	1.69919e-06	3.75385e-05	Xkr7
ENSMUSG00000042641.10	63.1548	-0.875595	0.176219	-4.96878	6.73749e-07	1.76229e-05	Rgsl1
ENSMUSG00000042677.7	43.0594	0.888368	0.198953	4.46523	7.99841e-06	0.000135461	Zc3h12a
ENSMUSG00000042684.7	243.585	0.801253	0.128431	6.23879	4.40964e-10	3.65702e-08	Npl
ENSMUSG00000042717.4	23.5444	0.920604	0.256789	3.58507	0.000336994	0.00278874	Ppp1r3a
ENSMUSG00000042759.6	72.4364	1.01158	0.187108	5.40641	6.43003e-08	2.43886e-06	Apobr
ENSMUSG00000042784.3	26.4898	0.602503	0.225652	2.67006	0.00758382	0.0319932	Muc1
ENSMUSG00000042828.6	18.7847	-0.904868	0.240476	-3.76281	0.000168012	0.00159386	Trim72
ENSMUSG00000042842.3	43.3308	0.682717	0.190858	3.57711	0.00034742	0.00285378	Serpinb6b
ENSMUSG00000043068.5	15.0285	0.66172	0.263625	2.51008	0.0120704	0.0456167	Fam89a
ENSMUSG00000043085.8	28.9624	0.772736	0.201799	3.82923	0.000128546	0.00129281	Tmem82
ENSMUSG00000043157.7	75.0268	0.943048	0.24128	3.90851	9.28661e-05	0.000999387	Arl11
ENSMUSG00000043263.8	71.4638	1.05599	0.262023	4.03016	5.57394e-05	0.000658507	Pyhin1
ENSMUSG00000043279.8	502.069	0.598771	0.176509	3.3923	0.000693075	0.0049067	Trim56
ENSMUSG00000043366.7	15.9931	-1.07776	0.251499	-4.28536	1.82446e-05	0.000265526	Olfr78
ENSMUSG00000043439.4	545.605	-0.842337	0.1932	-4.35992	1.30112e-05	0.000202579	E130012A19Rik
ENSMUSG00000043510.6	169.665	0.633499	0.130939	4.83813	1.31065e-06	3.04349e-05	Hscb
ENSMUSG00000043648.7	42.6344	0.724651	0.182184	3.97757	6.96242e-05	0.000783808	Pld6
ENSMUSG00000043664.6	9.54074	0.728988	0.266642	2.73396	0.00625772	0.0274864	Tmem221
ENSMUSG00000043673.4	84.4879	-1.04783	0.175733	-5.96265	2.48179e-09	1.58131e-07	Kcns3
ENSMUSG00000043727.5	5.64569	0.655584	0.264982	2.47407	0.0133585	0.0493162	F830045P16Rik
ENSMUSG00000043740.7	50.7448	1.41075	0.247785	5.69343	1.2451e-08	5.99571e-07	B430306N03Rik
ENSMUSG00000043895.5	100.328	0.764995	0.173941	4.398	1.09251e-05	0.000175096	S1pr2
ENSMUSG00000043939.8	11.0626	0.742198	0.266513	2.78485	0.00535525	0.0243992	A530064D06Rik
ENSMUSG00000043953.8	36.2039	1.04833	0.215453	4.86569	1.14056e-06	2.71179e-05	Ccrl2
ENSMUSG00000044042.11	717.571	-0.627509	0.18915	-3.31752	0.000908219	0.00610317	Fmn1
ENSMUSG00000044072.8	906.694	-0.633601	0.0969704	-6.53396	6.40518e-11	7.47831e-09	Eml6
ENSMUSG00000044080.9	1477.92	0.6642	0.129418	5.1322	2.86379e-07	8.80153e-06	S100a1
ENSMUSG00000044201.9	9.45358	0.831305	0.265933	3.12599	0.00177209	0.0102675	Cdc25c
ENSMUSG00000044244.11	17.4769	0.727053	0.232524	3.12679	0.00176726	0.0102555	Il20rb
ENSMUSG00000044258.9	123.547	0.811398	0.176359	4.60082	4.20821e-06	8.0025e-05	Ctla2a
ENSMUSG00000044350.7	213.088	0.660867	0.135018	4.89465	9.848e-07	2.41565e-05	9030625A04Rik
ENSMUSG00000044468.8	572.207	1.01496	0.16978	5.97806	2.25816e-09	1.4702e-07	Fam46c
ENSMUSG00000044519.7	166.997	1.24965	0.141689	8.81963	1.14836e-18	7.49988e-16	Zfp488
ENSMUSG00000044583.7	329.67	0.935413	0.16312	5.73452	9.77877e-09	4.87748e-07	Tlr7
ENSMUSG00000044697.4	39.0893	-0.683061	0.204292	-3.34356	0.000827119	0.00566352	Gm5479
ENSMUSG00000044703.5	24.276	1.29955	0.266727	4.87221	1.10358e-06	2.63887e-05	Phf11
ENSMUSG00000044719.3	33.8241	-0.597159	0.22379	-2.6684	0.00762144	0.0321259	E230025N22Rik
ENSMUSG00000044786.5	161.312	0.728967	0.189596	3.84484	0.000120633	0.00123161	Zfp36
ENSMUSG00000044811.6	271.984	0.760999	0.160091	4.75353	1.99895e-06	4.30238e-05	AF251705
ENSMUSG00000044827.6	75.3267	0.853513	0.198255	4.30512	1.66894e-05	0.000246148	Tlr1
ENSMUSG00000044847.7	464.612	-0.642151	0.202724	-3.16761	0.00153698	0.0092144	Lsm11
ENSMUSG00000044912.8	1380.16	-0.630715	0.108115	-5.83376	5.41926e-09	2.98045e-07	Syt16
ENSMUSG00000045083.7	367.458	-0.888022	0.144466	-6.14692	7.90027e-10	6.1151e-08	Lingo2
ENSMUSG00000045100.9	300.32	-0.616252	0.109608	-5.62234	1.8839e-08	8.50358e-07	Slc25a26
ENSMUSG00000045165.5	37.9998	0.734106	0.221319	3.31695	0.000910048	0.00610957	AI467606
ENSMUSG00000045231.4	42.4069	0.966318	0.220477	4.38285	1.17138e-05	0.000185741	BC106179
ENSMUSG00000045282.6	139.247	-0.605115	0.160948	-3.75969	0.000170123	0.00160951	Tmem86b
ENSMUSG00000045294.9	1489.35	-0.591398	0.120518	-4.90714	9.24121e-07	2.29101e-05	Insig1
ENSMUSG00000045312.5	761.722	0.825032	0.146152	5.64504	1.65147e-08	7.54056e-07	Lhfpl2
ENSMUSG00000045314.5	224.411	-0.660728	0.210469	-3.13932	0.0016934	0.00993554	Ankrd56
ENSMUSG00000045322.9	92.8271	0.674154	0.173042	3.8959	9.78335e-05	0.00103946	Tlr9
ENSMUSG00000045350.7	12.3376	0.728188	0.244603	2.97702	0.00291069	0.0151621	1700030F18Rik
ENSMUSG00000045382.6	205.746	1.27593	0.231853	5.50316	3.73034e-08	1.52564e-06	Cxcr4
ENSMUSG00000045394.8	5.51499	0.779608	0.261846	2.97735	0.00290749	0.0151493	Epcam
ENSMUSG00000045466.11	287.09	-0.664001	0.173658	-3.8236	0.000131516	0.00131321	Zfp956
ENSMUSG00000045502.4	16.3575	1.06816	0.26533	4.02578	5.67869e-05	0.000665988	Niacr1
ENSMUSG00000045532.5	174.504	0.58771	0.19419	3.02647	0.00247429	0.0132658	C1ql1
ENSMUSG00000045620.6	4.41945	0.711618	0.249592	2.85113	0.00435647	0.0207441	Odf3l1
ENSMUSG00000045679.7	97.4911	1.16534	0.233505	4.99063	6.01828e-07	1.6061e-05	Pqlc3
ENSMUSG00000045826.8	9.86369	0.901686	0.262372	3.43667	0.000588921	0.00432006	Ptprcap
ENSMUSG00000045868.5	559.637	0.745679	0.211337	3.52839	0.000418089	0.00328978	Gvin1
ENSMUSG00000045932.6	458.957	0.842552	0.261604	3.22072	0.00127869	0.00798558	Ifit2
ENSMUSG00000045967.10	6311.9	-0.830645	0.11748	-7.07052	1.54358e-12	3.22592e-10	Gpr158
ENSMUSG00000045968.6	34.9147	-1.00778	0.221361	-4.55263	5.2979e-06	9.68686e-05	5830403L16Rik
ENSMUSG00000046031.6	17.6897	0.756177	0.242664	3.11615	0.00183228	0.0105385	Fam26f
ENSMUSG00000046159.8	418.704	-0.987349	0.202313	-4.88029	1.05929e-06	2.55932e-05	Chrm3
ENSMUSG00000046160.5	2158.19	0.622143	0.140527	4.42721	9.54592e-06	0.000156717	Olig1
ENSMUSG00000046167.5	73.1101	1.07577	0.195223	5.51047	3.57882e-08	1.46953e-06	Gldn
ENSMUSG00000046179.10	27.2338	0.831208	0.241917	3.43593	0.00059053	0.0043284	E2f8
ENSMUSG00000046186.8	186.07	1.33965	0.204844	6.53985	6.15806e-11	7.23019e-09	Cd109
ENSMUSG00000046318.9	88.6179	-0.749415	0.21283	-3.52119	0.000429617	0.00336276	Ccbe1
ENSMUSG00000046352.7	175.066	0.649361	0.165004	3.93541	8.30534e-05	0.000910668	Gjb2
ENSMUSG00000046456.8	30.0343	-0.737988	0.242754	-3.04006	0.0023653	0.0128063	Tmem150b
ENSMUSG00000046480.5	24762.3	-0.662231	0.186602	-3.54889	0.000386861	0.00309889	Scn4b
ENSMUSG00000046718.7	304.746	1.16623	0.266768	4.37169	1.23291e-05	0.000193734	Bst2
ENSMUSG00000046768.7	142.617	0.759816	0.177962	4.26953	1.95884e-05	0.000280203	Rhoj
ENSMUSG00000046794.8	76.6904	0.782879	0.213771	3.66223	0.000250025	0.00218617	Ppp1r3b
ENSMUSG00000046805.9	6250.33	0.984351	0.176557	5.57527	2.47142e-08	1.06709e-06	Mpeg1
ENSMUSG00000046879.5	495.07	1.08885	0.265559	4.10021	4.1278e-05	0.000513799	Irgm1
ENSMUSG00000046961.7	44.5975	0.764262	0.184746	4.13683	3.5214e-05	0.000452885	Gpr156
ENSMUSG00000046993.6	234.414	0.927796	0.171505	5.40974	6.31159e-08	2.40434e-06	Gm5637
ENSMUSG00000047180.6	66.6086	0.841836	0.218441	3.85383	0.000116284	0.00119538	Neurl3
ENSMUSG00000047216.7	302.705	0.599334	0.162162	3.69589	0.000219119	0.00196456	Cdh19
ENSMUSG00000047221.5	295.758	-0.712848	0.165308	-4.31224	1.61609e-05	0.000239707	Fam185a
ENSMUSG00000047407.10	124.515	1.05775	0.206754	5.11599	3.12103e-07	9.48059e-06	Tgif1
ENSMUSG00000047415.4	128.899	-0.661148	0.200869	-3.29144	0.000996768	0.00654871	Gpr68
ENSMUSG00000047428.7	457.858	-0.635678	0.188431	-3.37353	0.000742098	0.00518579	Dlk2
ENSMUSG00000047534.9	30.2215	0.726711	0.234394	3.10039	0.00193266	0.0109817	Mis18bp1
ENSMUSG00000047557.2	1017.4	0.623694	0.144091	4.32848	1.5014e-05	0.000226065	Lxn
ENSMUSG00000047735.10	339.946	1.02132	0.266066	3.8386	0.00012374	0.00125636	Samd9l
ENSMUSG00000047798.8	124.217	1.46111	0.244169	5.98402	2.17699e-09	1.42623e-07	Cd300lf
ENSMUSG00000047810.7	162.25	0.590134	0.14981	3.93922	8.17482e-05	0.000899188	Ccdc88b
ENSMUSG00000047875.5	190.544	0.849689	0.183249	4.63679	3.5386e-06	6.94396e-05	Gpr157
ENSMUSG00000047921.8	1058.92	-0.6634	0.0765331	-8.66814	4.39229e-18	2.54984e-15	Trappc9
ENSMUSG00000047945.6	923.565	0.613855	0.111237	5.51846	3.41988e-08	1.41529e-06	Marcksl1
ENSMUSG00000047986.6	33.3891	-0.587583	0.232963	-2.52222	0.0116618	0.0443773	Palm3
ENSMUSG00000048001.7	210.492	-0.637591	0.186645	-3.41606	0.00063534	0.00459286	Hes5
ENSMUSG00000048004.7	149.888	-0.743351	0.234118	-3.17512	0.00149777	0.00903113	Tmem196
ENSMUSG00000048065.6	11.7938	0.983723	0.261405	3.76321	0.000167748	0.00159281	Cyb5r2
ENSMUSG00000048078.9	4604.4	-0.604671	0.117492	-5.14648	2.65414e-07	8.21762e-06	Odz4
ENSMUSG00000048142.8	6870.04	-0.671892	0.129557	-5.18605	2.14796e-07	6.87445e-06	Nat8l
ENSMUSG00000048277.8	238.042	0.717641	0.171985	4.1727	3.01005e-05	0.000400426	Syngr2
ENSMUSG00000048327.6	50.8797	1.12839	0.24448	4.61546	3.9223e-06	7.56899e-05	Ckap2l
ENSMUSG00000048424.8	55.5383	-0.76682	0.230465	-3.32727	0.000877004	0.00593348	Ranbp3l
ENSMUSG00000048485.6	58.6771	-0.622604	0.201045	-3.09683	0.00195602	0.0110903	Zbtb8b
ENSMUSG00000048489.6	12.9535	-0.819129	0.257959	-3.17542	0.00149622	0.00902699	8430408G22Rik
ENSMUSG00000048498.7	10.1074	1.23155	0.266425	4.62251	3.79123e-06	7.35683e-05	Cd300e
ENSMUSG00000048521.7	5.62867	0.992743	0.265155	3.74401	0.000181106	0.0016897	Cxcr6
ENSMUSG00000048655.11	17.6119	0.901653	0.236079	3.81928	0.000133841	0.00132818	A730037C10Rik
ENSMUSG00000048779.4	129.486	0.897178	0.188626	4.75638	1.97097e-06	4.25969e-05	P2ry6
ENSMUSG00000048865.9	237.211	0.942078	0.118972	7.91846	2.40473e-15	9.30677e-13	Arhgap30
ENSMUSG00000048915.6	294.443	-0.995259	0.226058	-4.40267	1.06929e-05	0.0001719	Efna5
ENSMUSG00000048922.10	37.7963	0.810153	0.242122	3.34605	0.000819703	0.00562409	Cdca2
ENSMUSG00000048965.8	207.625	0.638053	0.132185	4.82698	1.38621e-06	3.18707e-05	Mrgpre
ENSMUSG00000049037.8	15.2226	0.9436	0.256177	3.68339	0.000230154	0.00204159	Clec4a1
ENSMUSG00000049044.9	11538.2	-0.771067	0.11484	-6.71426	1.89022e-11	2.7625e-09	Rapgef4
ENSMUSG00000049109.8	4.72989	0.97837	0.255327	3.83183	0.000127195	0.00128046	Themis
ENSMUSG00000049130.5	89.1616	1.41857	0.174733	8.11849	4.72003e-16	2.05508e-13	C5ar1
ENSMUSG00000049176.7	1918.75	-0.771409	0.107691	-7.1632	7.88175e-13	1.79044e-10	Frmpd4
ENSMUSG00000049252.10	1607.51	-1.32786	0.140113	-9.47702	2.61655e-21	2.37753e-18	Lrp1b
ENSMUSG00000049307.5	10.0471	0.765091	0.255669	2.99251	0.00276697	0.0145586	Fut4
ENSMUSG00000049357.5	43.6916	0.848557	0.245638	3.4545	0.000551313	0.00410324	4933408B17Rik
ENSMUSG00000049409.7	13.2047	0.929348	0.256935	3.61706	0.00029797	0.00252936	Prokr1
ENSMUSG00000049502.10	384.885	1.00341	0.257854	3.89139	9.96712e-05	0.00105416	Dtx3l
ENSMUSG00000049526.7	23.6281	-0.603811	0.236977	-2.54797	0.0108351	0.0418861	Tmem202
ENSMUSG00000049686.8	152.318	0.631353	0.164266	3.84348	0.000121304	0.00123604	Orai1
ENSMUSG00000049723.8	62.0043	1.37659	0.235685	5.84081	5.19477e-09	2.88738e-07	Mmp12
ENSMUSG00000049744.8	188.191	-0.610873	0.227151	-2.68928	0.00716054	0.0305105	Arhgap15
ENSMUSG00000049871.6	24.6906	0.824559	0.228394	3.61024	0.000305913	0.00257897	Nlrc3
ENSMUSG00000049892.7	61.4354	0.613296	0.185548	3.30532	0.000948693	0.00630535	Rasd1
ENSMUSG00000049988.3	45.9365	0.768835	0.229143	3.35527	0.000792885	0.00547243	Lrrc25
ENSMUSG00000050063.10	373.805	0.729274	0.197972	3.68372	0.000229859	0.00203984	Klk6
ENSMUSG00000050106.10	22.0178	0.710737	0.228451	3.11111	0.00186384	0.0106631	Tmc8
ENSMUSG00000050107.2	12.8019	0.958852	0.253717	3.77922	0.000157323	0.00151585	Gsg2
ENSMUSG00000050121.8	700.044	0.768276	0.133681	5.74707	9.08011e-09	4.5948e-07	Opalin
ENSMUSG00000050201.3	20.7849	-0.804955	0.247902	-3.24707	0.00116599	0.00744288	Otop2
ENSMUSG00000050232.6	7.17317	1.07931	0.266571	4.04888	5.14643e-05	0.000618304	Cxcr3
ENSMUSG00000050270.6	21.7553	0.610781	0.226944	2.69133	0.0071167	0.0303844	Tmem220
ENSMUSG00000050272.9	1161.82	-0.624947	0.182625	-3.42203	0.000621558	0.00450883	Dscam
ENSMUSG00000050335.9	378.111	1.09356	0.253529	4.31335	1.60798e-05	0.000238843	Lgals3
ENSMUSG00000050345.8	11.3416	0.993811	0.260983	3.80795	0.000140122	0.00138003	4930486L24Rik
ENSMUSG00000050370.4	27.3049	0.789145	0.266218	2.96429	0.00303387	0.0156594	Ch25h
ENSMUSG00000050405.8	519.413	-0.611586	0.219153	-2.79068	0.00525967	0.0240529	Tmem151b
ENSMUSG00000050423.10	114.983	-0.628092	0.208039	-3.0191	0.00253525	0.0135302	Ppp1r3g
ENSMUSG00000050511.1	635.33	-0.65706	0.101323	-6.4848	8.88502e-11	9.62115e-09	Oprd1
ENSMUSG00000050623.4	51.8559	-0.725478	0.261112	-2.77842	0.00546248	0.0248013	1700019N12Rik
ENSMUSG00000050663.7	577.02	-0.690931	0.249949	-2.76429	0.0057047	0.0256439	Trhde
ENSMUSG00000050671.6	4.82157	0.684822	0.261945	2.61437	0.00893919	0.0361774	Ism2
ENSMUSG00000050708.8	12854.5	1.1107	0.171675	6.4698	9.81319e-11	1.05172e-08	Ftl1
ENSMUSG00000050732.9	288.218	0.676357	0.135531	4.99041	6.0251e-07	1.6061e-05	Vamp8
ENSMUSG00000050737.10	92.9524	0.621409	0.185624	3.34767	0.000814947	0.00559881	Ptges
ENSMUSG00000050761.3	140.077	-0.612333	0.183101	-3.34424	0.000825088	0.00565176	Gp1bb
ENSMUSG00000050777.7	31.3869	0.619774	0.207129	2.99221	0.00276962	0.0145689	Tmem37
ENSMUSG00000050783.4	87.1738	-0.620585	0.187865	-3.30336	0.000955344	0.00633812	Htr1f
ENSMUSG00000050821.7	2975.6	-0.783312	0.155122	-5.04965	4.42619e-07	1.24332e-05	Fam131a
ENSMUSG00000050860.5	29.544	-1.05424	0.241867	-4.35878	1.30792e-05	0.00020338	Phospho1
ENSMUSG00000050912.9	617.988	0.5914	0.13444	4.39898	1.0876e-05	0.000174442	Tmem123
ENSMUSG00000050963.5	720.154	-0.685151	0.132258	-5.18042	2.21391e-07	7.05313e-06	Kcns2
ENSMUSG00000050965.7	4245.04	-0.628046	0.130959	-4.79573	1.62081e-06	3.62282e-05	Prkca
ENSMUSG00000051048.9	216.737	1.06786	0.154371	6.9175	4.59695e-12	8.14167e-10	P4ha3
ENSMUSG00000051147.9	30.7388	0.916781	0.21598	4.24474	2.18846e-05	0.000307991	Nat2
ENSMUSG00000051177.9	8406.11	-0.889907	0.112343	-7.92131	2.35019e-15	9.26728e-13	Plcb1
ENSMUSG00000051212.7	74.5269	0.780443	0.188675	4.13645	3.52725e-05	0.000453237	Gpr183
ENSMUSG00000051331.7	1686.9	-0.823136	0.139242	-5.91156	3.38875e-09	2.02347e-07	Cacna1c
ENSMUSG00000051335.5	2695.38	-0.740097	0.109641	-6.75017	1.47672e-11	2.2313e-09	Gfod1
ENSMUSG00000051378.10	20.5875	0.748247	0.265619	2.817	0.00484752	0.0226135	Kif18b
ENSMUSG00000051457.6	7.74711	0.719796	0.261286	2.75482	0.00587243	0.0262071	Spn
ENSMUSG00000051504.11	356.664	-0.815693	0.13828	-5.89885	3.66051e-09	2.15402e-07	Siglech
ENSMUSG00000051517.8	60.2553	0.703767	0.237115	2.96804	0.00299709	0.0155095	E130306D19Rik
ENSMUSG00000051650.10	27.6129	-0.622235	0.235323	-2.64417	0.00818921	0.0338971	B3gnt2
ENSMUSG00000051735.6	77.4517	0.879094	0.195775	4.49032	7.11178e-06	0.000123241	Rinl
ENSMUSG00000051747.7	123.969	0.861003	0.257093	3.34899	0.000811053	0.00557939	Ttn
ENSMUSG00000051811.6	72.6058	0.867642	0.228814	3.79191	0.000149495	0.00145113	Cox6b2
ENSMUSG00000051844.7	11.7367	-0.727954	0.258698	-2.81392	0.00489415	0.0228055	B230319C09Rik
ENSMUSG00000051951.5	856.668	-0.600266	0.213773	-2.80796	0.00498566	0.0231024	Xkr4
ENSMUSG00000051980.7	10.5509	0.959003	0.26672	3.59554	0.000323716	0.00269966	Casr
ENSMUSG00000052013.7	22.5847	0.750652	0.230579	3.25551	0.0011319	0.00726743	Btla
ENSMUSG00000052056.8	207.444	0.678504	0.137589	4.93139	8.16445e-07	2.06572e-05	Zfp217
ENSMUSG00000052085.6	347.646	0.741008	0.147265	5.03182	4.85857e-07	1.35205e-05	Dock8
ENSMUSG00000052133.9	689.658	-0.805823	0.109511	-7.35836	1.8619e-13	4.86397e-11	Sema5b
ENSMUSG00000052229.5	1546.27	0.589365	0.119739	4.92207	8.5632e-07	2.14583e-05	Gpr17
ENSMUSG00000052248.9	258.969	0.927112	0.151273	6.12875	8.85704e-10	6.56395e-08	Gm13476
ENSMUSG00000052271.7	7.94278	0.725704	0.265095	2.73753	0.00619026	0.027276	Bhlha15
ENSMUSG00000052305.5	3637.4	-0.586237	0.187807	-3.12148	0.00179945	0.0103845	Hbb-b1
ENSMUSG00000052310.9	1552.19	0.625968	0.10689	5.85618	4.7363e-09	2.65372e-07	Slc39a1
ENSMUSG00000052372.3	470.277	-0.921272	0.160273	-5.74815	9.02269e-09	4.57683e-07	Il1rapl1
ENSMUSG00000052450.4	28.2035	0.626853	0.243167	2.57787	0.00994124	0.0391265	2810055G20Rik
ENSMUSG00000052477.9	27.738	0.935459	0.210175	4.45087	8.55246e-06	0.000143334	C130026I21Rik
ENSMUSG00000052481.4	7.34263	0.895296	0.26655	3.35883	0.000782743	0.00541494	1700036A12Rik
ENSMUSG00000052516.11	3243.21	-0.619481	0.147716	-4.19374	2.74398e-05	0.000371655	Robo2
ENSMUSG00000052544.5	49.2888	-0.8388	0.169853	-4.9384	7.87664e-07	2.00504e-05	St6galnac3
ENSMUSG00000052572.8	9174.8	-0.673818	0.098407	-6.84726	7.52773e-12	1.21017e-09	Dlg2
ENSMUSG00000052631.8	35.5799	0.615013	0.203836	3.0172	0.00255121	0.013598	Sh2d6
ENSMUSG00000052688.6	173.758	1.10679	0.220721	5.01444	5.3189e-07	1.44551e-05	5430435G22Rik
ENSMUSG00000052726.9	661.976	-0.68027	0.224967	-3.02387	0.00249566	0.013353	Kcnt2
ENSMUSG00000052749.7	10.5973	0.932938	0.263962	3.53436	0.000408761	0.00324324	Trim30b
ENSMUSG00000052769.5	8.19348	0.742941	0.265914	2.79391	0.00520749	0.0238822	Gm9889
ENSMUSG00000052776.9	152.913	1.17774	0.266568	4.41815	9.95474e-06	0.000162281	Oas1a
ENSMUSG00000052821.3	45.5777	0.648211	0.221139	2.93124	0.00337614	0.0169649	Cysltr1
ENSMUSG00000052920.7	79.7412	-0.762544	0.182893	-4.16935	3.05468e-05	0.000405847	Prkg1
ENSMUSG00000052942.7	209.94	0.617817	0.177166	3.48723	0.000488052	0.00370844	Glis3
ENSMUSG00000053063.5	106.679	0.639193	0.176657	3.61827	0.000296575	0.00252011	Clec12a
ENSMUSG00000053111.6	61.7582	-0.661978	0.176437	-3.75193	0.000175478	0.0016512	Fank1
ENSMUSG00000053113.3	97.4679	0.756877	0.231608	3.26792	0.00108341	0.0069982	Socs3
ENSMUSG00000053141.9	5405.16	-0.809805	0.135806	-5.96296	2.47711e-09	1.58131e-07	Ptprt
ENSMUSG00000053175.9	69.7118	1.23615	0.230203	5.36983	7.88109e-08	2.89467e-06	Bcl3
ENSMUSG00000053214.6	62.2568	-0.630104	0.18333	-3.43699	0.000588223	0.00431646	Gm9899
ENSMUSG00000053216.7	14.2101	-0.664813	0.260138	-2.55562	0.0105998	0.0411912	Btn2a2
ENSMUSG00000053279.6	1342.35	0.593817	0.132121	4.49451	6.97307e-06	0.000121442	Aldh1a1
ENSMUSG00000053465.5	324.797	-1.13218	0.162684	-6.95938	3.41774e-12	6.37744e-10	Hs6st3
ENSMUSG00000053519.8	341.966	-0.744928	0.162351	-4.58838	4.46698e-06	8.43319e-05	Kcnip1
ENSMUSG00000053559.6	35.0902	0.924327	0.206337	4.47969	7.47518e-06	0.000128157	Smagp
ENSMUSG00000053835.10	112.561	0.795132	0.196387	4.04881	5.14785e-05	0.000618304	H2-T24
ENSMUSG00000053930.7	420.059	-0.637302	0.18798	-3.39026	0.000698268	0.00493677	Shisa6
ENSMUSG00000053931.7	2052.17	0.774121	0.143695	5.38724	7.15489e-08	2.67496e-06	Cnn3
ENSMUSG00000053957.5	4.13893	0.791038	0.253154	3.12473	0.00177969	0.0103058	Gm12474
ENSMUSG00000053965.5	231.037	-0.784032	0.158855	-4.93552	7.99393e-07	2.02503e-05	Pde5a
ENSMUSG00000053977.7	7.61744	1.02045	0.257499	3.96295	7.40302e-05	0.000826032	Cd8a
ENSMUSG00000053980.4	66.6705	-0.962899	0.181514	-5.30481	1.12792e-07	3.96175e-06	Gm9930
ENSMUSG00000054072.5	134.62	1.1407	0.264132	4.3187	1.56954e-05	0.000234132	Iigp1
ENSMUSG00000054161.10	8.70755	0.902906	0.266724	3.38517	0.000711337	0.00500884	Fam83e
ENSMUSG00000054203.6	28.7664	1.35751	0.2667	5.09002	3.5802e-07	1.05682e-05	Ifi205
ENSMUSG00000054293.3	18.7745	0.680377	0.242549	2.80512	0.00502983	0.0232615	A630033H20Rik
ENSMUSG00000054304.3	86.8338	0.654517	0.195531	3.34739	0.000815755	0.00560252	D130007C19Rik
ENSMUSG00000054400.8	43.659	0.622113	0.18433	3.37499	0.000738194	0.00516489	Cklf
ENSMUSG00000054404.6	371.287	1.34846	0.190867	7.0649	1.60729e-12	3.32582e-10	Slfn5
ENSMUSG00000054423.6	3913.91	-1.10994	0.257844	-4.3047	1.67211e-05	0.000246268	Cadps
ENSMUSG00000054435.8	22.0102	0.747181	0.257149	2.90564	0.00366508	0.0180482	Gimap4
ENSMUSG00000054520.8	203.512	0.783911	0.176969	4.42965	9.43882e-06	0.000155324	Sh3bp2
ENSMUSG00000054582.4	17.6015	0.931355	0.241938	3.84957	0.000118327	0.00121281	Pabpc1l
ENSMUSG00000054588.7	325.932	1.27089	0.263103	4.8304	1.3626e-06	3.15011e-05	Gbp10
ENSMUSG00000054598.7	8.334	0.872792	0.266594	3.27387	0.00106087	0.0068897	9130230L23Rik
ENSMUSG00000054612.3	23.3719	0.641156	0.238296	2.69058	0.00713275	0.0304343	Mgmt
ENSMUSG00000054626.5	62.3523	0.79717	0.201336	3.9594	7.51388e-05	0.000834836	Xlr
ENSMUSG00000054717.6	254.935	0.730869	0.181554	4.02564	5.68213e-05	0.000666017	Hmgb2
ENSMUSG00000054843.7	2460.01	-0.691249	0.126438	-5.46711	4.57427e-08	1.83842e-06	Atrnl1
ENSMUSG00000054855.7	246.766	-0.672451	0.220411	-3.0509	0.0022816	0.012489	Rnd1
ENSMUSG00000054932.3	9.22425	0.739381	0.266581	2.77357	0.00554452	0.0250703	Afp
ENSMUSG00000054934.4	801.197	-0.683497	0.138188	-4.94615	7.5697e-07	1.93872e-05	Kcnmb4
ENSMUSG00000054942.7	2211.84	-0.678776	0.0631947	-10.741	6.53059e-27	1.29441e-23	Fam73a
ENSMUSG00000054945.3	31.5051	0.608874	0.194353	3.13283	0.0017313	0.0100984	Gm9958
ENSMUSG00000055026.7	1713.38	-0.663092	0.116885	-5.67303	1.40294e-08	6.65885e-07	Gabrg3
ENSMUSG00000055027.10	49.8898	-0.791881	0.218471	-3.62465	0.000289352	0.00247126	Smyd1
ENSMUSG00000055067.8	617.069	-0.825293	0.151755	-5.43834	5.37784e-08	2.10471e-06	Smyd3
ENSMUSG00000055116.6	850.951	-0.708979	0.100813	-7.03262	2.0269e-12	4.0343e-10	Arntl
ENSMUSG00000055409.7	584.215	-0.629591	0.190793	-3.29986	0.00096732	0.00638642	Nell1
ENSMUSG00000055413.9	108.61	0.866839	0.243071	3.5662	0.000362192	0.00294232	H2-Q8
ENSMUSG00000055421.2	1514.27	-1.08855	0.110588	-9.84327	7.32866e-23	7.65808e-20	Pcdh9
ENSMUSG00000055471.6	136.784	-0.752197	0.149892	-5.01826	5.21407e-07	1.42072e-05	Alk
ENSMUSG00000055497.5	11.5144	0.681479	0.263522	2.58604	0.0097085	0.0384714	Gm9974
ENSMUSG00000055540.8	440.954	-0.656284	0.188418	-3.48313	0.000495585	0.00375191	Epha6
ENSMUSG00000055541.10	425.968	0.637283	0.144079	4.42315	9.72714e-06	0.000159316	Lair1
ENSMUSG00000055567.8	7904.05	-0.899734	0.141849	-6.34291	2.25467e-10	2.06668e-08	Unc80
ENSMUSG00000055761.8	124.423	-0.649567	0.202237	-3.21191	0.00131858	0.0081747	Nkain3
ENSMUSG00000055831.3	40.959	0.600084	0.208119	2.88337	0.00393447	0.0191002	Gm9982
ENSMUSG00000056025.6	18.4917	0.824867	0.265063	3.11197	0.00185846	0.0106498	Clca1
ENSMUSG00000056073.7	3058.7	-0.795025	0.132072	-6.01965	1.74791e-09	1.17838e-07	Grik2
ENSMUSG00000056116.11	551.466	0.743978	0.185562	4.00933	6.08925e-05	0.000703867	H2-T22
ENSMUSG00000056144.7	178.241	1.13975	0.263383	4.32736	1.50909e-05	0.000226732	Trim34a
ENSMUSG00000056148.7	21.8199	0.671395	0.227289	2.95393	0.00313753	0.0160571	Rdh9
ENSMUSG00000056158.8	1562.59	-0.775718	0.265877	-2.91758	0.00352754	0.0175613	Car10
ENSMUSG00000056220.8	131.765	0.805976	0.171253	4.70635	2.52194e-06	5.27492e-05	Pla2g4a
ENSMUSG00000056222.7	6263.76	-0.648748	0.112726	-5.75508	8.66018e-09	4.4469e-07	Spock1
ENSMUSG00000056258.7	1165.75	-1.05463	0.188996	-5.58016	2.40299e-08	1.04501e-06	Kcnq3
ENSMUSG00000056290.8	12.2209	1.252	0.26119	4.79345	1.63935e-06	3.65253e-05	Ms4a4b
ENSMUSG00000056380.6	37.804	0.990194	0.265395	3.73102	0.000190703	0.00176038	Gpr50
ENSMUSG00000056427.4	1112.34	-0.909187	0.216588	-4.19777	2.69553e-05	0.000366519	Slit3
ENSMUSG00000056498.7	65.1532	1.28789	0.199225	6.46447	1.01652e-10	1.06755e-08	Tmem154
ENSMUSG00000056515.7	2471.38	0.696331	0.112963	6.16426	7.08135e-10	5.53179e-08	Rab31
ENSMUSG00000056529.7	193.366	0.762358	0.16837	4.52786	5.95826e-06	0.000106702	Ptafr
ENSMUSG00000056552.7	47.7227	0.660385	0.175617	3.76037	0.000169664	0.00160589	Zfp953
ENSMUSG00000056553.7	6579.2	-0.923073	0.10123	-9.1186	7.60984e-20	5.8903e-17	Ptprn2
ENSMUSG00000056737.8	174.863	1.35002	0.205616	6.56574	5.17759e-11	6.25471e-09	Capg
ENSMUSG00000056755.6	1445.11	-1.04617	0.0882321	-11.857	1.98009e-32	5.79602e-29	Grm7
ENSMUSG00000056771.6	205.876	-0.786199	0.181339	-4.33552	1.45418e-05	0.000220544	Gm10010
ENSMUSG00000056888.5	79.049	1.30102	0.240016	5.42057	5.94092e-08	2.30351e-06	Glipr1
ENSMUSG00000056899.3	48.918	-1.29462	0.188761	-6.85851	6.95822e-12	1.13609e-09	Immp2l
ENSMUSG00000056966.6	2291.73	0.657404	0.141873	4.63375	3.59094e-06	7.02688e-05	Gjc3
ENSMUSG00000057101.5	1562.92	-0.811571	0.08265	-9.81937	9.29191e-23	9.24722e-20	Zfp180
ENSMUSG00000057137.3	74.3076	1.12234	0.190208	5.9006	3.62177e-09	2.13817e-07	Tmem140
ENSMUSG00000057143.7	254.196	1.07933	0.203618	5.30076	1.15324e-07	4.03711e-06	Trim12c
ENSMUSG00000057191.6	67.7995	1.42671	0.240767	5.92567	3.11022e-09	1.89506e-07	AB124611
ENSMUSG00000057337.6	136.952	0.585647	0.126313	4.63647	3.54417e-06	6.94838e-05	Chst3
ENSMUSG00000057346.4	11.7994	1.06077	0.255069	4.15873	3.20021e-05	0.000420901	Apol9b
ENSMUSG00000057378.7	3589.94	-0.769136	0.166841	-4.60998	4.02699e-06	7.72111e-05	Ryr3
ENSMUSG00000057455.6	1526.37	-0.606572	0.160266	-3.78478	0.000153848	0.00148717	Rit2
ENSMUSG00000057596.7	196.368	1.46094	0.242797	6.01714	1.77527e-09	1.18915e-07	Trim30d
ENSMUSG00000057685.7	33.1525	0.616723	0.206167	2.99138	0.00277717	0.0145939	Gm8526
ENSMUSG00000057715.6	1867.89	-0.750469	0.150454	-4.98802	6.10013e-07	1.62187e-05	A830018L16Rik
ENSMUSG00000057764.3	39.885	0.593004	0.199455	2.97312	0.00294792	0.0153103	Rpl35a-ps7
ENSMUSG00000057841.3	532.456	0.682761	0.221775	3.07862	0.00207961	0.0116004	Rpl32
ENSMUSG00000057899.6	21.443	-0.840085	0.227806	-3.68772	0.000226273	0.002014	Gpr111
ENSMUSG00000058056.8	120.123	0.82144	0.193745	4.23979	2.23726e-05	0.000312544	Palld
ENSMUSG00000058145.9	98.8128	-0.64397	0.153199	-4.20349	2.62834e-05	0.000358315	Adamts17
ENSMUSG00000058152.6	279.55	-0.663703	0.108782	-6.1012	1.05274e-09	7.61286e-08	Chsy3
ENSMUSG00000058163.6	115.979	1.08279	0.212439	5.09695	3.45169e-07	1.02583e-05	Gm5431
ENSMUSG00000058317.4	980.635	-0.592261	0.0990825	-5.97745	2.26658e-09	1.47109e-07	Ube2e2
ENSMUSG00000058443.3	767.346	0.68915	0.19905	3.46219	0.000535808	0.0040054	Rpl10-ps3
ENSMUSG00000058537.2	4.54477	0.640979	0.250382	2.56001	0.0104669	0.0407504	Dux
ENSMUSG00000058542.2	12068.8	1.12784	0.173817	6.48863	8.66187e-11	9.43299e-09	Gm15590
ENSMUSG00000058546.8	1089.81	0.616953	0.16006	3.85452	0.000115957	0.00119261	Rpl23a
ENSMUSG00000058571.4	434.118	-0.603886	0.129158	-4.67556	2.93157e-06	5.97143e-05	Gpc6
ENSMUSG00000058656.6	169.749	-0.73596	0.153527	-4.7937	1.63734e-06	3.65195e-05	Samd12
ENSMUSG00000058715.6	1044.4	1.20452	0.181551	6.63458	3.25426e-11	4.38779e-09	Fcer1g
ENSMUSG00000058755.3	13.0265	1.29334	0.260781	4.9595	7.06763e-07	1.83031e-05	Osm
ENSMUSG00000058818.6	90.645	0.745407	0.242555	3.07315	0.00211814	0.0117731	Lilrb3
ENSMUSG00000058831.7	4.85177	0.912468	0.263821	3.45866	0.000542878	0.004052	Opn1sw
ENSMUSG00000058975.6	4645.35	-0.813918	0.140388	-5.79761	6.7266e-09	3.61386e-07	Kcnc1
ENSMUSG00000059089.4	38.6472	1.6301	0.253372	6.43363	1.24591e-10	1.28268e-08	Fcgr4
ENSMUSG00000059203.4	86.9186	-1.74445	0.227127	-7.68051	1.58451e-14	5.09457e-12	Il1rapl2
ENSMUSG00000059327.3	117.248	-0.836913	0.139851	-5.98431	2.17313e-09	1.42623e-07	Eda
ENSMUSG00000059336.8	722.005	0.837537	0.178984	4.67939	2.87727e-06	5.87801e-05	Slc14a1
ENSMUSG00000059439.8	1177.92	-0.611605	0.169637	-3.60537	0.000311712	0.00261836	Bcas3
ENSMUSG00000059479.6	13.8365	0.779371	0.266543	2.924	0.00345563	0.0172691	B3gnt8
ENSMUSG00000059498.6	835.232	0.703026	0.124147	5.66285	1.48881e-08	6.97422e-07	Fcgr3
ENSMUSG00000059631.6	33.6588	0.767801	0.217873	3.52408	0.000424958	0.00333629	1500035N22Rik
ENSMUSG00000059742.4	2889.74	-0.74602	0.252906	-2.94979	0.00317987	0.0162326	Kcnh7
ENSMUSG00000059883.9	82.6171	0.923865	0.172985	5.34072	9.25803e-08	3.33018e-06	Irak4
ENSMUSG00000059974.4	4882.47	-0.786048	0.121553	-6.46671	1.00159e-10	1.06321e-08	Ntm
ENSMUSG00000059994.4	45.7919	0.820052	0.224199	3.65769	0.000254497	0.00221522	Fcrl1
ENSMUSG00000060063.5	132.888	1.01298	0.185426	5.46296	4.68253e-08	1.87831e-06	Alox5ap
ENSMUSG00000060068.6	154.019	0.869531	0.169471	5.13086	2.88416e-07	8.85112e-06	Gm12222
ENSMUSG00000060131.5	8.78445	1.20676	0.266233	4.53271	5.82308e-06	0.000104807	Atp8b4
ENSMUSG00000060204.4	54.9025	-0.939028	0.219315	-4.28165	1.85516e-05	0.000269411	Gm5868
ENSMUSG00000060209.4	391.94	0.64667	0.215706	2.99793	0.00271821	0.0143321	Gm6570
ENSMUSG00000060212.7	2309.16	-0.638071	0.123224	-5.17816	2.24086e-07	7.10648e-06	Pcnxl2
ENSMUSG00000060224.3	106.884	0.642423	0.167559	3.834	0.000126074	0.00127409	Pyroxd2
ENSMUSG00000060262.5	42.0349	1.02581	0.266029	3.856	0.000115258	0.00118718	Hist1h2ao
ENSMUSG00000060441.7	117.73	0.821728	0.198248	4.14494	3.39897e-05	0.000440391	Trim5
ENSMUSG00000060470.6	14.8059	1.23301	0.264222	4.66657	3.06268e-06	6.16884e-05	Gpr97
ENSMUSG00000060519.5	326.537	0.802086	0.221972	3.61345	0.000302148	0.00255548	Tor3a
ENSMUSG00000060534.9	583.694	-1.18113	0.145924	-8.09414	5.76694e-16	2.45966e-13	Dcc
ENSMUSG00000060550.8	249.052	1.04972	0.240469	4.36532	1.26939e-05	0.00019857	H2-Q7
ENSMUSG00000060579.5	49.025	-1.40568	0.203997	-6.89067	5.55299e-12	9.45084e-10	Fhit
ENSMUSG00000060586.8	58.9678	0.893937	0.238879	3.74222	0.000182402	0.00170028	H2-Eb1
ENSMUSG00000060591.7	266.102	0.950296	0.159346	5.96374	2.46525e-09	1.5804e-07	Ifitm2
ENSMUSG00000060802.8	7911.53	1.29082	0.194964	6.62084	3.57169e-11	4.71092e-09	B2m
ENSMUSG00000060843.5	67.1351	-0.72067	0.187882	-3.83576	0.000125178	0.00126749	Ctnna3
ENSMUSG00000060882.5	3206.62	-1.3057	0.149561	-8.7302	2.54228e-18	1.51803e-15	Kcnd2
ENSMUSG00000060890.4	29.6512	-0.690651	0.222954	-3.09773	0.00195007	0.0110626	Arr3
ENSMUSG00000060899.1	123.759	0.756175	0.218198	3.46554	0.000529171	0.00396812	Rpl21-ps11
ENSMUSG00000060924.7	1721.03	-1.6023	0.141592	-11.3163	1.08992e-29	2.53093e-26	Csmd1
ENSMUSG00000060988.5	1825.01	-0.655416	0.122074	-5.369	7.9174e-08	2.90291e-06	Galnt13
ENSMUSG00000061039.3	10.0809	0.674699	0.26377	2.55791	0.0105304	0.0409518	Olfr920
ENSMUSG00000061080.5	6118.14	-1.07457	0.1277	-8.4148	3.93568e-17	2.00614e-14	Lsamp
ENSMUSG00000061175.5	1270.94	0.586334	0.098366	5.96074	2.51092e-09	1.59017e-07	Fnip2
ENSMUSG00000061232.8	1201.27	1.07187	0.208645	5.13727	2.78758e-07	8.59257e-06	H2-K1
ENSMUSG00000061298.8	165.373	-1.331	0.245646	-5.41838	6.01425e-08	2.32332e-06	Agbl4
ENSMUSG00000061462.8	448.863	-0.649469	0.1622	-4.00411	6.22504e-05	0.000715999	Obscn
ENSMUSG00000061531.7	13.1403	0.886225	0.255907	3.46308	0.000534031	0.00399489	Fam23a
ENSMUSG00000061576.9	5692.51	-0.601621	0.128308	-4.68887	2.74722e-06	5.67895e-05	Dpp6
ENSMUSG00000061578.6	628.914	-0.597115	0.150336	-3.97188	7.13061e-05	0.000800767	Ksr2
ENSMUSG00000061723.10	4.86625	0.694405	0.261785	2.65258	0.00798801	0.0332288	Tnnt3
ENSMUSG00000061751.8	11152.7	-0.753866	0.142962	-5.27318	1.34083e-07	4.56385e-06	Kalrn
ENSMUSG00000061864.5	192.483	-1.71091	0.134578	-12.7132	4.99579e-37	2.32671e-33	Galntl6
ENSMUSG00000061869.6	546.263	0.594099	0.148501	4.00065	6.31693e-05	0.000722197	Gm9354
ENSMUSG00000061983.5	790.486	0.679617	0.14313	4.74824	2.05198e-06	4.40744e-05	Rps12
ENSMUSG00000062077.7	4.76098	0.977634	0.241747	4.04403	5.25395e-05	0.00062816	Trim54
ENSMUSG00000062082.9	52.0336	1.43026	0.244138	5.85839	4.67364e-09	2.63273e-07	Cd200r4
ENSMUSG00000062132.9	4.47495	0.821539	0.263803	3.11421	0.00184437	0.0105869	Gm1082
ENSMUSG00000062157.6	13.3701	0.86344	0.250031	3.45333	0.000553715	0.00411672	Il28ra
ENSMUSG00000062209.8	1529.49	-0.897136	0.163291	-5.49409	3.92728e-08	1.59682e-06	Erbb4
ENSMUSG00000062248.5	29.8404	0.766732	0.220715	3.47386	0.000513038	0.00386656	Cks2
ENSMUSG00000062257.6	5113.86	-0.914941	0.170763	-5.35795	8.41728e-08	3.05404e-06	Opcml
ENSMUSG00000062310.6	6.74898	0.858877	0.263854	3.25512	0.00113343	0.00727506	Glrp1
ENSMUSG00000062319.2	208.168	-0.978175	0.147934	-6.61224	3.78544e-11	4.91379e-09	Gm10115
ENSMUSG00000062382.7	12943.7	1.1172	0.173395	6.44307	1.17084e-10	1.21739e-08	Gm10116
ENSMUSG00000062488.8	989.448	1.27756	0.266323	4.79704	1.61026e-06	3.60694e-05	I830012O16Rik
ENSMUSG00000062515.2	14.4386	0.959976	0.266078	3.60788	0.000308714	0.00259526	Fabp4
ENSMUSG00000062585.5	39.1433	0.808235	0.220249	3.66964	0.00024289	0.00213284	Cnr2
ENSMUSG00000062593.8	273.188	1.44202	0.233926	6.16441	7.07464e-10	5.53179e-08	Lilrb4
ENSMUSG00000062785.6	3129.52	-0.78581	0.128026	-6.13788	8.36312e-10	6.30978e-08	Kcnc3
ENSMUSG00000062995.5	897.281	-0.965069	0.143258	-6.73658	1.62156e-11	2.38655e-09	Ica1
ENSMUSG00000063063.6	2413.72	-1.43412	0.137883	-10.401	2.45365e-25	3.66278e-22	Ctnna2
ENSMUSG00000063129.1	482.237	-0.614457	0.122001	-5.0365	4.74127e-07	1.3247e-05	Aldoart2
ENSMUSG00000063142.6	2245.98	-0.777355	0.170636	-4.55563	5.22279e-06	9.58307e-05	Kcnma1
ENSMUSG00000063172.7	156.823	0.603976	0.115885	5.21184	1.86978e-07	6.12485e-06	Hspb11
ENSMUSG00000063193.4	23.1395	0.93437	0.239626	3.89928	9.64773e-05	0.00102924	Cd300lb
ENSMUSG00000063234.4	64.5622	0.752379	0.215527	3.49088	0.000481427	0.00367577	Gpr84
ENSMUSG00000063268.6	107.295	0.885875	0.251155	3.52721	0.000419971	0.00330085	Parp10
ENSMUSG00000063286.4	27.4871	0.629578	0.251239	2.50589	0.0122142	0.0460683	Gm8995
ENSMUSG00000063458.5	15.8993	-0.761011	0.243343	-3.12732	0.0017641	0.0102468	1700112E06Rik
ENSMUSG00000063511.7	5874.22	-0.821908	0.0795888	-10.3269	5.32399e-25	7.41774e-22	Snrnp70
ENSMUSG00000063556.3	1244.89	0.769706	0.186509	4.12691	3.67671e-05	0.000469393	Gm10132
ENSMUSG00000063600.7	96.8007	-0.855332	0.171651	-4.98298	6.26135e-07	1.6585e-05	Egfem1
ENSMUSG00000063626.4	762.843	-0.586627	0.213252	-2.75086	0.00594386	0.0264412	Unc5d
ENSMUSG00000063628.2	53.6233	1.03614	0.231737	4.47119	7.77854e-06	0.000132381	Gm7665
ENSMUSG00000063727.3	37.9768	0.608138	0.212938	2.85594	0.00429097	0.0204976	Tnfrsf11b
ENSMUSG00000063873.3	1874.38	-0.668352	0.130487	-5.12197	3.02354e-07	9.21122e-06	Slc24a3
ENSMUSG00000063887.6	1377.22	-1.02993	0.102447	-10.0533	8.88368e-24	1.09212e-20	Nlgn1
ENSMUSG00000064018.4	7.32602	-0.771982	0.265719	-2.90526	0.00366947	0.0180571	Mageb16-ps2
ENSMUSG00000064090.7	66.6185	0.711539	0.173244	4.10715	4.00565e-05	0.000503392	Vrk2
ENSMUSG00000064109.6	21.882	0.781654	0.246358	3.17284	0.00150958	0.00908661	Hcst
ENSMUSG00000064115.7	8138.96	-0.838618	0.114451	-7.3273	2.34832e-13	5.98508e-11	Cadm2
ENSMUSG00000064147.6	8.50808	0.715808	0.266736	2.68358	0.00728379	0.0309151	Rab44
ENSMUSG00000064215.7	855.495	0.828304	0.176858	4.68344	2.82107e-06	5.78631e-05	Ifi27l1
ENSMUSG00000064246.4	375.732	0.637939	0.180297	3.53826	0.000402775	0.00320304	Chi3l1
ENSMUSG00000064267.7	373.334	0.945932	0.149812	6.31414	2.71667e-10	2.42631e-08	Hvcn1
ENSMUSG00000064293.7	1187.27	-0.72373	0.143848	-5.03121	4.87398e-07	1.35454e-05	Cntn4
ENSMUSG00000064329.7	4414.59	-0.721702	0.158001	-4.56769	4.93124e-06	9.14445e-05	Scn1a
ENSMUSG00000064377.1	20.4116	-0.605022	0.243472	-2.48498	0.0129558	0.0482473	SNORD115
ENSMUSG00000064390.1	69.4816	-0.971509	0.261761	-3.71144	0.000206082	0.00187993	SNORD73
ENSMUSG00000064397.1	78.0237	-0.816785	0.228431	-3.57564	0.000349376	0.00286338	7SK
ENSMUSG00000064417.1	138.811	-1.0616	0.215731	-4.92092	8.61368e-07	2.15332e-05	SNORD113
ENSMUSG00000064427.1	16.6225	-0.7287	0.242825	-3.00093	0.00269155	0.0142047	SNORA42
ENSMUSG00000064437.1	2278.81	-0.706682	0.198343	-3.56292	0.00036675	0.00297082	Snord49b
ENSMUSG00000064563.1	309.87	-0.725967	0.166697	-4.35501	1.33063e-05	0.000206297	Snora7a
ENSMUSG00000064585.1	148.062	-0.714909	0.153152	-4.66798	3.0417e-06	6.13595e-05	SNORA71
ENSMUSG00000064620.1	20.3425	-0.620064	0.23478	-2.64105	0.00826507	0.0340761	SNORA32
ENSMUSG00000064694.1	248.84	-0.908393	0.223007	-4.07338	4.63366e-05	0.00056797	7SK
ENSMUSG00000064778.1	48.0522	-0.793591	0.208918	-3.79858	0.00014553	0.00142189	SNORD59
ENSMUSG00000064792.1	10.8924	-0.899782	0.262903	-3.42248	0.000620522	0.00450288	SNORA32
ENSMUSG00000064841.1	60.4057	-0.900143	0.243483	-3.69695	0.000218209	0.0019606	SNORA42
ENSMUSG00000064844.1	1533.36	-0.629088	0.167158	-3.76342	0.000167603	0.00159216	SNORD58
ENSMUSG00000064853.1	124.653	-0.98796	0.183685	-5.37854	7.50914e-08	2.78655e-06	SNORA38
ENSMUSG00000064999.1	556.167	-0.70969	0.178427	-3.97749	6.9646e-05	0.000783808	7SK
ENSMUSG00000065013.1	15.2134	-1.03624	0.258825	-4.00365	6.23726e-05	0.00071701	SNORD113
ENSMUSG00000065046.1	18.4992	-0.853327	0.25112	-3.39809	0.000678593	0.00481886	SNORD62
ENSMUSG00000065097.1	62.123	-0.809423	0.185008	-4.37506	1.21397e-05	0.000191189	Snora16a
ENSMUSG00000065110.1	108.857	-0.660325	0.167671	-3.93822	8.20883e-05	0.000902453	Snord61
ENSMUSG00000065118.1	24.6092	-0.937792	0.23576	-3.97774	6.95739e-05	0.000783808	SNORA54
ENSMUSG00000065126.1	905.543	-1.13481	0.20707	-5.48033	4.24542e-08	1.72282e-06	Snord104
ENSMUSG00000065196.1	30.9077	-0.657563	0.24733	-2.65865	0.00784546	0.0328121	Snord85
ENSMUSG00000065254.1	122.546	-0.824348	0.160785	-5.12702	2.94361e-07	9.0203e-06	7SK
ENSMUSG00000065327.1	49.7786	-0.788946	0.234049	-3.37086	0.000749334	0.00522011	7SK
ENSMUSG00000065343.1	20.7909	-0.883647	0.256906	-3.43957	0.000582633	0.00428597	7SK
ENSMUSG00000065454.1	17.9765	-0.884443	0.253744	-3.48557	0.000491082	0.00372392	Mir124a-3
ENSMUSG00000065475.1	23.9519	-0.634584	0.234166	-2.70997	0.00672883	0.0290663	Mir27b
ENSMUSG00000065477.2	11.073	-0.863108	0.262901	-3.28302	0.00102702	0.00670532	Mir411
ENSMUSG00000065635.1	47.2109	-0.742523	0.257803	-2.8802	0.00397429	0.0192488	snoR38
ENSMUSG00000065637.1	322.356	-0.684194	0.143754	-4.75947	1.94107e-06	4.20377e-05	SNORA14
ENSMUSG00000065645.1	23.1196	-0.895221	0.250727	-3.5705	0.000356299	0.00290631	7SK
ENSMUSG00000065653.1	68.1203	-1.05436	0.20687	-5.09674	3.45558e-07	1.02583e-05	SNORA38
ENSMUSG00000065663.1	19.2579	0.797147	0.23686	3.36547	0.000764129	0.00531307	SNORA25
ENSMUSG00000065701.1	7762.76	-0.724035	0.136297	-5.31219	1.08318e-07	3.81743e-06	Y_RNA
ENSMUSG00000065721.1	22.5074	0.715899	0.257633	2.77876	0.00545672	0.0247805	Y_RNA
ENSMUSG00000065750.1	38.2502	-0.709861	0.222892	-3.18478	0.00144865	0.00880098	SNORA5
ENSMUSG00000065818.1	127.733	-0.81539	0.198657	-4.10452	4.0516e-05	0.000507456	Snord35a
ENSMUSG00000065824.1	1016.42	-0.611224	0.162357	-3.76469	0.000166758	0.00158773	7SK
ENSMUSG00000065829.1	25.236	-0.663059	0.231982	-2.85824	0.00426002	0.0203712	Snord16a
ENSMUSG00000065870.1	66.2417	-0.651229	0.174665	-3.72846	0.000192656	0.00177605	U3
ENSMUSG00000065911.1	995.425	-0.599548	0.165871	-3.61455	0.000300865	0.00254876	7SK
ENSMUSG00000065922.1	6346.71	-0.678293	0.169148	-4.01005	6.07058e-05	0.000702098	n-R5-8s1
ENSMUSG00000066002.7	181.363	0.681977	0.18727	3.64169	0.000270857	0.00234201	Gm13237
ENSMUSG00000066041.2	12.2541	-0.751241	0.257971	-2.91212	0.00358986	0.0177699	Gm10151
ENSMUSG00000066057.4	162.023	-0.721639	0.161195	-4.4768	7.57702e-06	0.000129691	2610044O15Rik
ENSMUSG00000066180.4	10.2288	0.739625	0.261139	2.8323	0.00462143	0.0217579	Gm10155
ENSMUSG00000066258.6	219.269	0.872183	0.173307	5.03258	4.83917e-07	1.34845e-05	Trim12a
ENSMUSG00000066361.3	58.7389	1.06749	0.247903	4.30606	1.66187e-05	0.000245278	Serpina3c
ENSMUSG00000066363.5	37.2576	1.07949	0.247191	4.36701	1.25956e-05	0.000197181	Serpina3f
ENSMUSG00000066392.4	6929.84	-1.01516	0.133884	-7.58235	3.39358e-14	1.04298e-11	Nrxn3
ENSMUSG00000066475.5	386.635	0.792901	0.198944	3.98555	6.73251e-05	0.000760555	Gm10268
ENSMUSG00000066621.6	1838.33	-1.13668	0.106152	-10.708	9.33336e-27	1.62548e-23	Tecpr1
ENSMUSG00000066677.4	12.7991	1.00425	0.259462	3.87049	0.000108617	0.00112979	Pydc3
ENSMUSG00000066690.3	13.9231	-0.747504	0.256941	-2.90924	0.00362303	0.0179002	F830001A07Rik
ENSMUSG00000066861.7	124.305	1.18876	0.265565	4.47635	7.59296e-06	0.000129696	Oas1g
ENSMUSG00000067203.6	98.966	0.697132	0.207289	3.36309	0.000770754	0.00535131	H2-K2
ENSMUSG00000067212.7	534.517	0.742352	0.251936	2.94659	0.00321297	0.0163337	H2-T23
ENSMUSG00000067215.5	17.3657	0.693317	0.246259	2.8154	0.0048717	0.0227111	Usp51
ENSMUSG00000067235.7	103.854	0.903855	0.222736	4.05796	4.95029e-05	0.000600197	H2-Q10
ENSMUSG00000067297.4	44.856	1.03672	0.265867	3.8994	9.64308e-05	0.00102924	2010002M12Rik
ENSMUSG00000067586.3	493.517	1.26073	0.195866	6.43671	1.22091e-10	1.26316e-08	S1pr3
ENSMUSG00000067657.1	59.4789	0.693028	0.239138	2.89803	0.00375513	0.0184179	Gm5474
ENSMUSG00000067702.5	23.601	-0.657776	0.227119	-2.89618	0.00377739	0.018501	Tuba3a
ENSMUSG00000067916.3	243.788	0.649396	0.112147	5.79059	7.01408e-09	3.74525e-07	Gm13139
ENSMUSG00000068117.3	95.6042	-0.714633	0.156427	-4.56846	4.91318e-06	9.11905e-05	Mei1
ENSMUSG00000068129.4	359.056	1.34755	0.218329	6.17213	6.73778e-10	5.31369e-08	Cst7
ENSMUSG00000068205.7	1149.97	-1.57074	0.123635	-12.7047	5.56657e-37	2.32671e-33	Macrod2
ENSMUSG00000068220.5	377.241	1.26852	0.17909	7.08314	1.40924e-12	2.97492e-10	Lgals1
ENSMUSG00000068245.7	76.4254	1.379	0.2613	5.27747	1.30978e-07	4.48005e-06	D14Ertd668e
ENSMUSG00000068246.4	11.5058	1.00881	0.246004	4.10079	4.11739e-05	0.000513115	Apol9a
ENSMUSG00000068373.7	6421.96	-0.642379	0.113731	-5.64824	1.62103e-08	7.47815e-07	D430041D05Rik
ENSMUSG00000068523.6	524.268	0.919745	0.163156	5.6372	1.7284e-08	7.83553e-07	Gng5
ENSMUSG00000068631.6	20.431	0.893092	0.263602	3.38803	0.000703978	0.00497042	Gm7676
ENSMUSG00000068699.5	238.153	1.04451	0.213773	4.88606	1.02875e-06	2.5029e-05	Flnc
ENSMUSG00000069200.2	380.121	0.787893	0.219977	3.58171	0.000341357	0.00281532	Gm6132
ENSMUSG00000069270.4	39.9908	0.788044	0.21803	3.61439	0.000301061	0.00254938	Hist1h2ac
ENSMUSG00000069304.4	42.0349	1.02581	0.266029	3.856	0.000115258	0.00118718	Hist1h2ap
ENSMUSG00000069515.5	688.467	0.686609	0.261674	2.62391	0.00869276	0.0354003	Lyz1
ENSMUSG00000069516.6	5431.4	0.737888	0.265319	2.78114	0.00541692	0.0246265	Lyz2
ENSMUSG00000069607.4	44.231	0.857545	0.216251	3.96551	7.32398e-05	0.000818961	Cd300lh
ENSMUSG00000069609.7	34.9199	0.846737	0.229067	3.69646	0.000218627	0.00196209	Gm11710
ENSMUSG00000069670.1	21.3833	-1.98188	0.241941	-8.19158	2.57817e-16	1.19736e-13	Nkain2
ENSMUSG00000069671.3	46.6648	-1.5028	0.264916	-5.67276	1.40512e-08	6.65885e-07	Nkain2
ENSMUSG00000069792.5	88.8142	1.0947	0.260893	4.19599	2.71687e-05	0.000368701	Gm11428
ENSMUSG00000069793.5	93.9608	1.36202	0.260731	5.22384	1.75255e-07	5.76796e-06	Slfn9
ENSMUSG00000069833.5	3849.46	0.618159	0.144203	4.28674	1.81314e-05	0.00026443	Ahnak
ENSMUSG00000069874.5	269.384	1.14582	0.233584	4.90539	9.32406e-07	2.30608e-05	Irgm2
ENSMUSG00000069875.5	142.498	-0.839477	0.204209	-4.11087	3.94172e-05	0.000496253	Frmd4a
ENSMUSG00000069892.3	301.917	0.980761	0.166416	5.89343	3.78267e-09	2.20206e-07	9930111J21Rik2
ENSMUSG00000069893.4	243.106	0.85368	0.173413	4.92281	8.53116e-07	2.14037e-05	9930111J21Rik1
ENSMUSG00000070031.5	52.4551	1.27016	0.20091	6.32203	2.58154e-10	2.34572e-08	Sp140
ENSMUSG00000070034.7	114.674	1.24522	0.184558	6.74703	1.50902e-11	2.25264e-09	Sp110
ENSMUSG00000070080.1	11.7393	-0.708501	0.254894	-2.77959	0.00544271	0.024733	Mir431
ENSMUSG00000070323.5	4.80539	0.747736	0.24646	3.03391	0.00241409	0.0130031	Mmp27
ENSMUSG00000070327.6	1211.64	0.942176	0.263363	3.57749	0.000346914	0.00285102	Rnf213
ENSMUSG00000070348.4	1881.12	1.33591	0.186209	7.17423	7.27158e-13	1.68854e-10	Ccnd1
ENSMUSG00000070354.6	100.083	1.18373	0.224166	5.2806	1.28762e-07	4.42599e-06	Evi2b
ENSMUSG00000070407.5	52.0722	0.850926	0.187303	4.54305	5.54458e-06	0.000100239	Hs3st3b1
ENSMUSG00000070428.4	169.966	0.897976	0.240582	3.73252	0.000189572	0.00175298	Gm6109
ENSMUSG00000070469.4	146.791	0.840646	0.180341	4.66142	3.14029e-06	6.28028e-05	Adamtsl3
ENSMUSG00000070501.6	30.5547	1.22514	0.26557	4.61323	3.96459e-06	7.62946e-05	BC094916
ENSMUSG00000070526.2	10.3919	0.882195	0.265054	3.32836	0.00087359	0.00591804	Peg12
ENSMUSG00000070601.4	83.8635	-0.848515	0.212164	-3.99934	6.35196e-05	0.000724616	Vmn2r84
ENSMUSG00000070604.2	66.2228	0.645953	0.162686	3.97056	7.17046e-05	0.000803946	Vsig10l
ENSMUSG00000070605.4	206.62	0.674893	0.124486	5.42144	5.91221e-08	2.29664e-06	Gm13251
ENSMUSG00000070641.3	40.5398	-0.601732	0.197748	-3.04292	0.00234293	0.0127289	Gm16410
ENSMUSG00000070644.7	82.9245	-0.738719	0.192025	-3.84699	0.000119579	0.00122384	Etnk2
ENSMUSG00000070691.4	12.4003	1.09759	0.264614	4.14791	3.3553e-05	0.000436429	Runx3
ENSMUSG00000070692.5	463.86	0.643029	0.158681	4.05233	5.07108e-05	0.000611083	Gm14059
ENSMUSG00000070695.3	698.391	-0.613357	0.168941	-3.63061	0.00028275	0.00242678	Cntnap5a
ENSMUSG00000070823.3	54.927	-0.77741	0.189034	-4.11255	3.91309e-05	0.000493541	Gm1043
ENSMUSG00000070867.4	76.1524	-0.722188	0.254237	-2.8406	0.00450281	0.0213002	Gm12824
ENSMUSG00000070886.1	33.4953	-0.628915	0.247093	-2.54526	0.0109198	0.0421134	Gm10304
ENSMUSG00000070942.3	27.8222	0.639357	0.217016	2.94613	0.00321781	0.0163464	Il1rl2
ENSMUSG00000071037.4	137.383	-0.846813	0.13264	-6.38429	1.72195e-10	1.66607e-08	1700106N22Rik
ENSMUSG00000071052.3	134.176	0.665912	0.205221	3.24485	0.00117511	0.00748509	Rpl7a-ps5
ENSMUSG00000071068.5	100.768	1.25338	0.223983	5.59588	2.19509e-08	9.65793e-07	Treml2
ENSMUSG00000071077.4	105.529	0.88549	0.255593	3.46446	0.000531301	0.00397956	Gm9104
ENSMUSG00000071203.5	168.221	0.586789	0.172446	3.40274	0.000667135	0.00476176	Naip5
ENSMUSG00000071342.3	14.4705	0.762941	0.249881	3.05322	0.00226398	0.0124154	Gm889
ENSMUSG00000071347.3	12.0907	0.704732	0.264294	2.66647	0.00766526	0.0322909	C1qtnf9
ENSMUSG00000071424.3	527.764	-1.36783	0.128241	-10.6661	1.46729e-26	2.35884e-23	Grid2
ENSMUSG00000071517.5	6.89304	-0.833204	0.2628	-3.17049	0.00152181	0.00913919	Gm10334
ENSMUSG00000071532.4	1227.46	0.765641	0.184607	4.14741	3.36257e-05	0.000437029	Gm10335
ENSMUSG00000071567.5	1434.87	-0.833991	0.14747	-5.65532	1.55552e-08	7.24027e-07	A830039N20Rik
ENSMUSG00000071637.4	139.94	1.39132	0.23269	5.97929	2.2411e-09	1.46365e-07	Cebpd
ENSMUSG00000071679.4	36.841	-0.704773	0.186774	-3.77341	0.000161033	0.00154094	Zcchc16
ENSMUSG00000071713.3	201.189	1.07909	0.189644	5.69009	1.2697e-08	6.10013e-07	Csf2rb
ENSMUSG00000071714.4	153.957	1.2735	0.193557	6.57947	4.72118e-11	5.83833e-09	Csf2rb2
ENSMUSG00000071715.5	66.2191	0.745592	0.221014	3.37351	0.000742175	0.00518579	Ncf4
ENSMUSG00000071716.3	4.56347	0.703036	0.259034	2.71407	0.00664631	0.0287848	Apol7e
ENSMUSG00000071722.3	32.1122	0.593695	0.218706	2.71458	0.00663599	0.0287491	Spin4
ENSMUSG00000072115.4	64.6449	1.08049	0.224157	4.82022	1.43402e-06	3.29336e-05	Ang
ENSMUSG00000072214.5	9033.87	-0.821186	0.124973	-6.57093	5.00033e-11	6.08627e-09	2015-09-05
ENSMUSG00000072620.3	142.312	1.28578	0.23147	5.55486	2.77842e-08	1.17781e-06	Slfn2
ENSMUSG00000072621.5	31.9418	1.65503	0.233218	7.09649	1.27965e-12	2.72893e-10	Slfn10-ps
ENSMUSG00000072672.4	94.2633	0.674176	0.172706	3.9036	9.47713e-05	0.00101571	Gm10391
ENSMUSG00000072675.5	87.9449	0.612592	0.169162	3.62134	0.00029308	0.00249799	Gm10394
ENSMUSG00000072692.4	742.719	0.624166	0.209926	2.97326	0.00294653	0.0153069	Gm13826
ENSMUSG00000072800.2	166.343	-0.706858	0.169846	-4.16175	3.15817e-05	0.000416158	Cecr6
ENSMUSG00000072812.4	120.936	1.31128	0.201371	6.51179	7.42615e-11	8.25527e-09	Ahnak2
ENSMUSG00000072902.4	18.0866	-0.854646	0.249814	-3.42112	0.00062363	0.00452141	Gm10435
ENSMUSG00000072944.4	6.97445	-0.661102	0.266617	-2.47959	0.0131533	0.0487826	Nup62cl
ENSMUSG00000072949.4	316.214	0.607709	0.147155	4.12972	3.63212e-05	0.000464552	Acot1
ENSMUSG00000073144.3	19.6406	0.741314	0.238073	3.1138	0.00184692	0.0105953	4930599N23Rik
ENSMUSG00000073187.1	8.60593	-0.65868	0.266446	-2.4721	0.0134322	0.0495183	Gm5784
ENSMUSG00000073236.4	245.534	0.657438	0.114426	5.74553	9.16344e-09	4.61754e-07	2500004C02Rik
ENSMUSG00000073394.4	15.8943	-0.641714	0.255391	-2.51267	0.0119821	0.0453648	Gm10497
ENSMUSG00000073403.4	17.1762	0.667079	0.258313	2.58245	0.00981015	0.0387493	Gm10499
ENSMUSG00000073405.5	119.967	0.861163	0.220811	3.9	9.61941e-05	0.00102779	C920025E04Rik
ENSMUSG00000073409.5	201.002	0.945288	0.23439	4.03297	5.50753e-05	0.000651378	H2-Q6
ENSMUSG00000073411.4	1936.7	1.06973	0.200508	5.33511	9.54843e-08	3.42286e-06	H2-D1
ENSMUSG00000073421.4	85.8078	0.797888	0.246842	3.23238	0.00122762	0.0077534	H2-Ab1
ENSMUSG00000073469.4	1069.49	0.830353	0.125352	6.62419	3.49159e-11	4.67499e-09	Rnaset2a
ENSMUSG00000073489.3	174.97	1.30683	0.266064	4.9117	9.02907e-07	2.24641e-05	Ifi204
ENSMUSG00000073490.3	196.439	1.66939	0.266108	6.27336	3.53333e-10	2.9896e-08	AI607873
ENSMUSG00000073491.3	28.1552	1.23537	0.258357	4.78165	1.73865e-06	3.82889e-05	Pydc4
ENSMUSG00000073492.2	47.5164	1.03869	0.231467	4.48741	7.20936e-06	0.000124416	Gm10521
ENSMUSG00000073514.3	297.605	-0.859207	0.223829	-3.83868	0.000123696	0.00125636	Dok6
ENSMUSG00000073538.3	13.7751	1.20678	0.266694	4.52495	6.04085e-06	0.000107681	E330020D12Rik
ENSMUSG00000073555.1	54.9157	1.62343	0.266459	6.09259	1.11097e-09	7.97872e-08	Gm4951
ENSMUSG00000073565.3	156.453	-0.779166	0.184023	-4.23408	2.29489e-05	0.000318677	Prr16
ENSMUSG00000073854.2	8.92177	0.746077	0.264493	2.82079	0.00479059	0.0223879	AI427809
ENSMUSG00000073856.4	44.2545	0.667116	0.193264	3.45184	0.000556781	0.00413179	Iqck
ENSMUSG00000073859.2	139.055	0.864915	0.183616	4.71044	2.47178e-06	5.19695e-05	Itpripl2
ENSMUSG00000073894.1	4.96508	-0.652973	0.25276	-2.58337	0.00978405	0.038712	Rbmxl2
ENSMUSG00000073902.3	19.2138	0.744425	0.264387	2.81567	0.00486763	0.022701	Gm1966
ENSMUSG00000073929.6	8.08686	0.725755	0.263334	2.75602	0.00585093	0.0261343	Trim30e-ps1
ENSMUSG00000073987.3	288.309	0.752533	0.142046	5.29782	1.17194e-07	4.08888e-06	Ggh
ENSMUSG00000074063.3	33.2871	1.34625	0.255797	5.26295	1.41763e-07	4.78628e-06	Osgin1
ENSMUSG00000074108.1	32.483	0.718768	0.22296	3.22375	0.00126526	0.00793122	Rpl10-ps2
ENSMUSG00000074147.1	94.6917	1.26565	0.21644	5.84757	4.98813e-09	2.78735e-07	Bcl2a1a
ENSMUSG00000074148.1	112.759	1.35458	0.218222	6.20735	5.38867e-10	4.36503e-08	Bcl2a1d
ENSMUSG00000074151.5	121.687	1.37972	0.23859	5.78283	7.34531e-09	3.88632e-07	Nlrc5
ENSMUSG00000074153.3	35.2533	1.64377	0.262398	6.26442	3.7422e-10	3.1409e-08	9330175E14Rik
ENSMUSG00000074218.2	32.5824	0.850477	0.21105	4.02974	5.58383e-05	0.000659302	Cox7a1
ENSMUSG00000074266.6	15.3266	0.61976	0.249751	2.48151	0.0130826	0.0485637	Amy2a3
ENSMUSG00000074267.3	15.3266	0.61976	0.249751	2.48151	0.0130826	0.0485637	Amy2a4
ENSMUSG00000074268.3	15.4057	0.629794	0.249755	2.52165	0.0116806	0.0444326	Amy2a5
ENSMUSG00000074336.4	7.841	0.635034	0.25197	2.52028	0.0117262	0.0445573	Apoc4
ENSMUSG00000074361.3	61.2955	0.888403	0.166998	5.31984	1.0386e-07	3.68518e-06	Gpr77
ENSMUSG00000074408.2	56.6465	0.686733	0.21632	3.17462	0.00150034	0.00904402	Gm10687
ENSMUSG00000074417.8	30.2405	0.669027	0.25477	2.62601	0.00863933	0.0352593	Pira5
ENSMUSG00000074562.2	21.4511	1.24446	0.264569	4.70372	2.55468e-06	5.33368e-05	Gm10718
ENSMUSG00000074563.3	13.146	1.03311	0.26509	3.89722	9.73044e-05	0.00103489	Gm10719
ENSMUSG00000074564.2	14.3084	0.696812	0.265574	2.6238	0.00869558	0.0354003	Gm10720
ENSMUSG00000074591.3	86.265	0.663564	0.162456	4.08458	4.41558e-05	0.000544753	Gm410
ENSMUSG00000074627.4	17.8854	-0.780895	0.244086	-3.19926	0.0013778	0.00846549	4922505G16Rik
ENSMUSG00000074629.2	68.5992	0.589734	0.150617	3.91545	9.02358e-05	0.000975601	4930518I15Rik
ENSMUSG00000074657.3	54685.9	-0.661813	0.10564	-6.2648	3.73311e-10	3.1409e-08	Kif5a
ENSMUSG00000074677.5	7.23007	0.84966	0.259221	3.27774	0.00104643	0.00681412	Sirpb1c
ENSMUSG00000074758.3	16.165	-1.05587	0.263166	-4.01219	6.01583e-05	0.000697696	Gm5535
ENSMUSG00000074776.3	24.9829	-0.844629	0.24689	-3.42107	0.000623745	0.00452141	Gm10754
ENSMUSG00000074796.4	106.226	0.875863	0.206481	4.24186	2.21675e-05	0.000310509	Slc4a11
ENSMUSG00000074802.3	160.071	0.962929	0.173572	5.54773	2.89409e-08	1.22436e-06	Gas2l3
ENSMUSG00000074856.2	86.1966	1.06309	0.250881	4.23745	2.26074e-05	0.000315192	Gm8158
ENSMUSG00000074857.2	87.2241	1.03144	0.251824	4.09587	4.20585e-05	0.00052227	Gm8137
ENSMUSG00000074858.2	86.9682	1.0306	0.251779	4.09327	4.25328e-05	0.000526907	Gm8264
ENSMUSG00000074859.2	85.9359	1.06429	0.250792	4.24373	2.19831e-05	0.000308754	Gm8112
ENSMUSG00000074861.2	7.56048	0.78926	0.266387	2.96283	0.0030482	0.0157216	1810034E14Rik
ENSMUSG00000074874.3	83.3258	0.746277	0.216951	3.43984	0.000582067	0.00428332	Ctla2b
ENSMUSG00000074896.3	1216.19	1.31045	0.265976	4.92696	8.35181e-07	2.11057e-05	Ifit3
ENSMUSG00000074916.4	52.9311	0.591853	0.191587	3.08921	0.00200688	0.0112945	Chst14
ENSMUSG00000074934.3	72.8223	0.97771	0.238103	4.10624	4.02147e-05	0.00050444	Grem1
ENSMUSG00000074939.2	21.2274	0.666075	0.260276	2.55911	0.0104939	0.0408328	Chrm5
ENSMUSG00000075010.3	52.8528	1.14913	0.227221	5.05733	4.25164e-07	1.20727e-05	AW112010
ENSMUSG00000075014.1	154.188	0.901429	0.266392	3.38385	0.000714783	0.00502464	Gm10800
ENSMUSG00000075015.2	28.3893	0.701219	0.258957	2.70786	0.00677192	0.0292229	Gm10801
ENSMUSG00000075046.3	4.69893	0.82282	0.262323	3.13667	0.0017088	0.00999501	Gm10807
ENSMUSG00000075259.3	31.7727	-1.74896	0.254528	-6.87138	6.35821e-12	1.0546e-09	Nkain2
ENSMUSG00000075270.5	49.1006	-0.646519	0.187265	-3.45242	0.000555583	0.0041262	Pde11a
ENSMUSG00000075284.4	909.476	0.728933	0.13185	5.52851	3.22965e-08	1.35264e-06	Wipf1
ENSMUSG00000075297.4	15.149	-0.739643	0.261199	-2.83172	0.00462979	0.0217776	H60b
ENSMUSG00000075302.4	21.9158	0.649794	0.234093	2.7758	0.00550668	0.0249586	4933404M02Rik
ENSMUSG00000075308.2	40.8267	0.596796	0.224344	2.66019	0.00780975	0.0327152	Gm10827
ENSMUSG00000075392.3	350.349	0.690589	0.199565	3.46047	0.000539232	0.00402767	Gm5561
ENSMUSG00000075408.4	6.1738	0.746832	0.265586	2.81202	0.00492313	0.0229071	6030408B16Rik
ENSMUSG00000075528.6	892.716	-0.609294	0.0950745	-6.4086	1.46867e-10	1.47566e-08	Aarsd1
ENSMUSG00000075538.2	144.1	-1.34277	0.191058	-7.02809	2.09385e-12	4.12825e-10	Gm10855
ENSMUSG00000075585.2	409.766	-0.647874	0.0920506	-7.03824	1.94689e-12	3.91231e-10	6330403L08Rik
ENSMUSG00000075611.4	23.4924	1.14501	0.245229	4.66917	3.02424e-06	6.11254e-05	Gm11545
ENSMUSG00000075713.1	71.1285	-0.858704	0.208842	-4.11174	3.92696e-05	0.000494991	SNORD115
ENSMUSG00000075717.1	496.475	-0.653	0.191194	-3.41538	0.00063693	0.00459482	SNORD115
ENSMUSG00000075722.1	266.582	-0.831809	0.196622	-4.2305	2.33172e-05	0.000322934	SNORD115
ENSMUSG00000075738.1	171.348	-0.867913	0.206661	-4.19969	2.67278e-05	0.000364135	SNORD115
ENSMUSG00000075739.1	86.6759	-1.04378	0.217775	-4.7929	1.64386e-06	3.65478e-05	SNORD115
ENSMUSG00000075743.1	496.475	-0.653	0.191194	-3.41538	0.00063693	0.00459482	SNORD115
ENSMUSG00000075750.1	95.0285	-0.802685	0.201264	-3.98821	6.65739e-05	0.000753699	SNORD115
ENSMUSG00000075751.1	100.365	-0.670176	0.201103	-3.3325	0.00086069	0.00584581	SNORD115
ENSMUSG00000075753.1	496.475	-0.653	0.191194	-3.41538	0.00063693	0.00459482	SNORD115
ENSMUSG00000075757.1	435.183	-0.741491	0.251315	-2.95045	0.0031731	0.0162099	SNORD115
ENSMUSG00000075761.1	71.7516	-0.613894	0.18764	-3.27166	0.00106917	0.00692852	SNORD115
ENSMUSG00000075762.1	17.508	-0.839264	0.251392	-3.33847	0.000842406	0.00574793	SNORD115
ENSMUSG00000075768.1	404.273	-0.747404	0.17458	-4.28116	1.85921e-05	0.000269411	SNORD115
ENSMUSG00000075778.1	152.425	-0.869908	0.198431	-4.38392	1.1656e-05	0.000185105	SNORD115
ENSMUSG00000075781.1	72.4573	-0.908345	0.17765	-5.1131	3.16908e-07	9.61257e-06	SNORD115
ENSMUSG00000075786.1	89.1026	-0.611733	0.210026	-2.91266	0.00358368	0.0177519	SNORD115
ENSMUSG00000075793.1	49.0103	-0.720152	0.233949	-3.07824	0.00208226	0.0116108	SNORD115
ENSMUSG00000075803.1	65.3375	-0.761684	0.184006	-4.13946	3.48122e-05	0.000448821	SNORD115
ENSMUSG00000075805.1	171.032	-0.875434	0.206334	-4.24281	2.20741e-05	0.000309691	SNORD115
ENSMUSG00000075824.1	71.7516	-0.613894	0.18764	-3.27166	0.00106917	0.00692852	SNORD115
ENSMUSG00000075827.1	118.422	-0.641636	0.19701	-3.25688	0.00112644	0.00723464	SNORD115
ENSMUSG00000075835.1	171.672	-0.869617	0.206209	-4.21717	2.47387e-05	0.000339196	SNORD115
ENSMUSG00000075841.1	101.919	-0.930724	0.20647	-4.50778	6.55082e-06	0.000115143	SNORD115
ENSMUSG00000075861.1	267.14	-0.839217	0.195516	-4.29232	1.7682e-05	0.000258959	SNORD115
ENSMUSG00000075873.1	34.9847	-0.756852	0.230351	-3.28564	0.00101749	0.00665767	SNORD115
ENSMUSG00000075878.1	113.941	-0.854562	0.207914	-4.11017	3.95362e-05	0.000497452	SNORD115
ENSMUSG00000075884.1	172.017	-0.887523	0.20689	-4.28983	1.78814e-05	0.000261148	SNORD115
ENSMUSG00000075886.1	132.525	-0.657916	0.185502	-3.54667	0.000390132	0.00312178	SNORD115
ENSMUSG00000075888.1	496.475	-0.653	0.191194	-3.41538	0.00063693	0.00459482	SNORD115
ENSMUSG00000075891.1	122.732	-0.897778	0.189859	-4.72865	2.26019e-06	4.81506e-05	SNORD115
ENSMUSG00000075901.1	42.1331	-0.782612	0.235548	-3.32252	0.000892096	0.00601029	SNORD115
ENSMUSG00000075914.1	27.3441	-0.695537	0.227011	-3.06389	0.00218477	0.0120728	SNORD115
ENSMUSG00000075916.1	110.949	-0.845739	0.209669	-4.03369	5.49084e-05	0.000650159	SNORD115
ENSMUSG00000075917.1	496.475	-0.653	0.191194	-3.41538	0.00063693	0.00459482	SNORD115
ENSMUSG00000075927.1	172.017	-0.884353	0.206649	-4.27948	1.87328e-05	0.000271119	SNORD115
ENSMUSG00000075932.1	103.671	-0.935705	0.205016	-4.56406	5.0173e-06	9.2679e-05	SNORD115
ENSMUSG00000075939.1	266.597	-0.831886	0.196439	-4.23483	2.28724e-05	0.000317826	SNORD115
ENSMUSG00000075944.1	86.6759	-1.04378	0.217775	-4.7929	1.64386e-06	3.65478e-05	SNORD115
ENSMUSG00000075947.1	152.425	-0.869908	0.198431	-4.38392	1.1656e-05	0.000185105	SNORD115
ENSMUSG00000075961.1	113.815	-0.84006	0.208184	-4.03519	5.45588e-05	0.000648223	SNORD115
ENSMUSG00000075964.1	24.6298	-0.95906	0.247468	-3.87549	0.000106411	0.00110972	SNORD116
ENSMUSG00000075976.1	253.116	-0.769077	0.194731	-3.94943	7.83364e-05	0.000867136	SNORD115
ENSMUSG00000075977.1	496.475	-0.653	0.191194	-3.41538	0.00063693	0.00459482	SNORD115
ENSMUSG00000075979.1	31.9787	-0.736092	0.266386	-2.76325	0.00572285	0.0257098	SNORD116
ENSMUSG00000075981.1	404.273	-0.747404	0.17458	-4.28116	1.85921e-05	0.000269411	SNORD115
ENSMUSG00000075991.1	171.672	-0.869617	0.206209	-4.21717	2.47387e-05	0.000339196	SNORD115
ENSMUSG00000075993.1	48.4786	-0.736018	0.236017	-3.1185	0.00181775	0.010474	SNORD115
ENSMUSG00000076029.1	29.9506	0.685239	0.251833	2.72101	0.00650827	0.0283308	AC101886.1
ENSMUSG00000076031.1	107.433	1.10911	0.22098	5.01904	5.19297e-07	1.41681e-05	AL645948.1
ENSMUSG00000076032.1	10.2054	0.744002	0.266758	2.78906	0.0052862	0.0241584	AC122459.1
ENSMUSG00000076035.1	107.433	1.10911	0.22098	5.01904	5.19297e-07	1.41681e-05	Mir692-2a
ENSMUSG00000076135.1	361.941	0.935367	0.227939	4.10358	4.068e-05	0.000509084	AC163389.1
ENSMUSG00000076136.1	36.3455	0.759015	0.214504	3.53847	0.000402448	0.00320166	AC122119.1
ENSMUSG00000076137.1	1061.34	0.928552	0.213819	4.3427	1.40744e-05	0.000215803	CT009594.1
ENSMUSG00000076218.1	80.9849	0.656556	0.233344	2.81368	0.00489776	0.0228122	Mir692-1
ENSMUSG00000076376.1	7.40095	-0.94629	0.265994	-3.55756	0.000374309	0.00301684	Mir674
ENSMUSG00000076382.1	31.2808	-0.794963	0.263381	-3.0183	0.002542	0.0135615	AC163625.1
ENSMUSG00000076431.3	938.728	0.619146	0.150033	4.12673	3.67959e-05	0.000469474	Sox4
ENSMUSG00000076609.1	9.05404	0.720672	0.26169	2.75392	0.00588869	0.0262629	Igkc
ENSMUSG00000077191.1	72.7548	-0.92889	0.244791	-3.79462	0.000147871	0.00143939	Snord64
ENSMUSG00000077440.1	31.6414	-0.596355	0.224055	-2.66165	0.00777594	0.0326324	SNORD101
ENSMUSG00000077506.1	104.078	-0.61313	0.153307	-3.99937	6.3511e-05	0.000724616	Scarna9
ENSMUSG00000077681.1	88.3329	-0.64721	0.209288	-3.09243	0.00198522	0.0112102	SNORD115
ENSMUSG00000077704.1	169.073	-0.834562	0.14293	-5.83895	5.253e-09	2.9043e-07	Snord89
ENSMUSG00000077767.1	26.0312	-0.801128	0.231705	-3.45754	0.000545132	0.00406447	Snora35
ENSMUSG00000077879.1	54.3815	-0.888265	0.212749	-4.17519	2.97743e-05	0.000396592	AC152063.1
ENSMUSG00000078087.2	1865.14	0.593212	0.0911933	6.505	7.76938e-11	8.59112e-09	Gm15887
ENSMUSG00000078126.2	1443.71	0.730577	0.172153	4.24376	2.19802e-05	0.000308754	Rpl23a-ps3
ENSMUSG00000078153.3	377.028	0.629947	0.144743	4.35216	1.34803e-05	0.000208377	Psme2b-ps
ENSMUSG00000078164.1	12.5693	-0.713588	0.266498	-2.67765	0.00741402	0.0313846	Gm4392
ENSMUSG00000078238.3	62.23	1.10844	0.223536	4.95865	7.09834e-07	1.83599e-05	Gm12854
ENSMUSG00000078297.1	297.952	0.963407	0.176572	5.45617	4.86517e-08	1.9404e-06	Gm3150
ENSMUSG00000078349.2	125.466	0.644097	0.241855	2.66315	0.00774131	0.0325197	AW011738
ENSMUSG00000078439.3	36.3837	0.785148	0.207431	3.7851	0.000153649	0.00148594	2210404O07Rik
ENSMUSG00000078486.2	39.9725	0.761325	0.250779	3.03585	0.00239861	0.0129498	2310042D19Rik
ENSMUSG00000078495.3	167.198	0.798876	0.126989	6.29092	3.1559e-10	2.73673e-08	Gm13157
ENSMUSG00000078502.3	133.16	0.974825	0.1674	5.82334	5.7682e-09	3.15575e-07	Gm13212
ENSMUSG00000078591.1	1081.44	-1.25103	0.105595	-11.8474	2.21868e-32	5.79602e-29	Hs3st4
ENSMUSG00000078606.1	558.385	0.741504	0.211481	3.50624	0.000454478	0.00351392	Gm4070
ENSMUSG00000078612.2	22.3027	0.839648	0.260147	3.22758	0.0012484	0.00784672	1700024P16Rik
ENSMUSG00000078616.1	9.00227	0.873632	0.265793	3.28689	0.00101299	0.00663442	Trim30c
ENSMUSG00000078694.2	38.5554	0.710635	0.222338	3.1962	0.00139253	0.00852443	AC152164.1
ENSMUSG00000078727.1	510.606	-0.642943	0.187552	-3.42809	0.000607851	0.00443093	Gm2542
ENSMUSG00000078746.2	524.528	-0.618441	0.187058	-3.30614	0.000945894	0.00628961	Gm13298
ENSMUSG00000078763.2	12.5133	1.21158	0.258164	4.69307	2.69132e-06	5.59045e-05	Slfn1
ENSMUSG00000078771.4	480.707	0.623461	0.144957	4.30099	1.70035e-05	0.000249898	Evi2a
ENSMUSG00000078776.3	5.49258	1.05511	0.255484	4.12984	3.6302e-05	0.000464552	9530053A07Rik
ENSMUSG00000078816.2	3250.32	-0.632935	0.150359	-4.20948	2.55957e-05	0.000349853	Prkcc
ENSMUSG00000078853.2	239.028	0.976559	0.265558	3.67738	0.000235638	0.00208145	Igtp
ENSMUSG00000078920.2	41.9308	0.854211	0.265235	3.22059	0.00127928	0.00798558	Ifi47
ENSMUSG00000078921.3	122.788	0.720867	0.257244	2.80227	0.00507441	0.0234158	Tgtp2
ENSMUSG00000078922.3	100.506	0.638681	0.256188	2.49302	0.0126662	0.0474476	Tgtp1
ENSMUSG00000078923.4	74.6923	-0.635785	0.203004	-3.13189	0.00173686	0.0101223	Ube2v1
ENSMUSG00000078942.3	142.586	0.931936	0.177819	5.24094	1.5976e-07	5.30816e-06	Naip6
ENSMUSG00000078945.3	157.544	0.847783	0.185571	4.56852	4.9119e-06	9.11905e-05	Naip2
ENSMUSG00000079012.4	21.5585	1.01016	0.266728	3.78722	0.000152345	0.00147537	Serpina3m
ENSMUSG00000079013.2	7.74174	0.956872	0.26233	3.64759	0.00026471	0.00229551	Serpina3j
ENSMUSG00000079014.3	21.7412	0.932055	0.255707	3.64501	0.000267382	0.0023158	Serpina3i
ENSMUSG00000079017.3	41.2318	0.852484	0.25017	3.40762	0.00065533	0.00469836	Ifi27l2a
ENSMUSG00000079057.2	264.667	0.747135	0.167529	4.45973	8.20624e-06	0.000138401	Cyp4v3
ENSMUSG00000079071.2	4.71975	0.95457	0.24418	3.90929	9.25686e-05	0.000996698	Gm14085
ENSMUSG00000079096.3	8.78273	1.21644	0.2628	4.62878	3.67822e-06	7.17751e-05	Gm6309
ENSMUSG00000079157.2	416.459	-1.09636	0.159342	-6.88054	5.96265e-12	1.00495e-09	Fam155a
ENSMUSG00000079254.3	23.6763	0.598327	0.236044	2.53482	0.0112507	0.0431269	Itprip
ENSMUSG00000079259.1	27.844	-0.635422	0.220742	-2.87857	0.00399483	0.0193349	Trim71
ENSMUSG00000079283.1	66.2624	0.605074	0.229932	2.63153	0.00850005	0.0348387	2310009B15Rik
ENSMUSG00000079293.1	678.594	1.31844	0.221687	5.94731	2.72586e-09	1.70562e-07	Clec7a
ENSMUSG00000079362.2	421.17	1.23582	0.263741	4.68572	2.78974e-06	5.75546e-05	Gbp6
ENSMUSG00000079363.2	133.788	0.944161	0.248932	3.79285	0.000148926	0.00144763	Gbp4
ENSMUSG00000079414.2	48.5034	1.47298	0.190568	7.7294	1.08056e-14	3.72928e-12	Gm11110
ENSMUSG00000079419.2	131.233	1.26966	0.250957	5.05926	4.20878e-07	1.19672e-05	Ms4a6c
ENSMUSG00000079429.3	4.96229	0.821436	0.256176	3.20652	0.00134349	0.00829961	Heatr7b1
ENSMUSG00000079434.2	143.698	-0.770874	0.116836	-6.5979	4.17019e-11	5.3142e-09	Neu2
ENSMUSG00000079455.2	20.2268	1.0344	0.239673	4.31589	1.58964e-05	0.000236454	Gm16026
ENSMUSG00000079457.3	18.2426	0.805568	0.260931	3.08728	0.00201995	0.0113481	Gm7609
ENSMUSG00000079491.2	248.834	0.613794	0.196917	3.11702	0.00182688	0.0105126	H2-T10
ENSMUSG00000079492.2	49.1108	1.08769	0.219082	4.96478	6.87779e-07	1.79226e-05	Gm11127
ENSMUSG00000079507.4	114.005	1.00794	0.203662	4.9491	7.4558e-07	1.91659e-05	H2-Q2
ENSMUSG00000079547.2	82.2486	0.616687	0.181129	3.40468	0.00066242	0.00473458	H2-DMb1
ENSMUSG00000079608.3	38.7953	0.78344	0.192656	4.06652	4.77201e-05	0.000581518	Stard6
ENSMUSG00000079641.3	1471.01	0.664497	0.14865	4.47022	7.81398e-06	0.000132768	Rpl39
ENSMUSG00000079659.1	189.465	0.588836	0.149203	3.94653	7.92914e-05	0.000876213	4930420K17Rik
ENSMUSG00000079669.2	139.643	0.648239	0.168	3.85857	0.000114054	0.00117825	Gm17396
ENSMUSG00000079707.2	22.3243	0.591743	0.225398	2.62533	0.00865661	0.0353004	Tcte3
ENSMUSG00000079710.2	18.7998	0.603418	0.236972	2.54637	0.010885	0.0420257	Gm3417
ENSMUSG00000079719.2	11.136	0.711243	0.264934	2.6846	0.00726157	0.0308768	Gm11167
ENSMUSG00000079724.3	1063.94	0.828181	0.125097	6.62033	3.58408e-11	4.71092e-09	Rnaset2b
ENSMUSG00000079728.2	242.608	0.58995	0.160478	3.67621	0.000236721	0.00208832	Dynlt1e
ENSMUSG00000079732.2	240.214	0.593459	0.160598	3.69531	0.000219621	0.00196736	Dynlt1f
ENSMUSG00000079850.3	15.1361	0.637559	0.249554	2.5548	0.010625	0.0412453	Amy2a2
ENSMUSG00000079889.4	27.8414	0.985071	0.226548	4.34817	1.37278e-05	0.000211577	Gm11951
ENSMUSG00000080058.1	24.9799	-0.664006	0.233368	-2.84532	0.0044367	0.0210556	Gm11175
ENSMUSG00000080406.1	24.0587	-0.715712	0.24786	-2.88756	0.00388237	0.0188824	Mir1188
ENSMUSG00000080465.1	68.5287	-0.640218	0.245325	-2.60967	0.00906295	0.0365717	SNORD94
ENSMUSG00000080478.1	8.59574	-0.672836	0.265394	-2.53523	0.0112372	0.0430991	Snord23
ENSMUSG00000080486.1	1674.64	-0.862046	0.200126	-4.30751	1.651e-05	0.000244018	Snord100
ENSMUSG00000080538.1	347.138	-0.695656	0.196836	-3.53418	0.00040904	0.00324422	U6atac
ENSMUSG00000080542.1	192.241	-0.743056	0.166386	-4.46586	7.97475e-06	0.00013517	U4atac
ENSMUSG00000080610.1	222.688	-0.871773	0.236171	-3.69128	0.000223124	0.00199447	Snord110
ENSMUSG00000080727.2	60.2859	0.586106	0.177599	3.30017	0.000966254	0.00638638	C920021L13Rik
ENSMUSG00000080811.1	75.763	0.624498	0.246211	2.53644	0.0111986	0.0430142	Gm14513
ENSMUSG00000080816.1	196.593	0.660518	0.224264	2.94527	0.00322671	0.0163876	Gm12447
ENSMUSG00000080860.1	89.2254	0.681303	0.202478	3.36482	0.00076593	0.0053233	Gm13815
ENSMUSG00000080865.1	54.3808	-0.587193	0.193977	-3.02712	0.00246894	0.0132405	Gm13637
ENSMUSG00000080922.1	55.7686	0.650107	0.221727	2.93202	0.00336765	0.0169306	Gm2214
ENSMUSG00000080942.1	27.7925	0.590859	0.227642	2.59557	0.0094435	0.0377794	Gm14556
ENSMUSG00000080980.1	22.37	-1.22355	0.244159	-5.01126	5.40739e-07	1.46575e-05	1700071K01Rik
ENSMUSG00000080994.1	71.6025	-0.608391	0.150338	-4.04683	5.19163e-05	0.000622404	Gm13464
ENSMUSG00000081030.1	135.444	0.691195	0.248419	2.78238	0.0053962	0.0245537	Gm12704
ENSMUSG00000081075.2	107.147	0.634859	0.2179	2.91353	0.00357364	0.01774	Gm13160
ENSMUSG00000081214.2	1264.33	0.606595	0.136805	4.43402	9.2494e-06	0.000152688	Rpl35a-ps2
ENSMUSG00000081251.1	827.733	0.639918	0.175979	3.63633	0.000276551	0.00238041	Gm12164
ENSMUSG00000081325.1	221.554	0.58795	0.154509	3.80528	0.000141643	0.00139238	Gm12599
ENSMUSG00000081359.1	41.4657	0.685787	0.214724	3.1938	0.00140412	0.00857531	Gm15683
ENSMUSG00000081457.1	45.8406	0.936188	0.266468	3.51332	0.000442541	0.00344971	Gm13488
ENSMUSG00000081491.1	251.938	0.882073	0.200234	4.40521	1.05682e-05	0.000170551	Gm12778
ENSMUSG00000081520.1	190.276	0.972415	0.241124	4.03285	5.51048e-05	0.000651378	Gm16200
ENSMUSG00000081559.1	137.788	0.738172	0.211032	3.49791	0.000468915	0.00359892	Gm12411
ENSMUSG00000081565.1	127.293	0.770429	0.211766	3.63812	0.000274635	0.00236782	Rps12-ps5
ENSMUSG00000081597.1	22.0969	-0.69514	0.226615	-3.06749	0.00215862	0.0119504	Gm14506
ENSMUSG00000081660.1	76.4047	0.861865	0.185501	4.64614	3.38198e-06	6.69319e-05	Gm11787
ENSMUSG00000081665.1	25.6154	0.692975	0.254137	2.72678	0.00639557	0.0279217	Gm15922
ENSMUSG00000081671.1	107.073	0.677464	0.193404	3.50284	0.000460333	0.00355131	Gm13167
ENSMUSG00000081683.3	21.7729	1.09957	0.24292	4.52645	5.99824e-06	0.000107235	Fzd10
ENSMUSG00000081735.1	99.0899	0.968396	0.254214	3.80938	0.000139318	0.00137405	Gm14530
ENSMUSG00000081896.1	505.03	-0.602003	0.156533	-3.84584	0.000120138	0.00122776	Gm5389
ENSMUSG00000081926.1	506.929	0.826241	0.211471	3.90712	9.34015e-05	0.0010036	Gm15536
ENSMUSG00000081937.1	17.7591	0.85071	0.246165	3.45586	0.000548542	0.00408698	Gm14599
ENSMUSG00000081964.1	52.4276	-0.620488	0.195771	-3.16946	0.00152723	0.00916648	Gm11873
ENSMUSG00000082062.1	2873.19	0.745772	0.157645	4.73072	2.23724e-06	4.78078e-05	Ftl2
ENSMUSG00000082078.1	20.4583	0.73628	0.255949	2.87667	0.00401898	0.0194337	Gm12098
ENSMUSG00000082088.1	51.7086	1.0081	0.194901	5.17236	2.31161e-07	7.28664e-06	Gm15753
ENSMUSG00000082226.3	38.7699	-0.618535	0.194872	-3.17406	0.00150323	0.00905885	Gm715
ENSMUSG00000082241.2	77.2152	0.662062	0.214774	3.08259	0.00205204	0.0114882	Gm15776
ENSMUSG00000082243.1	7.96387	0.753542	0.266391	2.8287	0.00467368	0.0219594	Gm12076
ENSMUSG00000082292.2	31.0554	1.144	0.263521	4.34121	1.417e-05	0.000216634	Gm12250
ENSMUSG00000082361.2	19.2175	0.739189	0.251602	2.93793	0.00330415	0.0167038	Btc
ENSMUSG00000082408.1	14.2608	0.65782	0.264061	2.49116	0.0127325	0.0476085	Gm13545
ENSMUSG00000082423.1	182.994	0.63209	0.147857	4.27501	1.91131e-05	0.000275479	Gm15148
ENSMUSG00000082433.1	93.9763	0.915735	0.174182	5.25735	1.4615e-07	4.90998e-06	Gm9025
ENSMUSG00000082516.1	74.1198	0.59855	0.20118	2.9752	0.00292795	0.0152369	Gm13342
ENSMUSG00000082543.1	31.8855	0.898231	0.255544	3.51497	0.000439796	0.00343343	Gm14336
ENSMUSG00000082691.4	205.591	0.606083	0.14717	4.11826	3.81748e-05	0.000482939	Dynlt1-ps1
ENSMUSG00000082696.1	8.17131	-0.84878	0.266336	-3.18688	0.00143818	0.00874498	Gm15040
ENSMUSG00000082776.1	104.426	-0.840568	0.154088	-5.45511	4.89419e-08	1.94826e-06	Gm7061
ENSMUSG00000082804.2	21.3654	0.711458	0.258592	2.75128	0.00593627	0.0264288	Rpl17-ps1
ENSMUSG00000082835.1	36.6338	-0.622904	0.203834	-3.05593	0.00224363	0.0123264	Gm13118
ENSMUSG00000082893.1	14.5175	-0.656196	0.250667	-2.6178	0.00884999	0.0358929	Gm11383
ENSMUSG00000082905.1	37.1177	1.01747	0.230316	4.41773	9.97425e-06	0.000162472	Gm7823
ENSMUSG00000082969.1	100.181	1.08328	0.244518	4.43024	9.41266e-06	0.000155127	Gm12630
ENSMUSG00000083012.2	54.8841	1.29998	0.176476	7.36632	1.75409e-13	4.64034e-11	2810453I06Rik
ENSMUSG00000083016.2	4.75524	0.948721	0.259066	3.66208	0.00025018	0.00218617	Gm11703
ENSMUSG00000083087.1	106.475	0.626707	0.16057	3.90302	9.50015e-05	0.00101765	Gm11249
ENSMUSG00000083121.2	445.207	0.640788	0.20614	3.1085	0.00188038	0.0107431	Gm6341
ENSMUSG00000083154.1	34.2653	-0.640728	0.228238	-2.80728	0.00499615	0.0231415	Gm11892
ENSMUSG00000083156.1	200.513	-0.759076	0.141146	-5.37796	7.53337e-08	2.78655e-06	Gm12201
ENSMUSG00000083274.1	10.9027	-0.926875	0.261849	-3.53973	0.000400544	0.00319015	Gm14080
ENSMUSG00000083365.1	110.34	-1.06363	0.247526	-4.29705	1.73083e-05	0.000254021	Gm12895
ENSMUSG00000083482.1	33.1889	0.827935	0.230106	3.59806	0.000320598	0.00267686	Gm14706
ENSMUSG00000083553.1	62.1299	0.932804	0.251446	3.70975	0.00020746	0.00188755	Gm11989
ENSMUSG00000083558.1	110.34	-1.06363	0.247526	-4.29705	1.73083e-05	0.000254021	Gm12896
ENSMUSG00000083668.1	13.9084	0.89083	0.247745	3.59576	0.000323447	0.00269849	Gm5648
ENSMUSG00000083705.2	840.964	0.613227	0.185539	3.30511	0.000949375	0.00630674	Gm8624
ENSMUSG00000083723.1	7.30591	0.863971	0.266127	3.24646	0.00116851	0.00744986	Gm11671
ENSMUSG00000083744.1	20.8286	-0.686354	0.235369	-2.91607	0.00354467	0.0176339	Gm14824
ENSMUSG00000083856.1	131.752	-2.17089	0.161512	-13.4411	3.47276e-41	2.41924e-37	Gm13886
ENSMUSG00000083887.1	81.0088	0.814883	0.23935	3.40456	0.000662708	0.00473502	Gm11930
ENSMUSG00000083922.1	4.57016	0.606916	0.237155	2.55916	0.0104927	0.0408328	Gm3835
ENSMUSG00000084012.1	128.076	0.696417	0.255994	2.72044	0.00651951	0.0283562	Gm11956
ENSMUSG00000084029.1	22.7594	-0.667087	0.238871	-2.79267	0.00522751	0.0239386	Gm8855
ENSMUSG00000084087.1	41.5183	-0.712326	0.204895	-3.47654	0.000507926	0.00383495	Gm13650
ENSMUSG00000084110.3	17.2742	0.708757	0.253617	2.79459	0.00519654	0.0238626	Gm4992
ENSMUSG00000084116.1	169.878	0.607143	0.146564	4.1425	3.4354e-05	0.000444009	Gm12460
ENSMUSG00000084149.1	134.963	0.684236	0.214763	3.186	0.00144255	0.00876645	Gm12944
ENSMUSG00000084235.1	8.54112	0.781191	0.262738	2.97327	0.00294644	0.0153069	Gm15421
ENSMUSG00000084265.1	258.32	0.649441	0.203189	3.19624	0.00139232	0.00852443	Gm14541
ENSMUSG00000084279.1	108.727	0.670974	0.193016	3.47626	0.000508451	0.00383753	Gm13232
ENSMUSG00000084314.1	400.197	0.628628	0.15669	4.01192	6.02278e-05	0.000698115	Gm13048
ENSMUSG00000084331.1	88.4581	-0.620879	0.186095	-3.33635	0.000848866	0.00578619	Gm8163
ENSMUSG00000084350.1	180.877	0.672069	0.11422	5.88397	4.00551e-09	2.29976e-07	1700029I01Rik
ENSMUSG00000084353.1	17.6042	0.76383	0.242843	3.14536	0.0016588	0.00978197	Gm15452
ENSMUSG00000084559.1	435.049	-0.809881	0.142407	-5.68707	1.29239e-08	6.19489e-07	Mir1906-2
ENSMUSG00000084636.1	4.26553	-0.671513	0.25391	-2.64469	0.00817649	0.0338646	7SK
ENSMUSG00000084671.1	11.8167	-0.783925	0.26545	-2.95319	0.00314508	0.0160864	7SK
ENSMUSG00000084683.1	25.9061	-0.939994	0.266217	-3.53092	0.00041411	0.00327325	7SK
ENSMUSG00000084806.1	8.86309	0.816875	0.266275	3.06779	0.00215647	0.0119417	Gm15232
ENSMUSG00000084845.2	631.786	-0.708988	0.10261	-6.90957	4.86135e-12	8.53759e-10	Gm5151
ENSMUSG00000084865.1	12.3572	-0.881134	0.260264	-3.38554	0.000710384	0.0050055	Gm15723
ENSMUSG00000084900.1	9.80301	0.693042	0.265651	2.60885	0.00908476	0.0366388	Gm16625
ENSMUSG00000084904.1	340.01	0.724662	0.133954	5.40978	6.31031e-08	2.40434e-06	Gm14827
ENSMUSG00000084946.2	109.104	-0.679563	0.197485	-3.44109	0.000579377	0.00427104	Dlx1as
ENSMUSG00000085013.2	22.7908	0.709683	0.224738	3.15782	0.00158954	0.00946441	4930556M19Rik
ENSMUSG00000085052.1	19.2822	1.27992	0.252312	5.07276	3.92079e-07	1.13419e-05	Gm16675
ENSMUSG00000085092.1	420.461	-0.718912	0.0965417	-7.44664	9.57458e-14	2.77916e-11	Gm16867
ENSMUSG00000085149.1	15.6416	0.868083	0.263327	3.2966	0.000978624	0.00645385	Gm16825
ENSMUSG00000085193.1	12.2227	-0.93206	0.259297	-3.59457	0.00032493	0.00270843	Gm13322
ENSMUSG00000085204.1	7.95286	1.07851	0.265183	4.06702	4.76175e-05	0.000580944	Gm15327
ENSMUSG00000085213.1	34.7811	0.635523	0.216127	2.9405	0.00327681	0.0165944	Gm13091
ENSMUSG00000085266.1	17.1168	-0.782934	0.233931	-3.34686	0.000817313	0.00560953	9330111N05Rik
ENSMUSG00000085295.1	11.6595	1.0856	0.265937	4.08217	4.46175e-05	0.000549801	4930430E12Rik
ENSMUSG00000085314.1	9.62322	1.00616	0.265052	3.79609	0.000146997	0.00143288	Gm14866
ENSMUSG00000085316.1	108.024	0.999642	0.195231	5.12032	3.05025e-07	9.27906e-06	D330050G23Rik
ENSMUSG00000085331.1	8.05968	0.68675	0.264171	2.59964	0.00933216	0.0374271	Gm11274
ENSMUSG00000085348.1	5.51827	-0.648168	0.261996	-2.47396	0.0133626	0.0493227	Gm12300
ENSMUSG00000085364.1	12.3132	0.703164	0.257196	2.73396	0.00625767	0.0274864	Gm16641
ENSMUSG00000085373.1	244.959	-0.843652	0.128637	-6.5584	5.43876e-11	6.53245e-09	B130046B21Rik
ENSMUSG00000085436.1	61.4482	0.638544	0.173398	3.68253	0.000230926	0.00204497	Gm11458
ENSMUSG00000085442.1	1364.66	0.733307	0.165785	4.42323	9.72357e-06	0.000159316	Gm3362
ENSMUSG00000085445.1	8.00415	0.891517	0.265674	3.35568	0.000791703	0.00546788	Gm16348
ENSMUSG00000085460.1	13.1294	-0.755187	0.255583	-2.95476	0.00312916	0.0160364	4833422M21Rik
ENSMUSG00000085501.1	19.2758	0.792893	0.238533	3.32404	0.000887222	0.00598324	Gm11772
ENSMUSG00000085549.1	11.5545	-0.714439	0.261357	-2.73358	0.00626505	0.027507	1700047F07Rik
ENSMUSG00000085583.1	23.2868	-0.706715	0.238283	-2.96586	0.00301836	0.0156063	Gm15676
ENSMUSG00000085584.2	60.3622	-0.764385	0.186233	-4.10446	4.05256e-05	0.000507456	Rgag1
ENSMUSG00000085609.1	175.276	-0.674369	0.140981	-4.78341	1.72345e-06	3.7994e-05	1700016P03Rik
ENSMUSG00000085638.1	16.9961	-0.645688	0.245901	-2.62581	0.00864439	0.0352701	Gm15521
ENSMUSG00000085650.2	32.2074	0.66412	0.210723	3.15163	0.00162363	0.00962347	2310010J17Rik
ENSMUSG00000085670.1	17.2767	0.653657	0.245849	2.65878	0.00784246	0.0328068	A830052D11Rik
ENSMUSG00000085687.1	18.4246	1.45175	0.252536	5.74866	8.99521e-09	4.57399e-07	Gm16153
ENSMUSG00000085705.1	18.6118	-0.624363	0.246985	-2.52794	0.0114733	0.0438115	Gm16046
ENSMUSG00000085715.1	31.0014	0.670652	0.258042	2.599	0.00934946	0.0374819	Tsix
ENSMUSG00000085776.2	42.5906	1.63141	0.202972	8.03761	9.16069e-16	3.82898e-13	5430402O13Rik
ENSMUSG00000085899.1	8.11389	-0.660112	0.266606	-2.47598	0.0132871	0.0491068	Gm15338
ENSMUSG00000085912.1	34.6622	1.08308	0.250139	4.32993	1.49158e-05	0.000225073	Gm16197
ENSMUSG00000085930.1	16.2102	1.09185	0.244364	4.46813	7.8905e-06	0.00013385	2310001H17Rik
ENSMUSG00000085939.2	1182.05	0.846533	0.146127	5.79312	6.90894e-09	3.7023e-07	Cd63-ps
ENSMUSG00000085944.1	196.811	-1.42798	0.151034	-9.4547	3.23956e-21	2.82098e-18	1700003D09Rik
ENSMUSG00000086006.1	88.1669	1.02013	0.188578	5.40962	6.316e-08	2.40434e-06	Gm13293
ENSMUSG00000086017.1	7.0911	0.782359	0.266564	2.93497	0.00333576	0.0168023	Gm11872
ENSMUSG00000086124.1	6.33184	0.715082	0.266696	2.68127	0.0073344	0.0311105	A530076I17Rik
ENSMUSG00000086129.1	9.02901	-0.690097	0.264687	-2.60721	0.00912825	0.0367745	Gm13558
ENSMUSG00000086150.1	22.3147	0.760806	0.248879	3.05693	0.0022362	0.0122953	BC024582
ENSMUSG00000086210.1	65.9422	0.755805	0.2012	3.75648	0.00017232	0.00162661	A230087F16Rik
ENSMUSG00000086275.1	15.7655	0.74995	0.246621	3.04091	0.00235866	0.012787	1700121C08Rik
ENSMUSG00000086276.2	38.9756	0.793427	0.185492	4.27742	1.89068e-05	0.000273195	2500002B13Rik
ENSMUSG00000086411.1	186.447	-1.22496	0.264133	-4.63767	3.52352e-06	6.92088e-05	Gm14236
ENSMUSG00000086420.1	21.5783	1.22896	0.238348	5.15614	2.52087e-07	7.87498e-06	Gm8865
ENSMUSG00000086473.1	44.6734	-0.586578	0.198958	-2.94826	0.00319571	0.016277	Gm16265
ENSMUSG00000086513.1	109.931	0.777084	0.222665	3.48992	0.000483162	0.00368391	9130208D14Rik
ENSMUSG00000086526.1	13.3412	-0.687376	0.254737	-2.69838	0.00696787	0.0299017	Gm12762
ENSMUSG00000086553.1	11.0461	0.752894	0.258467	2.91292	0.00358062	0.0177452	9230116N13Rik
ENSMUSG00000086600.2	45.8336	-0.650282	0.194444	-3.34431	0.000824884	0.00565176	C030005K06Rik
ENSMUSG00000086610.1	7.2094	0.866501	0.266601	3.25018	0.00115333	0.00737557	Gm15408
ENSMUSG00000086629.1	40.3282	0.665458	0.216128	3.07899	0.00207701	0.011597	2810403D21Rik
ENSMUSG00000086655.1	16.5715	0.670746	0.249107	2.69261	0.00708962	0.030306	C330018A13Rik
ENSMUSG00000086682.1	18.1139	0.728629	0.242067	3.01003	0.00261223	0.0138666	Gm16023
ENSMUSG00000086693.1	39.208	-0.643672	0.195572	-3.29123	0.000997496	0.00655143	A730081D07Rik
ENSMUSG00000086763.1	22.0466	0.83055	0.245288	3.38602	0.000709137	0.00500178	B230378P21Rik
ENSMUSG00000086802.1	26.8948	0.619156	0.214853	2.88176	0.00395456	0.0191799	2700038G22Rik
ENSMUSG00000086813.1	8.21297	0.75128	0.266687	2.81708	0.00484621	0.0226135	Gm13657
ENSMUSG00000086871.1	71.057	2.22285	0.260088	8.54655	1.26821e-17	6.97483e-15	Gm16834
ENSMUSG00000086878.2	8134.57	-0.728807	0.255768	-2.84948	0.00437902	0.0208315	Miat
ENSMUSG00000086880.2	12.6243	0.932679	0.253652	3.67699	0.000235998	0.0020837	C430042M11Rik
ENSMUSG00000086894.1	39.6008	0.856162	0.211094	4.05583	4.99563e-05	0.000603838	Gm15708
ENSMUSG00000086925.1	31.7891	1.06817	0.24157	4.42177	9.78965e-06	0.000159964	Gm6286
ENSMUSG00000086995.1	14.741	1.02918	0.25248	4.07629	4.57596e-05	0.000562217	Gm13544
ENSMUSG00000087011.1	17.051	-0.697423	0.261322	-2.66882	0.00761177	0.0320917	Gm12930
ENSMUSG00000087035.1	10.3733	-0.721616	0.265511	-2.71784	0.00657103	0.0285446	BC052486
ENSMUSG00000087040.1	9.40902	-0.664486	0.264571	-2.51156	0.01202	0.0454753	Gm14033
ENSMUSG00000087107.1	17.046	0.785882	0.266451	2.94945	0.00318345	0.0162388	AI662270
ENSMUSG00000087182.1	9.84239	-0.669184	0.26603	-2.51544	0.0118883	0.0450912	Gm13334
ENSMUSG00000087200.1	25.7885	0.629492	0.23522	2.67619	0.00744654	0.0314903	Gm12908
ENSMUSG00000087230.2	16.2712	1.02397	0.246467	4.1546	3.25853e-05	0.000426959	2310006M14Rik
ENSMUSG00000087261.1	13.3898	-0.722445	0.247897	-2.91429	0.00356497	0.017718	Gm15477
ENSMUSG00000087336.1	23.5045	0.972283	0.224493	4.33102	1.48418e-05	0.000224443	Gm15860
ENSMUSG00000087373.1	28.2727	1.3833	0.22834	6.05808	1.37758e-09	9.62878e-08	Gm15892
ENSMUSG00000087390.1	17.9673	-0.722609	0.245028	-2.94908	0.00318718	0.01625	Gm7598
ENSMUSG00000087435.1	76.1923	-0.881116	0.165788	-5.31471	1.06827e-07	3.77125e-06	Gm16323
ENSMUSG00000087490.2	177.96	-0.752437	0.139338	-5.40007	6.66132e-08	2.51745e-06	A330076H08Rik
ENSMUSG00000087503.1	8.42539	-0.76246	0.265917	-2.86729	0.00414009	0.0199134	Gm11459
ENSMUSG00000087531.1	9.27806	-0.758546	0.263491	-2.87883	0.00399152	0.0193233	Gm15606
ENSMUSG00000087536.1	10.3113	0.717684	0.263271	2.72603	0.00641019	0.0279446	Gm14246
ENSMUSG00000087566.1	65.1105	0.788893	0.174994	4.50813	6.54028e-06	0.000115055	C920006O11Rik
ENSMUSG00000087580.2	45.0936	0.870893	0.245054	3.55389	0.000379584	0.00305347	Gm16869
ENSMUSG00000087590.1	83.1392	0.599416	0.148061	4.04844	5.15596e-05	0.000618674	2410004N09Rik
ENSMUSG00000087644.1	75.8484	-0.720317	0.23965	-3.0057	0.00264969	0.0140298	Gm14703
ENSMUSG00000087656.1	129.931	-1.66199	0.173039	-9.60472	7.63655e-22	7.25438e-19	Gm13390
ENSMUSG00000087698.1	56.5966	0.639465	0.206943	3.09005	0.00200124	0.0112733	Gm13031
ENSMUSG00000087819.1	1255.39	-0.738025	0.172625	-4.2753	1.90877e-05	0.000275303	SNORA48
ENSMUSG00000087885.1	45.1449	-0.612835	0.23391	-2.61996	0.00879393	0.035721	SNORD113
ENSMUSG00000087968.1	188.814	-0.662849	0.155974	-4.24973	2.14029e-05	0.00030223	SCARNA6
ENSMUSG00000088008.1	120.304	-0.9451	0.217428	-4.34672	1.38189e-05	0.00021251	SCARNA20
ENSMUSG00000088185.1	809.577	-1.00912	0.169942	-5.93803	2.88473e-09	1.7784e-07	Scarna2
ENSMUSG00000088294.1	2599.24	-1.0623	0.173179	-6.13411	8.56374e-10	6.41482e-08	SNORD113
ENSMUSG00000088587.1	98.4893	-0.92971	0.183138	-5.07655	3.84356e-07	1.1172e-05	SNORD113
ENSMUSG00000088595.1	3305.1	-0.623693	0.175579	-3.55222	0.000381998	0.00307009	5_8S_rRNA
ENSMUSG00000088604.1	92.8506	-0.846188	0.239215	-3.53735	0.00040416	0.00321284	SCARNA15
ENSMUSG00000088789.1	77.4891	-0.66255	0.195584	-3.38755	0.000705197	0.00497734	Scarna13
ENSMUSG00000088835.1	103.371	-1.23546	0.208553	-5.92395	3.14292e-09	1.90942e-07	snoU89
ENSMUSG00000089093.1	16.9327	-0.758441	0.23887	-3.17512	0.00149776	0.00903113	Snord11
ENSMUSG00000089097.1	5.48326	-0.833085	0.264677	-3.14755	0.00164644	0.00972279	SNORA17
ENSMUSG00000089161.1	84.1606	-0.597034	0.194669	-3.06692	0.00216273	0.0119669	SNORA48
ENSMUSG00000089213.1	577.402	-0.940771	0.224546	-4.18966	2.79376e-05	0.000377176	AC163703.1
ENSMUSG00000089255.1	22.9488	-0.812835	0.238241	-3.41182	0.000645317	0.00464107	Snora78
ENSMUSG00000089517.1	14.4537	-0.812442	0.250926	-3.23777	0.00120466	0.00763841	SNORD113
ENSMUSG00000089617.1	103.318	-0.607551	0.193998	-3.13174	0.00173774	0.0101246	Scarna10
ENSMUSG00000089633.1	28.7503	-0.592512	0.232547	-2.54792	0.0108368	0.0418861	A230009B12Rik
ENSMUSG00000089672.2	194.698	1.50333	0.232504	6.46585	1.00732e-10	1.06323e-08	Gp49a
ENSMUSG00000089716.1	14.1864	0.862865	0.258803	3.33406	0.000855885	0.00581696	Gm6264
ENSMUSG00000089718.1	13.807	0.926495	0.264219	3.50654	0.000453973	0.00351132	2310075C17Rik
ENSMUSG00000089722.2	39.378	0.791524	0.218619	3.62057	0.00029396	0.00250281	Gm11711
ENSMUSG00000089726.1	32.8674	0.616681	0.223087	2.7643	0.00570443	0.0256439	Mir17hg
ENSMUSG00000089730.1	6.23839	-0.856424	0.2646	-3.23668	0.0012093	0.00766549	1700007P06Rik
ENSMUSG00000089757.1	13.5025	-0.8137	0.264546	-3.07583	0.00209918	0.0116895	Gm16334
ENSMUSG00000089768.2	19.9133	0.675692	0.266708	2.53345	0.0112945	0.0432633	Tmsb15b1
ENSMUSG00000089929.1	90.2709	1.36329	0.196845	6.92573	4.33721e-12	7.74795e-10	Bcl2a1b
ENSMUSG00000089940.1	33.37	0.763736	0.215195	3.54904	0.000386641	0.00309832	Gm4117
ENSMUSG00000089941.1	35.8557	0.900598	0.211255	4.26308	2.01625e-05	0.000287826	Gm16168
ENSMUSG00000089942.2	39.303	0.72924	0.247937	2.94122	0.00326917	0.016567	Pira2
ENSMUSG00000090121.3	9.24888	0.860211	0.245167	3.50867	0.000450352	0.00349578	Abhd12b
ENSMUSG00000090122.2	250.726	1.13	0.164357	6.8753	6.18598e-12	1.03425e-09	Kcne1l
ENSMUSG00000090124.1	38.0123	0.740713	0.232625	3.18415	0.0014518	0.00881499	Ugt1a7c
ENSMUSG00000090142.1	23.333	0.709296	0.266838	2.65815	0.00785701	0.0328341	Gm15795
ENSMUSG00000090168.1	16.1248	-0.622515	0.240686	-2.58642	0.0096978	0.0384435	D630014O11Rik
ENSMUSG00000090186.3	20.3466	0.730954	0.263582	2.77316	0.0055515	0.025091	Gm7592
ENSMUSG00000090215.1	38.5607	1.10403	0.263032	4.19731	2.70106e-05	0.000366793	Trim34b
ENSMUSG00000090222.1	16.2314	0.72752	0.266819	2.72664	0.00639819	0.0279273	Gm16340
ENSMUSG00000090243.1	220.636	-0.609839	0.144772	-4.21239	2.52678e-05	0.000345596	Gm16103
ENSMUSG00000090272.1	61.8302	1.515	0.246882	6.13654	8.43394e-10	6.34032e-08	Mndal
ENSMUSG00000090305.1	40.2891	0.6419	0.225806	2.8427	0.00447328	0.0211749	Gm5459
ENSMUSG00000090414.1	35.2646	-0.61324	0.222043	-2.7618	0.00574831	0.0257798	Gm6713
ENSMUSG00000090422.1	33.9001	0.590027	0.200477	2.94312	0.00324921	0.0164818	Gm17272
ENSMUSG00000090432.1	183.814	-0.730948	0.157685	-4.63551	3.56065e-06	6.97414e-05	Gm17456
ENSMUSG00000090451.1	83.5563	0.708902	0.243468	2.91169	0.00359482	0.0177902	Gm6133
ENSMUSG00000090468.1	18.6354	0.93762	0.254135	3.68946	0.000224728	0.00200367	Gm5331
ENSMUSG00000090498.1	102.49	-0.66729	0.208687	-3.19757	0.00138592	0.00849894	Kcnb2
ENSMUSG00000090516.1	804.066	0.709012	0.190715	3.71766	0.000201076	0.00183908	Gm6202
ENSMUSG00000090650.1	7.64628	0.651136	0.260463	2.49992	0.0124222	0.0467181	Gm11168
ENSMUSG00000090667.1	18.4438	-0.899117	0.266128	-3.37851	0.000728792	0.00511036	Gm765
ENSMUSG00000090671.1	56.317	-0.868076	0.190818	-4.54924	5.38401e-06	9.80998e-05	Gm5067
ENSMUSG00000090676.1	19.1543	-0.813234	0.230214	-3.53251	0.00041163	0.0032579	Gm6721
ENSMUSG00000090683.1	107.147	0.634859	0.2179	2.91353	0.00357364	0.01774	Gm4169
ENSMUSG00000090698.1	107.364	-0.656392	0.200052	-3.2811	0.00103403	0.00674268	Apold1
ENSMUSG00000090881.1	10.9659	0.722242	0.252483	2.86056	0.00422894	0.0202591	Gm6904
ENSMUSG00000091144.1	43.0091	0.997124	0.249155	4.00202	6.28048e-05	0.000720394	Gm6907
ENSMUSG00000091395.1	51.9199	0.751171	0.186147	4.03536	5.45184e-05	0.000648111	Gm6297
ENSMUSG00000091511.2	74.2178	-0.636091	0.187468	-3.39306	0.000691177	0.00489798	Vmn2r87
ENSMUSG00000091553.1	48.057	1.43898	0.22074	6.5189	7.08264e-11	7.95807e-09	Serpina3e-ps
ENSMUSG00000091567.1	62.2658	0.780084	0.236402	3.29982	0.000967482	0.00638642	Gm8989
ENSMUSG00000091588.1	7.047	0.862519	0.257978	3.34339	0.000827617	0.00566352	Gm17279
ENSMUSG00000091649.1	51.8323	1.11229	0.264932	4.1984	2.68809e-05	0.000365745	Gm4902
ENSMUSG00000091668.1	237.893	0.944562	0.184315	5.1247	2.98008e-07	9.10537e-06	Gm9307
[truncated: 35 more rows]

## Sheet: FUS_Straitum
geneid	baseMean	log2FoldChange	lfcSE	stat	pvalue	padj	gene_names
ENSMUSG00000005237.7	195.868	-0.663003	0.143303	-4.62657	3.71776e-06	0.00038599	Dnahc2
ENSMUSG00000014782.8	132.773	-0.645823	0.211478	-3.05386	0.0022592	0.0470501	Plekhg4
ENSMUSG00000018554.6	54.4535	-0.603461	0.183436	-3.28976	0.00100272	0.0269095	Ybx2
ENSMUSG00000019232.8	227.249	-0.682099	0.215783	-3.16104	0.00157206	0.0367171	Agxt2l1
ENSMUSG00000019734.10	189.833	-1.0962	0.167428	-6.54731	5.85844e-11	2.36188e-08	Tmc4
ENSMUSG00000020068.4	38.6505	0.878358	0.190905	4.60101	4.20437e-06	0.000426179	Pbld2
ENSMUSG00000020566.11	53.5086	-0.744254	0.214545	-3.46899	0.000522421	0.0170982	Atp6v1c2
ENSMUSG00000020680.8	2794.04	0.6146	0.125162	4.91045	9.08697e-07	0.000115967	Taf15
ENSMUSG00000020721.9	2540.75	-0.626379	0.142502	-4.39558	1.10476e-05	0.000903123	Helz
ENSMUSG00000020728.9	105.983	-0.723151	0.165829	-4.36082	1.29574e-05	0.00100812	Ccdc46
ENSMUSG00000020892.3	84.5559	-0.969044	0.152977	-6.33458	2.37984e-10	8.11845e-08	Aloxe3
ENSMUSG00000021185.9	205.265	-0.722849	0.105426	-6.85645	7.05927e-12	3.29538e-09	9030617O03Rik
ENSMUSG00000021342.7	31.9245	-0.710469	0.217311	-3.26936	0.00107791	0.0285389	Prl
ENSMUSG00000021902.5	89.7998	-0.597756	0.172735	-3.46054	0.000539093	0.0173557	Phf7
ENSMUSG00000022203.6	217.714	-0.679082	0.134755	-5.03937	4.67071e-07	6.48752e-05	Efs
ENSMUSG00000022847.8	99.8295	-0.623394	0.148989	-4.18416	2.86226e-05	0.00190878	Thpo
ENSMUSG00000023348.9	117.746	-0.773268	0.168394	-4.59202	4.3897e-06	0.000442437	Trip6
ENSMUSG00000023826.7	54.4454	-1.19328	0.207152	-5.7604	8.39149e-09	1.88426e-06	Park2
ENSMUSG00000023968.8	45.6582	-0.661189	0.205399	-3.21904	0.00128619	0.0320896	Crip3
ENSMUSG00000024109.10	4577.85	-0.942973	0.110321	-8.5475	1.25779e-17	1.23955e-14	Nrxn1
ENSMUSG00000024421.9	169.873	-0.59587	0.127688	-4.66661	3.06203e-06	0.000327213	Lama3
ENSMUSG00000024793.8	155.499	-1.76572	0.167211	-10.5598	4.57579e-26	1.01462e-22	Tnfrsf25
ENSMUSG00000024867.8	133.43	-1.18264	0.160205	-7.38205	1.55875e-13	1.0241e-10	Pip5k1b
ENSMUSG00000025650.6	134.711	-0.602259	0.175777	-3.42627	0.000611924	0.0192463	Col7a1
ENSMUSG00000025810.8	920.412	-0.646084	0.145623	-4.4367	9.13504e-06	0.000775342	Nrp1
ENSMUSG00000026740.6	701.916	-0.901346	0.136653	-6.59588	4.22755e-11	1.78553e-08	Dnajc1
ENSMUSG00000026822.9	91.9986	-0.899514	0.26264	-3.42489	0.000615038	0.0193044	Lcn2
ENSMUSG00000026941.9	59.475	-0.671166	0.190228	-3.52822	0.000418362	0.0146377	Mamdc4
ENSMUSG00000027016.10	1236.87	-0.787916	0.242846	-3.24451	0.00117651	0.0302902	Zfp385b
ENSMUSG00000027238.9	859.975	-0.803054	0.0889128	-9.03193	1.68669e-19	1.99468e-16	Frmd5
ENSMUSG00000027420.7	20.8575	0.749972	0.241351	3.10739	0.0018875	0.0417485	Bfsp1
ENSMUSG00000027570.8	354.588	-0.656587	0.215327	-3.04926	0.00229408	0.0473744	Col9a3
ENSMUSG00000027931.6	78.6162	-0.58617	0.174667	-3.35592	0.000791001	0.0230403	Npr1
ENSMUSG00000027932.8	73.4978	-0.635801	0.191794	-3.31501	0.000916393	0.0253602	Slc27a3
ENSMUSG00000028469.8	955.026	-0.691421	0.0805007	-8.58901	8.77236e-18	9.7258e-15	Npr2
ENSMUSG00000028906.8	1722.57	-0.650168	0.140251	-4.63573	3.55676e-06	0.000373333	Epb4.1
ENSMUSG00000029061.2	34.4747	-1.09472	0.215747	-5.07407	3.89404e-07	5.61597e-05	Mmp23
ENSMUSG00000029088.8	481.606	-1.79778	0.153449	-11.7158	1.05756e-31	3.12667e-28	Kcnip4
ENSMUSG00000029360.3	146.268	-0.91908	0.199733	-4.60153	4.19393e-06	0.000426179	Gm9754
ENSMUSG00000029452.11	102.021	0.792538	0.143252	5.53246	3.15771e-08	6.15545e-06	Tmem116
ENSMUSG00000029862.8	93.9653	-0.880975	0.144014	-6.1173	9.51719e-10	2.72299e-07	Clcn1
ENSMUSG00000030236.7	26.7518	0.969162	0.253992	3.81572	0.000135788	0.00637232	Slco1b2
ENSMUSG00000030699.10	31.7754	-0.920602	0.231139	-3.98289	6.80816e-05	0.00380977	Tbx6
ENSMUSG00000030795.12	7291.42	-3.33159	0.147436	-22.5968	4.65814e-113	8.26308e-109	Fus
ENSMUSG00000031549.9	49.1725	-0.683801	0.18671	-3.66236	0.000249903	0.00989517	Ido2
ENSMUSG00000032135.8	518.934	-0.752499	0.142672	-5.27435	1.3323e-07	2.24888e-05	Mcam
ENSMUSG00000032586.4	863.288	-0.851325	0.19468	-4.37294	1.22584e-05	0.000975118	Traip
ENSMUSG00000033703.7	276.316	-1.19045	0.0978323	-12.1683	4.58473e-34	2.03321e-30	Fuk
ENSMUSG00000034227.7	341.235	-0.615643	0.18772	-3.27957	0.00103965	0.0277329	Foxj1
ENSMUSG00000034706.9	104.275	-0.776871	0.151234	-5.13688	2.79333e-07	4.16395e-05	Dnaic2
ENSMUSG00000034959.7	58.9482	0.639959	0.188136	3.40158	0.000669987	0.0203858	5031414D18Rik
ENSMUSG00000035112.10	181.814	-0.589075	0.183268	-3.21428	0.00130771	0.0323988	Wnk4
ENSMUSG00000035126.12	381.249	-0.790653	0.118765	-6.65729	2.78916e-11	1.20675e-08	Wdr78
ENSMUSG00000035279.7	126.592	-1.01902	0.196959	-5.17377	2.29413e-07	3.50824e-05	A430110N23Rik
ENSMUSG00000035711.4	125.383	-0.601584	0.163625	-3.67661	0.000236351	0.00955043	Dok3
ENSMUSG00000036151.8	54.4414	-0.787988	0.194608	-4.04909	5.14161e-05	0.00307094	Tm6sf2
ENSMUSG00000036181.1	643.292	-0.758594	0.145255	-5.2225	1.76525e-07	2.77113e-05	Hist1h1c
ENSMUSG00000036390.6	233.111	0.647457	0.160595	4.03161	5.53951e-05	0.00326463	Gadd45a
ENSMUSG00000036534.5	644.763	-0.624748	0.0902541	-6.9221	4.45012e-12	2.1928e-09	Slc38a7
ENSMUSG00000037578.4	56.5002	-1.22471	0.200773	-6.09999	1.06078e-09	2.94018e-07	Pkd2l1
ENSMUSG00000037759.5	20.5989	0.751127	0.243868	3.08006	0.0020696	0.0445002	Ptger2
ENSMUSG00000037833.7	50.56	1.089	0.223577	4.87083	1.11132e-06	0.0001369	Sh2d4b
ENSMUSG00000037872.4	875.318	-0.630508	0.0865644	-7.28369	3.24816e-13	1.8006e-10	Darc
ENSMUSG00000038060.9	93.2919	-0.597319	0.18554	-3.21935	0.0012848	0.0320896	Dlec1
ENSMUSG00000038569.7	89.2897	-0.625936	0.164503	-3.80502	0.000141791	0.0065672	Rad9b
ENSMUSG00000038576.8	1965.47	-0.749885	0.0776067	-9.66264	4.34534e-22	7.00746e-19	Susd4
ENSMUSG00000038677.6	709.888	-0.647487	0.183689	-3.52492	0.000423616	0.014722	Scube3
ENSMUSG00000039543.8	42.1498	-0.723967	0.20091	-3.60345	0.000314022	0.01172	Ttc18
ENSMUSG00000039887.7	194.133	-0.650191	0.143475	-4.53175	5.84978e-06	0.000540465	Alg14
ENSMUSG00000039985.8	189.543	-0.708673	0.154963	-4.57317	4.80395e-06	0.000481454	Fam60a
ENSMUSG00000040287.3	107.776	-1.55193	0.145251	-10.6844	1.20407e-26	3.0513e-23	Stac3
ENSMUSG00000040841.4	43.4129	-0.786944	0.212673	-3.70025	0.000215388	0.00899003	Six5
ENSMUSG00000040936.7	224.896	-0.589888	0.101909	-5.78835	7.10799e-09	1.61652e-06	Ulk4
ENSMUSG00000042510.6	73.9545	-0.723398	0.167371	-4.32211	1.54544e-05	0.00118678	AA986860
ENSMUSG00000042717.4	23.5444	1.20229	0.256696	4.68371	2.81724e-06	0.000304283	Ppp1r3a
ENSMUSG00000042816.3	18.35	0.745046	0.232969	3.19804	0.00138364	0.0336225	Gpr151
ENSMUSG00000042828.6	18.7847	-1.10893	0.244557	-4.53444	5.77555e-06	0.0005364	Trim72
ENSMUSG00000043243.9	63.2354	-0.73999	0.18247	-4.0554	5.00487e-05	0.00301977	Fam129c
ENSMUSG00000044081.6	82.8043	0.642196	0.17999	3.56795	0.000359789	0.0129986	4930441O14Rik
ENSMUSG00000044176.5	55.2205	1.10612	0.176887	6.25327	4.01939e-10	1.25088e-07	Spink10
ENSMUSG00000046876.8	2000.12	-0.612343	0.117194	-5.22503	1.74123e-07	2.77113e-05	Atxn1
ENSMUSG00000047037.5	1365.65	-0.939302	0.128017	-7.33734	2.17875e-13	1.29009e-10	Nipa1
ENSMUSG00000048406.5	56.8677	-0.981337	0.200455	-4.89556	9.80275e-07	0.000123327	B330016D10Rik
ENSMUSG00000048721.2	227.627	0.957767	0.138036	6.93851	3.96248e-12	2.06736e-09	C030019I05Rik
ENSMUSG00000048967.8	84.5985	-0.768009	0.225542	-3.40517	0.000661222	0.0201806	Yjefn3
ENSMUSG00000049252.10	1607.51	-0.633307	0.139786	-4.53054	5.8834e-06	0.000540755	Lrp1b
ENSMUSG00000049357.5	43.6916	-0.805489	0.25235	-3.19195	0.00141316	0.0341063	4933408B17Rik
ENSMUSG00000049555.6	99.7704	-0.802736	0.167212	-4.80071	1.58103e-06	0.000185735	Tmie
ENSMUSG00000049598.2	50.6306	0.763293	0.251995	3.029	0.00245361	0.0496452	Vsig8
ENSMUSG00000050761.3	140.077	-1.38227	0.188587	-7.32961	2.30827e-13	1.32085e-10	Gp1bb
ENSMUSG00000051627.2	52.6552	-0.707515	0.184134	-3.8424	0.000121837	0.00597036	Hist1h1e
ENSMUSG00000052450.4	28.2035	-0.79535	0.25202	-3.1559	0.00160004	0.0371507	2810055G20Rik
ENSMUSG00000052544.5	49.2888	-0.659912	0.169844	-3.8854	0.000102162	0.00520762	St6galnac3
ENSMUSG00000053964.9	50.758	-0.994337	0.223797	-4.44303	8.86998e-06	0.000763092	Lgals4
ENSMUSG00000054206.2	28.2893	-1.13104	0.214327	-5.27716	1.31204e-07	2.23791e-05	Gzmm
ENSMUSG00000054945.3	31.5051	-0.657469	0.213811	-3.075	0.00210505	0.0448817	Gm9958
ENSMUSG00000054958.6	64.9705	0.691326	0.161211	4.28832	1.80032e-05	0.00133623	Nt5c1a
ENSMUSG00000055067.8	617.069	-1.43133	0.153576	-9.31997	1.1637e-20	1.58791e-17	Smyd3
ENSMUSG00000055341.7	35.2154	0.739809	0.204935	3.60997	0.000306228	0.0115333	Zfp457
ENSMUSG00000055471.6	136.784	-0.644361	0.150875	-4.27084	1.94742e-05	0.00141579	Alk
ENSMUSG00000055567.8	7904.05	-0.625756	0.141857	-4.41118	1.02808e-05	0.0008562	Unc80
ENSMUSG00000055632.10	60.7304	-0.607541	0.17429	-3.48581	0.00049065	0.0163529	Hmcn2
ENSMUSG00000056498.7	65.1532	0.66383	0.204248	3.25012	0.00115358	0.0299172	Tmem154
ENSMUSG00000057751.7	68.4545	-0.807519	0.174749	-4.62103	3.81835e-06	0.000393801	Megf6
ENSMUSG00000060559.5	78.8816	-0.716686	0.231749	-3.0925	0.00198476	0.0430938	Gm10083
ENSMUSG00000060924.7	1721.03	-1.10551	0.141427	-7.81683	5.4171e-15	4.178e-12	Csmd1
ENSMUSG00000061833.5	46.9905	-0.97016	0.222389	-4.36244	1.28622e-05	0.00100512	Gm6311
ENSMUSG00000063254.2	108.724	-1.47775	0.201304	-7.34088	2.12198e-13	1.29009e-10	B230325K18Rik
ENSMUSG00000064336.1	991.809	1.60826	0.245169	6.55979	5.38833e-11	2.22288e-08	mt-Tf
ENSMUSG00000064338.1	5401.52	0.958172	0.187409	5.11272	3.17544e-07	4.65531e-05	mt-Tv
ENSMUSG00000064339.1	566034	-0.736575	0.192954	-3.81735	0.000134891	0.00634705	mt-Rnr2
ENSMUSG00000064340.1	1665.15	1.1536	0.144332	7.99269	1.32028e-15	1.11526e-12	mt-Tl1
ENSMUSG00000064342.1	1134.07	0.868518	0.192303	4.51641	6.28971e-06	0.000566361	mt-Ti
ENSMUSG00000064343.1	750.07	1.45024	0.185017	7.83838	4.56381e-15	3.67988e-12	mt-Tq
ENSMUSG00000064344.1	17254.7	1.41303	0.156236	9.04417	1.50808e-19	1.91084e-16	mt-Tm
ENSMUSG00000064346.1	3322.58	1.3795	0.185306	7.44445	9.73499e-14	6.64189e-11	mt-Tw
ENSMUSG00000064347.1	1524.98	2.01188	0.20895	9.6285	6.06058e-22	8.95905e-19	mt-Ta
ENSMUSG00000064348.1	6349.1	1.69119	0.202832	8.33789	7.56296e-17	6.70797e-14	mt-Tn
ENSMUSG00000064349.1	2034.9	1.24096	0.189929	6.5338	6.41219e-11	2.47274e-08	mt-Tc
ENSMUSG00000064350.1	114.824	1.10929	0.228856	4.84709	1.25283e-06	0.000152151	mt-Ty
ENSMUSG00000064352.1	1605.46	1.61868	0.16272	9.94762	2.58274e-23	5.09058e-20	mt-Ts1
ENSMUSG00000064353.1	1327.46	1.1136	0.266464	4.17917	2.92569e-05	0.00194378	mt-Td
ENSMUSG00000064355.1	830.461	1.59605	0.186508	8.55752	1.15317e-17	1.2033e-14	mt-Tk
ENSMUSG00000064359.1	1992.09	1.48997	0.240041	6.20716	5.39501e-10	1.65004e-07	mt-Tg
ENSMUSG00000064361.1	907.826	1.63319	0.258666	6.3139	2.72096e-10	9.01408e-08	mt-Tr
ENSMUSG00000064364.1	2180.59	1.07501	0.181338	5.92822	3.06239e-09	7.4416e-07	mt-Th
ENSMUSG00000064365.1	467.943	1.3966	0.225256	6.20005	5.64439e-10	1.69705e-07	mt-Ts2
ENSMUSG00000064366.1	4591.8	1.3862	0.201549	6.87772	6.0817e-12	2.91576e-09	mt-Tl2
ENSMUSG00000064369.1	3379.55	1.6714	0.199551	8.37583	5.48373e-17	5.11979e-14	mt-Te
ENSMUSG00000064372.1	4764.4	1.01722	0.146944	6.92251	4.43705e-12	2.1928e-09	mt-Tp
ENSMUSG00000064525.1	30.9328	-0.900939	0.214088	-4.20827	2.57334e-05	0.00174898	SNORA65
ENSMUSG00000064621.1	277.681	1.01152	0.198195	5.10365	3.33162e-07	4.84423e-05	AF357355
ENSMUSG00000064637.1	54.3183	0.898966	0.240616	3.7361	0.000186895	0.00814166	Snora20
ENSMUSG00000064851.1	253.633	-0.998234	0.264275	-3.77726	0.000158566	0.007121	U12
ENSMUSG00000064984.1	28.2544	0.870192	0.240187	3.62298	0.000291225	0.0110385	SNORD73
ENSMUSG00000065037.1	3897.8	-0.707341	0.161571	-4.37788	1.19837e-05	0.00095756	7SK
ENSMUSG00000065176.1	444.563	-1.09483	0.263197	-4.15974	3.18617e-05	0.00207966	U12
ENSMUSG00000065701.1	7762.76	-0.760482	0.136358	-5.57709	2.44576e-08	4.87475e-06	Y_RNA
ENSMUSG00000065734.1	2189.64	0.647934	0.112866	5.74074	9.42651e-09	2.09021e-06	Snord49a
ENSMUSG00000065750.1	38.2502	0.761762	0.211189	3.60701	0.000309744	0.0116164	SNORA5
ENSMUSG00000065752.1	247.767	1.09334	0.17776	6.15063	7.71742e-10	2.24425e-07	SNORD18
ENSMUSG00000065836.1	52.7368	-1.07113	0.264448	-4.05041	5.11275e-05	0.00307094	U12
ENSMUSG00000066489.1	98.0014	0.590825	0.185762	3.18055	0.00146995	0.0350568	Rpl26-ps2
ENSMUSG00000066554.6	1542.34	-3.19507	0.142671	-22.3947	4.43672e-111	3.93515e-107	Gm10167
ENSMUSG00000067578.3	261.697	0.889418	0.206545	4.30618	1.66097e-05	0.00125379	Cbln4
ENSMUSG00000068617.3	153.238	-0.689269	0.147102	-4.68566	2.79054e-06	0.000303992	Efcab1
ENSMUSG00000069268.4	35.8603	-0.746869	0.215509	-3.4656	0.000529042	0.0171253	Hist1h2bf
ENSMUSG00000069300.3	32.1732	-0.764443	0.224073	-3.41158	0.000645884	0.0198912	Hist1h2bj
ENSMUSG00000069303.4	70.9238	-0.798781	0.175298	-4.55669	5.19656e-06	0.000495601	Hist1h2br
ENSMUSG00000069307.4	70.9238	-0.798781	0.175298	-4.55669	5.19656e-06	0.000495601	Hist1h2bq
ENSMUSG00000069670.1	21.3833	-0.988245	0.231172	-4.27494	1.9119e-05	0.00139569	Nkain2
ENSMUSG00000070315.5	107.614	-0.74916	0.141038	-5.31174	1.08581e-07	1.88927e-05	4930581F22Rik
ENSMUSG00000070392.2	343.97	-0.961273	0.132144	-7.27443	3.47873e-13	1.86998e-10	Hist2h3c1
ENSMUSG00000071103.3	158.29	-0.64923	0.146479	-4.43225	9.32541e-06	0.000787731	1700029J07Rik
ENSMUSG00000071419.6	5491.88	0.588247	0.103034	5.70924	1.13482e-08	2.45494e-06	Rps15-ps2
ENSMUSG00000071475.2	37.3586	0.869034	0.206809	4.2021	2.64451e-05	0.00178692	Rpl21-ps5
ENSMUSG00000072115.4	64.6449	0.696729	0.226579	3.075	0.00210502	0.0448817	Ang
ENSMUSG00000072647.3	176.665	-0.618872	0.110193	-5.61628	1.95115e-08	3.93312e-06	Adam1a
ENSMUSG00000072714.1	37.5664	0.980535	0.198185	4.94757	7.5144e-07	9.80132e-05	Rpl21-ps4
ENSMUSG00000072902.4	18.0866	-0.889177	0.251574	-3.53445	0.000408626	0.0143822	Gm10435
ENSMUSG00000072974.2	46.2481	-0.625163	0.1877	-3.33065	0.000866424	0.024396	Gm4787
ENSMUSG00000073519.3	197.281	-0.765769	0.112021	-6.83592	8.14806e-12	3.70611e-09	Gm10524
ENSMUSG00000073739.3	25.4435	1.10778	0.219844	5.03894	4.68122e-07	6.48752e-05	Gm16287
ENSMUSG00000074408.2	56.6465	-0.841304	0.227003	-3.70614	0.000210441	0.00888503	Gm10687
ENSMUSG00000074733.6	651.08	-0.620735	0.128296	-4.83829	1.30964e-06	0.000156971	5830428H23Rik
ENSMUSG00000075259.3	31.7727	-0.87193	0.25144	-3.46774	0.000524852	0.0171001	Nkain2
ENSMUSG00000075538.2	144.1	-0.699015	0.18924	-3.69381	0.000220916	0.00917757	Gm10855
ENSMUSG00000075585.2	409.766	-0.932135	0.0948439	-9.8281	8.52121e-23	1.51158e-19	6330403L08Rik
ENSMUSG00000075611.4	23.4924	0.774421	0.248478	3.11666	0.00182915	0.041057	Gm11545
ENSMUSG00000076258.1	64517.9	-0.875182	0.137886	-6.34712	2.19378e-10	7.63049e-08	mmu-mir-689-2
ENSMUSG00000076281.1	61440.2	-0.855352	0.140967	-6.06775	1.29718e-09	3.54009e-07	mmu-mir-2134-4
ENSMUSG00000077212.1	80.1228	0.601218	0.174548	3.44444	0.000572246	0.0182063	Snord69
ENSMUSG00000077493.1	40.5773	0.81568	0.208776	3.90697	9.34626e-05	0.00491968	Snord91a
ENSMUSG00000078175.2	157.354	0.713626	0.147266	4.84583	1.26085e-06	0.000152151	Gm6525
ENSMUSG00000078485.2	146.823	-0.937607	0.178138	-5.26337	1.41442e-07	2.30187e-05	Plekhn1
ENSMUSG00000078490.3	125.071	-1.49869	0.235795	-6.35589	2.07229e-10	7.50211e-08	C030017K20Rik
ENSMUSG00000078496.3	36.6477	-0.683472	0.209676	-3.25965	0.00111549	0.0291854	Gm13152
ENSMUSG00000078502.3	133.16	0.685816	0.169902	4.03653	5.42467e-05	0.00320761	Gm13212
ENSMUSG00000078888.3	198.747	0.594712	0.165201	3.59992	0.000318314	0.0117734	Gm2007
ENSMUSG00000078890.3	198.687	0.596154	0.165206	3.60855	0.000307917	0.0115723	Gm11007
ENSMUSG00000078980.1	41.4042	0.760121	0.197618	3.84641	0.00011986	0.00591662	Gm2035
ENSMUSG00000079304.3	43.3973	-0.733044	0.21122	-3.47052	0.000519443	0.0170322	4933413G19Rik
ENSMUSG00000079463.2	19.5903	-0.89653	0.240519	-3.72749	0.000193399	0.00833041	Gm17682
ENSMUSG00000079681.2	19.0864	-0.756077	0.245068	-3.08517	0.00203435	0.0439553	Zglp1
ENSMUSG00000079998.2	44.1012	1.04399	0.218917	4.76891	1.85229e-06	0.000210627	Gm12947
ENSMUSG00000080406.1	24.0587	-0.848636	0.250055	-3.3938	0.000689306	0.0207599	Mir1188
ENSMUSG00000080542.1	192.241	-0.84938	0.16811	-5.05252	4.36019e-07	6.18763e-05	U4atac
ENSMUSG00000080741.2	114.651	-0.694078	0.173224	-4.00682	6.1541e-05	0.00352154	Gm11398
ENSMUSG00000080778.1	142.27	-2.78361	0.177955	-15.6422	3.75422e-55	2.21987e-51	Gm7199
ENSMUSG00000080834.1	19.4914	0.759243	0.238443	3.18417	0.00145172	0.034753	Gm15216
ENSMUSG00000080944.1	47.4494	0.822475	0.259695	3.16708	0.00153979	0.036334	Gm12967
ENSMUSG00000081010.2	333.06	0.64139	0.141696	4.52653	5.99608e-06	0.000545458	Gm13880
ENSMUSG00000081058.2	133.264	-0.816545	0.185891	-4.39259	1.12006e-05	0.000903123	Hist2h3c2
ENSMUSG00000081100.1	195.638	0.684002	0.132284	5.17072	2.33193e-07	3.53556e-05	Gm14630
ENSMUSG00000081120.1	132.488	0.63376	0.16068	3.94423	8.00562e-05	0.00430339	Gm12458
ENSMUSG00000081167.1	52.3712	0.941761	0.222842	4.22613	2.37746e-05	0.00165388	Gm8880
ENSMUSG00000081213.1	102.429	0.709311	0.152896	4.63917	3.4981e-06	0.000369362	Gm11983
ENSMUSG00000081244.2	234.041	-0.600043	0.114862	-5.22401	1.7509e-07	2.77113e-05	Gm13529
ENSMUSG00000081317.1	21.1399	0.97316	0.262617	3.70563	0.000210869	0.00888503	Gm12757
ENSMUSG00000081319.1	50.9423	0.80556	0.209492	3.8453	0.000120407	0.00591662	Gm12936
ENSMUSG00000081376.1	186.862	0.71403	0.150416	4.74704	2.06417e-06	0.000233225	Gm11694
ENSMUSG00000081503.1	16.8074	0.824212	0.245594	3.35599	0.000790812	0.0230403	Gm11214
ENSMUSG00000081522.1	24.2758	-0.726127	0.235731	-3.08032	0.00206775	0.0445002	Gm13170
ENSMUSG00000081568.1	103.333	0.971661	0.155174	6.26177	3.80624e-10	1.20569e-07	Gm15032
ENSMUSG00000081647.1	29.7331	0.753231	0.20923	3.60002	0.000318197	0.0117734	Gm13022
ENSMUSG00000081751.1	144.076	0.648774	0.192273	3.37423	0.000740235	0.021995	Gm14251
ENSMUSG00000081797.1	227.562	0.593567	0.180636	3.28599	0.00101624	0.0272312	Gm8662
ENSMUSG00000081798.1	34.4717	-0.778238	0.210268	-3.70117	0.00021461	0.0089787	Gm8152
ENSMUSG00000081906.1	35.6007	0.595377	0.192915	3.08621	0.00202726	0.0438556	Rpl9-ps1
ENSMUSG00000082032.1	119.006	-0.676547	0.155534	-4.34982	1.36249e-05	0.00105542	Gm12271
ENSMUSG00000082080.2	49.0727	0.685115	0.194729	3.51831	0.000434308	0.0150179	Gm9246
ENSMUSG00000082307.1	52.8047	0.817248	0.182002	4.49032	7.11175e-06	0.000630776	Gm13418
ENSMUSG00000082646.1	67.7495	1.1334	0.178436	6.35184	2.1276e-10	7.54829e-08	Gm12732
ENSMUSG00000082708.1	53.5808	0.684146	0.193457	3.53642	0.000405582	0.0143034	Gm15172
ENSMUSG00000083076.1	99.8899	1.19471	0.201025	5.94312	2.79649e-09	6.88985e-07	Gm11408
ENSMUSG00000083214.1	92.7262	0.60075	0.179561	3.34567	0.000820842	0.0234098	Gm11912
ENSMUSG00000083257.1	49.2364	0.67143	0.214228	3.13418	0.00172333	0.0393148	Gm15568
ENSMUSG00000083326.2	1148.21	0.655141	0.149118	4.39345	1.11568e-05	0.000903123	Rpl38-ps1
ENSMUSG00000083365.1	110.34	-0.881516	0.247718	-3.55854	0.000372924	0.0133905	Gm12895
ENSMUSG00000083434.1	34.918	0.892243	0.210233	4.24406	2.19512e-05	0.00155757	Gm12760
ENSMUSG00000083551.1	61.6865	0.64702	0.163716	3.95209	7.7472e-05	0.00417713	Gm14516
ENSMUSG00000083558.1	110.34	-0.881516	0.247718	-3.55854	0.000372924	0.0133905	Gm12896
ENSMUSG00000083704.1	27.1357	-0.755975	0.234407	-3.22505	0.00125951	0.0318218	Gm13153
ENSMUSG00000083750.1	117.433	0.601126	0.135858	4.42466	9.65932e-06	0.00081207	Gm14108
ENSMUSG00000083815.1	67.3833	0.710907	0.161819	4.39321	1.11688e-05	0.000903123	Gm13435
ENSMUSG00000083887.1	81.0088	0.882205	0.239805	3.67885	0.000234289	0.00951043	Gm11930
ENSMUSG00000083889.1	30.8641	-0.721335	0.231404	-3.11721	0.0018257	0.041057	E530001F21Rik
ENSMUSG00000084185.1	81.7777	0.855476	0.244327	3.50136	0.000462895	0.0156704	Rplp1-ps1
ENSMUSG00000084280.1	38.2478	-0.859645	0.213675	-4.02314	5.74279e-05	0.00334004	Gm11972
ENSMUSG00000085210.1	68.4654	-0.635489	0.209042	-3.04001	0.00236574	0.0484035	Gm16615
ENSMUSG00000085266.1	17.1168	-0.862451	0.237285	-3.63466	0.000278353	0.0107222	9330111N05Rik
ENSMUSG00000085272.1	43.396	-1.07953	0.204737	-5.27277	1.34383e-07	2.24888e-05	Gm1078
ENSMUSG00000085289.1	55.7942	-0.632035	0.203659	-3.1034	0.00191313	0.0419989	Gm15337
ENSMUSG00000085998.1	102.045	-0.758143	0.143937	-5.2672	1.38521e-07	2.29648e-05	AW822252
ENSMUSG00000086095.1	125.673	-0.752445	0.140417	-5.35864	8.38521e-08	1.50248e-05	Gm15328
ENSMUSG00000086228.1	30.8656	-0.852228	0.216925	-3.92868	8.54137e-05	0.00452285	Gm514
ENSMUSG00000086567.1	433.871	0.683897	0.0898267	7.61352	2.66735e-14	1.89264e-11	Gm16247
ENSMUSG00000086568.1	111.995	-0.587849	0.18373	-3.19953	0.00137654	0.0334994	9130020K20Rik
ENSMUSG00000086844.1	198.387	-0.803949	0.20284	-3.96347	7.38693e-05	0.0040319	B230206H07Rik
ENSMUSG00000086888.1	20.5098	-0.96037	0.250733	-3.83024	0.000128017	0.00616532	A330033J07Rik
ENSMUSG00000086938.2	91.4804	0.852767	0.150834	5.65369	1.57042e-08	3.27737e-06	4930481A15Rik
ENSMUSG00000087165.1	184.09	0.689896	0.132485	5.20736	1.91546e-07	2.98056e-05	2010001A14Rik
ENSMUSG00000087336.1	23.5045	0.731996	0.228733	3.20022	0.00137324	0.0334994	Gm15860
ENSMUSG00000087475.3	19.2751	-0.762512	0.233682	-3.26303	0.00110228	0.0291107	4933406I18Rik
ENSMUSG00000087819.1	1255.39	-2.06828	0.174157	-11.876	1.57779e-32	5.5977e-29	SNORA48
ENSMUSG00000088246.1	57762.6	-0.928802	0.147135	-6.31259	2.74401e-10	9.01408e-08	mmu-mir-2134-1
ENSMUSG00000088609.1	60949.2	-0.856888	0.142022	-6.03349	1.6046e-09	4.24835e-07	mmu-mir-2134-4
ENSMUSG00000088789.1	77.4891	-0.90539	0.199058	-4.54837	5.40618e-06	0.000507409	Scarna13
ENSMUSG00000089633.1	28.7503	-0.803031	0.236164	-3.4003	0.000673108	0.0204456	A230009B12Rik
ENSMUSG00000089652.1	40.5523	0.693591	0.18129	3.82587	0.000130313	0.00619736	Gm16025
ENSMUSG00000089896.3	106.015	-0.865079	0.180302	-4.79794	1.60302e-06	0.000185857	Wnk1
ENSMUSG00000090074.1	369.132	1.02815	0.16852	6.10107	1.05361e-09	2.94018e-07	Gm6921
ENSMUSG00000090273.1	28.9586	-0.941948	0.251514	-3.74511	0.000180314	0.00787832	Prr22
ENSMUSG00000090432.1	183.814	0.800441	0.151173	5.29486	1.19105e-07	2.05126e-05	Gm17456
ENSMUSG00000090544.1	54.0575	-0.876045	0.193903	-4.51797	6.24363e-06	0.00056508	Gm6576
ENSMUSG00000090621.1	43.311	-0.6518	0.214063	-3.0449	0.00232757	0.0477879	Gm4419
ENSMUSG00000090785.1	21.5817	-0.765464	0.225641	-3.39239	0.000692846	0.0208312	Gm17116
ENSMUSG00000091093.1	25.1309	1.14146	0.255636	4.46518	8.00015e-06	0.000702548	Gm17302
ENSMUSG00000091118.1	27.3041	-0.926512	0.221049	-4.19144	2.77189e-05	0.00185549	Mir1900
ENSMUSG00000091171.1	247.129	-0.72437	0.151239	-4.78958	1.6713e-06	0.000192515	Gm10060
ENSMUSG00000091282.1	85.845	0.781195	0.212058	3.68387	0.000229717	0.00945463	Gm17431
ENSMUSG00000091285.1	107.499	0.595494	0.175333	3.39635	0.000682901	0.0206371	Gm17430
ENSMUSG00000091313.1	277.254	0.73899	0.196808	3.75488	0.000173424	0.00768385	Fth-ps2
ENSMUSG00000091744.1	34.6033	1.17572	0.235006	5.00294	5.6463e-07	7.76433e-05	Gm17732
ENSMUSG00000091762.1	23.2417	0.756661	0.21935	3.44956	0.000561501	0.0179792	Gm3191
ENSMUSG00000091864.1	52.592	0.685437	0.166891	4.1071	4.0066e-05	0.00252929	Gm17102
ENSMUSG00000092009.1	55.8578	0.619417	0.191837	3.22887	0.00124279	0.0314491	Myh15
ENSMUSG00000092011.1	48.0068	0.733406	0.216057	3.3945	0.000687548	0.0207422	Gm9793
ENSMUSG00000092029.1	46.7325	-0.768941	0.196972	-3.90382	9.4688e-05	0.00495478	Gm9027
ENSMUSG00000092070.1	29.2838	0.782042	0.215442	3.62993	0.000283496	0.0108264	Gm17441
ENSMUSG00000092645.1	25.877	-1.23653	0.252463	-4.89787	9.68824e-07	0.000122757	AC134325.1
ENSMUSG00000092683.1	29.5008	1.3218	0.242664	5.44705	5.12121e-08	9.56264e-06	AC073553.1
ENSMUSG00000092713.1	57.6509	0.992707	0.186892	5.31166	1.08634e-07	1.88927e-05	CT010429.1
ENSMUSG00000092737.1	30.2994	0.981752	0.266746	3.68047	0.000232803	0.00951008	AC073553.2
ENSMUSG00000092748.1	42.2507	1.01304	0.262412	3.86049	0.000113158	0.00567037	AC073553.3
ENSMUSG00000092884.1	33.9165	-0.833513	0.22536	-3.69859	0.000216803	0.00902787	AC125484.1
ENSMUSG00000092942.1	37.9394	0.872968	0.219028	3.98565	6.72953e-05	0.00377769	AL591712.1
ENSMUSG00000092968.1	27.1557	-0.902504	0.251651	-3.58633	0.000335364	0.0122408	AC118255.1
ENSMUSG00000093077.1	3425.66	-0.885298	0.161655	-5.47647	4.33889e-08	8.18805e-06	AC113316.1
ENSMUSG00000093098.1	1455.38	-0.858434	0.192418	-4.4613	8.14627e-06	0.000711856	AC115697.1
ENSMUSG00000093126.1	230.467	-1.65118	0.214018	-7.71514	1.20846e-14	8.93202e-12	AC161763.1
ENSMUSG00000093152.1	68.4329	0.675302	0.161643	4.17773	2.94432e-05	0.00194886	AC073947.1
ENSMUSG00000093209.1	17.1217	-0.844214	0.247256	-3.41434	0.000639372	0.0197593	AC152063.3
ENSMUSG00000093351.1	21.8676	-0.747683	0.236727	-3.15842	0.00158629	0.0369282	AC121784.5

## Sheet: TAF15_Straitum
geneid	baseMean	log2FoldChange	lfcSE	stat	pvalue	padj	gene_names
ENSMUSG00000000305.6	776.435	-0.692991	0.207573	-3.33854	0.000842204	0.039446	Cdh4
ENSMUSG00000000386.8	34.7074	0.896223	0.212787	4.21183	2.53306e-05	0.00243452	Mx1
ENSMUSG00000001123.9	340.278	0.784148	0.196509	3.99039	6.59656e-05	0.00542976	Lgals9
ENSMUSG00000001507.9	313.889	-0.714026	0.18454	-3.86923	0.00010918	0.00786204	Itga3
ENSMUSG00000002325.8	487.394	0.890219	0.1984	4.487	7.2233e-06	0.000876655	Irf9
ENSMUSG00000002831.7	129.623	-0.846432	0.226877	-3.73079	0.000190878	0.0125444	Plin4
ENSMUSG00000003526.5	703.685	-0.645191	0.169075	-3.81601	0.000135625	0.00943603	Prodh
ENSMUSG00000003810.6	2635.77	-0.604184	0.141442	-4.27159	1.9408e-05	0.00194655	Mast2
ENSMUSG00000004071.6	3981.51	-0.689442	0.126415	-5.45381	4.93023e-08	1.21302e-05	5730403B10Rik
ENSMUSG00000004383.10	2228.88	-0.587303	0.17493	-3.35737	0.000786878	0.0372747	Large
ENSMUSG00000004567.8	1311.62	-1.01361	0.144123	-7.03296	2.02203e-12	1.76949e-09	Mcoln1
ENSMUSG00000004637.9	229.258	-1.32216	0.195322	-6.76913	1.29562e-11	7.97864e-09	Wwox
ENSMUSG00000009073.9	2301.62	-0.694771	0.143873	-4.82907	1.37172e-06	0.000215166	Nf2
ENSMUSG00000009292.9	764.865	-0.691643	0.160825	-4.30061	1.7033e-05	0.00175905	Trpm2
ENSMUSG00000015090.7	3873.44	-1.76595	0.171944	-10.2705	9.56736e-25	3.97691e-21	Ptgds
ENSMUSG00000015484.3	220.663	-0.770243	0.188264	-4.09128	4.28992e-05	0.00383223	Fam163a
ENSMUSG00000016150.9	926.109	-0.590286	0.175155	-3.37008	0.000751465	0.0363215	Odz1
ENSMUSG00000016763.8	417.824	-1.0321	0.222423	-4.64027	3.47962e-06	0.000486182	Scube1
ENSMUSG00000018387.6	188.796	1.03162	0.196836	5.24103	1.59684e-07	3.54009e-05	Shroom1
ENSMUSG00000018395.12	3734.18	-0.704701	0.173261	-4.06727	4.75665e-05	0.00418459	Kif3a
ENSMUSG00000019122.7	36.1884	0.762773	0.226745	3.36401	0.000768186	0.0369151	Ccl9
ENSMUSG00000019194.8	3942.41	-0.666311	0.142624	-4.67181	2.9856e-06	0.000427944	Scn1b
ENSMUSG00000019769.9	13943.5	-0.679787	0.155377	-4.37507	1.21392e-05	0.00132168	Syne1
ENSMUSG00000019772.4	78.6507	-0.711874	0.205501	-3.46409	0.000532021	0.0277223	Vip
ENSMUSG00000019935.9	166.319	-0.845397	0.212113	-3.9856	6.73102e-05	0.00551314	Slc17a8
ENSMUSG00000020143.9	231.571	-0.716687	0.215658	-3.32326	0.000889724	0.0408658	Dock2
ENSMUSG00000020388.6	242.844	0.666676	0.193048	3.45342	0.000553536	0.0283189	Pdlim4
ENSMUSG00000020396.7	685.89	-0.650174	0.161862	-4.01685	5.89823e-05	0.00498718	Nefh
ENSMUSG00000020475.3	109.073	0.72675	0.2182	3.33066	0.000866409	0.0399052	Pgam2
ENSMUSG00000020576.8	1155.04	-0.952614	0.163933	-5.81098	6.21077e-09	2.14027e-06	Nbas
ENSMUSG00000020641.8	69.2819	0.839943	0.226708	3.70495	0.000211434	0.0135212	Rsad2
ENSMUSG00000020680.8	651.314	-2.73066	0.170397	-16.0253	8.50882e-58	1.41476e-53	Taf15
ENSMUSG00000020704.7	534.849	-0.966741	0.206097	-4.69071	2.72264e-06	0.000398048	Accn1
ENSMUSG00000020758.9	817.484	0.752539	0.16264	4.62703	3.70952e-06	0.00050556	Itgb4
ENSMUSG00000020836.8	272.364	-1.07116	0.223533	-4.79194	1.65178e-06	0.000254298	Coro6
ENSMUSG00000020914.10	226.721	0.67315	0.192506	3.49677	0.000470929	0.0250966	Top2a
ENSMUSG00000021010.6	249.085	-0.634372	0.183543	-3.45625	0.000547749	0.0281963	Npas3
ENSMUSG00000021097.7	2221.33	-0.694612	0.159368	-4.35855	1.30927e-05	0.00140447	Clmn
ENSMUSG00000021219.9	204.571	-1.00355	0.218959	-4.58327	4.57759e-06	0.000608892	Rgs6
ENSMUSG00000021420.6	338.475	-0.639361	0.176967	-3.61287	0.000302822	0.0177916	Fars2
ENSMUSG00000021536.7	1833.68	-0.789113	0.201018	-3.92559	8.65171e-05	0.00672205	Adcy2
ENSMUSG00000021702.7	797.617	-0.647263	0.145403	-4.45151	8.52702e-06	0.000998442	Thbs4
ENSMUSG00000021708.10	1142.74	-0.756972	0.210274	-3.59994	0.000318291	0.0183407	Rasgrf2
ENSMUSG00000021919.6	303.072	-0.962035	0.211974	-4.53847	5.66647e-06	0.000736066	Chat
ENSMUSG00000021983.9	310.523	-1.07605	0.169729	-6.33981	2.30044e-10	1.09284e-07	Atp8a2
ENSMUSG00000021991.7	3889.02	-0.835635	0.175673	-4.75677	1.96711e-06	0.000300066	Cacna2d3
ENSMUSG00000022112.6	326.976	-2.16931	0.177935	-12.1916	3.44595e-34	1.90986e-30	Gpc5
ENSMUSG00000022206.5	131.703	-0.94501	0.227203	-4.15932	3.19193e-05	0.00298158	Npr3
ENSMUSG00000022240.8	5394.71	-0.611061	0.133777	-4.56777	4.92947e-06	0.000645373	Ctnnd2
ENSMUSG00000022321.8	546.031	-0.606808	0.182638	-3.32246	0.000892266	0.0408697	Cdh10
ENSMUSG00000022472.10	2874.96	-0.662657	0.126559	-5.23597	1.64125e-07	3.54402e-05	Pppde2
ENSMUSG00000022523.8	1326.5	-0.751485	0.193495	-3.88374	0.000102862	0.00756761	Fgf12
ENSMUSG00000022565.8	4869.24	-0.844218	0.174573	-4.83589	1.32552e-06	0.000209898	Plec
ENSMUSG00000022763.9	795.036	-0.797657	0.177489	-4.49412	6.98591e-06	0.000866395	Aifm3
ENSMUSG00000022824.6	21.3558	0.880461	0.204845	4.29817	1.72212e-05	0.00176751	Muc13
ENSMUSG00000022906.8	146.038	0.95448	0.212454	4.49264	7.03454e-06	0.000866395	Parp9
ENSMUSG00000022935.7	87.8228	-0.758348	0.227041	-3.34013	0.000837385	0.039366	Grik1
ENSMUSG00000023067.7	460.112	0.85399	0.193693	4.409	1.0385e-05	0.00116215	Cdkn1a
ENSMUSG00000023341.8	62.2712	0.915679	0.223872	4.0902	4.31003e-05	0.00383223	Mx2
ENSMUSG00000023826.7	47.9554	-1.15072	0.226953	-5.07027	3.9725e-07	7.25833e-05	Park2
ENSMUSG00000023945.6	500.082	-1.20229	0.1833	-6.55915	5.41151e-11	2.99924e-08	Slc5a7
ENSMUSG00000024109.10	3775.28	-0.813348	0.149164	-5.4527	4.96094e-08	1.21302e-05	Nrxn1
ENSMUSG00000024227.7	93.2124	0.696754	0.214313	3.25111	0.00114954	0.0493887	2610034M16Rik
ENSMUSG00000024983.8	950.379	-0.617497	0.159199	-3.87876	0.000104988	0.00765632	Vti1a
ENSMUSG00000025241.7	1417.2	-0.934741	0.143907	-6.49547	8.2773e-11	4.30083e-08	Fyco1
ENSMUSG00000025492.6	454.307	1.21043	0.170718	7.09024	1.3388e-12	1.23668e-09	Ifitm3
ENSMUSG00000025498.7	112.851	1.34174	0.226191	5.93188	2.99477e-09	1.10653e-06	Irf7
ENSMUSG00000025537.6	367.499	-0.628864	0.161622	-3.89097	9.98452e-05	0.00741128	Phkg1
ENSMUSG00000025551.7	1113.13	-0.745813	0.167304	-4.45784	8.27912e-06	0.000983264	Fgf14
ENSMUSG00000025555.8	1251.77	-0.623786	0.138421	-4.50643	6.59263e-06	0.000830422	Farp1
ENSMUSG00000025584.10	715.784	-0.669761	0.154927	-4.32307	1.53871e-05	0.00161925	Pde8a
ENSMUSG00000025909.9	384.291	-0.622208	0.19002	-3.27442	0.00105878	0.0468199	Sntg1
ENSMUSG00000025938.9	213.822	0.752813	0.201942	3.72787	0.000193103	0.0126407	Slco5a1
ENSMUSG00000026104.7	893.497	1.30694	0.211848	6.16923	6.8623e-10	2.78291e-07	Stat1
ENSMUSG00000026131.9	9793.89	-1.23087	0.148755	-8.27452	1.28972e-16	2.38268e-13	Dst
ENSMUSG00000026247.7	598.323	-1.03516	0.209423	-4.94292	7.69597e-07	0.000130572	Ecel1
ENSMUSG00000026255.9	395.186	-0.694563	0.157577	-4.40776	1.04444e-05	0.00116215	Efhd1
ENSMUSG00000026442.8	8037.6	-0.894429	0.11525	-7.76075	8.44256e-15	1.16979e-11	Nfasc
ENSMUSG00000026527.7	669.786	-0.601242	0.167093	-3.59824	0.000320378	0.0183687	Rgs7
ENSMUSG00000026896.7	159.757	0.757541	0.220865	3.42988	0.000603856	0.0301104	Ifih1
ENSMUSG00000027030.9	1361.17	-0.594723	0.148638	-4.00116	6.30323e-05	0.00526653	Stk39
ENSMUSG00000027238.9	708.915	-0.882074	0.172948	-5.10023	3.39243e-07	6.43839e-05	Frmd5
ENSMUSG00000027375.8	5050.87	-0.735023	0.123713	-5.94134	2.82708e-09	1.06832e-06	Mal
ENSMUSG00000027514.8	40.0322	0.810204	0.217462	3.72573	0.000194748	0.0126983	Zbp1
ENSMUSG00000027674.9	2561.15	-0.621813	0.135074	-4.6035	4.15454e-06	0.000557077	Pex5l
ENSMUSG00000027716.6	391.301	-1.29704	0.188987	-6.86314	6.73612e-12	4.66673e-09	Trpc3
ENSMUSG00000027799.7	6610.27	-0.768407	0.139823	-5.49558	3.89423e-08	1.06311e-05	Nbea
ENSMUSG00000027803.8	431.884	-0.633338	0.15154	-4.17934	2.92358e-05	0.00276195	Wwtr1
ENSMUSG00000028033.9	2402.84	-0.613206	0.173353	-3.53733	0.000404197	0.0222536	Kcnq5
ENSMUSG00000028037.7	51.1967	1.11601	0.223519	4.99291	5.94775e-07	0.000101952	Ifi44
ENSMUSG00000028047.5	689.052	0.824512	0.177824	4.63669	3.54038e-06	0.000486495	Thbs3
ENSMUSG00000028072.6	120.349	-0.911515	0.227243	-4.01119	6.04134e-05	0.0050732	Ntrk1
ENSMUSG00000028089.4	166.001	-0.720092	0.207919	-3.46333	0.000533538	0.0277223	Chd1l
ENSMUSG00000028268.8	235.582	1.30204	0.199854	6.51495	7.27159e-11	3.90015e-08	Gbp3
ENSMUSG00000028270.6	198.476	1.19534	0.201809	5.92311	3.15915e-09	1.1419e-06	Gbp2
ENSMUSG00000028373.9	608.777	-0.640136	0.146434	-4.3715	1.23395e-05	0.00133227	Astn2
ENSMUSG00000028538.6	781.628	-0.718332	0.138027	-5.2043	1.94726e-07	4.0696e-05	St3gal3
ENSMUSG00000028608.9	839.814	-0.6133	0.15699	-3.90661	9.36004e-05	0.00713896	0610037L13Rik
ENSMUSG00000029071.10	1536.1	-0.627785	0.13361	-4.69863	2.61919e-06	0.000388832	Dvl1
ENSMUSG00000029088.8	595.595	-1.22427	0.185135	-6.61285	3.76985e-11	2.16143e-08	Kcnip4
ENSMUSG00000029108.7	942.347	-0.643552	0.155132	-4.14843	3.34762e-05	0.00307645	Pcdh7
ENSMUSG00000029298.8	94.2216	0.872484	0.2169	4.02253	5.75769e-05	0.00490939	Gbp9
ENSMUSG00000029561.10	368.629	1.83758	0.224219	8.19544	2.49672e-16	4.15129e-13	Oasl2
ENSMUSG00000029605.8	28.6245	0.648158	0.197057	3.28918	0.00100479	0.0446701	Oas1b
ENSMUSG00000029763.11	1909.14	-0.628126	0.130362	-4.81833	1.44766e-06	0.000224955	Exoc4
ENSMUSG00000029769.8	488.273	-1.21347	0.192343	-6.30888	2.81071e-10	1.29816e-07	Ccdc136
ENSMUSG00000030043.8	583.569	-0.673869	0.194737	-3.4604	0.000539367	0.0278511	Tacr1
ENSMUSG00000030107.9	88.1858	1.35087	0.22636	5.96779	2.40488e-09	9.29905e-07	Usp18
ENSMUSG00000030108.8	62.3229	-0.827504	0.226381	-3.65536	0.000256825	0.0155848	Slc6a13
ENSMUSG00000030317.6	487.191	-0.626834	0.154245	-4.06389	4.8262e-05	0.00421131	Timp4
ENSMUSG00000030337.10	1139.47	-0.847612	0.157763	-5.37268	7.7574e-08	1.79142e-05	Vamp1
ENSMUSG00000030518.10	1183.14	-1.65498	0.179599	-9.21487	3.1167e-20	8.63689e-17	Fam189a1
ENSMUSG00000030921.9	201.989	1.11742	0.20303	5.50372	3.71852e-08	1.04793e-05	Trim30a
ENSMUSG00000030946.6	340.811	-0.664731	0.168331	-3.94896	7.84926e-05	0.00615612	Lhpp
ENSMUSG00000031129.9	276.916	-1.03631	0.189951	-5.4557	4.87799e-08	1.21302e-05	Slc9a9
ENSMUSG00000031381.8	258.439	0.608841	0.17294	3.52053	0.000430681	0.0234785	Piga
ENSMUSG00000031543.11	753.526	-0.609016	0.142583	-4.2713	1.94339e-05	0.00194655	Ank1
ENSMUSG00000031709.8	1927.74	-0.730616	0.165772	-4.40736	1.04639e-05	0.00116215	Tbc1d9
ENSMUSG00000031910.7	156.259	0.703243	0.209033	3.36427	0.000767461	0.0369151	Has3
ENSMUSG00000032017.7	434.014	-0.662411	0.201372	-3.28949	0.00100368	0.0446701	Grik4
ENSMUSG00000032036.8	1287.64	-0.90171	0.16475	-5.47321	4.41966e-08	1.16644e-05	Kirrel3
ENSMUSG00000032220.8	441.319	-0.603193	0.160556	-3.75691	0.000172027	0.011426	Myo1e
ENSMUSG00000032265.8	282.001	0.597803	0.177151	3.37454	0.00073938	0.0358416	Fam46a
ENSMUSG00000032556.9	166.372	1.04919	0.212798	4.93045	8.20416e-07	0.000137788	Bfsp2
ENSMUSG00000032648.8	511.735	-0.892944	0.171595	-5.2038	1.95254e-07	4.0696e-05	Pygm
ENSMUSG00000032690.9	85.0201	1.5603	0.22719	6.86784	6.51821e-12	4.66673e-09	Oas2
ENSMUSG00000032766.8	179.051	0.649119	0.194623	3.33526	0.000852212	0.0395802	Gng11
ENSMUSG00000033004.7	8276.27	-0.771792	0.148939	-5.18192	2.19613e-07	4.45306e-05	Mycbp2
ENSMUSG00000033253.9	1413.31	-0.664217	0.184232	-3.60533	0.000311755	0.0181879	Szt2
ENSMUSG00000033355.5	104.495	1.16159	0.225836	5.14351	2.69646e-07	5.27459e-05	Rtp4
ENSMUSG00000033419.8	3137.65	-0.595387	0.167717	-3.54995	0.000385301	0.0214906	Snap91
ENSMUSG00000033510.7	745.631	-0.762666	0.142451	-5.35388	8.60879e-08	1.9608e-05	Otud7a
ENSMUSG00000033769.9	2110.31	-0.680005	0.130688	-5.20328	1.95807e-07	4.0696e-05	Exoc6b
ENSMUSG00000033880.5	1645.4	0.693511	0.210769	3.29039	0.00100048	0.0446701	Lgals3bp
ENSMUSG00000034312.6	6745.14	-0.71674	0.13079	-5.48009	4.2512e-08	1.14008e-05	Iqsec1
ENSMUSG00000034422.8	196.156	1.1732	0.188763	6.2152	5.12595e-10	2.24287e-07	Parp14
ENSMUSG00000034459.8	220.544	1.74529	0.225765	7.73059	1.07052e-14	1.36919e-11	Ifit1
ENSMUSG00000034751.8	964.705	-0.762198	0.13992	-5.4474	5.11113e-08	1.22776e-05	Mast4
ENSMUSG00000034796.8	415.997	-0.750533	0.214417	-3.50034	0.000464666	0.0248424	Cpne7
ENSMUSG00000034855.7	60.9487	1.40223	0.227094	6.17465	6.63087e-10	2.75629e-07	Cxcl10
ENSMUSG00000034891.7	2188.42	-0.734247	0.17323	-4.23857	2.24948e-05	0.00220012	Sncb
ENSMUSG00000035208.9	89.0913	1.02251	0.225899	4.52639	5.99985e-06	0.000773329	Slfn8
ENSMUSG00000035275.8	634.076	-0.622809	0.185236	-3.36224	0.000773132	0.0370219	Raver2
ENSMUSG00000035653.10	1092.4	-0.623981	0.156889	-3.9772	6.97309e-05	0.00568341	Lrfn5
ENSMUSG00000035692.6	89.5522	1.1078	0.218804	5.06297	4.12775e-07	7.32351e-05	Isg15
ENSMUSG00000035722.9	432.438	-0.671608	0.155758	-4.31186	1.61887e-05	0.00169289	Abca7
ENSMUSG00000035864.8	23327.9	-0.594923	0.173476	-3.42943	0.000604852	0.0301104	Syt1
ENSMUSG00000036377.10	681.179	-0.770032	0.17377	-4.43133	9.36522e-06	0.00108892	C530008M17Rik
ENSMUSG00000036617.9	1318.53	-0.753771	0.190189	-3.96327	7.39299e-05	0.00588149	Etl4
ENSMUSG00000036814.6	345.053	-0.858999	0.211701	-4.05761	4.95769e-05	0.00429331	Slc6a20a
ENSMUSG00000037166.4	214.229	0.616484	0.180927	3.40736	0.000655945	0.0320776	Ppp1r14a
ENSMUSG00000037386.8	1222.4	-0.629587	0.142863	-4.40694	1.04843e-05	0.00116215	Rims2
ENSMUSG00000037426.10	882.688	-0.813573	0.1477	-5.50829	3.62334e-08	1.03871e-05	Depdc5
ENSMUSG00000037492.9	451.215	-0.813949	0.18266	-4.45609	8.34686e-06	0.000984278	Zmat4
ENSMUSG00000037625.6	5197.18	-0.629356	0.113597	-5.54026	3.02021e-08	8.96733e-06	Cldn11
ENSMUSG00000037849.7	28.2978	1.15647	0.216678	5.33726	9.43624e-08	2.12022e-05	Gm4955
ENSMUSG00000037921.8	77.4932	1.01751	0.222436	4.57439	4.77616e-06	0.000630264	Ddx60
ENSMUSG00000038271.11	923.441	-0.682134	0.17679	-3.85844	0.000114112	0.00817819	Iffo1
ENSMUSG00000038507.6	276.3	0.711724	0.195086	3.64825	0.000264034	0.0159061	Parp12
ENSMUSG00000038602.7	1730.13	-0.595218	0.14167	-4.20145	2.65209e-05	0.00251979	Slc35f1
ENSMUSG00000039419.10	2104.68	-0.983824	0.159009	-6.18724	6.12283e-10	2.61037e-07	Cntnap2
ENSMUSG00000039539.6	74.2519	-0.826489	0.224402	-3.68307	0.000230446	0.0143506	Sgcz
ENSMUSG00000039578.9	190.165	-0.720013	0.191684	-3.75624	0.000172487	0.011426	Fam190a
ENSMUSG00000039621.7	3509.92	-0.626993	0.133681	-4.69022	2.72914e-06	0.000398048	Prex1
ENSMUSG00000039683.10	147.197	-0.914725	0.214551	-4.26344	2.01304e-05	0.00200424	Sdk1
ENSMUSG00000040003.10	2147.05	-0.981101	0.141374	-6.93978	3.92725e-12	3.1607e-09	Magi2
ENSMUSG00000040140.7	54.3992	0.805165	0.225822	3.56548	0.000363186	0.0205979	Tdrd6
ENSMUSG00000040253.9	273.71	0.913715	0.212141	4.3071	1.65408e-05	0.0017189	Gbp7
ENSMUSG00000040296.8	233.545	1.08873	0.210497	5.17217	2.31385e-07	4.58004e-05	Ddx58
ENSMUSG00000040483.9	166.757	0.7262	0.219455	3.30911	0.000935922	0.0424845	Xaf1
ENSMUSG00000040640.8	2969.24	-0.973493	0.171155	-5.68779	1.28691e-08	3.96249e-06	Erc2
ENSMUSG00000041014.9	317.934	-0.80893	0.222318	-3.63862	0.000274104	0.0162769	Nrg3
ENSMUSG00000041362.9	783.28	-0.9529	0.163182	-5.8395	5.23575e-09	1.85223e-06	4930506M07Rik
ENSMUSG00000041559.7	99.0549	-0.756477	0.226759	-3.33604	0.0008498	0.0395802	Fmod
ENSMUSG00000041827.8	20.8742	0.674116	0.206282	3.26794	0.00108334	0.0475269	Oasl1
ENSMUSG00000043263.8	39.296	1.01416	0.225161	4.50417	6.66323e-06	0.000833004	Pyhin1
ENSMUSG00000044071.6	313.649	-0.893606	0.225287	-3.96652	7.2929e-05	0.00588149	Fam19a2
ENSMUSG00000044703.5	28.7771	0.851056	0.222284	3.82868	0.000128831	0.00908235	Phf11
ENSMUSG00000044734.9	336.804	0.807563	0.189732	4.25632	2.07815e-05	0.00205675	Serpinb1a
ENSMUSG00000045083.7	384.557	-0.853572	0.162947	-5.23833	1.62037e-07	3.54402e-05	Lingo2
ENSMUSG00000045404.8	205	-0.669976	0.188397	-3.55619	0.000376268	0.0210717	Kcnk13
ENSMUSG00000045777.8	195.736	-0.641695	0.190154	-3.3746	0.000739222	0.0358416	6330512M04Rik
ENSMUSG00000045932.6	241.662	0.726108	0.216084	3.3603	0.000778584	0.0370219	Ifit2
ENSMUSG00000046178.3	433.909	-0.791492	0.191704	-4.12872	3.64783e-05	0.00331434	Nxph1
ENSMUSG00000046844.6	3240.6	-0.680947	0.172036	-3.95818	7.55241e-05	0.00597971	Vat1l
ENSMUSG00000046879.5	259.397	1.07905	0.195309	5.52487	3.29736e-08	9.61846e-06	Irgm1
ENSMUSG00000047139.8	398.16	0.598634	0.16834	3.5561	0.000376394	0.0210717	Cd24a
ENSMUSG00000047735.10	134.238	0.852999	0.219069	3.89375	9.87067e-05	0.00735963	Samd9l
ENSMUSG00000047907.7	310.606	-1.00093	0.183813	-5.4454	5.16889e-08	1.22776e-05	Tshz2
ENSMUSG00000047921.8	1262.46	-0.771815	0.151837	-5.08317	3.71193e-07	6.85758e-05	Trappc9
ENSMUSG00000048163.8	636.129	-0.68575	0.15594	-4.39753	1.09492e-05	0.00120564	Selplg
ENSMUSG00000048264.8	1833.66	-0.633814	0.154897	-4.09185	4.2794e-05	0.00383223	Dip2c
ENSMUSG00000048721.2	276.156	0.873174	0.197652	4.41773	9.97445e-06	0.00113593	C030019I05Rik
ENSMUSG00000048782.8	131.651	-0.727759	0.207371	-3.50946	0.000449024	0.02424	Insc
ENSMUSG00000048988.7	389.802	-0.996411	0.18132	-5.49531	3.90027e-08	1.06311e-05	Elfn1
ENSMUSG00000049130.5	65.1227	0.822296	0.227207	3.61916	0.000295564	0.0174268	C5ar1
ENSMUSG00000049176.7	1774.31	-0.605292	0.161034	-3.75878	0.000170741	0.0114012	Frmpd4
ENSMUSG00000049252.10	1485.74	-0.951406	0.187871	-5.06416	4.10214e-07	7.32351e-05	Lrp1b
ENSMUSG00000049502.10	193.889	0.737366	0.204746	3.60137	0.000316547	0.0183407	Dtx3l
ENSMUSG00000050272.9	681.006	-0.786275	0.212219	-3.70502	0.000211371	0.0135212	Dscam
ENSMUSG00000051146.2	375.571	-0.758646	0.205088	-3.69913	0.000216339	0.0137293	Camk2n2
ENSMUSG00000051226.4	138.804	0.730996	0.221661	3.29781	0.000974416	0.0437882	Gm9851
ENSMUSG00000051586.7	1733.93	-0.610144	0.16684	-3.65707	0.000255114	0.0155623	Mical3
ENSMUSG00000051617.3	379.688	-1.56169	0.199322	-7.83502	4.68757e-15	7.08548e-12	Krt9
ENSMUSG00000051951.5	559.299	-0.630737	0.149435	-4.2208	2.43435e-05	0.00236701	Xkr4
ENSMUSG00000051985.5	93.6815	-1.54361	0.225947	-6.83172	8.39036e-12	5.58026e-09	Igfn1
ENSMUSG00000052372.3	371.226	-1.05733	0.183252	-5.76982	7.93546e-09	2.53736e-06	Il1rapl1
ENSMUSG00000052516.11	2849.67	-0.604004	0.150384	-4.01642	5.90891e-05	0.00498718	Robo2
ENSMUSG00000052544.5	64.2456	-0.83469	0.22622	-3.68973	0.000224488	0.0141385	St6galnac3
ENSMUSG00000052776.9	83.7375	1.10625	0.226345	4.88746	1.02145e-06	0.000166506	Oas1a
ENSMUSG00000053141.9	2967.34	-1.19812	0.180559	-6.63558	3.2324e-11	1.91947e-08	Ptprt
ENSMUSG00000053581.7	883.567	-0.729423	0.133763	-5.45311	4.94955e-08	1.21302e-05	Zfand2a
ENSMUSG00000054072.5	85.4881	1.61816	0.224758	7.19955	6.04113e-13	6.27786e-10	Iigp1
ENSMUSG00000054404.6	139.076	0.807607	0.208731	3.86912	0.000109228	0.00786204	Slfn5
ENSMUSG00000054588.7	205.646	1.54871	0.217105	7.13348	9.78657e-13	9.57184e-10	Gbp10
ENSMUSG00000054708.10	344.653	-0.902148	0.194491	-4.6385	3.5094e-06	0.000486257	Ankrd24
ENSMUSG00000054843.7	1856.67	-0.633736	0.143062	-4.42979	9.43248e-06	0.00108912	Atrnl1
ENSMUSG00000055013.7	3950.35	-0.978477	0.155775	-6.28135	3.3564e-10	1.50829e-07	Agap1
ENSMUSG00000055067.8	670.936	-0.611046	0.160404	-3.80943	0.000139289	0.00964984	Smyd3
ENSMUSG00000055409.7	472.923	-0.818764	0.159254	-5.14124	2.72933e-07	5.2768e-05	Nell1
ENSMUSG00000055421.2	1063.41	-0.843177	0.18782	-4.48928	7.14647e-06	0.000873708	Pcdh9
ENSMUSG00000055471.6	120.02	-0.793589	0.210586	-3.76848	0.000164245	0.0110563	Alk
ENSMUSG00000055523.6	35.889	-0.704511	0.215295	-3.27231	0.00106672	0.0470461	Gucy2g
ENSMUSG00000056144.7	109.449	0.861255	0.219517	3.92341	8.73061e-05	0.0067518	Trim34a
ENSMUSG00000056222.7	4059.95	-0.699036	0.166296	-4.20356	2.62748e-05	0.00251075	Spock1
ENSMUSG00000056553.7	5350.59	-0.872193	0.150161	-5.8084	6.30741e-09	2.14027e-06	Ptprn2
ENSMUSG00000056755.6	1174.98	-0.703057	0.150203	-4.68072	2.85866e-06	0.000413312	Grm7
ENSMUSG00000056966.6	1155.92	-2.08759	0.149179	-13.9939	1.69937e-44	1.41277e-40	Gjc3
ENSMUSG00000057596.7	131.747	0.986317	0.218798	4.50788	6.5479e-06	0.000830422	Trim30d
ENSMUSG00000057716.5	669.728	-0.618921	0.146931	-4.21233	2.52745e-05	0.00243452	Gm5567
ENSMUSG00000057722.10	110.906	-0.806817	0.224049	-3.60108	0.0003169	0.0183407	Lepr
ENSMUSG00000058420.5	158.99	-0.876826	0.225704	-3.88485	0.000102395	0.00756674	Syt17
ENSMUSG00000058571.4	315.077	-1.05066	0.181448	-5.79039	7.02249e-09	2.33526e-06	Gpc6
ENSMUSG00000059089.4	45.3311	0.895441	0.224178	3.99433	6.48768e-05	0.0053667	Fcgr4
ENSMUSG00000059203.4	86.9054	-1.15766	0.223535	-5.17889	2.23214e-07	4.47155e-05	Il1rapl2
ENSMUSG00000059336.8	683.669	0.954826	0.17572	5.4338	5.51673e-08	1.29193e-05	Slc14a1
ENSMUSG00000059857.7	222.354	-0.693151	0.213415	-3.24789	0.00116262	0.0495666	Ntng1
ENSMUSG00000059974.4	4106.9	-0.971065	0.167957	-5.78165	7.39734e-09	2.41168e-06	Ntm
ENSMUSG00000060212.7	2023.87	-0.800632	0.141792	-5.64652	1.63724e-08	4.94953e-06	Pcnxl2
ENSMUSG00000060579.5	45.0273	-0.798336	0.223953	-3.56474	0.000364213	0.0205979	Fhit
ENSMUSG00000060924.7	1542.41	-1.42495	0.188753	-7.54926	4.37746e-14	5.19886e-11	Csmd1
ENSMUSG00000061080.5	3923.66	-1.09636	0.169438	-6.47054	9.76539e-11	4.91005e-08	Lsamp
ENSMUSG00000061298.8	81.15	-0.792185	0.227078	-3.4886	0.000485558	0.0257114	Agbl4
ENSMUSG00000061864.5	127.968	-1.31697	0.203665	-6.46634	1.00404e-10	4.91005e-08	Galntl6
ENSMUSG00000062209.8	1023.09	-1.09386	0.160678	-6.80776	9.91304e-12	6.33939e-09	Erbb4
ENSMUSG00000062257.6	2625.92	-0.911261	0.197747	-4.60822	4.06134e-06	0.000549007	Opcml
ENSMUSG00000062488.8	597.065	1.91934	0.212022	9.05257	1.39637e-19	2.90219e-16	I830012O16Rik
ENSMUSG00000063063.6	2127.18	-1.39674	0.153612	-9.0927	9.66122e-20	2.29482e-16	Ctnna2
ENSMUSG00000063142.6	1430.21	-0.835976	0.163937	-5.09939	3.40758e-07	6.43839e-05	Kcnma1
ENSMUSG00000063626.4	346.693	-1.3428	0.220818	-6.08102	1.19421e-09	4.72765e-07	Unc5d
ENSMUSG00000063873.3	1665.37	-0.760894	0.204696	-3.71719	0.000201455	0.0130843	Slc24a3
ENSMUSG00000063887.6	1712.44	-0.71833	0.148389	-4.84085	1.29287e-06	0.000206697	Nlgn1
ENSMUSG00000064352.1	247.154	0.747832	0.225894	3.31055	0.000931123	0.0424158	mt-Ts1
ENSMUSG00000066392.4	8096.84	-0.823047	0.161574	-5.09393	3.50712e-07	6.552e-05	Nrxn3
ENSMUSG00000066861.7	65.008	1.17222	0.225809	5.19122	2.08917e-07	4.28847e-05	Oas1g
ENSMUSG00000068205.7	990.767	-1.1051	0.159294	-6.93746	3.99199e-12	3.1607e-09	Macrod2
ENSMUSG00000068245.7	55.7326	1.1114	0.227156	4.89266	9.94835e-07	0.000163774	D14Ertd668e
ENSMUSG00000069874.5	167.727	1.0007	0.198299	5.0464	4.50212e-07	7.87967e-05	Irgm2
ENSMUSG00000070327.6	904.408	1.03312	0.210383	4.91066	9.07712e-07	0.000150925	Rnf213
ENSMUSG00000070695.3	467.702	-1.04084	0.181767	-5.72621	1.02701e-08	3.22192e-06	Cntnap5a
ENSMUSG00000071424.3	508.214	-0.690811	0.169541	-4.0746	4.60925e-05	0.00407649	Grid2
ENSMUSG00000071567.5	948.694	-0.92684	0.199211	-4.65256	3.27838e-06	0.000465669	A830039N20Rik
ENSMUSG00000073489.3	67.0922	1.01139	0.226135	4.4725	7.73121e-06	0.000924798	Ifi204
ENSMUSG00000073530.4	24.5236	-0.759309	0.212502	-3.57319	0.000352659	0.020081	Pappa2
ENSMUSG00000073555.1	31.7247	0.791502	0.202994	3.89913	9.65383e-05	0.00726309	Gm4951
ENSMUSG00000074151.5	83.9553	0.766657	0.226701	3.3818	0.000720118	0.0351126	Nlrc5
ENSMUSG00000074264.5	374.1	0.726223	0.185349	3.91814	8.92344e-05	0.00686898	Amy1
ENSMUSG00000074896.3	729.699	1.97692	0.208812	9.46744	2.86785e-21	9.53676e-18	Ifit3
ENSMUSG00000075602.4	501.29	0.604676	0.184984	3.2688	0.00108006	0.0475081	Ly6a
ENSMUSG00000078234.4	433.959	-0.607027	0.176056	-3.44791	0.000564938	0.0288136	Klhdc7a
ENSMUSG00000078591.1	1007.33	-1.31798	0.190716	-6.91067	4.82374e-12	3.64565e-09	Hs3st4
ENSMUSG00000078690.2	155.636	-0.838544	0.216076	-3.88078	0.000104123	0.00762668	A230006K03Rik
ENSMUSG00000078853.2	138.692	1.052	0.216547	4.85807	1.18534e-06	0.000191346	Igtp
ENSMUSG00000079017.3	34.1873	0.821036	0.221121	3.71306	0.000204769	0.0131965	Ifi27l2a
ENSMUSG00000079157.2	439.315	-1.03811	0.220609	-4.70564	2.5307e-06	0.000379081	Fam155a
ENSMUSG00000079362.2	252.276	1.56621	0.215685	7.26157	3.82617e-13	4.24118e-10	Gbp6
ENSMUSG00000079363.2	63.7666	0.780638	0.227179	3.43623	0.000589872	0.0297654	Gbp4
ENSMUSG00000085133.1	778.13	-0.729035	0.189008	-3.85716	0.000114713	0.00818599	B930095G15Rik
ENSMUSG00000086290.1	231.348	0.690595	0.188983	3.65428	0.000257906	0.0155935	Snhg12
ENSMUSG00000087141.1	690.627	-0.94008	0.216022	-4.35177	1.35041e-05	0.00143931	Plcxd2
ENSMUSG00000087490.2	144.306	-0.742581	0.208605	-3.55975	0.000371206	0.0209222	A330076H08Rik
ENSMUSG00000089872.3	739.938	-0.836344	0.153156	-5.46074	4.74167e-08	1.21302e-05	Rps6kc1
ENSMUSG00000091282.1	886.497	0.803961	0.189312	4.24676	2.16885e-05	0.00213382	Gm17431
ENSMUSG00000091649.1	40.845	0.985127	0.226489	4.34955	1.36418e-05	0.00144473	Gm4902
ENSMUSG00000091819.1	31.8684	1.12849	0.22401	5.03769	4.71172e-07	8.1606e-05	Gm17443
