# Supplementary material for: Distinct and shared functions of ALS-associated proteins TDP-43, FUS and TAF15 revealed by multisystem analyses
Source: Nat Commun. 2016 Jul 5;7:12143. doi: 10.1038/ncomms12143 (PMC4935974; doi:10.1038/ncomms12143)
Supplement: Supplementary Data 2 — Significantly included and excluded splicing events in mouse striatum upon TDP-43, FUS, or TAF15 knockdown. [file ncomms12143-s3.xls]

## Sheet: TAF15 Striatum
rbp	cell_type	location	sep_score	q_value	gene_id	old_splice_annotation	splice_type	gene_name
taf15	striatum	chr10:106364918-106368179:+	-0.911	0	ENSMUSG00000053825.7	Ppfia2_(92)	alt_cassette	Ppfia2
taf15	striatum	chr10:111895710-111900172:+	0.691	0	ENSMUSG00000035681.6	Kcnc2_(1151)	alt_3	Kcnc2
taf15	striatum	chr10:119487172-119491888:+	-0.535	0.041	ENSMUSG00000034813.10	Grip1_(45)	alt_cassette	Grip1
taf15	striatum	chr10:4795932-4978236:+	-0.501	0.023	ENSMUSG00000019769.9	Syne1_1_s0e31	alt_start	Syne1
taf15	striatum	chr10:5299010-5302787:+	0.776	0	ENSMUSG00000019769.9	uc007egt-1_(69)	alt_cassette	Syne1
taf15	striatum	chr10:57786294-57861768:+	-0.501	0	ENSMUSG00000019920.10	Lims1_1_s0e5	alt_start	Lims1
taf15	striatum	chr10:90039462-90357843:+	-0.667	0	ENSMUSG00000058589.6	uc007gtd-1_1_s0e9	alt_start	Anks1b
taf15	striatum	chr11:106616365-106622496:+	-0.677	0.011	ENSMUSG00000040528.7	Gm885_(112)	alt_cassette	Gm885
taf15	striatum	chr11:106628361-106630033:+	-0.641	0	ENSMUSG00000040528.7	Gm885_2_s18e22	alt_end	Gm885
taf15	striatum	chr11:106732924-106781494:-	0.582	0.034	ENSMUSG00000018363.10	Smurf2_(39)	alt_cassette	Smurf2
taf15	striatum	chr11:109287799-109313075:+	0.574	0.038	ENSMUSG00000020610.10	Amz2_1_s0e23	alt_start	Amz2
taf15	striatum	chr11:115865048-115866845:+	-0.696	0	ENSMUSG00000020758.9	Itgb4_(195)	alt_cassette	Itgb4
taf15	striatum	chr11:115867081-115867774:+	-0.844	0	ENSMUSG00000020758.9	Itgb4_(159)	alt_cassette	Itgb4
taf15	striatum	chr11:36198830-36757745:-	-0.923	0	ENSMUSG00000049336.9	Odz2_1_s0e7	alt_start	Odz2
taf15	striatum	chr11:4602223-4604160:-	-0.777	0.011	ENSMUSG00000059534.8	1110020P15Rik_(86)	alt_cassette	Uqcr10
taf15	striatum	chr11:57341791-57347319:+	0.519	0.049	ENSMUSG00000020522.7	Mfap3_2_s4e8	alt_end	Mfap3
taf15	striatum	chr11:5879724-5882503:-	-0.548	0	ENSMUSG00000057897.7	Camk2b_(45)	alt_cassette	Camk2b
taf15	striatum	chr11:5882741-5888124:-	-0.504	0	ENSMUSG00000057897.7	Camk2b_1_s28e33	complex	Camk2b
taf15	striatum	chr11:68558921-68581874:+	0.609	0.036	ENSMUSG00000020900.9	Myh10_2_s11e29	alt_end	Myh10
taf15	striatum	chr11:78781535-78784818:-	-0.643	0.013	ENSMUSG00000001123.9	Lgals9_(93)	alt_cassette	Lgals9
taf15	striatum	chr11:83302547-83320242:+	-1.121	0	ENSMUSG00000020680.8	Taf15_1_s13e30	alt_end	Taf15
taf15	striatum	chr12:106012053-106012698:-	0.591	0	ENSMUSG00000021097.7	Clmn_(54)	alt_3	Clmn
taf15	striatum	chr12:117960669-118079879:+	1.047	0	ENSMUSG00000056553.7	Ptprn2_1_s5e11	alt_end	Ptprn2
taf15	striatum	chr12:35213210-35512618:-	0.565	0	ENSMUSG00000004698.8	Hdac9_1_s9e13	alt_start	Hdac9
taf15	striatum	chr12:38708341-38810753:+	-0.504	0	ENSMUSG00000036095.9	Dgkb_1_s0e11	alt_start	Dgkb
taf15	striatum	chr12:80333333-80339308:-	0.589	0	ENSMUSG00000066440.4	Zfyve26_1_s79e87	alt_end	Zfyve26
taf15	striatum	chr12:88781364-88782592:-	-0.73	0	ENSMUSG00000079036.3	Alkbh1_(73)	alt_cassette	Alkbh1
taf15	striatum	chr13:103541690-103548581:-	1.072	0.028	ENSMUSG00000034751.8	uc007rsd-1_(201)	alt_cassette	Mast4
taf15	striatum	chr13:12292525-12346215:-	0.503	0	ENSMUSG00000021311.7	Mtr_1_s0e50	alt_start	Mtr
taf15	striatum	chr13:14063114-14072888:+	0.709	0.043	ENSMUSG00000039242.9	B3galnt2_(197)	alt_cassette	B3galnt2
taf15	striatum	chr13:46848241-46856641:-	0.556	0.013	ENSMUSG00000021375.8	Kif13a_(105)	alt_cassette	Kif13a
taf15	striatum	chr13:57522555-57537470:-	-0.564	0.008	ENSMUSG00000056222.7	Spock1_1_s17e25	complex	Spock1
taf15	striatum	chr13:59634600-59637610:-	0.933	0	ENSMUSG00000021557.7	Agtpbp1_(150)	alt_cassette	Agtpbp1
taf15	striatum	chr13:73765086-73765595:+	0.778	0	ENSMUSG00000021611.7	Tert_(507)	retained_int	Tert
taf15	striatum	chr13:8756821-8766626:+	-0.505	0	ENSMUSG00000052551.8	Adarb2_2_s20e24	alt_end	Adarb2
taf15	striatum	chr14:118023752-118375735:+	0.715	0	ENSMUSG00000058571.4	Gpc6_1_s7e12	alt_end	Gpc6
taf15	striatum	chr14:12386066-13023195:+	-0.573	0.014	ENSMUSG00000021745.7	Ptprg_1_s0e32	alt_start	Ptprg
taf15	striatum	chr14:124535514-125076349:-	-0.566	0	ENSMUSG00000025551.7	Fgf14_1_s0e5	alt_start	Fgf14
taf15	striatum	chr14:13324377-13338297:-	0.754	0	ENSMUSG00000054423.6	Cadps_(159)	alt_cassette	Cadps
taf15	striatum	chr14:47504073-47635951:+	0.586	0	ENSMUSG00000021838.10	Samd4_1_s4e8	alt_start	Samd4
taf15	striatum	chr14:52530460-52531140:-	-0.678	0	ENSMUSG00000004558.8	Ndrg2_(42)	alt_cassette	Ndrg2
taf15	striatum	chr14:55526467-55526722:-	0.536	0	ENSMUSG00000022199.9	Slc22a17_(253)	retained_int	Slc22a17
taf15	striatum	chr14:58465899-58475446:-	0.627	0	ENSMUSG00000021969.6	Zdhhc20_(36)	alt_cassette	Zdhhc20
taf15	striatum	chr14:60266577-60646785:-	0.635	0	ENSMUSG00000021983.9	Atp8a2_2_s24e78	alt_end	Atp8a2
taf15	striatum	chr14:60646785-60663153:-	-0.516	0	ENSMUSG00000021983.9	Atp8a2_2_s12e78	alt_end	Atp8a2
taf15	striatum	chr14:69984705-69991069:-	0.585	0.014	ENSMUSG00000085092.1	uc007uml-1_(153)	alt_cassette	Gm16867
taf15	striatum	chr14:93725973-94284915:-	-0.533	0	ENSMUSG00000055421.2	Pcdh9_(125)	complex	Pcdh9
taf15	striatum	chr15:11813219-11825559:-	-0.589	0.014	ENSMUSG00000022206.5	Npr3_1_s0e11	alt_start	Npr3
taf15	striatum	chr15:78226197-78226272:-	0.517	0	ENSMUSG00000062154.6	uc007wpc-1_(73)	retained_int	1700061J05Rik
taf15	striatum	chr15:82203007-82203541:-	-0.574	0	ENSMUSG00000061740.6	Cyp2d22_(142)	alt_cassette	Cyp2d22
taf15	striatum	chr15:88923279-88924567:+	0.691	0.038	ENSMUSG00000035757.9	1300018J18Rik_(57)	alt_5	1300018J18Rik
taf15	striatum	chr15:98905498-98905780:+	-0.597	0	ENSMUSG00000032783.7	uc007xoq-1_(24)	alt_5	Troap
taf15	striatum	chr16:17858672-17859493:-	0.997	0	ENSMUSG00000003166.12	Dgcr2_(831)	retained_int	Dgcr2
taf15	striatum	chr16:31842925-31853928:+	-0.657	0	ENSMUSG00000022770.9	Dlg1_4_s41e48	complex	Dlg1
taf15	striatum	chr16:34220333-34227112:-	0.524	0	ENSMUSG00000061751.8	uc007zav-1_(26)	alt_3	Kalrn
taf15	striatum	chr16:39984483-41533565:+	-0.876	0	ENSMUSG00000061080.5	Lsamp_1_s0e10	alt_start	Lsamp
taf15	striatum	chr16:43025100-43232871:+	0.548	0.026	ENSMUSG00000022708.10	Zbtb20_1_s5e7	complex	Zbtb20
taf15	striatum	chr16:4711603-4713640:-	-0.531	0	ENSMUSG00000063445.8	Nmral1_(76)	alt_3	Nmral1
taf15	striatum	chr16:5885090-6487911:+	1.055	0	error	Rbfox1_1_s0e7	alt_start	error
taf15	striatum	chr16:6487911-7224403:+	-1.681	0	ENSMUSG00000008658.8	Rbfox1_1_s0e15	alt_start	Rbfox1
taf15	striatum	chr16:74046066-74352795:-	0.52	0	ENSMUSG00000052516.11	Robo2_1_s3e8	alt_end	Robo2
taf15	striatum	chr16:77360907-77501747:+	0.512	0.049	ENSMUSG00000052450.4	uc007zsi-1_1_s0e18	alt_start	2810055G20Rik
taf15	striatum	chr16:90242897-90243116:-	0.531	0.038	ENSMUSG00000022983.8	Sfrs15_(65)	alt_3	Scaf4
taf15	striatum	chr16:92397661-92466259:-	-0.78	0	ENSMUSG00000022951.9	Rcan1_1_s0e5	alt_start	Rcan1
taf15	striatum	chr17:25927024-25928290:-	0.747	0.007	ENSMUSG00000057411.7	Fam173a_2_s7e14	alt_end	Fam173a
taf15	striatum	chr17:26225922-26227062:-	0.618	0	ENSMUSG00000036775.6	Decr2_(132)	alt_5	Decr2
taf15	striatum	chr17:26340629-26341276:+	0.542	0	ENSMUSG00000024186.9	Rgs11_(645)	retained_int	Rgs11
taf15	striatum	chr17:29502555-29503949:+	1.395	0.012	ENSMUSG00000024013.8	Fgd2_(33)	alt_3	Fgd2
taf15	striatum	chr17:37185722-37211119:+	-0.538	0.041	ENSMUSG00000024462.10	Gabbr1_1_s8e50	alt_end	Gabbr1
taf15	striatum	chr17:47466042-47485805:+	0.756	0.039	ENSMUSG00000064043.7	Trerf1_3_s36e43	alt_end	Trerf1
taf15	striatum	chr17:49612697-49615793:-	0.52	0	ENSMUSG00000040260.7	Daam2_1_s31e36	complex	Daam2
taf15	striatum	chr17:66729776-66735199:-	0.884	0.038	ENSMUSG00000052105.8	1110012J17Rik_(75)	alt_cassette	1110012J17Rik
taf15	striatum	chr17:90458824-90960080:-	0.923	0.016	ENSMUSG00000024109.10	Nrxn1_2_s36e48	alt_end	Nrxn1
taf15	striatum	chr18:60970072-60971512:+	-0.875	0	ENSMUSG00000024610.8	Cd74_(192)	alt_cassette	Cd74
taf15	striatum	chr18:6435948-6490460:-	0.611	0	ENSMUSG00000024240.7	Epc1_1_s3e32	alt_end	Epc1
taf15	striatum	chr19:11547017-11556682:+	-0.539	0	ENSMUSG00000079419.2	Ms4a6c_1_s5e15	alt_end	Ms4a6c
taf15	striatum	chr19:22771911-22993092:+	-1.474	0.036	ENSMUSG00000052387.8	Trpm3_1_s0e55	alt_start	Trpm3
taf15	striatum	chr19:26679649-26694173:+	-0.527	0	ENSMUSG00000024921.8	Smarca2_1_s0e5	alt_start	Smarca2
taf15	striatum	chr19:3898638-3898717:-	-0.807	0.038	ENSMUSG00000001750.9	Tcirg1_(77)	retained_int	Tcirg1
taf15	striatum	chr19:3986611-3987050:+	0.705	0.009	ENSMUSG00000024866.9	Acy3_(129)	alt_cassette	Acy3
taf15	striatum	chr19:40919429-40919588:+	0.508	0	ENSMUSG00000025010.7	Ccnj_(32)	alt_3	Ccnj
taf15	striatum	chr19:44277777-44312865:+	0.682	0	ENSMUSG00000025202.6	Scd3_1_s0e11	alt_start	Scd3
taf15	striatum	chr19:46380854-46380975:+	-0.648	0.031	ENSMUSG00000025225.7	Nfkb2_(119)	retained_int	Nfkb2
taf15	striatum	chr19:46443823-46446671:+	-0.79	0	ENSMUSG00000025227.8	Tmem180_(172)	alt_cassette	Tmem180
taf15	striatum	chr19:46943121-46951697:+	0.706	0.01	ENSMUSG00000064105.5	Cnnm2_(66)	alt_cassette	Cnnm2
taf15	striatum	chr19:7062745-7064191:-	-0.689	0	ENSMUSG00000024963.4	Dnajc4_(162)	alt_cassette	Dnajc4
taf15	striatum	chr19:8788242-8797859:-	0.521	0.031	ENSMUSG00000010095.7	Slc3a2_1_s0e4	alt_start	Slc3a2
taf15	striatum	chr19:8800592-8800728:+	-1.152	0.039	ENSMUSG00000090867.1	Snhg1_(134)	retained_int	Snhg1
taf15	striatum	chr1:120218574-120224202:+	0.658	0	ENSMUSG00000026377.6	Mki67ip_(144)	alt_cassette	Mki67ip
taf15	striatum	chr1:136079366-136080094:+	-0.781	0	ENSMUSG00000064246.4	Chi3l1_(263)	alt_3	Chi3l1
taf15	striatum	chr1:14273279-14294505:-	0.634	0	ENSMUSG00000025932.7	Eya1_(128)	alt_cassette	Eya1
taf15	striatum	chr1:163019255-163020044:-	0.689	0	ENSMUSG00000026705.10	Klhl20_(787)	retained_int	Klhl20
taf15	striatum	chr1:183023553-183027266:-	-0.695	0	ENSMUSG00000026516.7	Nvl_2_s42e48	alt_end	Nvl
taf15	striatum	chr1:189432907-189867212:+	-0.609	0	ENSMUSG00000026610.7	Esrrg_1_s0e7	alt_start	Esrrg
taf15	striatum	chr1:25285392-25886552:-	-0.508	0	ENSMUSG00000033569.10	Bai3_1_s0e34	alt_start	Bai3
taf15	striatum	chr1:34231640-34243796:+	0.584	0	ENSMUSG00000026131.9	Dst_1_s78e88	alt_end	Dst
taf15	striatum	chr1:34243796-34254045:+	0.581	0.012	ENSMUSG00000026131.9	Dst_1_s88e100	complex	Dst
taf15	striatum	chr1:34306483-34307454:+	0.757	0	ENSMUSG00000026131.9	Dst_(327)	alt_cassette	Dst
taf15	striatum	chr1:52176879-52179434:+	1.007	0.017	ENSMUSG00000026104.7	Stat1_(36)	alt_5	Stat1
taf15	striatum	chr1:58476577-58477926:-	0.789	0.049	ENSMUSG00000026034.10	Clk1_(91)	alt_cassette	Clk1
taf15	striatum	chr1:59969853-60041941:+	-0.574	0	ENSMUSG00000041040.6	Als2cr13_1_s0e18	complex	Fam117b
taf15	striatum	chr1:65152019-65155236:-	-0.504	0	ENSMUSG00000044816.4	D630023F18Rik_2_s14e19	alt_end	D630023F18Rik
taf15	striatum	chr1:68089312-68118091:-	1.176	0.012	ENSMUSG00000062209.8	Erbb4_(48)	alt_cassette	Erbb4
taf15	striatum	chr1:75205412-75205630:-	0.576	0	ENSMUSG00000026200.7	uc007bog-1_(216)	retained_int	Glb1l
taf15	striatum	chr2:130104006-130104653:+	-0.53	0.049	ENSMUSG00000027405.10	Nol5a_(119)	alt_cassette	Nop56
taf15	striatum	chr2:140226714-140650817:+	0.862	0	ENSMUSG00000068205.7	Macrod2_1_s3e12	alt_end	Macrod2
taf15	striatum	chr2:142082319-142086828:+	-0.548	0	ENSMUSG00000068205.7	Macrod2_(47)	alt_5	Macrod2
taf15	striatum	chr2:144993848-145070696:+	-0.724	0	ENSMUSG00000063873.3	Slc24a3_1_s0e5	alt_start	Slc24a3
taf15	striatum	chr2:161482026-161523709:-	-0.66	0.047	ENSMUSG00000053141.9	Ptprt_(30)	alt_cassette	Ptprt
taf15	striatum	chr2:170174963-170204222:-	0.588	0.036	ENSMUSG00000013523.7	Bcas1_2_s15e23	complex	Bcas1
taf15	striatum	chr2:20211668-20451585:+	1.221	0.008	ENSMUSG00000036617.9	Etl4_(188)	alt_cassette	Etl4
taf15	striatum	chr2:21732296-21751945:+	0.577	0	ENSMUSG00000045967.10	Gpr158_1_s15e23	alt_end	Gpr158
taf15	striatum	chr2:26761513-26763612:-	0.597	0	ENSMUSG00000015776.6	Med22_(2097)	retained_int	Med22
taf15	striatum	chr2:27308594-27309832:-	0.547	0	ENSMUSG00000026918.10	Brd3_(51)	alt_cassette	Brd3
taf15	striatum	chr2:34634185-34641086:-	0.642	0	ENSMUSG00000070953.7	Rabepk_2_s10e18	alt_end	Rabepk
taf15	striatum	chr2:6468259-6474830:-	-0.855	0	ENSMUSG00000002107.9	Cugbp2_(144)	alt_cassette	Celf2
taf15	striatum	chr2:70412368-70417258:+	0.509	0	ENSMUSG00000070880.4	Gad1_2_s12e15	alt_end	Gad1
taf15	striatum	chr2:71049795-71052495:+	-0.517	0	ENSMUSG00000027012.8	Dync1i2_1_s0e5	alt_start	Dync1i2
taf15	striatum	chr2:72227633-72236482:+	0.656	0	ENSMUSG00000004085.8	B230120H23Rik_1_s19e22	alt_end	B230120H23Rik
taf15	striatum	chr2:96158325-97443645:+	-0.624	0.011	ENSMUSG00000050587.8	Lrrc4c_1_s0e15	alt_start	Lrrc4c
taf15	striatum	chr3:105468464-105470997:+	0.723	0	ENSMUSG00000040896.10	Kcnd3_(57)	alt_cassette	Kcnd3
taf15	striatum	chr3:107744202-107745051:-	-0.581	0.013	ENSMUSG00000068762.5	Gstm6_(41)	alt_3	Gstm6
taf15	striatum	chr3:115710800-115726924:+	0.616	0.012	ENSMUSG00000027963.8	Extl2_(75)	alt_cassette	Extl2
taf15	striatum	chr3:13776824-14039713:+	-0.679	0	ENSMUSG00000039717.8	Ralyl_1_s0e11	alt_start	Ralyl
taf15	striatum	chr3:153573330-153573597:-	-0.617	0.013	ENSMUSG00000038975.7	Rabggtb_(322)	retained_int	Rabggtb
taf15	striatum	chr3:19889218-19905571:+	-0.786	0	ENSMUSG00000003617.10	Cp_1_s37e41	alt_end	Cp
taf15	striatum	chr3:32980925-32981737:-	0.883	0	ENSMUSG00000027674.9	Pex5l_(131)	alt_3	Pex5l
taf15	striatum	chr3:34459302-34537279:+	0.626	0	ENSMUSG00000090828.2	uc008oxq-1_1_s0e8	complex	Sox2ot
taf15	striatum	chr3:53262607-53266233:-	-0.621	0.038	ENSMUSG00000042997.7	Nhlrc3_(148)	alt_cassette	Nhlrc3
taf15	striatum	chr3:81746254-81760647:+	0.807	0.009	ENSMUSG00000028015.2	Ctso_1_s5e17	alt_end	Ctso
taf15	striatum	chr3:94973283-94973524:+	0.582	0	ENSMUSG00000038777.10	Sema6c_(52)	alt_3	Sema6c
taf15	striatum	chr3:95575918-95578034:-	0.553	0.01	ENSMUSG00000028106.8	Rprd2_1_s20e23	alt_end	Rprd2
taf15	striatum	chr4:101760345-102159815:+	0.652	0.011	ENSMUSG00000028525.9	Pde4b_1_s0e9	alt_start	Pde4b
taf15	striatum	chr4:116381200-116381697:+	0.631	0	ENSMUSG00000028689.8	0610037D15Rik_1_s0e3	alt_start	Ccdc163
taf15	striatum	chr4:128859344-128859575:-	0.868	0	ENSMUSG00000040928.9	S100pbp_(122)	complex	S100pbp
taf15	striatum	chr4:141658305-141697587:-	-0.778	0.047	ENSMUSG00000040606.6	9030409G11Rik_3_s17e33	alt_end	Kazn
taf15	striatum	chr4:150229360-150242788:+	0.522	0.031	ENSMUSG00000028967.4	Errfi1_1_s3e12	alt_end	Errfi1
taf15	striatum	chr4:150960591-151204526:-	1.167	0.04	ENSMUSG00000014592.10	Camta1_(195_91)	twin_cassett	Camta1
taf15	striatum	chr4:25175746-25177572:-	-0.525	0	ENSMUSG00000040359.8	1810074P20Rik_2_s37e41	alt_end	1810074P20Rik
taf15	striatum	chr4:35657262-36898777:-	-0.51	0	ENSMUSG00000052961.5	Lingo2_1_s0e23	alt_start	Lingo2
taf15	striatum	chr4:41318862-41334228:+	0.882	0.015	ENSMUSG00000028437.8	Ubap1_(924)	alt_cassette	Ubap1
taf15	striatum	chr5:103418638-103634844:-	0.543	0.01	ENSMUSG00000046709.10	Mapk10_1_s3e7	alt_end	Mapk10
taf15	striatum	chr5:130475939-130476626:-	0.556	0	ENSMUSG00000025534.10	Gusb_(182)	alt_cassette	Gusb
taf15	striatum	chr5:13125413-13399875:+	0.77	0.007	ENSMUSG00000028883.10	Sema3a_1_s0e10	complex	Sema3a
taf15	striatum	chr5:132009722-133017680:-	-0.888	0	ENSMUSG00000029673.9	Auts2_1_s0e15	alt_start	Auts2
taf15	striatum	chr5:132009742-132246629:-	1.196	0	ENSMUSG00000029673.9	Auts2_1_s10e15	alt_end	Auts2
taf15	striatum	chr5:137815073-137819897:+	0.503	0.007	ENSMUSG00000029710.9	Ephb4_2_s34e38	alt_end	Ephb4
taf15	striatum	chr5:48900897-49280772:-	1.613	0	ENSMUSG00000029088.8	Kcnip4_1_s0e9	complex	Kcnip4
taf15	striatum	chr5:65321462-65324799:-	-0.52	0	ENSMUSG00000044827.6	Tlr1_1_s0e7	alt_start	Tlr1
taf15	striatum	chr5:72033565-72048409:-	0.62	0	ENSMUSG00000029211.6	Gabra4_(77)	complex	Gabra4
taf15	striatum	chr6:103615975-103618721:+	0.601	0.028	ENSMUSG00000030077.8	Chl1_(48)	alt_cassette	Chl1
taf15	striatum	chr6:108801277-108802483:+	-0.708	0.03	ENSMUSG00000030104.6	Edem1_(218)	alt_5	Edem1
taf15	striatum	chr6:113870597-113992020:-	0.608	0.011	ENSMUSG00000030302.9	Atp2b2_1_s0e7	alt_start	Atp2b2
taf15	striatum	chr6:125165598-125190352:+	-0.879	0	ENSMUSG00000030337.10	Vamp1_1_s0e13	alt_start	Vamp1
taf15	striatum	chr6:140542178-140544769:+	-0.519	0.044	ENSMUSG00000030231.7	Plekha5_3_s67e70	alt_end	Plekha5
taf15	striatum	chr6:39752543-39755485:-	0.662	0.01	ENSMUSG00000029918.8	Mrps33_(115)	alt_5	Mrps33
taf15	striatum	chr6:45010086-47221138:+	-2.378	0	ENSMUSG00000039419.10	Cntnap2_1_s0e45	alt_start	Cntnap2
taf15	striatum	chr6:86375739-86380234:+	0.79	0.014	ENSMUSG00000071337.4	Tia1_(124_146)	twin_cassett	Tia1
taf15	striatum	chr7:112900104-112900496:-	0.595	0	ENSMUSG00000030894.3	Tpp1_(140)	alt_cassette	Tpp1
taf15	striatum	chr7:130323373-130324053:+	0.533	0	ENSMUSG00000052707.6	Tnrc6a_(147)	alt_cassette	Tnrc6a
taf15	striatum	chr7:135893573-135896220:+	0.518	0	ENSMUSG00000055319.7	Sec23ip_(527)	alt_cassette	Sec23ip
taf15	striatum	chr7:149864763-149865252:-	0.557	0	ENSMUSG00000000215.4	Ins2_(150)	alt_3	Ins2
taf15	striatum	chr7:31826476-31827148:-	0.551	0.031	ENSMUSG00000009687.8	Fxyd5_1_s0e4	alt_start	Fxyd5
taf15	striatum	chr7:51079913-51080879:+	0.546	0.015	ENSMUSG00000050063.10	Klk6_1_s0e5	alt_start	Klk6
taf15	striatum	chr7:52636188-52639173:-	0.544	0	ENSMUSG00000063511.7	Snrp70_(1360)	alt_cassette	Snrnp70
taf15	striatum	chr7:63979611-64579017:-	0.789	0	ENSMUSG00000055026.7	Gabrg3_1_s5e21	alt_end	Gabrg3
taf15	striatum	chr7:71912613-72001105:-	-1.008	0	ENSMUSG00000030518.10	5730507A09Rik_1_s0e13	alt_start	Fam189a1
taf15	striatum	chr7:87406309-87406706:+	-0.805	0	ENSMUSG00000047084.7	Ngrn_(395)	retained_int	Ngrn
taf15	striatum	chr7:98239295-98881600:+	0.599	0	ENSMUSG00000052572.8	Dlg2_1_s0e7	alt_start	Dlg2
taf15	striatum	chr7:99237071-99435000:+	0.674	0	ENSMUSG00000052572.8	Dlg2_1_s30e36	alt_start	Dlg2
taf15	striatum	chr7:99732975-99759054:-	0.501	0	ENSMUSG00000041343.11	Ankrd42_2_s16e25	alt_end	Ankrd42
taf15	striatum	chr8:116159485-116160011:+	0.644	0.014	ENSMUSG00000078908.2	4930481F22Rik_1_s0e4	alt_start	Mon1b
taf15	striatum	chr8:125010843-125011374:-	0.58	0.046	ENSMUSG00000014444.9	uc009ntc-1_(259)	alt_cassette	Fam38a
taf15	striatum	chr8:125912547-125913630:+	-0.53	0.024	ENSMUSG00000001472.9	Tcf25_(65)	alt_3	Tcf25
taf15	striatum	chr8:24251776-24258752:+	-0.523	0	ENSMUSG00000031543.11	Ank1_(125)	alt_cassette	Ank1
taf15	striatum	chr8:32270459-32272262:+	0.542	0	ENSMUSG00000031577.8	BC019943_(61)	complex	BC019943
taf15	striatum	chr8:32959911-33060439:-	-0.797	0	ENSMUSG00000062991.5	Nrg1_1_s0e14	alt_start	Nrg1
taf15	striatum	chr8:38626317-39015917:-	-0.943	0	ENSMUSG00000039539.6	Sgcz_(102,88)	twin_cassett	Sgcz
taf15	striatum	chr8:4186150-4193366:+	0.544	0	ENSMUSG00000011832.7	Evi5l_1_s5e20	alt_end	Evi5l
taf15	striatum	chr8:74016835-74023482:+	-0.528	0	ENSMUSG00000007610.8	Gtpbp3_1_s17e23	alt_end	Gtpbp3
taf15	striatum	chr8:74116383-74118003:+	-0.707	0.014	ENSMUSG00000031807.4	Pgls_(283)	alt_5	Pgls
taf15	striatum	chr8:87042662-87077228:+	-0.645	0	ENSMUSG00000034656.9	Cacna1a_1_s7e97	alt_end	Cacna1a
taf15	striatum	chr8:87437407-87446325:+	0.51	0	ENSMUSG00000003812.7	Dnase2a_1_s11e18	alt_end	Dnase2a
taf15	striatum	chr8:93373658-93513572:+	0.668	0	ENSMUSG00000056608.6	Chd9_1_s3e88	alt_end	Chd9
taf15	striatum	chr9:105580650-105589985:+	0.642	0.011	ENSMUSG00000032571.7	Pik3r4_2_s32e44	alt_end	Pik3r4
taf15	striatum	chr9:24279897-24286373:-	0.946	0.032	ENSMUSG00000043067.8	Dpy19l1_(179)	alt_cassette	Dpy19l1
taf15	striatum	chr9:27598853-28211912:+	-0.648	0	ENSMUSG00000062257.6	Opcml_1_s0e6	alt_start	Opcml
taf15	striatum	chr9:28821711-28986606:-	0.681	0.042	ENSMUSG00000059974.4	Hnt_2_s6e11	alt_end	Ntm
taf15	striatum	chr9:34296743-34798677:+	-0.541	0	ENSMUSG00000032036.8	Kirrel3_1_s3e43	alt_end	Kirrel3
taf15	striatum	chr9:40611612-40611822:+	-0.579	0	ENSMUSG00000015656.10	Hspa8_(208)	retained_int	Hspa8
taf15	striatum	chr9:40612778-40613014:+	-0.646	0	ENSMUSG00000015656.10	Hspa8_(234)	retained_int	Hspa8
taf15	striatum	chr9:43915544-43915788:+	-0.601	0	ENSMUSG00000034739.10	Mfrp_(242)	retained_int	Mfrp
taf15	striatum	chr9:44110670-44113698:-	0.629	0	ENSMUSG00000032119.4	Mizf_(184)	alt_3	Hinfp
taf15	striatum	chr9:44509169-44511885:-	0.792	0	ENSMUSG00000048537.8	Phldb1_(168)	alt_cassette	Phldb1
taf15	striatum	chr9:54770141-54795289:+	0.628	0	ENSMUSG00000035878.7	C630028N24Rik_1_s5e12	alt_end	Agphd1
taf15	striatum	chr9:57638315-57642742:-	-0.58	0.014	ENSMUSG00000004661.8	Arid3b_3_s17e21	alt_end	Arid3b
taf15	striatum	chr9:64690476-64707148:+	-0.502	0.009	ENSMUSG00000053641.7	uc009qch-1_2_s10e22	alt_end	Dennd4a
taf15	striatum	chr9:66601628-66611053:+	-1.176	0	ENSMUSG00000032373.8	Car12_(30)	alt_cassette	Car12
taf15	striatum	chr9:68501779-69226835:+	1.057	0	ENSMUSG00000032238.10	Rora_1_s1e30	alt_end	Rora
taf15	striatum	chr9:69255173-69274708:+	-0.509	0.01	ENSMUSG00000032235.9	Narg2_2_s8e27	alt_end	Narg2
taf15	striatum	chr9:71733095-71958641:-	-1.851	0	ENSMUSG00000032228.8	Tcf12_1_s0e22	alt_start	Tcf12
taf15	striatum	chr9:79914723-79951452:+	-0.553	0	ENSMUSG00000034252.7	Senp6_1_s0e40	complex	Senp6
taf15	striatum	chrX:108503520-108512189:-	0.609	0.035	ENSMUSG00000025665.9	Rps6ka6_(132)	alt_cassette	Rps6ka6
taf15	striatum	chrX:13126487-13129498:-	1.059	0.01	ENSMUSG00000031012.10	Cask_(36)	alt_cassette	Cask
taf15	striatum	chrX:137483828-137486785:-	0.654	0.017	ENSMUSG00000031429.8	Psmd10_(78)	alt_5	Psmd10

## Sheet: FUS Striatum
rbp	cell_type	location	sep_score	q_value	gene_id	old_splice_annotation	splice_type	gene_name
tls	striatum	chr10:122583974-122600669:-	0.632	0	ENSMUSG00000020124.8	Usp15_1_s11e19	complex	Usp15
tls	striatum	chr10:126526414-126527482:+	-0.633	0	ENSMUSG00000025422.7	Agap2_(60)	alt_cassette	Agap2
tls	striatum	chr10:128259027-128270367:+	0.535	0.036	ENSMUSG00000078427.2	1110005A23Rik_(53)	alt_cassette	Sarnp
tls	striatum	chr10:128345974-128347450:+	-0.618	0.014	ENSMUSG00000025351.7	Cd63_1_s0e5	alt_start	Cd63
tls	striatum	chr10:20778056-20792348:+	0.814	0.04	ENSMUSG00000019986.9	Ahi1_(256)	alt_cassette	Ahi1
tls	striatum	chr10:22027104-22041571:+	0.528	0	error	uc007epl-1_1_s3e8	alt_end	error
tls	striatum	chr10:25215397-25221629:+	-0.804	0	ENSMUSG00000019978.8	Epb4-1l2_2_s33e39	complex	Epb4.1l2
tls	striatum	chr10:39114850-39231544:+	0.614	0	ENSMUSG00000019843.8	Fyn_(70)	alt_cassette	Fyn
tls	striatum	chr10:40156018-40186443:+	-0.986	0	ENSMUSG00000038481.6	Cdc2l6_(58)	alt_cassette	Cdk19
tls	striatum	chr10:42146393-42174113:-	0.672	0	ENSMUSG00000038302.8	Lace1_(52)	alt_cassette	Lace1
tls	striatum	chr10:62708873-62726774:+	-0.58	0	ENSMUSG00000020064.7	Herc4_(133)	alt_cassette	Herc4
tls	striatum	chr10:70634216-70634611:-	-0.65	0.012	error	uc007fok-1_(393)	retained_int	error
tls	striatum	chr10:78993517-78996368:-	0.565	0.013	ENSMUSG00000052151.5	Ppap2c_(105)	alt_cassette	Ppap2c
tls	striatum	chr10:79796879-79797854:+	-0.528	0.012	ENSMUSG00000035504.10	Reep6_(81)	alt_cassette	Reep6
tls	striatum	chr10:81102880-81103512:+	0.623	0	ENSMUSG00000054708.10	Ankrd24_(630)	retained_int	Ankrd24
tls	striatum	chr10:82214210-82215151:-	-0.618	0	ENSMUSG00000020248.11	Nfyb_(939)	retained_int	Nfyb
tls	striatum	chr10:83074217-83075477:-	0.635	0.013	ENSMUSG00000020263.7	Appl2_1_s21e24	complex	Appl2
tls	striatum	chr10:87935729-87938170:-	-0.584	0	ENSMUSG00000060002.8	Chpt1_(92)	complex	Chpt1
tls	striatum	chr10:93430844-93436579:-	-0.511	0	ENSMUSG00000036099.9	Vezt_2_s25e30	alt_end	Vezt
tls	striatum	chr11:100948681-100949067:+	-0.565	0	ENSMUSG00000017801.9	Mlx_(161)	alt_5	Mlx
tls	striatum	chr11:101413468-101415301:+	-0.536	0.012	ENSMUSG00000017119.12	Nbr1_1_s0e5	alt_start	Nbr1
tls	striatum	chr11:101836253-101845926:-	-0.598	0	ENSMUSG00000003518.6	Dusp3_(227)	alt_cassette	Dusp3
tls	striatum	chr11:104143794-104156172:+	0.547	0	ENSMUSG00000018411.10	Mapt_(87_87)	twin_cassett	Mapt
tls	striatum	chr11:106638875-106640397:-	0.6	0	ENSMUSG00000020718.6	Polg2_(124)	complex	Polg2
tls	striatum	chr11:115796769-115813301:+	0.53	0	ENSMUSG00000020755.3	Sap30bp_(48)	alt_cassette	Sap30bp
tls	striatum	chr11:117060974-117151711:+	0.815	0	ENSMUSG00000059248.7	Sept9_1_s0e7	alt_start	2015-09-09
tls	striatum	chr11:117686095-117687028:-	-0.611	0	ENSMUSG00000025574.7	Tk1_(32)	alt_cassette	Tk1
tls	striatum	chr11:119223610-119224713:+	-0.553	0.044	ENSMUSG00000039908.8	Slc26a11_(1101)	retained_int	Slc26a11
tls	striatum	chr11:24063288-24072698:+	0.598	0	ENSMUSG00000000861.9	Bcl11a_(1599)	complex	Bcl11a
tls	striatum	chr11:31917714-31958880:+	0.655	0	ENSMUSG00000020297.4	Nsg2_1_s5e12	alt_end	Nsg2
tls	striatum	chr11:45745367-45746883:-	0.594	0	ENSMUSG00000044847.7	Lsm11_(1514)	retained_int	Lsm11
tls	striatum	chr11:4954133-4962157:-	0.549	0	ENSMUSG00000034201.7	Gas2l1_3_s11e16	alt_end	Gas2l1
tls	striatum	chr11:51080833-51085301:+	0.763	0	ENSMUSG00000020385.10	Clk4_(59)	alt_cassette	Clk4
tls	striatum	chr11:54722621-54723604:+	0.522	0	ENSMUSG00000018339.5	Gpx3_2_s10e15	complex	Gpx3
tls	striatum	chr11:57102997-57131167:+	-0.922	0	ENSMUSG00000020524.10	Gria1_(115_115)	mutually_exc	Gria1
tls	striatum	chr11:58192600-58195786:+	0.766	0.035	ENSMUSG00000013643.7	2210415F13Rik_(65)	alt_cassette	2210415F13Rik
tls	striatum	chr11:5882741-5888124:-	0.613	0	ENSMUSG00000057897.7	Camk2b_1_s28e33	complex	Camk2b
tls	striatum	chr11:61264404-61264479:-	0.767	0	ENSMUSG00000010086.10	Rnf112_(73)	retained_int	Rnf112
tls	striatum	chr11:62214769-62217300:-	-0.683	0	ENSMUSG00000018501.10	Ncor1_(27)	alt_cassette	Ncor1
tls	striatum	chr11:69139759-69141621:+	-0.64	0	ENSMUSG00000018470.2	Kcnab3_1_s0e4	alt_start	Kcnab3
tls	striatum	chr11:69162023-69162423:-	-0.586	0	ENSMUSG00000018474.10	Chd3_(102)	alt_cassette	Chd3
tls	striatum	chr11:69471325-69472088:-	0.582	0	ENSMUSG00000018761.7	Mpdu1_(86)	alt_cassette	Mpdu1
tls	striatum	chr11:69478868-69479004:-	-0.653	0	ENSMUSG00000018774.7	Cd68_(26)	alt_5	Cd68
tls	striatum	chr11:77984780-77985633:-	0.573	0	ENSMUSG00000017405.8	Nek8_(810)	retained_int	Nek8
tls	striatum	chr11:78139318-78139764:+	0.534	0	ENSMUSG00000017390.9	Aldoc_(200)	alt_cassette	Aldoc
tls	striatum	chr11:80202832-80204832:+	0.637	0	ENSMUSG00000017421.10	Zfp207_(48)	alt_cassette	Zfp207
tls	striatum	chr11:97902893-97904794:-	0.579	0	ENSMUSG00000017400.4	Stac2_(98,91)	twin_cassett	Stac2
tls	striatum	chr11:98625699-98629491:+	0.851	0	ENSMUSG00000058756.6	Thra_1_s18e22	complex	Thra
tls	striatum	chr11:99082029-99089831:-	-0.68	0	ENSMUSG00000037935.9	Smarce1_1_s3e11	complex	Smarce1
tls	striatum	chr12:100012529-100021791:+	-0.715	0	ENSMUSG00000021012.9	Zc3h14_(160_233)	twin_cassett	Zc3h14
tls	striatum	chr12:107045428-107047553:+	-0.64	0.011	ENSMUSG00000021111.8	Papola_(112)	alt_cassette	Papola
tls	striatum	chr12:112404813-112475772:+	0.659	0	ENSMUSG00000021277.9	Traf3_(111)	alt_cassette	Traf3
tls	striatum	chr12:112486857-112490874:+	-0.54	0	ENSMUSG00000021277.9	Traf3_(75)	alt_cassette	Traf3
tls	striatum	chr12:117586787-117595584:+	-0.73	0	ENSMUSG00000021171.7	D12Ertd551e_1_s26e28	complex	Esyt2
tls	striatum	chr12:21260328-21263870:+	0.585	0	ENSMUSG00000052632.8	Ddef2_(135)	alt_cassette	Asap2
tls	striatum	chr12:3238112-3241521:+	0.51	0	ENSMUSG00000079179.2	uc007mwj-1_(176)	alt_cassette	1700012B15Rik
tls	striatum	chr12:3406711-3407700:-	-0.54	0.038	ENSMUSG00000071456.1	uc007mwp-1_(56)	alt_5	1110002L01Rik
tls	striatum	chr12:3772726-3779639:+	-0.912	0	ENSMUSG00000071454.6	Dtnb_1_s38e40	complex	Dtnb
tls	striatum	chr12:45645882-45648218:+	-0.841	0	ENSMUSG00000020598.8	Nrcam_(57)	alt_cassette	Nrcam
tls	striatum	chr12:53011080-53015961:-	-0.501	0.042	ENSMUSG00000035181.5	Heatr5a_(27)	alt_cassette	Heatr5a
tls	striatum	chr12:71141867-71146133:-	0.758	0	ENSMUSG00000021068.9	Nin_(2121)	alt_cassette	Nin
tls	striatum	chr12:75041618-75042716:+	-0.621	0	ENSMUSG00000021109.7	Hif1a_(41)	alt_3	Hif1a
tls	striatum	chr12:99985732-99994394:+	-0.513	0	ENSMUSG00000021012.9	Zc3h14_(115)	alt_cassette	Zc3h14
tls	striatum	chr13:100669995-100670430:-	-0.67	0	ENSMUSG00000021647.6	Cartpt_(38)	alt_3	Cartpt
tls	striatum	chr13:24787571-24792930:+	0.833	0	ENSMUSG00000036006.12	6330500D04Rik_(126)	alt_cassette	Fam65b
tls	striatum	chr13:37985853-37990280:+	-0.589	0	ENSMUSG00000039087.9	Rreb1_(1213)	alt_5	Rreb1
tls	striatum	chr13:55599935-55608690:-	0.725	0	ENSMUSG00000021493.8	Pdlim7_3_s15e29	alt_end	Pdlim7
tls	striatum	chr13:55694312-55694861:+	-0.578	0	ENSMUSG00000058569.6	Tmed9_1_s0e5	alt_start	Tmed9
tls	striatum	chr13:58497048-58498187:-	0.559	0	ENSMUSG00000021546.9	Hnrnpk_(72)	alt_cassette	Hnrnpk
tls	striatum	chr13:59615656-59626506:-	0.546	0	ENSMUSG00000021557.7	Agtpbp1_(38)	alt_cassette	Agtpbp1
tls	striatum	chr13:64348626-64376238:-	0.568	0	ENSMUSG00000033102.8	Cdc14b_1_s0e5	alt_start	Cdc14b
tls	striatum	chr13:67064407-67067325:+	-0.506	0	ENSMUSG00000021518.3	Ptdss1_(135)	alt_cassette	Ptdss1
tls	striatum	chr13:74186482-74187747:-	-0.522	0.04	ENSMUSG00000021572.8	Cep72_(239)	alt_5	Cep72
tls	striatum	chr13:77242832-77245236:-	0.611	0	ENSMUSG00000021597.9	uc007rgu-1_2_s11e14	alt_end	Ankrd32
tls	striatum	chr13:91704299-91810069:+	0.581	0	ENSMUSG00000003992.8	Ssbp2_1_s7e36	alt_end	Ssbp2
tls	striatum	chr14:119406549-119408293:-	-0.514	0	ENSMUSG00000042104.11	Ugcgl2_1_s73e78	alt_start	Uggt2
tls	striatum	chr14:13286833-13298372:-	-0.576	0	ENSMUSG00000054423.6	Cadps_(147)	alt_cassette	Cadps
tls	striatum	chr14:17381076-17651648:-	-0.506	0	ENSMUSG00000017491.7	Rarb_1_s0e7	alt_start	Rarb
tls	striatum	chr14:22570002-22594184:+	-0.665	0	ENSMUSG00000021770.4	Samd8_(55)	alt_5	Samd8
tls	striatum	chr14:29116196-29288788:+	-0.611	0	ENSMUSG00000040640.8	Erc2_(66)	alt_cassette	Erc2
tls	striatum	chr14:31415600-31415922:-	-0.6	0	ENSMUSG00000021948.8	Prkcd_(77)	complex	Prkcd
tls	striatum	chr14:31920496-31930198:+	0.653	0	ENSMUSG00000042323.9	Pbrm1_(156)	alt_cassette	Pbrm1
tls	striatum	chr14:34172511-34177578:+	0.682	0.036	ENSMUSG00000063506.6	Arhgap22_2_s15e22	complex	Arhgap22
tls	striatum	chr14:46215339-46221239:-	-0.794	0	ENSMUSG00000037697.11	Ddhd1_(84)	alt_cassette	Ddhd1
tls	striatum	chr14:47636470-47683894:+	0.542	0	ENSMUSG00000021838.10	Samd4_(264)	alt_cassette	Samd4
tls	striatum	chr14:49693417-49698369:+	0.825	0	ENSMUSG00000036291.5	4932432K03Rik_(451)	complex	Mudeng
tls	striatum	chr14:52530460-52531140:-	-0.747	0	ENSMUSG00000004558.8	Ndrg2_(42)	alt_cassette	Ndrg2
tls	striatum	chr14:52906664-52906975:+	-0.513	0	ENSMUSG00000016831.11	Tox4_(309)	retained_int	Tox4
tls	striatum	chr14:58458042-58459666:-	0.567	0	ENSMUSG00000021969.6	Zdhhc20_(45)	alt_cassette	Zdhhc20
tls	striatum	chr14:64932572-65073726:-	0.637	0	ENSMUSG00000054733.7	Msra_1_s0e15	alt_start	Msra
tls	striatum	chr14:66777514-66784100:-	-1.284	0	ENSMUSG00000059456.6	Ptk2b_(126)	alt_cassette	Ptk2b
tls	striatum	chr14:70886079-70889826:-	0.526	0	ENSMUSG00000022098.8	Bmp1_(657)	complex	Bmp1
tls	striatum	chr14:71017247-71018045:-	-0.642	0	ENSMUSG00000022099.9	uc007uop-1_(75)	alt_cassette	Epb4.9
tls	striatum	chr14:71290701-71325524:+	0.537	0	ENSMUSG00000022103.8	Gfra2_(84)	alt_cassette	Gfra2
tls	striatum	chr15:100414590-100417074:-	0.678	0	ENSMUSG00000009739.8	Pou6f1_(254)	alt_cassette	Pou6f1
tls	striatum	chr15:101960844-101961096:-	-0.522	0	ENSMUSG00000036966.8	Spryd3_(250)	retained_int	Spryd3
tls	striatum	chr15:12388054-12478990:-	0.601	0.013	ENSMUSG00000022197.8	Pdzd2_(30)	alt_cassette	Pdzd2
tls	striatum	chr15:27677897-27678214:-	0.724	0	ENSMUSG00000022263.8	Trio_(315)	retained_int	Trio
tls	striatum	chr15:33142754-33179680:+	-0.554	0	ENSMUSG00000039007.9	Pgcp_(263)	alt_5	Pgcp
tls	striatum	chr15:39716687-39775149:-	0.64	0	ENSMUSG00000022305.6	Lrp12_(57)	alt_cassette	Lrp12
tls	striatum	chr15:44550531-44619134:-	0.574	0	ENSMUSG00000022340.7	5730410E15Rik_(214)	alt_cassette	Sybu
tls	striatum	chr15:78886495-78891614:-	0.518	0	ENSMUSG00000033055.4	Ankrd54_(94)	alt_cassette	Ankrd54
tls	striatum	chr15:78969730-78971311:-	-0.602	0	ENSMUSG00000033029.5	1700088E04Rik_(133)	alt_cassette	1700088E04Rik
tls	striatum	chr15:80786094-80790825:+	0.677	0.014	ENSMUSG00000022407.2	Adsl_(80)	alt_cassette	Adsl
tls	striatum	chr15:8241590-8242136:-	0.547	0	ENSMUSG00000022141.6	Nipbl_(40)	complex	Nipbl
tls	striatum	chr15:82640217-82646040:-	-0.507	0	ENSMUSG00000041852.7	Tcf20_(123)	alt_cassette	Tcf20
tls	striatum	chr15:89414438-89414709:-	0.518	0	ENSMUSG00000022621.9	Rabl2a_(269)	retained_int	Rabl2
tls	striatum	chr15:89414821-89420703:-	0.641	0	ENSMUSG00000022621.9	Rabl2a_1_s3e12	complex	Rabl2
tls	striatum	chr15:90779475-90786725:-	-0.539	0	ENSMUSG00000022629.9	Kif21a_(129)	alt_cassette	Kif21a
tls	striatum	chr15:93221996-93226017:-	-0.525	0	ENSMUSG00000022635.3	Zcrb1_(58)	alt_cassette	Zcrb1
tls	striatum	chr16:11828267-11887670:-	-0.596	0.008	ENSMUSG00000065979.6	C530044N13Rik_2_s4e8	alt_end	Cpped1
tls	striatum	chr16:13832527-13835228:+	0.57	0.008	ENSMUSG00000022681.8	Ntan1_(114)	alt_cassette	Ntan1
tls	striatum	chr16:20332331-20404638:-	0.648	0	ENSMUSG00000022822.9	Abcc5_2_s11e65	alt_end	Abcc5
tls	striatum	chr16:30514908-30529497:-	0.558	0	ENSMUSG00000022537.9	Tmem44_(33)	alt_cassette	Tmem44
tls	striatum	chr16:35411083-35429819:-	0.582	0	ENSMUSG00000022844.7	Pdia5_(137)	alt_cassette	Pdia5
tls	striatum	chr16:37140169-37174382:-	-0.524	0	ENSMUSG00000022829.7	Stxbp5l_(171)	alt_cassette	Stxbp5l
tls	striatum	chr16:39984483-41533565:+	-0.655	0	ENSMUSG00000061080.5	Lsamp_1_s0e10	alt_start	Lsamp
tls	striatum	chr16:49868225-49884277:+	0.569	0.042	ENSMUSG00000055447.11	Cd47_(63)	alt_cassette	Cd47
tls	striatum	chr16:56097544-56123892:+	-0.524	0	ENSMUSG00000052917.7	Senp7_(198)	alt_cassette	Senp7
tls	striatum	chr16:91576403-91580447:-	-0.574	0	ENSMUSG00000022964.8	Tmem50b_(58)	alt_cassette	Tmem50b
tls	striatum	chr16:94605673-94606390:+	-0.87	0	ENSMUSG00000040785.10	Ttc3_(43)	alt_cassette	Ttc3
tls	striatum	chr16:94624975-94632439:+	0.679	0	ENSMUSG00000040785.10	Ttc3_(46)	alt_cassette	Ttc3
tls	striatum	chr17:15650585-15652579:+	-0.819	0	ENSMUSG00000014767.10	Tbp_(168)	alt_cassette	Tbp
tls	striatum	chr17:26225922-26227062:-	0.503	0	ENSMUSG00000036775.6	Decr2_(132)	alt_5	Decr2
tls	striatum	chr17:26257407-26258485:+	-0.58	0	ENSMUSG00000024180.7	Tmem8_(147)	alt_cassette	Tmem8
tls	striatum	chr17:27701179-27701527:-	0.579	0	ENSMUSG00000062753.7	AI413582_(26)	alt_cassette	AI413582
tls	striatum	chr17:28326867-28334855:+	0.673	0	ENSMUSG00000024220.7	Zfp523_2_s7e15	complex	Zfp523
tls	striatum	chr17:28736814-28737813:-	-0.911	0	ENSMUSG00000004865.9	Srpk1_(214)	alt_cassette	Srpk1
tls	striatum	chr17:35237613-35237927:+	-0.599	0	ENSMUSG00000007036.8	Bat5_(76)	alt_3	Abhd16a
tls	striatum	chr17:43780475-43783969:-	0.607	0	ENSMUSG00000023912.8	Slc25a27_(149)	alt_3	Slc25a27
tls	striatum	chr17:44219869-44222153:+	1.026	0	ENSMUSG00000023960.7	Enpp5_(2282)	retained_int	Enpp5
tls	striatum	chr17:46400759-46401831:-	-0.673	0	ENSMUSG00000012296.8	Tjap1_2_s7e12	complex	Tjap1
tls	striatum	chr17:56564400-56573875:-	0.968	0	ENSMUSG00000013236.9	Ptprs_(59)	alt_cassette	Ptprs
tls	striatum	chr17:56565927-56567362:-	0.517	0	ENSMUSG00000013236.9	Ptprs_(27)	alt_cassette	Ptprs
tls	striatum	chr17:57136990-57138094:+	-0.514	0	ENSMUSG00000002661.8	Alkbh7_(174)	alt_cassette	Alkbh7
tls	striatum	chr17:65932093-65941631:-	0.613	0	ENSMUSG00000024091.8	Vapa_(123)	alt_cassette	Vapa
tls	striatum	chr17:75014670-75017775:+	0.647	0	ENSMUSG00000024073.6	Birc6_(26)	alt_5	Birc6
tls	striatum	chr17:81785367-81788170:-	0.807	0	ENSMUSG00000054640.7	Slc8a1_(2760)	retained_int	Slc8a1
tls	striatum	chr17:86014032-86014933:-	0.633	0.01	ENSMUSG00000056364.6	Six3os1_(34)	complex	Six3os1
tls	striatum	chr17:8719665-9091725:+	0.535	0	ENSMUSG00000023868.8	Pde10a_1_s0e9	complex	Pde10a
tls	striatum	chr17:91020231-91022759:-	1.272	0	ENSMUSG00000024109.10	Nrxn1_(2526)	retained_int	Nrxn1
tls	striatum	chr17:91022759-91100083:-	0.544	0	ENSMUSG00000024109.10	Nrxn1_2_s16e23	alt_end	Nrxn1
tls	striatum	chr17:91100245-91103405:-	0.735	0	ENSMUSG00000024109.10	Nrxn1_(24)	alt_cassette	Nrxn1
tls	striatum	chr17:91103707-91487294:-	0.571	0	ENSMUSG00000024109.10	Nrxn1_(18_30)	twin_cassett	Nrxn1
tls	striatum	chr18:23633743-23693662:+	1.014	0	ENSMUSG00000024302.8	Dtna_(222)	alt_cassette	Dtna
tls	striatum	chr18:31995135-32048794:+	-0.547	0	ENSMUSG00000024400.9	Wdr33_1_s14e35	alt_end	Wdr33
tls	striatum	chr18:32573944-32579496:+	0.58	0	ENSMUSG00000024381.8	Bin1_(93)	alt_cassette	Bin1
tls	striatum	chr18:37344701-37345129:+	0.835	0	ENSMUSG00000007440.7	Pcdhac2_(426)	retained_int	Pcdha11
tls	striatum	chr18:38456452-38459407:+	0.906	0	ENSMUSG00000060450.6	Rnf14_(76)	alt_cassette	Rnf14
tls	striatum	chr18:54093199-54107702:+	0.554	0	ENSMUSG00000073563.2	Csnk1g3_(96)	alt_cassette	Csnk1g3
tls	striatum	chr18:5525387-5540603:-	0.643	0	ENSMUSG00000063087.5	uc008dyu-1_(111)	alt_3	Gm10125
tls	striatum	chr18:61869999-61872895:-	0.52	0	ENSMUSG00000024580.7	Grpel2_2_s9e13	alt_end	Grpel2
tls	striatum	chr18:62810503-62817510:+	0.593	0	ENSMUSG00000044176.5	Spink10_1_s0e17	alt_start	Spink10
tls	striatum	chr18:73929693-73957482:-	-0.668	0	ENSMUSG00000024556.3	Me2_1_s7e33	alt_end	Me2
tls	striatum	chr19:27309402-27312543:+	-0.681	0	ENSMUSG00000024924.7	Vldlr_(123)	alt_cassette	Vldlr
tls	striatum	chr19:34267085-34294676:+	-0.523	0	ENSMUSG00000024776.10	Stambpl1_(35)	alt_5	Stambpl1
tls	striatum	chr19:34895713-34901610:-	0.506	0	ENSMUSG00000033610.8	Pank1_(177)	alt_cassette	Pank1
tls	striatum	chr19:40411525-40424388:-	0.51	0	ENSMUSG00000025006.8	Sorbs1_(84)	alt_cassette	Sorbs1
tls	striatum	chr19:46443823-46446671:+	-0.895	0	ENSMUSG00000025227.8	Tmem180_(172)	alt_cassette	Tmem180
tls	striatum	chr19:46673783-46718842:+	0.598	0	ENSMUSG00000047731.9	D19Wsu162e_(48)	alt_cassette	D19Wsu162e
tls	striatum	chr19:57119462-57123951:-	-0.541	0	ENSMUSG00000025085.9	Ablim1_(141)	alt_cassette	Ablim1
tls	striatum	chr19:57158093-57247949:-	0.511	0	ENSMUSG00000025085.9	Ablim1_1_s0e21	alt_start	Ablim1
tls	striatum	chr19:6400604-6401741:+	0.812	0	ENSMUSG00000032946.10	Rasgrp2_1_s4e5	complex	Rasgrp2
tls	striatum	chr19:6403563-6408954:+	-0.566	0	ENSMUSG00000032946.10	Rasgrp2_1_s9e24	alt_end	Rasgrp2
tls	striatum	chr1:11586398-11923672:+	0.61	0	ENSMUSG00000057715.6	A830018L16Rik_1_s13e23	alt_end	A830018L16Rik
tls	striatum	chr1:130080977-130083335:+	-0.904	0	ENSMUSG00000056211.6	R3hdm1_(255)	alt_cassette	R3hdm1
tls	striatum	chr1:130228628-130230093:-	-0.603	0	ENSMUSG00000026355.4	Mcm6_(1463)	retained_int	Mcm6
tls	striatum	chr1:134257792-134277758:-	1.004	0	ENSMUSG00000042066.9	Tmcc2_1_s0e9	alt_start	Tmcc2
tls	striatum	chr1:134518200-134528261:-	-0.574	0	ENSMUSG00000026442.8	Nfasc_(51)	alt_cassette	Nfasc
tls	striatum	chr1:136130989-136131804:-	0.591	0	ENSMUSG00000042429.7	Adora1_(813)	retained_int	Adora1
tls	striatum	chr1:148278557-148342029:-	0.836	0.033	error	uc007cxn-1_(233_100)	twin_cassett	error
tls	striatum	chr1:16453255-16499443:-	0.635	0	ENSMUSG00000025920.12	Stau2_(131)	alt_cassette	Stau2
tls	striatum	chr1:173210112-173210539:-	0.513	0	ENSMUSG00000062729.5	Ppox_(116)	alt_cassette	Ppox
tls	striatum	chr1:183838507-183843438:-	0.782	0	ENSMUSG00000022995.9	Enah_(63)	alt_cassette	Enah
tls	striatum	chr1:192761579-192769617:+	-0.574	0	ENSMUSG00000026634.9	Angel2_2_s13e18	alt_end	Angel2
tls	striatum	chr1:53403605-53405289:-	0.581	0	ENSMUSG00000026095.6	Asnsd1_(1430)	alt_5	Asnsd1
tls	striatum	chr1:58477055-58477926:-	-1.027	0	ENSMUSG00000026034.10	Clk1_(869)	retained_int	Clk1
tls	striatum	chr1:58501483-58501989:-	-0.576	0	ENSMUSG00000026035.9	Ppil3_(334)	alt_5	Ppil3
tls	striatum	chr1:58587103-58592233:-	-0.773	0	ENSMUSG00000038174.8	Fam126b_(168)	alt_cassette	Fam126b
tls	striatum	chr1:66433642-66445962:+	0.58	0	ENSMUSG00000015222.10	Mtap2_(66)	alt_5	Mtap2
tls	striatum	chr1:7079000-7150972:+	-0.53	0	ENSMUSG00000051285.9	Pcmtd1_1_s0e8	alt_start	Pcmtd1
tls	striatum	chr1:75487643-75487762:-	0.563	0	ENSMUSG00000026211.10	Obsl1_(117)	retained_int	Obsl1
tls	striatum	chr1:83114651-83115270:+	-0.758	0	ENSMUSG00000026166.8	Ccl20_(617)	retained_int	Ccl20
tls	striatum	chr1:87690396-87714931:+	0.534	0.021	ENSMUSG00000036707.9	Cab39_(117)	alt_cassette	Cab39
tls	striatum	chr1:92975658-92981522:+	0.884	0	ENSMUSG00000026305.8	Lrrfip1_(39)	alt_cassette	Lrrfip1
tls	striatum	chr1:94837077-94844525:+	0.556	0	ENSMUSG00000026270.5	Capn10_1_s7e25	alt_end	Capn10
tls	striatum	chr2:104449129-104449247:+	-0.658	0.006	ENSMUSG00000027176.8	Cstf3_(116)	retained_int	Cstf3
tls	striatum	chr2:115690249-115693004:-	0.579	0.02	ENSMUSG00000027210.11	Meis2_(95)	alt_cassette	Meis2
tls	striatum	chr2:121147528-121153380:-	-0.799	0	ENSMUSG00000033526.9	Hisppd2a_(63)	alt_cassette	Ppip5k1
tls	striatum	chr2:131099856-131113209:+	-0.631	0	ENSMUSG00000037514.8	Pank2_(142)	complex	Pank2
tls	striatum	chr2:132359809-132390362:-	0.677	0	ENSMUSG00000027346.9	Prei4_3_s8e43	alt_end	Gpcpd1
tls	striatum	chr2:132382712-132390362:-	0.639	0	ENSMUSG00000027346.9	Prei4_(76)	alt_cassette	Gpcpd1
tls	striatum	chr2:140226714-140650817:+	0.536	0	ENSMUSG00000068205.7	Macrod2_1_s3e12	alt_end	Macrod2
tls	striatum	chr2:156373619-156376384:+	-0.517	0	ENSMUSG00000027628.4	0610011L14Rik_(143)	alt_cassette	0610011L14Rik
tls	striatum	chr2:170174963-170204222:-	0.811	0	ENSMUSG00000013523.7	Bcas1_2_s15e23	complex	Bcas1
tls	striatum	chr2:170204429-170212662:-	-1.476	0	ENSMUSG00000013523.7	Bcas1_(138)	alt_cassette	Bcas1
tls	striatum	chr2:174249649-174250107:+	-0.583	0.012	ENSMUSG00000016253.6	Th1l_(28)	alt_5	Th1l
tls	striatum	chr2:181236758-181242870:+	0.722	0	ENSMUSG00000000827.10	Tpd52l2_(60)	alt_cassette	Tpd52l2
tls	striatum	chr2:181255402-181281075:+	0.535	0	ENSMUSG00000000826.10	Dnajc5_(53)	alt_cassette	Dnajc5
tls	striatum	chr2:18215671-18313918:-	-0.511	0	ENSMUSG00000026740.6	Dnajc1_1_s1e13	complex	Dnajc1
tls	striatum	chr2:20211668-20451585:+	0.603	0	ENSMUSG00000036617.9	Etl4_(188)	alt_cassette	Etl4
tls	striatum	chr2:27192258-27281795:-	0.502	0.011	ENSMUSG00000009621.10	Vav2_(117)	alt_cassette	Vav2
tls	striatum	chr2:4929858-4933751:-	0.507	0	ENSMUSG00000026669.8	Mcm10_(87)	alt_cassette	Mcm10
tls	striatum	chr2:55290313-55447221:+	-0.745	0	ENSMUSG00000026824.5	Kcnj3_(217)	alt_cassette	Kcnj3
tls	striatum	chr2:76501101-76509753:-	-0.552	0.02	ENSMUSG00000002732.7	Fkbp7_1_s3e9	alt_end	Fkbp7
tls	striatum	chr2:76913065-76946419:-	-0.567	0	ENSMUSG00000044033.8	2610301F02Rik_(195)	alt_cassette	Ccdc141
tls	striatum	chr2:80461397-80464364:+	0.593	0	ENSMUSG00000027001.4	Dusp19_(559)	alt_5	Dusp19
tls	striatum	chr2:93872853-93955149:-	-0.554	0.016	ENSMUSG00000027195.4	Hsd17b12_1_s5e23	alt_end	Hsd17b12
tls	striatum	chr3:105468464-105470997:+	0.583	0	ENSMUSG00000040896.10	Kcnd3_(57)	alt_cassette	Kcnd3
tls	striatum	chr3:108195576-108195928:-	0.547	0	ENSMUSG00000068740.6	Celsr2_(350)	retained_int	Celsr2
tls	striatum	chr3:125107008-125386057:+	-0.664	0	ENSMUSG00000027971.9	Ndst4_1_s0e15	alt_start	Ndst4
tls	striatum	chr3:127276243-127286501:+	0.604	0.015	ENSMUSG00000051278.8	uc008rhf-1_(124)	alt_cassette	4930422G04Rik
tls	striatum	chr3:129308090-129335977:+	-0.646	0	ENSMUSG00000041220.6	Elovl6_(152)	alt_cassette	Elovl6
tls	striatum	chr3:135118341-135121762:+	0.536	0	ENSMUSG00000078578.3	Ube2d3_(44)	alt_cassette	Ube2d3
tls	striatum	chr3:136591583-136597992:+	-0.683	0	ENSMUSG00000028161.9	Ppp3ca_(30)	alt_cassette	Ppp3ca
tls	striatum	chr3:137612721-137644303:-	0.75	0	ENSMUSG00000028159.6	Dapp1_(134)	alt_cassette	Dapp1
tls	striatum	chr3:138628960-138678509:-	0.58	0	ENSMUSG00000028149.6	Rap1gds1_(147)	alt_cassette	Rap1gds1
tls	striatum	chr3:14606408-14607176:-	0.575	0	ENSMUSG00000078784.2	1810022K09Rik_(766)	retained_int	1810022K09Rik
tls	striatum	chr3:32913998-32979386:-	0.533	0	ENSMUSG00000027674.9	Pex5l_(105)	alt_cassette	Pex5l
tls	striatum	chr3:32979458-33041770:-	-0.544	0	ENSMUSG00000027674.9	Pex5l_(28)	alt_cassette	Pex5l
tls	striatum	chr3:41546611-41550469:+	-0.606	0.013	ENSMUSG00000025766.8	D3Ertd751e_1_s1e6	complex	D3Ertd751e
tls	striatum	chr3:54188475-54193281:+	0.543	0	ENSMUSG00000027750.9	Postn_1_s38e40	complex	Postn
tls	striatum	chr3:80493273-80495241:-	0.66	0	ENSMUSG00000033981.7	Gria2_(115)	alt_cassette	Gria2
tls	striatum	chr3:87791452-87796976:-	0.792	0	ENSMUSG00000004892.8	Bcan_1_s15e29	alt_end	Bcan
tls	striatum	chr3:88437289-88437421:+	0.62	0	ENSMUSG00000028059.7	Arhgef2_(130)	retained_int	Arhgef2
tls	striatum	chr3:88521392-88521523:+	-0.686	0.006	ENSMUSG00000028057.8	Rit1_(28)	alt_3	Rit1
tls	striatum	chr3:95087547-95091566:+	-0.515	0	ENSMUSG00000038712.9	4930504E06Rik_(177)	alt_cassette	Fam63a
tls	striatum	chr3:95741926-95748229:+	0.694	0	ENSMUSG00000015749.6	Anp32e_(35)	alt_3	Anp32e
tls	striatum	chr3:96684089-96684543:-	0.538	0	ENSMUSG00000028096.7	Gpr89_(97)	alt_5	Gpr89
tls	striatum	chr4:106350907-106351487:-	-0.51	0	ENSMUSG00000025413.7	Ttc4_1_s0e5	alt_start	Ttc4
tls	striatum	chr4:107520151-107523933:+	0.753	0	ENSMUSG00000028613.8	Lrp8_2_s17e23	complex	Lrp8
tls	striatum	chr4:108760090-108771107:-	0.691	0	ENSMUSG00000028559.10	Osbpl9_(39)	alt_cassette	Osbpl9
tls	striatum	chr4:11092594-11096856:+	0.519	0	ENSMUSG00000028211.5	Trp53inp1_(38)	alt_cassette	Trp53inp1
tls	striatum	chr4:116490622-116490866:+	-0.616	0	ENSMUSG00000028687.10	Mutyh_(201)	retained_int	Mutyh
tls	striatum	chr4:117704487-117780153:-	0.732	0	ENSMUSG00000028538.6	St3gal3_(48)	alt_cassette	St3gal3
tls	striatum	chr4:117780298-117807338:-	-0.621	0	ENSMUSG00000028538.6	St3gal3_(343)	alt_5	St3gal3
tls	striatum	chr4:124784770-124785587:+	-0.72	0.023	ENSMUSG00000028863.5	2310005N01Rik_1_s13e17	complex	Meaf6
tls	striatum	chr4:134481347-134482649:+	1.25	0	ENSMUSG00000037266.11	D4Wsu53e_(45)	alt_cassette	D4Wsu53e
tls	striatum	chr4:141190393-141195590:-	0.56	0	ENSMUSG00000028917.8	uc008voz-1_(60)	alt_cassette	Plekhm2
tls	striatum	chr4:144508697-144509287:+	-0.574	0	ENSMUSG00000066026.7	Dhrs3_(154)	alt_3	Dhrs3
tls	striatum	chr4:21796762-21797498:+	-0.635	0	ENSMUSG00000028248.6	uc008sdf-1_(734)	retained_int	Sfrs18
tls	striatum	chr4:33069972-33082776:+	0.511	0.006	ENSMUSG00000028278.8	Rragd_1_s0e5	alt_start	Rragd
tls	striatum	chr4:43178850-43258468:+	0.574	0	ENSMUSG00000028456.10	Unc13b_1_s17e85	alt_end	Unc13b
tls	striatum	chr4:44165425-44181114:-	0.656	0	ENSMUSG00000035696.9	Rnf38_(150)	alt_cassette	Rnf38
tls	striatum	chr4:56815598-56816467:+	0.51	0	ENSMUSG00000038827.5	BC026590_(87)	alt_3	BC026590
tls	striatum	chr4:59016370-59030541:+	0.52	0.039	ENSMUSG00000070972.6	Dnajc25_1_s0e5	alt_start	Dnajc25
tls	striatum	chr4:62313870-62350532:+	-0.667	0.013	ENSMUSG00000059810.10	Rgs3_1_s40e48	alt_end	Rgs3
tls	striatum	chr4:85845286-85880168:+	0.598	0	ENSMUSG00000066113.8	Adamtsl1_1_s9e19	alt_end	Adamtsl1
tls	striatum	chr4:88042047-88065602:-	0.546	0.041	ENSMUSG00000028497.5	Ptplad2_1_s11e16	alt_end	Ptplad2
tls	striatum	chr5:100396406-100407410:-	0.797	0	ENSMUSG00000000568.9	Hnrnpd_(57)	alt_cassette	Hnrnpd
tls	striatum	chr5:101275576-101275673:+	0.511	0	ENSMUSG00000029314.8	Agpat9_(95)	retained_int	Agpat9
tls	striatum	chr5:110771654-110771798:-	-0.509	0.019	ENSMUSG00000029503.9	P2rx2_(35)	alt_3	P2rx2
tls	striatum	chr5:114063320-114066625:-	0.523	0	ENSMUSG00000042190.6	Cmklr1_1_s0e10	complex	Cmklr1
tls	striatum	chr5:121917974-121937779:+	0.742	0	ENSMUSG00000029452.11	Tmem116_(105)	alt_cassette	Tmem116
tls	striatum	chr5:121943784-121967809:+	-0.714	0	ENSMUSG00000029452.11	Tmem116_1_s29e31	complex	Tmem116
tls	striatum	chr5:124195598-124199297:-	0.656	0	ENSMUSG00000029422.7	Rsrc2_(99)	alt_cassette	Rsrc2
tls	striatum	chr5:124765905-124770853:-	0.794	0	ENSMUSG00000038126.9	Mphosph9_(90)	alt_cassette	Mphosph9
tls	striatum	chr5:134855890-134858650:-	-0.768	0	ENSMUSG00000023079.7	Gtf2ird1_(57)	alt_cassette	Gtf2ird1
tls	striatum	chr5:14714598-14718856:+	-0.582	0	ENSMUSG00000061601.7	Pclo_(38)	alt_3	Pclo
tls	striatum	chr5:29691746-29704666:-	-0.65	0	ENSMUSG00000010721.8	Lmbr1_(608)	alt_3	Lmbr1
tls	striatum	chr5:31014375-31047594:+	-0.569	0.01	ENSMUSG00000029168.8	Dpysl5_(166)	alt_5	Dpysl5
tls	striatum	chr5:31492099-31492370:-	0.616	0	ENSMUSG00000029145.6	Eif2b4_(95)	alt_5	Eif2b4
tls	striatum	chr5:34070565-34072329:+	0.638	0	ENSMUSG00000054252.9	Fgfr3_(54)	alt_cassette	Fgfr3
tls	striatum	chr5:45834816-45838815:-	0.577	0	ENSMUSG00000015806.6	Qdpr_(97)	alt_cassette	Qdpr
tls	striatum	chr5:48900897-49280772:-	2.217	0	ENSMUSG00000029088.8	Kcnip4_1_s0e9	complex	Kcnip4
tls	striatum	chr5:52588242-52603389:+	-0.513	0.034	ENSMUSG00000087676.2	uc008xkj-1_2_s8e14	alt_end	9230114K14Rik
tls	striatum	chr5:73715086-73718902:-	0.623	0	ENSMUSG00000029153.8	Ociad2_(118)	alt_cassette	Ociad2
tls	striatum	chr5:9463034-9480717:+	0.536	0	ENSMUSG00000056004.9	9330182L06Rik_2_s42e46	alt_end	9330182L06Rik
tls	striatum	chr6:124713942-124717050:-	-1.201	0	ENSMUSG00000004267.10	Eno2_(134_223)	twin_cassett	Eno2
tls	striatum	chr6:125169655-125170067:+	0.846	0	ENSMUSG00000030337.10	Vamp1_(410)	retained_int	Vamp1
tls	striatum	chr6:125216544-125220340:+	-0.549	0.013	error	uc009duh-1_(1470)	alt_3	error
tls	striatum	chr6:128493359-128531624:-	-0.833	0	ENSMUSG00000047228.8	BC048546_1_s0e64	alt_start	BC048546
tls	striatum	chr6:143021214-143026782:-	0.791	0	ENSMUSG00000030279.8	5730419I09Rik_(125)	alt_cassette	5730419I09Rik
tls	striatum	chr6:146961040-146964744:+	0.939	0	ENSMUSG00000016487.9	Ppfibp1_(30)	alt_cassette	Ppfibp1
tls	striatum	chr6:149258899-149273926:+	0.523	0	ENSMUSG00000032712.10	2810474O19Rik_(74)	alt_cassette	2810474O19Rik
tls	striatum	chr6:22950179-22957294:+	-0.54	0.015	ENSMUSG00000068748.3	Ptprz1_(2546)	alt_5	Ptprz1
tls	striatum	chr6:25744674-25750284:-	0.525	0	ENSMUSG00000029676.8	Pot1a_(47)	alt_cassette	Pot1a
tls	striatum	chr6:38501518-38520509:+	0.881	0.045	ENSMUSG00000029823.9	Luc7l2_1_s1e14	complex	Luc7l2
tls	striatum	chr6:38501518-38520509:+	0.881	0	ENSMUSG00000029823.9	Luc7l2_1_s1e14	complex	Luc7l2
tls	striatum	chr6:39598485-39601603:-	0.524	0	ENSMUSG00000002413.8	Braf_(36)	alt_cassette	Braf
tls	striatum	chr6:5227927-5239012:-	0.647	0	ENSMUSG00000032667.10	Pon2_(94)	alt_cassette	Pon2
tls	striatum	chr6:83904755-83907502:+	0.568	0.035	ENSMUSG00000030016.7	Zfml_(69)	alt_cassette	Zfml
tls	striatum	chr6:8603535-8606361:-	0.523	0	ENSMUSG00000062995.5	Ica1_(63)	alt_cassette	Ica1
tls	striatum	chr6:86368926-86370317:+	0.776	0	ENSMUSG00000071337.4	Tia1_(33)	alt_cassette	Tia1
tls	striatum	chr6:87539000-87540594:-	0.595	0	ENSMUSG00000049409.7	Prokr1_(130)	alt_5	Prokr1
tls	striatum	chr6:87963692-87965625:-	-0.681	0	ENSMUSG00000079477.3	Rab7_(135)	alt_cassette	Rab7
tls	striatum	chr6:87963692-87995066:-	0.575	0	ENSMUSG00000079477.3	Rab7_1_s1e9	complex	Rab7
tls	striatum	chr6:93644169-93647187:-	0.534	0	ENSMUSG00000045095.9	Magi1_(32)	complex	Magi1
tls	striatum	chr6:97149315-97153467:-	-0.61	0	ENSMUSG00000030061.9	Uba3_(81)	alt_cassette	Uba3
tls	striatum	chr7:107794183-107802167:-	0.526	0	ENSMUSG00000030701.10	Plekhb1_(105)	alt_cassette	Plekhb1
tls	striatum	chr7:108392730-108398958:+	0.683	0	ENSMUSG00000030691.8	Fchsd2_(72)	alt_cassette	Fchsd2
tls	striatum	chr7:119475553-119490235:+	0.52	0	ENSMUSG00000038244.6	Mical2_(108)	alt_cassette	Mical2
tls	striatum	chr7:125671932-125673072:-	-0.601	0	ENSMUSG00000030652.4	Coq7_(1138)	retained_int	Coq7
tls	striatum	chr7:125992068-125996423:-	0.62	0	ENSMUSG00000030980.10	2310008H09Rik_(69)	alt_cassette	2310008H09Rik
tls	striatum	chr7:133616608-133618509:-	0.501	0	ENSMUSG00000030733.8	Sh2b1_1_s1e6	complex	Sh2b1
tls	striatum	chr7:133921467-133921820:+	-0.941	0	ENSMUSG00000042675.9	Ypel3_(44)	alt_cassette	Ypel3
tls	striatum	chr7:134377000-134378777:+	-0.529	0.013	ENSMUSG00000045598.9	Zfp553_(30)	alt_5	Zfp553
tls	striatum	chr7:135116264-135119422:+	-1.973	0	ENSMUSG00000030795.12	Fus_(35)	alt_cassette	Fus
tls	striatum	chr7:135116284-135117913:+	-1.001	0	ENSMUSG00000030795.12	Fus_(1627)	retained_int	Fus
tls	striatum	chr7:149171937-149173656:+	0.639	0	ENSMUSG00000053046.8	Brsk2_(32)	alt_cassette	Brsk2
tls	striatum	chr7:150772416-150774397:-	0.614	0	ENSMUSG00000010755.9	Cars_(89)	alt_cassette	Cars
tls	striatum	chr7:16868179-16869640:-	-1.021	0.046	ENSMUSG00000041375.11	Ccdc9_(45)	alt_5	Ccdc9
tls	striatum	chr7:28970455-28970852:+	-0.501	0	ENSMUSG00000002409.10	Dyrk1b_(119)	alt_3	Dyrk1b
tls	striatum	chr7:31684717-31685656:-	0.78	0	ENSMUSG00000036634.8	Mag_(45)	alt_cassette	Mag
tls	striatum	chr7:6379866-6393578:+	-0.504	0	ENSMUSG00000090824.1	Olfr1344_2_s7e14	alt_end	Olfr1344
tls	striatum	chr7:67133613-67140312:-	0.941	0	ENSMUSG00000000948.9	Snrpn_(20)	alt_cassette	Snrpn
tls	striatum	chr7:91782919-91827819:-	0.509	0	ENSMUSG00000030629.7	Zfand6_(161)	alt_cassette	Zfand6
tls	striatum	chr7:97540963-97543672:+	-0.508	0	ENSMUSG00000030616.7	Sytl2_(93)	alt_cassette	Sytl2
tls	striatum	chr8:108223391-108223760:-	0.67	0	ENSMUSG00000038000.8	Acd_(152)	alt_cassette	Acd
tls	striatum	chr8:108716383-108717050:+	-0.559	0	ENSMUSG00000031904.4	Slc7a6_(665)	retained_int	Slc7a6
tls	striatum	chr8:11556095-11561417:+	0.501	0	ENSMUSG00000045969.6	Ing1_(949)	alt_5	Ing1
tls	striatum	chr8:124963652-124964081:-	-0.665	0	ENSMUSG00000006517.4	Mvd_(103)	alt_cassette	Mvd
tls	striatum	chr8:23584052-23586977:-	-0.505	0	ENSMUSG00000031534.8	AI316807_(59)	alt_cassette	AI316807
tls	striatum	chr8:32346882-32371827:+	0.543	0	ENSMUSG00000046152.10	Fut10_2_s9e13	alt_end	Fut10
tls	striatum	chr8:3634123-3635446:+	0.524	0	ENSMUSG00000004626.8	Stxbp2_(149)	alt_cassette	Stxbp2
tls	striatum	chr8:38626317-39015917:-	-0.529	0	ENSMUSG00000039539.6	Sgcz_(102,88)	twin_cassett	Sgcz
tls	striatum	chr8:46821556-46830773:+	0.707	0	ENSMUSG00000031626.9	Sorbs2_(93)	alt_cassette	Sorbs2
tls	striatum	chr8:63372657-63375534:+	-0.641	0	ENSMUSG00000038005.8	2700029M09Rik_(190)	alt_cassette	2700029M09Rik
tls	striatum	chr8:72828575-72830418:+	0.543	0	ENSMUSG00000055681.8	Cope_(101)	alt_cassette	Cope
tls	striatum	chr8:73435807-73436432:+	-0.515	0	ENSMUSG00000019261.2	Mtap1s_2_s8e11	complex	Mtap1s
tls	striatum	chr8:74204696-74204781:+	-0.586	0.019	ENSMUSG00000031805.10	Insl3_(83)	retained_int	Jak3
tls	striatum	chr8:86097770-86098377:-	-0.613	0	ENSMUSG00000031708.9	Gpsn2_(52)	alt_cassette	Tecr
tls	striatum	chr8:86651793-86652468:+	-0.65	0	ENSMUSG00000012889.8	Podnl1_(673)	retained_int	Podnl1
tls	striatum	chr8:87226569-87226710:+	0.778	0	ENSMUSG00000034041.4	Lyl1_(32)	alt_5	Lyl1
tls	striatum	chr8:88198029-88224823:-	0.522	0	ENSMUSG00000036902.8	Neto2_1_s0e5	alt_start	Neto2
tls	striatum	chr8:88420436-88425775:+	0.685	0	ENSMUSG00000036879.8	Phkb_(89)	alt_cassette	Phkb
tls	striatum	chr8:93653704-93654940:-	-0.79	0	ENSMUSG00000031667.9	Aktip_(37)	alt_3	Aktip
tls	striatum	chr9:102528676-102532093:+	-0.581	0	ENSMUSG00000035048.7	Anapc13_(340)	alt_5	Anapc13
tls	striatum	chr9:107479389-107480679:+	-0.65	0	ENSMUSG00000010051.7	Hyal3_(774)	alt_3	Hyal1
tls	striatum	chr9:107659323-107662652:-	0.582	0	ENSMUSG00000032580.5	Rbm5_(74)	alt_cassette	Rbm5
tls	striatum	chr9:107662180-107662652:-	-0.643	0	ENSMUSG00000032580.5	Rbm5_(470)	retained_int	Rbm5
tls	striatum	chr9:108417364-108417437:+	-0.521	0	ENSMUSG00000032604.8	Qars_(71)	retained_int	Qars
tls	striatum	chr9:112088273-112090093:-	0.617	0	ENSMUSG00000032503.10	Arpp21_(38)	alt_cassette	Arpp21
tls	striatum	chr9:115939948-115983465:+	-0.705	0.015	ENSMUSG00000056880.5	Gadl1_1_s27e32	alt_end	Gadl1
tls	striatum	chr9:118446041-118448015:+	0.574	0	ENSMUSG00000038708.8	Golga4_(84)	alt_cassette	Golga4
tls	striatum	chr9:120082493-120090602:+	0.767	0	ENSMUSG00000032517.8	Mobp_2_s9e15	alt_end	Mobp
tls	striatum	chr9:18260018-18261244:-	0.641	0.009	ENSMUSG00000074500.4	uc009ogs-1_3_s20e24	alt_end	Zfp558
tls	striatum	chr9:26837759-26889990:+	-0.675	0	ENSMUSG00000035024.8	Ncapd3_1_s0e53	alt_start	Ncapd3
tls	striatum	chr9:44495781-44496699:-	-0.543	0	ENSMUSG00000048537.8	Phldb1_(33)	alt_cassette	Phldb1
tls	striatum	chr9:44581867-44590183:+	0.742	0	ENSMUSG00000002031.4	1500035H01Rik_(77)	alt_cassette	Ift46
tls	striatum	chr9:45734911-45735657:+	-0.542	0	ENSMUSG00000035382.7	Pcsk7_(82)	alt_cassette	Pcsk7
tls	striatum	chr9:48282618-48283224:-	-0.545	0	ENSMUSG00000032026.6	Rexo2_(385)	alt_3	Rexo2
tls	striatum	chr9:54547190-54547528:+	-0.911	0	ENSMUSG00000032285.9	Dnaja4_1_s0e4	alt_start	Dnaja4
tls	striatum	chr9:57106764-57110236:-	0.598	0.035	ENSMUSG00000032300.5	1700017B05Rik_(184)	alt_cassette	1700017B05Rik
tls	striatum	chr9:58047790-58049087:-	0.643	0.019	ENSMUSG00000051243.6	Islr2_(190)	alt_cassette	Islr2
tls	striatum	chr9:58077893-58078297:-	0.656	0	ENSMUSG00000036986.9	Pml_(277)	alt_3	Pml
tls	striatum	chr9:59488903-59496636:+	0.571	0	ENSMUSG00000025237.8	Parp6_(70)	alt_cassette	Parp6
tls	striatum	chr9:69851474-69854870:+	-0.798	0	ENSMUSG00000011958.11	Bnip2_(36)	alt_cassette	Bnip2
tls	striatum	chr9:70324475-70351265:-	0.543	0	ENSMUSG00000032217.6	Rnf111_(63)	alt_cassette	Rnf111
tls	striatum	chr9:75041944-75045449:+	-0.633	0	ENSMUSG00000034593.10	Myo5a_(75)	alt_cassette	Myo5a
tls	striatum	chr9:80140324-80146952:+	-0.583	0	ENSMUSG00000033577.10	Myo6_(27_39)	twin_cassett	Myo6
tls	striatum	chr9:83004036-83004599:-	-0.664	0.013	ENSMUSG00000066456.6	Hmgn3_(561)	retained_int	Hmgn3
tls	striatum	chr9:96188141-96195383:+	-0.551	0	ENSMUSG00000032411.8	Tfdp2_(48)	alt_cassette	Tfdp2
tls	striatum	chr9:99438178-99469020:-	0.644	0	ENSMUSG00000032468.5	Armc8_(77)	alt_cassette	Armc8
tls	striatum	chrX:102583275-102586814:-	1.045	0	ENSMUSG00000087620.1	uc009uax-1_(74)	alt_cassette	5330434G04Rik
tls	striatum	chrX:110412544-110669856:+	0.531	0	ENSMUSG00000025592.10	Dach2_1_s5e15	complex	Dach2
tls	striatum	chrX:132749102-132749505:-	-0.606	0	ENSMUSG00000050071.8	Bex1_(41)	alt_5	Bex1
tls	striatum	chrX:148358104-148359204:+	0.556	0	ENSMUSG00000025261.9	Huwe1_(44)	complex	Huwe1
tls	striatum	chrX:45976985-45982449:+	0.63	0	ENSMUSG00000031105.9	Slc25a14_(236)	alt_cassette	Slc25a14
tls	striatum	chrX:54640570-54641237:-	0.623	0.018	ENSMUSG00000031134.9	Rbmx_(665)	retained_int	Rbmx
tls	striatum	chrX:61526284-61529974:-	0.671	0	ENSMUSG00000046699.8	Slitrk4_(72)	alt_cassette	Slitrk4
tls	striatum	chrX:71533852-71534443:+	-1.009	0	ENSMUSG00000009995.10	Taz_(53)	alt_cassette	Taz
tls	striatum	chrX:7780941-7782711:-	0.512	0	ENSMUSG00000031169.7	Porcn_(122)	alt_cassette	Porcn
tls	striatum	chrX:91480464-91480559:+	0.53	0	ENSMUSG00000043929.10	Klhl15_(93)	retained_int	Klhl15
tls	striatum	chrX:97690537-97711340:+	0.543	0	ENSMUSG00000031221.6	Igbp1_1_s3e13	alt_end	Igbp1
tls	striatum	chrX:98497770-98502414:+	-0.514	0	ENSMUSG00000031302.9	Nlgn3_(60)	alt_cassette	Nlgn3
tls	striatum	chrX:98612649-98614154:-	-0.552	0.037	ENSMUSG00000031310.10	Zmym3_(521)	alt_3	Zmym3
tls	striatum	chrX:98835661-98838344:+	-0.624	0	ENSMUSG00000034160.7	Ogt_(29)	alt_3	Ogt

## Sheet: TDP-43 Striatum
rbp	cell_type	location	sep_score	q_value	gene_id	old_splice_annotation	splice_type	gene_name
tdp43	striatum	chr10:101621712-101840785:+	-0.56	0.03	ENSMUSG00000019888.8	Mgat4c_1_s0e9	alt_start	Mgat4c
tdp43	striatum	chr10:115854923-115910241:-	0.546	0	ENSMUSG00000054934.4	Kcnmb4_1_s1e8	alt_end	Kcnmb4
tdp43	striatum	chr10:116715223-116726195:-	1.197	0	ENSMUSG00000069515.5	Lyz1_1_s3e16	alt_end	Lyz1
tdp43	striatum	chr10:116715777-116729924:-	-1.068	0.009	ENSMUSG00000069515.5	Lyz1_1_s0e13	alt_start	Lyz1
tdp43	striatum	chr10:119512535-119524007:+	-0.514	0	ENSMUSG00000034813.10	Grip1_2_s57e62	alt_end	Grip1
tdp43	striatum	chr10:120808259-120811445:+	0.762	0	ENSMUSG00000034707.6	Gns_(31)	alt_3	Gns
tdp43	striatum	chr10:122583974-122600669:-	0.648	0	ENSMUSG00000020124.8	Usp15_1_s11e19	complex	Usp15
tdp43	striatum	chr10:126526414-126527482:+	-0.793	0	ENSMUSG00000025422.7	Agap2_(60)	alt_cassette	Agap2
tdp43	striatum	chr10:126760886-126762174:+	0.561	0	ENSMUSG00000040345.8	Arhgap9_(115)	alt_cassette	Arhgap9
tdp43	striatum	chr10:126837185-126881331:+	0.607	0.015	ENSMUSG00000025404.8	R3hdm2_1_s0e5	alt_start	R3hdm2
tdp43	striatum	chr10:127528832-127545949:+	0.762	0	ENSMUSG00000040054.8	Baz2a_(85)	alt_cassette	Baz2a
tdp43	striatum	chr10:127928820-127929114:-	-0.505	0	ENSMUSG00000090841.1	Myl6_(292)	retained_int	Myl6
tdp43	striatum	chr10:128391127-128394676:+	-0.671	0	ENSMUSG00000025348.7	Itga7_(113)	alt_cassette	Itga7
tdp43	striatum	chr10:20199544-20444502:-	-0.505	0	ENSMUSG00000019990.8	Pde7b_1_s0e7	alt_start	Pde7b
tdp43	striatum	chr10:20778056-20792348:+	-0.568	0.031	ENSMUSG00000019986.9	Ahi1_(256)	alt_cassette	Ahi1
tdp43	striatum	chr10:22027104-22041571:+	1.29	0.009	error	uc007epl-1_1_s3e8	alt_end	error
tdp43	striatum	chr10:23505810-23506569:-	-0.662	0	ENSMUSG00000061983.5	Rps12_(757)	retained_int	Rps12
tdp43	striatum	chr10:31052775-31060945:-	-0.738	0	ENSMUSG00000000296.6	Tpd52l1_(61)	alt_cassette	Tpd52l1
tdp43	striatum	chr10:31414137-31670924:-	0.518	0	ENSMUSG00000075259.3	Nkain2_1_s7e12	alt_end	Nkain2
tdp43	striatum	chr10:33639181-33647308:-	0.634	0.029	ENSMUSG00000039531.6	Zufsp_(101)	complex	Zufsp
tdp43	striatum	chr10:41465727-41529378:-	-0.729	0.013	ENSMUSG00000019813.8	2410017P07Rik_(67)	alt_cassette	Cep57l1
tdp43	striatum	chr10:42146393-42174113:-	0.837	0	ENSMUSG00000038302.8	Lace1_(52)	alt_cassette	Lace1
tdp43	striatum	chr10:51200747-51201372:+	1.322	0	ENSMUSG00000089672.2	Gp49a_(285)	alt_cassette	Gp49a
tdp43	striatum	chr10:51200747-51201472:+	1.753	0	ENSMUSG00000089672.2	Gp49a_(99)	complex	Gp49a
tdp43	striatum	chr10:5299010-5302787:+	0.587	0	ENSMUSG00000019769.9	uc007egt-1_(69)	alt_cassette	Syne1
tdp43	striatum	chr10:61933863-61949426:-	0.602	0	ENSMUSG00000020078.8	Vps26a_(150)	alt_cassette	Vps26a
tdp43	striatum	chr10:61957854-61970390:-	1.192	0	ENSMUSG00000020077.8	Srgn_(145)	alt_cassette	Srgn
tdp43	striatum	chr10:66558872-66652483:+	-0.659	0	ENSMUSG00000037876.9	uc007flu-1_1_s0e7	alt_start	Jmjd1c
tdp43	striatum	chr10:67000928-67001028:+	-0.963	0.009	ENSMUSG00000037868.8	Egr2_(98)	retained_int	Egr2
tdp43	striatum	chr10:68997032-69413699:+	-0.694	0.034	ENSMUSG00000069601.5	Ank3_1_s1e66	complex	Ank3
tdp43	striatum	chr10:69413806-69418673:+	0.537	0	ENSMUSG00000069601.5	Ank3_(33)	alt_cassette	Ank3
tdp43	striatum	chr10:69443142-69444864:+	-0.594	0	ENSMUSG00000069601.5	Ank3_(27)	alt_cassette	Ank3
tdp43	striatum	chr10:72562089-73285007:+	-0.678	0	ENSMUSG00000046980.7	Pcdh15_1_s0e9	alt_start	Pcdh15
tdp43	striatum	chr10:75782331-75790446:-	0.931	0	ENSMUSG00000020231.8	Dip2a_(117)	alt_cassette	Dip2a
tdp43	striatum	chr10:78993517-78996368:-	0.505	0	ENSMUSG00000052151.5	Ppap2c_(105)	alt_cassette	Ppap2c
tdp43	striatum	chr10:79321569-79321816:+	0.631	0	ENSMUSG00000006498.9	Ptbp1_(119)	alt_3	Ptbp1
tdp43	striatum	chr10:79323694-79325214:+	-0.521	0	ENSMUSG00000006498.9	Ptbp1_5_s19e24	complex	Ptbp1
tdp43	striatum	chr10:79455325-79457096:+	0.728	0	ENSMUSG00000004665.4	Cnn2_1_s7e14	complex	Cnn2
tdp43	striatum	chr10:79599435-79599619:-	1.17	0	ENSMUSG00000035640.11	Dos_(54)	alt_cassette	Dos
tdp43	striatum	chr10:79796879-79797854:+	-0.838	0.012	ENSMUSG00000035504.10	Reep6_(81)	alt_cassette	Reep6
tdp43	striatum	chr10:85485075-85487312:+	0.542	0	ENSMUSG00000001786.8	Fbxo7_(151)	complex	Fbxo7
tdp43	striatum	chr10:87321911-87327475:+	0.937	0	ENSMUSG00000020053.11	Igf1_1_s0e5	alt_start	Igf1
tdp43	striatum	chr10:87378094-87394538:+	0.723	0	ENSMUSG00000020053.11	Igf1_2_s9e13	alt_end	Igf1
tdp43	striatum	chr10:87935525-87935649:+	0.529	0	ENSMUSG00000020059.3	Sycp3_(122)	retained_int	Sycp3
tdp43	striatum	chr10:90039462-90357843:+	-0.597	0	ENSMUSG00000058589.6	uc007gtd-1_1_s0e9	alt_start	Anks1b
tdp43	striatum	chr10:90615925-90621492:-	0.51	0	ENSMUSG00000019961.9	Tmpo_(120)	alt_cassette	Tmpo
tdp43	striatum	chr11:100557525-100559470:-	0.854	0	ENSMUSG00000017830.8	Dhx58_(191)	alt_cassette	Dhx58
tdp43	striatum	chr11:100818050-100831303:-	-0.571	0	ENSMUSG00000004044.8	Ptrf_1_s1e6	alt_end	Ptrf
tdp43	striatum	chr11:100879878-100881787:+	0.529	0	ENSMUSG00000019302.9	Atp6v0a1_(79)	alt_cassette	Atp6v0a1
tdp43	striatum	chr11:100933356-100935246:+	1.141	0	ENSMUSG00000001751.8	Naglu_2_s5e10	complex	Naglu
tdp43	striatum	chr11:102171890-102172693:-	1.031	0	ENSMUSG00000020923.10	Ubtf_(111)	alt_cassette	Ubtf
tdp43	striatum	chr11:106616365-106622496:+	-1.227	0	ENSMUSG00000040528.7	Gm885_(112)	alt_cassette	Gm885
tdp43	striatum	chr11:106638875-106640397:-	0.504	0.005	ENSMUSG00000020718.6	Polg2_(124)	complex	Polg2
tdp43	striatum	chr11:109835132-109836303:-	0.652	0	ENSMUSG00000020620.8	Abca8b_(186)	alt_cassette	Abca8b
tdp43	striatum	chr11:114529923-114530094:+	-0.641	0.011	ENSMUSG00000057322.6	Rpl38_(16)	alt_5	Rpl38
tdp43	striatum	chr11:115470410-115470684:-	0.523	0	ENSMUSG00000020743.9	Slc25a19_1_s24e28	complex	Mif4gd
tdp43	striatum	chr11:115796769-115813301:+	0.85	0	ENSMUSG00000020755.3	Sap30bp_(48)	alt_cassette	Sap30bp
tdp43	striatum	chr11:11607907-11654009:+	0.641	0	ENSMUSG00000018654.10	Ikzf1_(261)	alt_cassette	Ikzf1
tdp43	striatum	chr11:117671117-117673862:+	0.915	0	ENSMUSG00000017718.8	Afmid_(89)	alt_3	Afmid
tdp43	striatum	chr11:117693763-117693841:+	-0.584	0	ENSMUSG00000017718.8	Afmid_(76)	retained_int	Afmid
tdp43	striatum	chr11:118279120-118280243:-	0.553	0	ENSMUSG00000025575.8	Cant1_(1121)	retained_int	Cant1
tdp43	striatum	chr11:11851662-11867534:-	0.67	0	ENSMUSG00000020176.10	Grb10_(165)	alt_cassette	Grb10
tdp43	striatum	chr11:119330374-119331445:+	-1.601	0	ENSMUSG00000070327.6	uc007mqq-1_(1069)	retained_int	Rnf213
tdp43	striatum	chr11:120151500-120151741:+	0.606	0	ENSMUSG00000039741.9	Bahcc1_(239)	retained_int	Bahcc1
tdp43	striatum	chr11:120573209-120575006:-	-0.797	0	ENSMUSG00000025144.10	Stra13_(273)	alt_cassette	Stra13
tdp43	striatum	chr11:120825220-120829308:-	-0.67	0	ENSMUSG00000025162.10	Csnk1d_(63)	alt_cassette	Csnk1d
tdp43	striatum	chr11:16895338-16952206:-	-0.611	0	ENSMUSG00000020120.9	Plek_1_s0e5	alt_start	Plek
tdp43	striatum	chr11:20592591-20598315:-	-0.565	0	ENSMUSG00000049659.7	Aftph_(1561)	alt_5	Aftph
tdp43	striatum	chr11:29999394-30009088:-	-0.681	0	ENSMUSG00000020315.11	Spnb2_1_s66e76	alt_end	Spnb2
tdp43	striatum	chr11:32127949-32129879:+	-0.609	0	ENSMUSG00000020287.9	Mpg_1_s3e8	complex	Mpg
tdp43	striatum	chr11:32488950-32489409:+	-0.642	0	ENSMUSG00000020272.8	Stk10_(127)	alt_3	Stk10
tdp43	striatum	chr11:32580302-32611771:+	-0.566	0	ENSMUSG00000020271.10	Fbxw11_1_s5e9	complex	Fbxw11
tdp43	striatum	chr11:33229544-33341802:-	0.548	0	ENSMUSG00000040594.11	Ranbp17_(118)	alt_cassette	Ranbp17
tdp43	striatum	chr11:34126863-34173668:-	-0.593	0.01	ENSMUSG00000020143.9	Dock2_1_s68e107	alt_end	Dock2
tdp43	striatum	chr11:36198830-36757745:-	-0.61	0	ENSMUSG00000049336.9	Odz2_1_s0e7	alt_start	Odz2
tdp43	striatum	chr11:43233910-43234608:-	-0.826	0	ENSMUSG00000020415.10	Pttg1_(696)	retained_int	Pttg1
tdp43	striatum	chr11:4602223-4604160:-	-0.802	0.015	ENSMUSG00000059534.8	1110020P15Rik_(86)	alt_cassette	Uqcr10
tdp43	striatum	chr11:4810762-4812784:+	-0.618	0	ENSMUSG00000034274.4	Thoc5_(36)	alt_cassette	Thoc5
tdp43	striatum	chr11:48718157-48805505:-	-0.902	0	ENSMUSG00000048852.7	Tgtp_1_s1e10	alt_end	Gm12185
tdp43	striatum	chr11:48900646-48948889:+	0.771	0	ENSMUSG00000078920.2	Ifi47_1_s3e14	alt_end	Ifi47
tdp43	striatum	chr11:49477217-49477871:+	-0.597	0.015	ENSMUSG00000064057.6	Scgb3a1_(105)	alt_cassette	Scgb3a1
tdp43	striatum	chr11:4954133-4962157:-	0.509	0	ENSMUSG00000034201.7	Gas2l1_3_s11e16	alt_end	Gas2l1
tdp43	striatum	chr11:49770718-49772102:+	-0.52	0.033	ENSMUSG00000020374.10	Rasgef1c_(123)	alt_cassette	Rasgef1c
tdp43	striatum	chr11:51080833-51085301:+	0.558	0	ENSMUSG00000020385.10	Clk4_(59)	alt_cassette	Clk4
tdp43	striatum	chr11:53583579-53584785:+	0.644	0	ENSMUSG00000018899.9	Irf1_1_s0e5	alt_start	Irf1
tdp43	striatum	chr11:54722621-54723604:+	1.048	0	ENSMUSG00000018339.5	Gpx3_2_s10e15	complex	Gpx3
tdp43	striatum	chr11:57102997-57131167:+	-0.925	0	ENSMUSG00000020524.10	Gria1_(115_115)	mutually_exc	Gria1
tdp43	striatum	chr11:58013281-58032965:+	-0.807	0	ENSMUSG00000069874.5	Iigp2_1_s1e5	complex	Irgm2
tdp43	striatum	chr11:58019621-58019820:+	1.193	0	ENSMUSG00000078853.2	Iigp2_(56)	complex	Igtp
tdp43	striatum	chr11:58019867-58036100:+	0.9	0	ENSMUSG00000069874.5	Iigp2_1_s8e15	alt_end	Irgm2
tdp43	striatum	chr11:5879724-5882503:-	-0.512	0	ENSMUSG00000057897.7	Camk2b_(45)	alt_cassette	Camk2b
tdp43	striatum	chr11:59621417-59623201:-	0.565	0	ENSMUSG00000032633.6	Flcn_(39)	alt_5	Flcn
tdp43	striatum	chr11:60044639-60055319:-	0.565	0	ENSMUSG00000000538.11	Tom1l2_(60)	alt_cassette	Tom1l2
tdp43	striatum	chr11:6217083-6234535:+	-0.756	0	ENSMUSG00000020456.10	Ogdh_2_s13e17	complex	Ogdh
tdp43	striatum	chr11:62214769-62217300:-	0.752	0	ENSMUSG00000018501.10	Ncor1_(27)	alt_cassette	Ncor1
tdp43	striatum	chr11:6419126-6420745:-	0.506	0	ENSMUSG00000020437.6	Myo1g_(63)	alt_3	Myo1g
tdp43	striatum	chr11:64816952-64821564:-	1.075	0	ENSMUSG00000033389.9	AU040829_(52)	alt_cassette	Arhgap44
tdp43	striatum	chr11:69404264-69404851:+	-0.628	0	ENSMUSG00000059552.6	Trp53_(95)	alt_3	Trp53
tdp43	striatum	chr11:69478868-69479004:-	-0.98	0	ENSMUSG00000018774.7	Cd68_(26)	alt_5	Cd68
tdp43	striatum	chr11:69479005-69479522:-	0.633	0.013	ENSMUSG00000018774.7	Cd68_(434)	alt_cassette	Cd68
tdp43	striatum	chr11:72994310-72994589:+	-0.598	0	ENSMUSG00000040158.6	Tax1bp3_(277)	retained_int	Tax1bp3
tdp43	striatum	chr11:76277792-76300038:-	-1.016	0	ENSMUSG00000017631.10	Abr_1_s0e20	alt_start	Abr
tdp43	striatum	chr11:77332339-77352107:+	-0.579	0	ENSMUSG00000000686.11	1300007F04Rik_1_s3e7	alt_end	Abhd15
tdp43	striatum	chr11:77974050-77974294:-	-0.711	0	ENSMUSG00000017386.4	Traf4_(242)	retained_int	Traf4
tdp43	striatum	chr11:78004937-78005133:+	0.648	0	ENSMUSG00000002059.11	Rab34_(35)	alt_3	Rab34
tdp43	striatum	chr11:78780976-78784839:-	0.541	0	ENSMUSG00000001123.9	Lgals9_(36)	alt_cassette	Lgals9
tdp43	striatum	chr11:78781535-78784818:-	-1.479	0	ENSMUSG00000001123.9	Lgals9_(93)	alt_cassette	Lgals9
tdp43	striatum	chr11:80202832-80204832:+	0.762	0	ENSMUSG00000017421.10	Zfp207_(48)	alt_cassette	Zfp207
tdp43	striatum	chr11:80785116-81781898:-	-0.622	0	ENSMUSG00000020704.7	Accn1_1_s0e5	alt_start	Accn1
tdp43	striatum	chr11:82765697-82769764:+	0.58	0.008	ENSMUSG00000054404.6	Slfn5_(66)	alt_cassette	Slfn5
tdp43	striatum	chr11:83852823-83854299:+	-0.78	0	ENSMUSG00000034940.8	Ap1gbp1_(36)	alt_cassette	Synrg
tdp43	striatum	chr11:86020793-86097735:+	1.092	0	ENSMUSG00000085208.3	uc007ksg-1_1_s3e15	alt_end	4632419I22Rik
tdp43	striatum	chr11:86922806-86929646:+	0.643	0.009	ENSMUSG00000020492.5	1110001A07Rik_(40)	alt_3	Fam33a
tdp43	striatum	chr11:87403320-87403510:+	-0.542	0.012	ENSMUSG00000020486.11	Sept4_(52)	alt_3	2015-09-04
tdp43	striatum	chr11:88805185-88808459:-	0.541	0	ENSMUSG00000000278.9	Scpep1_(156)	alt_cassette	Scpep1
tdp43	striatum	chr11:90111029-90139758:+	-0.527	0	ENSMUSG00000003948.9	Mmd_1_s5e20	alt_end	Mmd
tdp43	striatum	chr11:93747730-93766472:+	-0.503	0.038	ENSMUSG00000059474.6	Mbtd1_(52)	alt_cassette	Mbtd1
tdp43	striatum	chr11:94235348-94236035:-	-0.933	0	ENSMUSG00000020865.9	Abcc3_(207)	alt_5	Abcc3
tdp43	striatum	chr11:95690069-95691885:+	-0.526	0	ENSMUSG00000050860.5	Phospho1_(117)	alt_3	Phospho1
tdp43	striatum	chr11:97010929-97011362:-	-0.646	0.009	ENSMUSG00000038517.8	Tbkbp1_1_s0e4	alt_start	Tbkbp1
tdp43	striatum	chr11:98854619-98855098:-	0.637	0.019	ENSMUSG00000020914.10	Top2a_(87)	alt_3	Top2a
tdp43	striatum	chr12:103564102-103628881:+	-0.557	0	ENSMUSG00000044456.10	Rin3_2_s7e24	alt_end	Rin3
tdp43	striatum	chr12:104333347-104342819:+	0.673	0	ENSMUSG00000021198.9	9030205A07Rik_(66)	alt_cassette	Unc79
tdp43	striatum	chr12:104674892-104675659:+	0.635	0	ENSMUSG00000064215.7	D12Ertd647e_(59)	alt_3	Ifi27l1
tdp43	striatum	chr12:105455078-105476147:+	1.321	0	ENSMUSG00000066363.5	Serpina3f_1_s0e18	alt_start	Serpina3f
tdp43	striatum	chr12:109874094-109886524:+	-0.908	0	ENSMUSG00000021262.8	Evl_(136)	alt_cassette	Evl
tdp43	striatum	chr12:113870936-113871300:+	-0.659	0	ENSMUSG00000011148.6	Adssl1_(68)	alt_3	Adssl1
tdp43	striatum	chr12:16995453-17000258:-	-1.146	0	ENSMUSG00000045679.7	Pqlc3_1_s9e16	alt_end	Pqlc3
tdp43	striatum	chr12:21260328-21263870:+	1.006	0	ENSMUSG00000052632.8	Ddef2_(135)	alt_cassette	Asap2
tdp43	striatum	chr12:25189899-25194318:+	0.723	0	ENSMUSG00000059669.7	Taf1b_(98)	alt_cassette	Taf1b
tdp43	striatum	chr12:25723415-25735959:+	0.519	0	ENSMUSG00000036333.9	C330002I19Rik_(114)	alt_cassette	Kidins220
tdp43	striatum	chr12:27135640-27138882:-	-1.783	0	ENSMUSG00000020641.8	Rsad2_(435)	alt_cassette	Rsad2
tdp43	striatum	chr12:3772726-3779639:+	-0.741	0	ENSMUSG00000071454.6	Dtnb_1_s38e40	complex	Dtnb
tdp43	striatum	chr12:41452390-41514814:+	0.539	0	ENSMUSG00000035954.8	Dock4_1_s36e66	alt_end	Dock4
tdp43	striatum	chr12:45667399-45669530:+	-0.76	0	ENSMUSG00000020598.8	Nrcam_(30)	alt_cassette	Nrcam
tdp43	striatum	chr12:53011080-53015961:-	-0.548	0	ENSMUSG00000035181.5	Heatr5a_(27)	alt_cassette	Heatr5a
tdp43	striatum	chr12:60238773-60247833:+	0.538	0	ENSMUSG00000021000.7	Ctage5_(72)	alt_cassette	Ctage5
tdp43	striatum	chr12:72227384-72237541:-	-0.794	0.015	ENSMUSG00000021079.8	Timm9_(86)	alt_cassette	Timm9
tdp43	striatum	chr12:76495051-76502442:+	-0.918	0	ENSMUSG00000046768.7	Rhoj_1_s7e12	alt_end	Rhoj
tdp43	striatum	chr12:81577175-81581441:+	0.902	0	ENSMUSG00000032705.8	Exdl2_(127)	alt_cassette	Exd2
tdp43	striatum	chr12:83718024-83752795:+	-0.59	0	ENSMUSG00000021219.9	Rgs6_1_s0e5	alt_start	Rgs6
tdp43	striatum	chr12:85350460-85355147:+	0.577	0	ENSMUSG00000072949.4	Acot1_1_s0e4	alt_start	Acot1
tdp43	striatum	chr12:88287992-88293693:+	-0.523	0	ENSMUSG00000034157.5	2310044G17Rik_1_s0e6	complex	2310044G17Rik
tdp43	striatum	chr12:8938554-8941672:+	1.053	0	ENSMUSG00000020585.3	Laptm4a_(77)	alt_cassette	Laptm4a
tdp43	striatum	chr12:91407531-91442950:+	0.629	0	ENSMUSG00000066392.4	Nrxn3_(90)	alt_cassette	Nrxn3
tdp43	striatum	chr13:100967079-100971981:-	-0.516	0.037	ENSMUSG00000078945.3	Naip2_(70)	alt_5	Naip2
tdp43	striatum	chr13:101053096-101087643:-	-0.573	0	ENSMUSG00000078942.3	Naip7_1_s0e32	complex	Naip6
tdp43	striatum	chr13:105019034-105020808:+	0.689	0	ENSMUSG00000021714.7	Cenpk_1_s0e5	alt_start	Cenpk
tdp43	striatum	chr13:115825480-115891678:-	-0.541	0	ENSMUSG00000042275.8	Pelo_1_s1e12	alt_end	Pelo
tdp43	striatum	chr13:11645369-11864686:-	0.655	0	ENSMUSG00000021313.8	Ryr2_2_s51e211	alt_end	Ryr2
tdp43	striatum	chr13:12548679-12553714:-	0.759	0	ENSMUSG00000057554.6	Lgals8_(143)	alt_cassette	Lgals8
tdp43	striatum	chr13:19449544-19459612:-	-0.501	0	ENSMUSG00000003062.8	Stard3nl_4_s14e21	alt_end	Stard3nl
tdp43	striatum	chr13:37985853-37990280:+	-1.028	0	ENSMUSG00000039087.9	Rreb1_(1213)	alt_5	Rreb1
tdp43	striatum	chr13:38058473-38071611:-	0.517	0	ENSMUSG00000021427.8	Ssr1_2_s17e21	alt_end	Ssr1
tdp43	striatum	chr13:3881808-3917183:-	0.721	0	ENSMUSG00000021215.8	Net1_1_s1e28	alt_end	Net1
tdp43	striatum	chr13:52678974-52706164:+	-0.59	0	ENSMUSG00000021457.8	Syk_(97)	alt_cassette	Sykb
tdp43	striatum	chr13:53489099-53489659:+	-0.551	0	error	uc007qnm-1_(34)	alt_3	error
tdp43	striatum	chr13:54694299-54698386:-	0.547	0	ENSMUSG00000047547.8	Cltb_1_s9e13	alt_end	Cltb
tdp43	striatum	chr13:54723264-54739610:+	0.566	0	ENSMUSG00000025873.9	Faf2_(75)	alt_cassette	Faf2
tdp43	striatum	chr13:56185646-56197484:-	-0.572	0	ENSMUSG00000015937.8	H2afy_(100_91)	mutually_exc	H2afy
tdp43	striatum	chr13:57522555-57537470:-	-0.553	0	ENSMUSG00000056222.7	Spock1_1_s17e25	complex	Spock1
tdp43	striatum	chr13:8756821-8766626:+	-0.609	0	ENSMUSG00000052551.8	Adarb2_2_s20e24	alt_end	Adarb2
tdp43	striatum	chr13:91704299-91803722:+	0.502	0.011	ENSMUSG00000003992.8	Ssbp2_(90)	alt_cassette	Ssbp2
tdp43	striatum	chr13:9697951-9720018:-	0.872	0	ENSMUSG00000021156.9	Zmynd11_(162)	alt_cassette	Zmynd11
tdp43	striatum	chr14:102328668-102331786:+	0.67	0	ENSMUSG00000033060.8	Lmo7_(109)	alt_cassette	Lmo7
tdp43	striatum	chr14:104056289-104084885:+	-0.633	0	ENSMUSG00000055717.7	Slain1_(150)	alt_cassette	Slain1
tdp43	striatum	chr14:124535514-125076349:-	-1.111	0	ENSMUSG00000025551.7	Fgf14_1_s0e5	alt_start	Fgf14
tdp43	striatum	chr14:13116727-13116847:+	0.524	0.046	ENSMUSG00000033111.8	3830406C13Rik_1_s0e4	alt_start	3830406C13Rik
tdp43	striatum	chr14:13286833-13298372:-	-0.869	0	ENSMUSG00000054423.6	Cadps_(147)	alt_cassette	Cadps
tdp43	striatum	chr14:13324377-13338297:-	1.611	0	ENSMUSG00000054423.6	Cadps_(159)	alt_cassette	Cadps
tdp43	striatum	chr14:17381076-17651648:-	-0.577	0	ENSMUSG00000017491.7	Rarb_1_s0e7	alt_start	Rarb
tdp43	striatum	chr14:21503243-21505730:+	-0.539	0.049	ENSMUSG00000039367.8	Sec24c_(69)	alt_cassette	Sec24c
tdp43	striatum	chr14:21565082-21574880:-	-0.541	0	ENSMUSG00000021820.9	Camk2g_(33)	alt_cassette	Camk2g
tdp43	striatum	chr14:25309980-25310972:+	-0.505	0.01	ENSMUSG00000025290.9	Rps24_(265)	alt_5	Rps24
tdp43	striatum	chr14:27234474-27237598:-	0.615	0	ENSMUSG00000021870.10	Slmap_(90)	alt_cassette	Slmap
tdp43	striatum	chr14:27393584-27419101:+	-0.514	0	ENSMUSG00000040818.7	Fam116a_1_s1e10	complex	Fam116a
tdp43	striatum	chr14:30895725-30903007:-	-0.768	0.017	ENSMUSG00000015968.9	Cacna1d_1_s66e73	complex	Cacna1d
tdp43	striatum	chr14:31411903-31414354:-	-0.981	0	ENSMUSG00000021948.8	Prkcd_2_s30e37	alt_end	Prkcd
tdp43	striatum	chr14:31415600-31415922:-	-1.026	0	ENSMUSG00000021948.8	Prkcd_(77)	complex	Prkcd
tdp43	striatum	chr14:31920496-31930198:+	0.659	0	ENSMUSG00000042323.9	Pbrm1_(156)	alt_cassette	Pbrm1
tdp43	striatum	chr14:31956200-31956303:-	-1.016	0	ENSMUSG00000042286.7	Stab1_(101)	retained_int	Stab1
tdp43	striatum	chr14:32065140-32066642:+	0.563	0	ENSMUSG00000021901.4	Bap1_(133)	alt_cassette	Bap1
tdp43	striatum	chr14:37860133-37862035:-	0.506	0	ENSMUSG00000021804.5	Rgr_(49)	alt_3	Rgr
tdp43	striatum	chr14:39825259-40286359:-	0.96	0	ENSMUSG00000041014.9	Nrg3_1_s0e5	complex	Nrg3
tdp43	striatum	chr14:52530460-52531140:-	-0.944	0	ENSMUSG00000004558.8	Ndrg2_(42)	alt_cassette	Ndrg2
tdp43	striatum	chr14:54885067-54886669:+	-0.721	0	ENSMUSG00000040997.6	Abhd4_(134)	alt_3	Abhd4
tdp43	striatum	chr14:55723295-55723667:-	-0.781	0.013	ENSMUSG00000040701.9	Ap1g2_(77)	alt_cassette	Ap1g2
tdp43	striatum	chr14:60059801-60115639:+	-0.711	0.049	ENSMUSG00000021981.8	Cab39l_1_s0e10	alt_start	Cab39l
tdp43	striatum	chr14:61643673-61665306:-	0.509	0	ENSMUSG00000060548.5	Tnfrsf19_1_s0e5	alt_start	Tnfrsf19
tdp43	striatum	chr14:66735632-66743171:-	-0.512	0	ENSMUSG00000022040.6	Ephx2_(79)	alt_5	Ephx2
tdp43	striatum	chr14:67606612-67607971:-	-1.06	0	ENSMUSG00000022051.9	Bnip3l_(42)	alt_cassette	Bnip3l
tdp43	striatum	chr14:70500003-70518411:+	-0.531	0	ENSMUSG00000022089.8	Bin3_(169)	alt_cassette	Bin3
tdp43	striatum	chr14:70602810-70603078:-	0.802	0	ENSMUSG00000022091.5	Sorbs3_(44)	alt_3	Sorbs3
tdp43	striatum	chr14:84851282-84865036:-	0.893	0	error	uc007utv-1_3_s14e19	alt_end	error
tdp43	striatum	chr14:84865141-84870474:-	-1.125	0	error	uc007utv-1_(98)	alt_cassette	error
tdp43	striatum	chr14:84872049-84875815:-	1.177	0	error	uc007utv-1_1_s3e8	complex	error
tdp43	striatum	chr14:8987859-8996448:+	-0.587	0	ENSMUSG00000033885.7	Pxk_(33)	alt_cassette	Pxk
tdp43	striatum	chr14:9133747-9150079:-	-0.659	0	ENSMUSG00000021750.9	Fam107a_1_s0e3	alt_start	Fam107a
tdp43	striatum	chr14:99483373-99485266:-	0.72	0	ENSMUSG00000033166.9	Dis3_(85)	alt_cassette	Dis3
tdp43	striatum	chr14:99498059-99498664:-	-0.504	0	ENSMUSG00000033166.9	Dis3_(68)	alt_cassette	Dis3
tdp43	striatum	chr15:100135775-100159093:+	0.679	0	ENSMUSG00000054619.5	Mettl7a1_1_s1e6	alt_end	Mettl7a1
tdp43	striatum	chr15:100466686-100467179:-	-0.712	0	ENSMUSG00000053559.6	BC004728_(189)	alt_5	Smagp
tdp43	striatum	chr15:102289686-102289894:+	-0.897	0	ENSMUSG00000023048.7	Prr13_(206)	retained_int	Prr13
tdp43	striatum	chr15:10517679-10521341:-	-0.657	0	ENSMUSG00000022246.7	Rai14_(87)	alt_cassette	Rai14
tdp43	striatum	chr15:12757047-12763584:+	0.687	0	ENSMUSG00000022191.8	Rnasen_(134)	alt_cassette	Drosha
tdp43	striatum	chr15:25683075-25707835:+	0.686	0	ENSMUSG00000022272.11	Myo10_1_s40e46	complex	Myo10
tdp43	striatum	chr15:31511792-31513720:+	0.788	0	ENSMUSG00000022235.8	Cmbl_(35)	alt_5	Cmbl
tdp43	striatum	chr15:33142754-33179680:+	-0.514	0.041	ENSMUSG00000039007.9	Pgcp_(263)	alt_5	Pgcp
tdp43	striatum	chr15:6249899-6374250:+	0.951	0	ENSMUSG00000079102.2	Dab2_1_s1e40	alt_end	Dab2
tdp43	striatum	chr15:6569750-6613312:+	-0.526	0.035	ENSMUSG00000022148.8	Fyb_1_s3e20	alt_end	Fyb
tdp43	striatum	chr15:6593763-6596636:+	0.618	0	ENSMUSG00000022148.8	Fyb_(138)	alt_cassette	Fyb
tdp43	striatum	chr15:75878102-75878544:-	-0.603	0.011	ENSMUSG00000022568.9	Scrib_(75)	alt_cassette	Scrib
tdp43	striatum	chr15:78436343-78438555:+	0.674	0	ENSMUSG00000018008.6	Cyth4_(119)	alt_cassette	Cyth4
tdp43	striatum	chr15:78440304-78441878:+	-0.661	0	ENSMUSG00000018008.6	Cyth4_(1572)	retained_int	Cyth4
tdp43	striatum	chr15:78442027-78448882:+	-0.585	0	ENSMUSG00000018008.6	Cyth4_4_s16e21	alt_end	Cyth4
tdp43	striatum	chr15:78969730-78971311:-	-1.019	0	ENSMUSG00000033029.5	1700088E04Rik_(133)	alt_cassette	1700088E04Rik
tdp43	striatum	chr15:79722887-79725840:+	1.103	0	ENSMUSG00000009585.9	Apobec3_1_s0e5	alt_start	Apobec3
tdp43	striatum	chr15:79728655-79735873:+	-1.102	0	ENSMUSG00000009585.9	Apobec3_(99)	alt_cassette	Apobec3
tdp43	striatum	chr15:82064939-82070308:-	0.572	0.012	ENSMUSG00000068101.4	Cenpm_(92)	alt_cassette	Cenpm
tdp43	striatum	chr15:82171352-82173488:+	-0.514	0.042	ENSMUSG00000049687.5	Fam109b_1_s0e5	alt_start	Fam109b
tdp43	striatum	chr15:82965819-82968561:-	-1.135	0	ENSMUSG00000041815.7	Poldip3_(87)	alt_cassette	Poldip3
tdp43	striatum	chr15:82996636-83002638:-	0.531	0	ENSMUSG00000018042.10	Cyb5r3_1_s0e5	alt_start	Cyb5r3
tdp43	striatum	chr15:89185211-89185786:-	0.528	0	ENSMUSG00000022614.7	Lmf2_(36)	complex	Lmf2
tdp43	striatum	chr15:93221996-93226017:-	-0.547	0	ENSMUSG00000022635.3	Zcrb1_(58)	alt_cassette	Zcrb1
tdp43	striatum	chr15:94416967-94420183:-	0.623	0.035	ENSMUSG00000022451.6	Twf1_(78)	alt_cassette	Twf1
tdp43	striatum	chr15:98905498-98905780:+	0.641	0.015	ENSMUSG00000032783.7	uc007xoq-1_(24)	alt_5	Troap
tdp43	striatum	chr15:99566867-99569095:-	-0.562	0	ENSMUSG00000023021.8	Lass5_(107)	alt_cassette	Lass5
tdp43	striatum	chr16:13832527-13835228:+	0.516	0	ENSMUSG00000022681.8	Ntan1_(114)	alt_cassette	Ntan1
tdp43	striatum	chr16:14394183-14404083:+	0.53	0	ENSMUSG00000023088.9	Abcc1_(126)	alt_cassette	Abcc1
tdp43	striatum	chr16:16037782-16118992:-	0.652	0.015	ENSMUSG00000041974.8	2310008H04Rik_(251)	alt_cassette	2310008H04Rik
tdp43	striatum	chr16:16304796-16306590:+	-0.519	0	ENSMUSG00000022792.9	Yars2_(34)	alt_3	Yars2
tdp43	striatum	chr16:17121644-17125082:-	-0.529	0	ENSMUSG00000049916.9	2610318N02Rik_(143)	alt_cassette	2610318N02Rik
tdp43	striatum	chr16:20617962-20630874:+	0.524	0.035	ENSMUSG00000022842.10	Ece2_1_s3e11	complex	Ece2
tdp43	striatum	chr16:23224834-23317636:+	0.538	0	ENSMUSG00000022885.8	St6gal1_1_s0e7	alt_start	St6gal1
tdp43	striatum	chr16:32678071-32679544:+	-0.65	0	ENSMUSG00000022791.10	Tnk2_(45)	alt_cassette	Tnk2
tdp43	striatum	chr16:32995082-32997468:+	-0.638	0	ENSMUSG00000022801.7	Lrch3_(108)	alt_cassette	Lrch3
tdp43	striatum	chr16:33885207-33899327:+	-0.645	0	ENSMUSG00000022817.8	Itgb5_(66)	alt_cassette	Itgb5
tdp43	striatum	chr16:35832963-35866234:-	-1.501	0	ENSMUSG00000034422.8	Parp14_1_s3e10	alt_end	Parp14
tdp43	striatum	chr16:3884786-3897271:+	0.922	0	ENSMUSG00000005982.6	Cluap1_(116)	alt_cassette	Nat15
tdp43	striatum	chr16:39984483-41533565:+	-0.988	0	ENSMUSG00000061080.5	Lsamp_1_s0e10	alt_start	Lsamp
tdp43	striatum	chr16:42144813-42176405:+	0.637	0	ENSMUSG00000061080.5	Lsamp_1_s20e24	alt_end	Lsamp
tdp43	striatum	chr16:44821072-44832187:+	-1.155	0	ENSMUSG00000062082.9	Cd200r4_(233)	alt_cassette	Cd200r4
tdp43	striatum	chr16:49868225-49884277:+	0.644	0	ENSMUSG00000055447.11	Cd47_(63)	alt_cassette	Cd47
tdp43	striatum	chr16:56024499-56029715:-	-0.715	0	ENSMUSG00000071533.5	Pcnp_(51)	alt_3	Pcnp
tdp43	striatum	chr16:5885090-6487911:+	0.944	0	error	Rbfox1_1_s0e7	alt_start	error
tdp43	striatum	chr16:6487911-7224403:+	-1.308	0	ENSMUSG00000008658.8	Rbfox1_1_s0e15	alt_start	Rbfox1
tdp43	striatum	chr16:74046066-74352795:-	0.572	0.014	ENSMUSG00000052516.11	Robo2_1_s3e8	alt_end	Robo2
tdp43	striatum	chr16:87366525-87367709:+	0.637	0.039	ENSMUSG00000044442.5	N6amt1_(1182)	retained_int	N6amt1
tdp43	striatum	chr16:91394158-91403954:+	0.614	0	ENSMUSG00000022971.11	Ifnar2_(128)	alt_cassette	Ifnar2
tdp43	striatum	chr16:91576403-91580447:-	-1.375	0	ENSMUSG00000022964.8	Tmem50b_(58)	alt_cassette	Tmem50b
tdp43	striatum	chr16:92397661-92466259:-	-1.352	0	ENSMUSG00000022951.9	Rcan1_1_s0e5	alt_start	Rcan1
tdp43	striatum	chr16:92614005-92668952:-	0.76	0	ENSMUSG00000022952.9	Runx1_(192)	alt_cassette	Runx1
tdp43	striatum	chr16:92696256-92826199:-	-1.241	0	ENSMUSG00000022952.9	Runx1_1_s0e5	alt_start	Runx1
tdp43	striatum	chr16:94624975-94632439:+	1.889	0	ENSMUSG00000040785.10	Ttc3_(46)	alt_cassette	Ttc3
tdp43	striatum	chr17:22480660-22495789:-	-0.502	0	ENSMUSG00000033972.8	6330416L07Rik_2_s6e11	complex	Zfp944
tdp43	striatum	chr17:24293052-24293537:-	-0.507	0	ENSMUSG00000036820.5	Amdhd2_(126)	alt_3	Amdhd2
tdp43	striatum	chr17:24300082-24300162:-	-0.67	0	ENSMUSG00000036820.5	Amdhd2_(78)	retained_int	Amdhd2
tdp43	striatum	chr17:24489196-24497832:+	0.693	0	ENSMUSG00000024130.9	Abca3_(73)	alt_cassette	Abca3
tdp43	striatum	chr17:25074363-25081384:-	0.761	0	ENSMUSG00000024165.8	Hn1l_1_s9e13	alt_end	Hn1l
tdp43	striatum	chr17:25085705-25097533:-	0.993	0	ENSMUSG00000024165.8	Hn1l_(149)	alt_cassette	Hn1l
tdp43	striatum	chr17:26832429-26836591:+	-0.659	0	ENSMUSG00000015575.8	Atp6v0e_1_s5e9	alt_end	Atp6v0e
tdp43	striatum	chr17:28865920-28878732:+	1.027	0	ENSMUSG00000053436.8	Mapk14_(80_80)	mutually_exc	Mapk14
tdp43	striatum	chr17:29230719-29235341:+	0.532	0	ENSMUSG00000023067.7	Cdkn1a_1_s0e4	alt_start	Cdkn1a
tdp43	striatum	chr17:32366680-32389985:-	-0.519	0	ENSMUSG00000024002.10	Brd4_(43)	alt_5	Brd4
tdp43	striatum	chr17:32674141-32679682:+	0.501	0	ENSMUSG00000048440.9	Cyp4f16_(145)	alt_cassette	Cyp4f16
tdp43	striatum	chr17:33523756-33531582:-	0.509	0	ENSMUSG00000055240.8	Zfp101_1_s0e7	alt_start	Zfp101
tdp43	striatum	chr17:34133448-34133560:-	-0.82	0	ENSMUSG00000061232.8	H2-K1_(110)	retained_int	H2-K1
tdp43	striatum	chr17:34253280-34253852:-	0.698	0	ENSMUSG00000024335.12	Brd2_(92)	alt_cassette	Brd2
tdp43	striatum	chr17:34319296-34320560:-	0.839	0	ENSMUSG00000024337.8	Psmb9_(142)	alt_cassette	Psmb9
tdp43	striatum	chr17:34420801-34421233:-	-1.704	0	ENSMUSG00000036594.7	H2-Aa_(233)	alt_3	H2-Aa
tdp43	striatum	chr17:35258495-35259997:+	-0.551	0	ENSMUSG00000024389.8	Bat4_(247)	alt_5	Gpank1
tdp43	striatum	chr17:35403004-35462364:+	1.447	0	ENSMUSG00000079507.4	LOC547349_2_s9e20	alt_end	H2-Q2
tdp43	striatum	chr17:36046436-36046990:-	0.515	0.012	ENSMUSG00000024426.10	2610110G12Rik_1_s0e5	alt_start	Atat1
tdp43	striatum	chr17:36176319-36177422:-	0.985	0	ENSMUSG00000056116.11	H2-T10_(105)	alt_cassette	H2-T22
tdp43	striatum	chr17:36178958-36179307:-	0.78	0	ENSMUSG00000056116.11	H2-T10_(78)	alt_3	H2-T22
tdp43	striatum	chr17:36777503-36778479:-	0.544	0	ENSMUSG00000067201.5	H2-M9_(276)	alt_cassette	H2-M9
tdp43	striatum	chr17:46460528-46460641:-	-0.507	0.007	ENSMUSG00000032842.7	Abcc10_(111)	retained_int	Abcc10
tdp43	striatum	chr17:49615772-49619754:-	-0.548	0	ENSMUSG00000040260.7	Daam2_1_s26e31	alt_end	Daam2
tdp43	striatum	chr17:56565927-56567362:-	-0.773	0	ENSMUSG00000013236.9	Ptprs_(27)	alt_cassette	Ptprs
tdp43	striatum	chr17:57498159-57541348:+	0.607	0	ENSMUSG00000004730.7	Emr1_(63)	alt_cassette	Emr1
tdp43	striatum	chr17:57541474-57541971:+	1.578	0.012	ENSMUSG00000004730.7	Emr1_(47)	alt_3	Emr1
tdp43	striatum	chr17:66001068-66071347:-	0.829	0	ENSMUSG00000056515.7	Rab31_1_s3e18	alt_end	Rab31
tdp43	striatum	chr17:66017315-66122021:-	0.771	0	ENSMUSG00000056515.7	Rab31_1_s0e15	alt_start	Rab31
tdp43	striatum	chr17:66729776-66735199:-	0.528	0	ENSMUSG00000052105.8	1110012J17Rik_(75)	alt_cassette	1110012J17Rik
tdp43	striatum	chr17:71346235-71351448:-	-0.93	0	ENSMUSG00000024048.8	2900073G15Rik_(246)	alt_cassette	2900073G15Rik
tdp43	striatum	chr17:71870491-71872922:-	-0.851	0	ENSMUSG00000024056.9	Ndc80_(52)	alt_cassette	Ndc80
tdp43	striatum	chr17:74240450-74284141:-	-0.76	0.014	ENSMUSG00000024066.7	Xdh_2_s12e32	alt_end	Xdh
tdp43	striatum	chr17:74284203-74293186:-	-1.043	0	ENSMUSG00000024066.7	Xdh_1_s3e12	complex	Xdh
tdp43	striatum	chr17:74889134-74891686:+	-0.645	0	ENSMUSG00000024072.7	Yipf4_(232)	alt_cassette	Yipf4
tdp43	striatum	chr17:81023454-81029755:-	0.633	0	ENSMUSG00000024242.8	Map4k3_(63)	alt_cassette	Map4k3
tdp43	striatum	chr17:85513187-85857920:+	0.723	0	ENSMUSG00000071037.4	1700106N22Rik_2_s7e30	alt_end	1700106N22Rik
tdp43	striatum	chr17:86015083-86017396:-	-0.624	0	ENSMUSG00000056364.6	Six3os1_(353)	alt_cassette	Six3os1
tdp43	striatum	chr17:91020231-91022759:-	0.892	0	ENSMUSG00000024109.10	Nrxn1_(2526)	retained_int	Nrxn1
tdp43	striatum	chr18:10016642-10022815:-	0.553	0	ENSMUSG00000047879.10	Usp14_(105)	alt_cassette	Usp14
tdp43	striatum	chr18:22982071-23110811:-	0.551	0	ENSMUSG00000041923.8	Nol4_1_s5e15	alt_start	Nol4
tdp43	striatum	chr18:23110791-23199756:-	0.786	0	ENSMUSG00000041923.8	Nol4_1_s0e5	alt_start	Nol4
tdp43	striatum	chr18:23633743-23693662:+	0.692	0	ENSMUSG00000024302.8	Dtna_(222)	alt_cassette	Dtna
tdp43	striatum	chr18:5049492-5058122:+	-0.509	0.014	ENSMUSG00000024236.10	Svil_1_s13e21	complex	Svil
tdp43	striatum	chr18:5059367-5062160:+	-0.553	0	ENSMUSG00000024236.10	Svil_(96)	alt_cassette	Svil
tdp43	striatum	chr18:55148360-55152245:-	-0.863	0.014	ENSMUSG00000052713.7	Zfp608_1_s0e5	alt_start	Zfp608
tdp43	striatum	chr18:60753635-60760048:-	0.59	0	ENSMUSG00000043079.10	Synpo_2_s10e14	alt_end	Synpo
tdp43	striatum	chr18:60970072-60971512:+	-0.882	0	ENSMUSG00000024610.8	Cd74_(192)	alt_cassette	Cd74
tdp43	striatum	chr18:61123617-61129647:+	-0.576	0	ENSMUSG00000024617.10	Camk2a_(33)	alt_cassette	Camk2a
tdp43	striatum	chr18:63177307-63178920:-	0.501	0.007	ENSMUSG00000041482.8	9430028L06Rik_(75)	complex	Fam38b
tdp43	striatum	chr18:69504679-69508725:+	1.19	0	ENSMUSG00000053477.9	Tcf4_(92)	alt_cassette	Tcf4
tdp43	striatum	chr18:71538481-71543781:-	-0.591	0	ENSMUSG00000060534.9	Dcc_(59)	alt_3	Dcc
tdp43	striatum	chr18:75160897-75161320:+	0.595	0.048	ENSMUSG00000062328.7	Rpl17_(41)	alt_cassette	Rpl17
tdp43	striatum	chr18:75165668-75168304:+	-0.729	0	ENSMUSG00000036299.4	BC031181_(99)	alt_5	BC031181
tdp43	striatum	chr18:78313268-78338858:-	-0.635	0	ENSMUSG00000059336.8	Slc14a1_1_s0e3	alt_start	Slc14a1
tdp43	striatum	chr18:80895395-80909797:-	-0.925	0	ENSMUSG00000033016.9	Nfatc1_1_s0e5	alt_start	Nfatc1
tdp43	striatum	chr19:10652573-10654952:+	0.519	0	ENSMUSG00000034445.6	Cybasc3_(93)	alt_cassette	Cybasc3
tdp43	striatum	chr19:11396072-11396788:-	-1.398	0	ENSMUSG00000024672.5	Ms4a7_(714)	retained_int	Ms4a7
tdp43	striatum	chr19:11396890-11398911:-	-1.217	0	ENSMUSG00000024672.5	Ms4a7_(2019)	retained_int	Ms4a7
tdp43	striatum	chr19:11399118-11402414:-	1.836	0	ENSMUSG00000024672.5	Ms4a7_(57)	alt_cassette	Ms4a7
tdp43	striatum	chr19:11547017-11556682:+	-1.35	0	ENSMUSG00000079419.2	Ms4a6c_1_s5e15	alt_end	Ms4a6c
tdp43	striatum	chr19:17282819-17286781:+	0.538	0	ENSMUSG00000039126.8	uc008gxi-1_(36)	alt_cassette	Prune2
tdp43	striatum	chr19:20568014-20641343:+	-0.817	0.012	error	uc008gyl-1_1_s3e14	alt_end	error
tdp43	striatum	chr19:21853276-21867127:+	0.982	0	ENSMUSG00000024754.6	Tmem2_(82)	alt_cassette	Tmem2
tdp43	striatum	chr19:28391903-28606476:-	-0.86	0	ENSMUSG00000052942.7	Glis3_1_s7e15	alt_start	Glis3
tdp43	striatum	chr19:29999626-30024149:+	0.705	0	ENSMUSG00000024810.9	Il33_1_s0e5	alt_start	Il33
tdp43	striatum	chr19:32176117-32182658:-	0.753	0	error	Asah2_1_s0e5	alt_start	error
tdp43	striatum	chr19:3898638-3898717:-	-0.915	0	ENSMUSG00000001750.9	Tcirg1_(77)	retained_int	Tcirg1
tdp43	striatum	chr19:3936422-3949340:+	-0.747	0	ENSMUSG00000036908.9	Unc93b1_1_s5e12	alt_end	Unc93b1
tdp43	striatum	chr19:40392558-40399236:-	-0.804	0	ENSMUSG00000025006.8	Sorbs1_(168)	alt_cassette	Sorbs1
tdp43	striatum	chr19:40399322-40401939:-	-0.503	0	ENSMUSG00000025006.8	Sorbs1_(1467)	alt_cassette	Sorbs1
tdp43	striatum	chr19:40448107-40457010:-	-0.622	0	ENSMUSG00000025006.8	Sorbs1_(33)	alt_cassette	Sorbs1
tdp43	striatum	chr19:40468006-40473031:-	0.642	0	ENSMUSG00000025006.8	Sorbs1_(90)	alt_cassette	Sorbs1
tdp43	striatum	chr19:42014223-42015139:+	-0.8	0	ENSMUSG00000025157.7	Zdhhc16_(48)	alt_cassette	Zdhhc16
tdp43	striatum	chr19:47025435-47089208:-	-0.581	0	ENSMUSG00000025041.9	Nt5c2_1_s0e5	alt_start	Nt5c2
tdp43	striatum	chr19:50225463-50227543:-	0.501	0	ENSMUSG00000043531.8	Sorcs1_2_s50e56	complex	Sorcs1
tdp43	striatum	chr19:55172117-55201706:-	0.518	0	ENSMUSG00000024978.9	Gpam_1_s0e9	alt_start	Gpam
tdp43	striatum	chr19:55998434-55999019:+	-0.604	0	ENSMUSG00000024985.11	Tcf7l2_(583)	retained_int	Tcf7l2
tdp43	striatum	chr19:57731728-57756860:+	-0.662	0	ENSMUSG00000054843.7	Atrnl1_(155)	alt_cassette	Atrnl1
tdp43	striatum	chr19:5946469-5950445:-	-0.512	0	ENSMUSG00000024833.8	Pola2_3_s21e28	alt_end	Pola2
tdp43	striatum	chr19:7531930-7542321:-	-0.709	0	ENSMUSG00000024758.7	Rtn3_1_s5e6	complex	Rtn3
tdp43	striatum	chr19:8798973-8799161:+	-0.659	0	ENSMUSG00000090867.1	Snhg1_(186)	retained_int	Snhg1
tdp43	striatum	chr19:9075353-9151409:+	0.738	0	ENSMUSG00000069833.5	Ahnak_1_s7e11	alt_end	Ahnak
tdp43	striatum	chr1:102266461-102275627:+	-0.622	0.007	ENSMUSG00000067028.4	C230078M14Rik_(171)	alt_cassette	Cntnap5b
tdp43	striatum	chr1:107900753-107908278:+	0.959	0	ENSMUSG00000038866.9	Zcchc2_(72)	alt_cassette	Zcchc2
tdp43	striatum	chr1:120197614-120201777:-	-1.096	0	ENSMUSG00000026374.8	Tsn_(80)	alt_cassette	Tsn
tdp43	striatum	chr1:120218574-120224202:+	0.516	0.038	ENSMUSG00000026377.6	Mki67ip_(144)	alt_cassette	Mki67ip
tdp43	striatum	chr1:120457694-120467425:+	-0.683	0	ENSMUSG00000064302.6	Clasp1_(117)	alt_cassette	Clasp1
tdp43	striatum	chr1:120528950-120581535:+	-0.74	0	ENSMUSG00000026380.9	Tcfcp2l1_1_s3e32	alt_end	Tcfcp2l1
tdp43	striatum	chr1:121444707-121495581:-	-0.559	0	ENSMUSG00000026383.8	Epb4-1l5_2_s33e54	alt_end	Epb4.1l5
tdp43	striatum	chr1:122016589-122017656:-	0.609	0	ENSMUSG00000026385.9	Dbi_1_s0e5	alt_start	Dbi
tdp43	striatum	chr1:12682765-12776159:+	0.731	0	ENSMUSG00000016918.8	Sulf1_(95)	alt_cassette	Sulf1
tdp43	striatum	chr1:129694463-129695966:+	-0.593	0.012	ENSMUSG00000026349.8	Ccnt2_(309)	alt_5	Ccnt2
tdp43	striatum	chr1:130228628-130230093:-	-0.826	0	ENSMUSG00000026355.4	Mcm6_(1463)	retained_int	Mcm6
tdp43	striatum	chr1:133608802-133609070:+	0.639	0	ENSMUSG00000052688.6	5430435G22Rik_(266)	retained_int	5430435G22Rik
tdp43	striatum	chr1:134493225-134498547:-	0.965	0	ENSMUSG00000026442.8	Nfasc_(116)	alt_cassette	Nfasc
tdp43	striatum	chr1:13569647-13571104:-	1.121	0	ENSMUSG00000025935.4	Tram1_(122)	alt_cassette	Tram1
tdp43	striatum	chr1:136079366-136080094:+	-0.761	0	ENSMUSG00000064246.4	Chi3l1_(263)	alt_3	Chi3l1
tdp43	striatum	chr1:137168341-137173966:-	-0.731	0	ENSMUSG00000041926.9	Rnpep_(117)	alt_cassette	Rnpep
tdp43	striatum	chr1:154616063-154621389:+	0.628	0	ENSMUSG00000008475.7	Arpc5_(177)	alt_cassette	Arpc5
tdp43	striatum	chr1:154688723-154691165:-	-0.779	0	ENSMUSG00000042772.8	Smg7_(150)	alt_cassette	Smg7
tdp43	striatum	chr1:156975007-156983704:-	-0.665	0.046	ENSMUSG00000026471.8	Mr1_2_s6e14	alt_end	Mr1
tdp43	striatum	chr1:157865389-157869429:-	-1.197	0	ENSMUSG00000026466.9	Tor1aip1_(56)	alt_cassette	Tor1aip1
tdp43	striatum	chr1:158596888-158603681:-	0.91	0	ENSMUSG00000060519.5	Tor3a_(266)	alt_cassette	Tor3a
tdp43	striatum	chr1:158599767-158603660:-	-1.089	0	ENSMUSG00000060519.5	Tor3a_(290)	alt_5	Tor3a
tdp43	striatum	chr1:159395952-159418573:+	0.645	0	ENSMUSG00000033488.5	BC026585_1_s11e19	complex	BC026585
tdp43	striatum	chr1:167523808-167534740:-	0.744	0.017	ENSMUSG00000026566.9	Mpzl1_(106)	alt_cassette	Mpzl1
tdp43	striatum	chr1:167694269-167699944:+	-0.814	0	ENSMUSG00000040713.6	Creg1_(154)	alt_cassette	Creg1
tdp43	striatum	chr1:172890688-172895832:-	1.306	0	ENSMUSG00000026656.9	Fcgr2b_1_s13e21	alt_end	Fcgr2b
tdp43	striatum	chr1:172891364-172895832:-	-1.441	0	ENSMUSG00000026656.9	Fcgr2b_(141)	alt_cassette	Fcgr2b
tdp43	striatum	chr1:173566505-173568793:-	1.826	0.033	ENSMUSG00000038179.7	Slamf7_(104)	alt_cassette	Slamf7
tdp43	striatum	chr1:177006228-177008319:-	0.697	0	ENSMUSG00000026527.7	Rgs7_1_s31e35	complex	Rgs7
tdp43	striatum	chr1:183023553-183027266:-	-0.517	0	ENSMUSG00000026516.7	Nvl_2_s42e48	alt_end	Nvl
tdp43	striatum	chr1:189432907-189867212:+	-1.153	0	ENSMUSG00000026610.7	Esrrg_1_s0e7	alt_start	Esrrg
tdp43	striatum	chr1:21216760-21219671:+	0.764	0	ENSMUSG00000025933.8	Tmem14a_(182)	alt_3	Tmem14a
tdp43	striatum	chr1:22394596-22411821:-	0.674	0	ENSMUSG00000041670.8	Rims1_(84)	alt_cassette	Rims1
tdp43	striatum	chr1:25285392-25886552:-	-0.926	0	ENSMUSG00000033569.10	Bai3_1_s0e34	alt_start	Bai3
tdp43	striatum	chr1:33965069-34063035:+	0.633	0	ENSMUSG00000026131.9	Dst_1_s0e9	alt_start	Dst
tdp43	striatum	chr1:34306483-34307454:+	0.964	0	ENSMUSG00000026131.9	Dst_(327)	alt_cassette	Dst
tdp43	striatum	chr1:34356683-34359674:+	-0.91	0	ENSMUSG00000026131.9	Dst_(72)	alt_cassette	Dst
tdp43	striatum	chr1:34359877-34363372:+	0.645	0	ENSMUSG00000026131.9	Dst_(111)	alt_cassette	Dst
tdp43	striatum	chr1:34735032-34861758:+	0.553	0	ENSMUSG00000037509.10	Arhgef4_1_s0e13	alt_start	Arhgef4
tdp43	striatum	chr1:4342918-4399322:-	-1.152	0	ENSMUSG00000025900.4	Rp1h_1_s0e5	alt_start	Rp1
tdp43	striatum	chr1:52176879-52179434:+	1.794	0	ENSMUSG00000026104.7	Stat1_(36)	alt_5	Stat1
tdp43	striatum	chr1:52211885-52218598:+	0.502	0	ENSMUSG00000026104.7	Stat1_4_s50e56	alt_end	Stat1
tdp43	striatum	chr1:58852217-58880758:+	0.622	0	ENSMUSG00000026029.8	Casp8_1_s0e5	alt_start	Casp8
tdp43	striatum	chr1:59539022-59543368:+	-0.503	0	ENSMUSG00000041075.7	Fzd7_1_s0e5	complex	Fzd7
tdp43	striatum	chr1:60505046-60510447:+	-0.792	0	ENSMUSG00000026782.8	Abi2_(84)	alt_cassette	Abi2
tdp43	striatum	chr1:66970871-66972781:-	-0.517	0	ENSMUSG00000061816.9	Myl1_2_s13e19	alt_end	Myl1
tdp43	striatum	chr1:68089312-68118091:-	0.522	0	ENSMUSG00000062209.8	Erbb4_(48)	alt_cassette	Erbb4
tdp43	striatum	chr1:71643961-71644947:-	0.642	0	ENSMUSG00000026193.8	Fn1_(284)	complex	Fn1
tdp43	striatum	chr1:71659224-71661933:-	-0.584	0	ENSMUSG00000026193.8	Fn1_(273)	alt_cassette	Fn1
tdp43	striatum	chr1:74332584-74393958:+	-0.564	0	ENSMUSG00000026179.8	Pnkd_1_s3e5	complex	Pnkd
tdp43	striatum	chr1:74333814-74400119:+	-0.562	0	ENSMUSG00000026179.8	Pnkd_1_s5e25	alt_end	Pnkd
tdp43	striatum	chr1:74608511-74608628:+	-0.604	0	ENSMUSG00000026173.9	Plcd4_(33)	alt_3	Plcd4
tdp43	striatum	chr1:79701936-79723140:-	-0.616	0	ENSMUSG00000073643.4	Wdfy1_1_s9e31	alt_end	Wdfy1
tdp43	striatum	chr1:79723291-79730375:-	0.875	0	ENSMUSG00000073643.4	Wdfy1_(55)	alt_cassette	Wdfy1
tdp43	striatum	chr1:8455614-9289317:-	-0.536	0	ENSMUSG00000025909.9	Sntg1_1_s0e34	alt_start	Sntg1
tdp43	striatum	chr1:87575684-87588549:+	1.948	0	ENSMUSG00000026222.9	Sp100_(54)	alt_cassette	Sp100
tdp43	striatum	chr1:87598018-87606023:+	-0.724	0	ENSMUSG00000026222.9	Sp100_1_s35e43	alt_end	Sp100
tdp43	striatum	chr1:8794051-8989266:-	0.639	0	ENSMUSG00000025909.9	Sntg1_(54)	alt_cassette	Sntg1
tdp43	striatum	chr1:92975658-92981522:+	0.608	0	ENSMUSG00000026305.8	Lrrfip1_(39)	alt_cassette	Lrrfip1
tdp43	striatum	chr1:93011521-93025394:+	0.734	0	ENSMUSG00000026305.8	Lrrfip1_2_s43e58	alt_end	Lrrfip1
tdp43	striatum	chr2:101726476-101737197:+	0.79	0.012	ENSMUSG00000027163.7	Commd9_(126)	alt_cassette	Commd9
tdp43	striatum	chr2:102651299-102693171:-	1.327	0	ENSMUSG00000005087.10	Cd44_1_s9e39	alt_end	Cd44
tdp43	striatum	chr2:102668767-102693171:-	-1.555	0	ENSMUSG00000005087.10	Cd44_1_s9e32	complex	Cd44
tdp43	striatum	chr2:102679634-102693171:-	0.561	0	ENSMUSG00000005087.10	Cd44_1_s9e22	complex	Cd44
tdp43	striatum	chr2:104449343-104505582:+	-0.528	0	ENSMUSG00000027176.8	Cstf3_2_s5e43	alt_end	Cstf3
tdp43	striatum	chr2:115889156-115890849:-	-0.502	0	ENSMUSG00000027210.11	Meis2_1_s0e5	alt_start	Meis2
tdp43	striatum	chr2:118549544-118550752:-	0.564	0	ENSMUSG00000040061.11	Plcb2_(69)	alt_cassette	Plcb2
tdp43	striatum	chr2:120412012-120420536:+	-0.81	0	ENSMUSG00000027287.8	Snap23_(33)	alt_cassette	Snap23
tdp43	striatum	chr2:121053584-121061308:-	0.572	0.015	ENSMUSG00000043909.9	Trp53bp1_(120)	alt_cassette	Trp53bp1
tdp43	striatum	chr2:121153381-121157294:-	-0.819	0	ENSMUSG00000033526.9	Hisppd2a_(126)	alt_cassette	Ppip5k1
tdp43	striatum	chr2:127012090-127033910:-	0.762	0	ENSMUSG00000044145.2	uc008mey-1_1_s1e6	alt_end	1810024B03Rik
tdp43	striatum	chr2:127951796-127953539:+	0.678	0.028	ENSMUSG00000027381.10	Bcl2l11_1_s0e5	alt_start	Bcl2l11
tdp43	striatum	chr2:132376290-132382670:-	0.577	0.011	ENSMUSG00000027346.9	Prei4_(124)	alt_cassette	Gpcpd1
tdp43	striatum	chr2:132382712-132390362:-	0.637	0	ENSMUSG00000027346.9	Prei4_(76)	alt_cassette	Gpcpd1
tdp43	striatum	chr2:136095213-136213389:-	0.59	0.01	ENSMUSG00000039913.6	Pak7_(120)	alt_cassette	Pak7
tdp43	striatum	chr2:140226714-140650817:+	0.955	0	ENSMUSG00000068205.7	Macrod2_1_s3e12	alt_end	Macrod2
tdp43	striatum	chr2:155211180-155211757:+	-1.654	0	ENSMUSG00000038375.9	Trp53inp2_(119)	alt_3	Trp53inp2
tdp43	striatum	chr2:156003121-156004912:-	-0.616	0.046	ENSMUSG00000027620.9	Rbm39_1_s5e7	complex	Rbm39
tdp43	striatum	chr2:156992970-157001263:-	-1.011	0	ENSMUSG00000027641.7	Rbl1_1_s25e32	alt_end	Rbl1
tdp43	striatum	chr2:157147608-157151447:+	-0.54	0	ENSMUSG00000027642.9	Rpn2_(48)	alt_cassette	Rpn2
tdp43	striatum	chr2:160729487-160729660:+	-0.636	0.013	ENSMUSG00000027412.6	Lpin3_(44)	alt_5	Lpin3
tdp43	striatum	chr2:161482026-161523709:-	-0.615	0	ENSMUSG00000053141.9	Ptprt_(30)	alt_cassette	Ptprt
tdp43	striatum	chr2:165958354-165981156:-	0.842	0	ENSMUSG00000006800.7	Sulf2_1_s0e5	alt_start	Sulf2
tdp43	striatum	chr2:167329101-167336375:+	0.627	0	ENSMUSG00000006418.10	Rnf114_(151)	alt_cassette	Rnf114
tdp43	striatum	chr2:170174963-170204222:-	0.895	0	ENSMUSG00000013523.7	Bcas1_2_s15e23	complex	Bcas1
tdp43	striatum	chr2:173032113-173041177:-	-0.636	0.01	ENSMUSG00000027514.8	Zbp1_1_s5e18	alt_end	Zbp1
tdp43	striatum	chr2:174248155-174248573:+	-0.641	0.014	ENSMUSG00000016253.6	Th1l_(47)	alt_3	Th1l
tdp43	striatum	chr2:174249649-174250107:+	-0.651	0	ENSMUSG00000016253.6	Th1l_(28)	alt_5	Th1l
tdp43	striatum	chr2:180712057-180713876:+	-0.715	0	ENSMUSG00000027575.10	Arfgap1_(30)	alt_cassette	Arfgap1
tdp43	striatum	chr2:181236758-181242870:+	0.733	0	ENSMUSG00000000827.10	Tpd52l2_(60)	alt_cassette	Tpd52l2
tdp43	striatum	chr2:181283546-181283977:+	1.89	0	ENSMUSG00000000826.10	Dnajc5_(75)	alt_cassette	Dnajc5
tdp43	striatum	chr2:181424000-181424081:-	-0.65	0	ENSMUSG00000002458.7	Rgs19_(79)	retained_int	Rgs19
tdp43	striatum	chr2:181536610-181539632:+	0.523	0	ENSMUSG00000010505.7	Myt1_(114)	alt_cassette	Myt1
tdp43	striatum	chr2:20211668-20451585:+	0.727	0	ENSMUSG00000036617.9	Etl4_(188)	alt_cassette	Etl4
tdp43	striatum	chr2:20774696-20776561:-	-0.738	0	ENSMUSG00000036591.8	Arhgap21_(275)	alt_cassette	Arhgap21
tdp43	striatum	chr2:25165995-25168947:-	-0.677	0	ENSMUSG00000026959.7	Grin1_(63)	alt_cassette	Grin1
tdp43	striatum	chr2:25733555-25743588:+	-0.511	0	ENSMUSG00000058740.7	Kcnt1_(42)	alt_cassette	Kcnt1
tdp43	striatum	chr2:26782455-26789242:-	0.544	0	ENSMUSG00000014867.3	Surf4_(426)	alt_5	Surf4
tdp43	striatum	chr2:27192258-27281795:-	0.611	0	ENSMUSG00000009621.10	Vav2_(117)	alt_cassette	Vav2
tdp43	striatum	chr2:28324848-28324942:+	-0.745	0.009	ENSMUSG00000035772.5	Mrps2_(92)	retained_int	Mrps2
tdp43	striatum	chr2:30125367-30132522:+	0.747	0	ENSMUSG00000079484.4	Phyhd1_(48_76)	twin_cassett	Phyhd1
tdp43	striatum	chr2:31347904-31353667:+	0.83	0	ENSMUSG00000076441.4	Ass1_(31)	alt_cassette	Ass1
tdp43	striatum	chr2:32593078-32600270:+	-0.734	0.011	ENSMUSG00000059013.6	Sh2d3c_(458)	alt_cassette	Sh2d3c
tdp43	striatum	chr2:35111993-35139424:+	0.807	0	ENSMUSG00000026879.7	Gsn_1_s1e10	complex	Gsn
tdp43	striatum	chr2:35268947-35271991:-	0.626	0	ENSMUSG00000035778.10	Ggta1_1_s9e13	complex	Ggta1
tdp43	striatum	chr2:38367219-38406072:+	0.527	0	ENSMUSG00000026749.5	Nek6_1_s0e5	alt_start	Nek6
tdp43	striatum	chr2:38406171-38413396:+	0.596	0	ENSMUSG00000026749.5	Nek6_(39)	alt_3	Nek6
tdp43	striatum	chr2:4074156-4352244:+	-0.851	0	ENSMUSG00000069875.5	Frmd4a_1_s1e9	alt_end	Frmd4a
tdp43	striatum	chr2:4566719-4569287:-	-0.8	0	ENSMUSG00000039449.8	Prpf18_(27)	alt_cassette	Prpf18
tdp43	striatum	chr2:52333331-52532101:-	-0.681	0	ENSMUSG00000017412.8	Cacnb4_1_s0e5	alt_start	Cacnb4
tdp43	striatum	chr2:55290313-55447221:+	-0.686	0	ENSMUSG00000026824.5	Kcnj3_(217)	alt_cassette	Kcnj3
tdp43	striatum	chr2:58607833-58616086:+	1.113	0	ENSMUSG00000026839.10	Upp2_(54)	alt_cassette	Upp2
tdp43	striatum	chr2:58632539-58644241:+	0.653	0	ENSMUSG00000026839.10	Upp2_2_s14e19	alt_end	Upp2
tdp43	striatum	chr2:59745088-59745621:-	-0.509	0.009	ENSMUSG00000026987.9	Baz2b_(104)	alt_5	Baz2b
tdp43	striatum	chr2:59796549-59800077:-	-0.542	0.011	ENSMUSG00000026987.9	Baz2b_(285)	alt_cassette	Baz2b
tdp43	striatum	chr2:66108838-66188970:-	0.545	0	ENSMUSG00000064329.7	Scn1a_1_s3e55	alt_end	Scn1a
tdp43	striatum	chr2:69042978-69044120:-	1.031	0	ENSMUSG00000005233.9	Spc25_(153)	alt_cassette	Spc25
tdp43	striatum	chr2:69061100-69064624:+	-1.599	0	ENSMUSG00000005232.5	G6pc2_(116)	alt_cassette	G6pc2
tdp43	striatum	chr2:71066747-71073972:+	-0.558	0	ENSMUSG00000027012.8	Dync1i2_(60)	alt_cassette	Dync1i2
tdp43	striatum	chr2:75513575-75542420:-	-1.072	0	ENSMUSG00000015839.6	Nfe2l2_1_s1e12	alt_end	Nfe2l2
tdp43	striatum	chr2:76501101-76509753:-	-0.502	0.006	ENSMUSG00000002732.7	Fkbp7_1_s3e9	alt_end	Fkbp7
tdp43	striatum	chr2:93283601-93303103:-	-0.606	0.031	ENSMUSG00000027215.7	Cd82_1_s0e3	alt_start	Cd82
tdp43	striatum	chr2:96158325-97443645:+	-0.573	0	ENSMUSG00000050587.8	Lrrc4c_1_s0e15	alt_start	Lrrc4c
tdp43	striatum	chr3:102869528-102871225:+	1.379	0	ENSMUSG00000027852.7	Nras_(1695)	retained_int	Nras
tdp43	striatum	chr3:10420876-10437810:-	0.86	0	ENSMUSG00000027534.9	Snx16_1_s3e11	complex	Snx16
tdp43	striatum	chr3:104841905-104856064:-	-0.562	0.016	ENSMUSG00000062127.5	Cttnbp2nl_1_s0e5	alt_start	Cttnbp2nl
tdp43	striatum	chr3:105468464-105470997:+	1.329	0	ENSMUSG00000040896.10	Kcnd3_(57)	alt_cassette	Kcnd3
tdp43	striatum	chr3:107551202-107553228:-	0.968	0	ENSMUSG00000014599.4	Csf1_(884)	alt_3	Csf1
tdp43	striatum	chr3:107744202-107745051:-	-0.642	0	ENSMUSG00000068762.5	Gstm6_(41)	alt_3	Gstm6
tdp43	striatum	chr3:108157159-108159148:+	3.179	0	ENSMUSG00000068747.7	Sort1_(99)	alt_cassette	Sort1
tdp43	striatum	chr3:119427104-119428984:-	-1.024	0	ENSMUSG00000028134.7	Ptbp2_(34)	alt_cassette	Ptbp2
tdp43	striatum	chr3:121676796-121684732:+	0.535	0	ENSMUSG00000039831.9	Arhgap29_1_s0e8	alt_start	Arhgap29
tdp43	striatum	chr3:136591583-136597992:+	-1.771	0	ENSMUSG00000028161.9	Ppp3ca_(30)	alt_cassette	Ppp3ca
tdp43	striatum	chr3:137612721-137644303:-	1.044	0	ENSMUSG00000028159.6	Dapp1_(134)	alt_cassette	Dapp1
tdp43	striatum	chr3:137624539-137644282:-	0.774	0	ENSMUSG00000028159.6	Dapp1_(123)	alt_cassette	Dapp1
tdp43	striatum	chr3:13776824-14039713:+	-0.856	0	ENSMUSG00000039717.8	Ralyl_1_s0e11	alt_start	Ralyl
tdp43	striatum	chr3:142159897-142263449:+	0.603	0	ENSMUSG00000028269.4	Gbp1_1_s0e31	alt_start	Gbp1
tdp43	striatum	chr3:142164353-142263449:+	-0.9	0.041	ENSMUSG00000028269.4	Gbp1_1_s5e19	complex	Gbp1
tdp43	striatum	chr3:142184076-142282001:+	0.803	0.009	ENSMUSG00000028269.4	Gbp1_1_s23e46	alt_end	Gbp1
tdp43	striatum	chr3:144346641-144354421:-	0.627	0	ENSMUSG00000037062.8	Sh3glb1_2_s21e25	alt_end	Sh3glb1
tdp43	striatum	chr3:148509996-148513799:-	-0.638	0	ENSMUSG00000028184.7	Lphn2_(39)	alt_cassette	Lphn2
tdp43	striatum	chr3:19857429-19866239:+	0.897	0	ENSMUSG00000003617.10	Cp_(248)	alt_cassette	Cp
tdp43	striatum	chr3:19889218-19905571:+	0.513	0.014	ENSMUSG00000003617.10	Cp_1_s37e41	alt_end	Cp
tdp43	striatum	chr3:25335564-25338813:-	-0.594	0	ENSMUSG00000063887.6	Nlgn1_(26)	alt_5	Nlgn1
tdp43	striatum	chr3:30841574-30849797:-	0.73	0	ENSMUSG00000037652.8	Phc3_(99)	alt_cassette	Phc3
tdp43	striatum	chr3:32979458-33041770:-	-0.841	0	ENSMUSG00000027674.9	Pex5l_(28)	alt_cassette	Pex5l
tdp43	striatum	chr3:84488492-84508119:+	-0.824	0	ENSMUSG00000056498.7	Tmem154_1_s5e15	alt_end	Tmem154
tdp43	striatum	chr3:88425243-88433708:+	-0.597	0	ENSMUSG00000028059.7	Arhgef2_(277)	alt_5	Arhgef2
tdp43	striatum	chr3:88521392-88521523:+	-0.676	0	ENSMUSG00000028057.8	Rit1_(28)	alt_3	Rit1
tdp43	striatum	chr3:89019226-89021627:+	0.574	0.011	ENSMUSG00000028047.5	Thbs3_(207)	alt_cassette	Thbs3
tdp43	striatum	chr3:8935040-8944610:-	0.75	0	ENSMUSG00000027506.9	Tpd52_2_s9e15	complex	Tpd52
tdp43	striatum	chr3:89857531-89860451:+	0.612	0.009	ENSMUSG00000027942.9	4933434E20Rik_(118)	alt_cassette	4933434E20Rik
tdp43	striatum	chr3:89891666-89893718:+	-0.512	0	ENSMUSG00000027940.11	Tpm3_(76_76)	mutually_exc	Tpm3
tdp43	striatum	chr3:90017303-90017516:-	-0.814	0	ENSMUSG00000090733.1	Rps27_1_s1e5	complex	Rps27
tdp43	striatum	chr3:90064272-90066393:+	0.648	0	ENSMUSG00000027936.9	Crtc2_(407)	alt_cassette	Crtc2
tdp43	striatum	chr4:101760345-102159815:+	1.093	0	ENSMUSG00000028525.9	Pde4b_1_s0e9	alt_start	Pde4b
tdp43	striatum	chr4:102877710-102880714:-	-0.504	0	ENSMUSG00000028521.8	Slc35d1_1_s14e17	alt_end	Slc35d1
tdp43	striatum	chr4:103292269-104151678:+	-0.598	0	ENSMUSG00000028519.9	Dab1_1_s0e9	alt_start	Dab1
tdp43	striatum	chr4:106350907-106351487:-	-0.587	0	ENSMUSG00000025413.7	Ttc4_1_s0e5	alt_start	Ttc4
tdp43	striatum	chr4:107520151-107523933:+	1.873	0	ENSMUSG00000028613.8	Lrp8_2_s17e23	complex	Lrp8
tdp43	striatum	chr4:107541755-107544877:+	-0.603	0	ENSMUSG00000028613.8	Lrp8_(177)	alt_cassette	Lrp8
tdp43	striatum	chr4:107849728-107851512:+	0.906	0	ENSMUSG00000028601.11	Echdc2_(48)	alt_cassette	Echdc2
tdp43	striatum	chr4:108760090-108771107:-	0.609	0.013	ENSMUSG00000028559.10	Osbpl9_(39)	alt_cassette	Osbpl9
tdp43	striatum	chr4:111392614-111451604:+	0.673	0	ENSMUSG00000034401.10	Spata6_1_s0e15	alt_start	Spata6
tdp43	striatum	chr4:116479364-116480073:-	-0.587	0	ENSMUSG00000028688.7	Toe1_(44)	alt_3	Toe1
tdp43	striatum	chr4:116938465-116940495:+	0.57	0.009	ENSMUSG00000048772.8	Tmem53_(116)	alt_cassette	Tmem53
tdp43	striatum	chr4:117704487-117780153:-	0.617	0	ENSMUSG00000028538.6	St3gal3_(48)	alt_cassette	St3gal3
tdp43	striatum	chr4:118100697-118103100:+	0.549	0.008	ENSMUSG00000006390.9	Elovl1_1_s0e5	alt_start	Elovl1
tdp43	striatum	chr4:11889380-11893448:-	1.847	0	ENSMUSG00000049225.8	Ppm2c_(35)	alt_cassette	Pdp1
tdp43	striatum	chr4:123029194-123032298:-	-1.018	0	ENSMUSG00000028649.10	Macf1_(102)	alt_cassette	Macf1
tdp43	striatum	chr4:125704561-125707007:+	0.622	0.048	ENSMUSG00000028859.7	Csf3r_1_s5e10	complex	Csf3r
tdp43	striatum	chr4:125724443-125724678:+	-0.526	0.009	ENSMUSG00000028861.7	Mrps15_(72)	alt_5	Mrps15
tdp43	striatum	chr4:131491782-131513557:-	-0.966	0	ENSMUSG00000028906.8	Epb4-1_(450)	alt_cassette	Epb4.1
tdp43	striatum	chr4:134481347-134482649:+	0.857	0.011	ENSMUSG00000037266.11	D4Wsu53e_(45)	alt_cassette	D4Wsu53e
tdp43	striatum	chr4:148988281-149001320:+	-0.528	0	ENSMUSG00000039953.7	Clstn1_(30)	alt_cassette	Clstn1
tdp43	striatum	chr4:150436964-150448096:-	-0.855	0	ENSMUSG00000014592.10	Camta1_(31)	alt_cassette	Camta1
tdp43	striatum	chr4:150960591-151204526:-	1.068	0	ENSMUSG00000014592.10	Camta1_(195_91)	twin_cassett	Camta1
tdp43	striatum	chr4:20046020-20210007:-	0.649	0	ENSMUSG00000055761.8	Nkain3_1_s7e14	alt_end	Nkain3
tdp43	striatum	chr4:35657262-36898777:-	-0.734	0	ENSMUSG00000052961.5	Lingo2_1_s0e23	alt_start	Lingo2
tdp43	striatum	chr4:40167536-40186858:-	0.662	0	ENSMUSG00000040296.8	Ddx58_1_s0e22	alt_start	Ddx58
tdp43	striatum	chr4:40956282-40972380:+	-0.732	0	ENSMUSG00000028423.9	Nfx1_1_s29e51	alt_end	Nfx1
tdp43	striatum	chr4:41454302-41454553:-	0.947	0	ENSMUSG00000028441.6	1110017D15Rik_(58)	alt_3	1110017D15Rik
tdp43	striatum	chr4:46188287-46195990:-	-0.532	0	ENSMUSG00000028329.7	Xpa_(192)	alt_cassette	Xpa
tdp43	striatum	chr4:48565251-48573715:+	0.524	0.014	ENSMUSG00000039693.5	5730528L13Rik_1_s0e11	alt_start	5730528L13Rik
tdp43	striatum	chr4:62313870-62350532:+	-0.618	0	ENSMUSG00000059810.10	Rgs3_1_s40e48	alt_end	Rgs3
tdp43	striatum	chr4:63637602-63667279:-	0.581	0	ENSMUSG00000028364.8	Tnc_1_s20e32	complex	Tnc
tdp43	striatum	chr4:75971229-77857693:-	1.034	0	ENSMUSG00000078356.1	Ptprd_1_s0e23	alt_start	Ptprd
tdp43	striatum	chr4:8617552-8678470:+	0.646	0	ENSMUSG00000041235.5	Chd7_1_s0e7	complex	Chd7
tdp43	striatum	chr4:88042047-88065602:-	0.85	0	ENSMUSG00000028497.5	Ptplad2_1_s11e16	alt_end	Ptplad2
tdp43	striatum	chr4:94574315-94574438:-	0.75	0	ENSMUSG00000028575.5	4930579C15Rik_(121)	retained_int	4930579C15Rik
tdp43	striatum	chr4:98659149-98667723:-	-0.719	0	ENSMUSG00000028556.9	Dock7_(90)	alt_cassette	Dock7
tdp43	striatum	chr5:100947569-100957558:+	1.343	0	ENSMUSG00000035297.8	Cops4_(80)	alt_cassette	Cops4
tdp43	striatum	chr5:104864215-104865393:+	-1.143	0	ENSMUSG00000029304.8	Spp1_(51)	alt_5	Spp1
tdp43	striatum	chr5:104866754-104868284:+	1.123	0	ENSMUSG00000029304.8	Spp1_(42)	alt_cassette	Spp1
tdp43	striatum	chr5:112821255-112822825:-	0.724	0	error	Asphd2_1_s3e5	complex	error
tdp43	striatum	chr5:114063320-114066625:-	0.756	0	ENSMUSG00000042190.6	Cmklr1_1_s0e10	complex	Cmklr1
tdp43	striatum	chr5:115183952-115189041:-	0.501	0	ENSMUSG00000041890.10	Git2_(90)	alt_cassette	Git2
tdp43	striatum	chr5:115347871-115351249:+	0.841	0	ENSMUSG00000029561.10	Oasl2_(289)	alt_cassette	Oasl2
tdp43	striatum	chr5:115998862-116005695:+	0.506	0	ENSMUSG00000029528.11	Pxn_2_s12e26	alt_end	Pxn
tdp43	striatum	chr5:117570137-117635535:+	0.941	0	ENSMUSG00000061288.6	Taok3_1_s0e5	alt_start	Taok3
tdp43	striatum	chr5:121180342-121183422:-	2.049	0	ENSMUSG00000032690.9	Oas2_2_s20e26	alt_end	Oas2
tdp43	striatum	chr5:121181967-121183422:-	-0.648	0	ENSMUSG00000032690.9	Oas2_(93)	alt_cassette	Oas2
tdp43	striatum	chr5:123169235-123174998:+	0.712	0	ENSMUSG00000029470.8	P2rx4_(81)	alt_cassette	P2rx4
tdp43	striatum	chr5:123184254-123187441:-	-0.636	0	ENSMUSG00000029471.8	Camkk2_(43)	alt_cassette	Camkk2
tdp43	striatum	chr5:124195598-124199297:-	-0.526	0	ENSMUSG00000029422.7	Rsrc2_(99)	alt_cassette	Rsrc2
tdp43	striatum	chr5:130464890-130475210:-	-0.601	0	ENSMUSG00000025534.10	Gusb_1_s10e26	alt_end	Gusb
tdp43	striatum	chr5:132009722-133017680:-	-0.752	0	ENSMUSG00000029673.9	Auts2_1_s0e15	alt_start	Auts2
tdp43	striatum	chr5:134695922-134697558:-	0.519	0	ENSMUSG00000015950.6	Ncf1_2_s21e24	alt_end	Ncf1
tdp43	striatum	chr5:135097956-135101235:-	1.113	0	ENSMUSG00000040731.9	Eif4h_(60)	alt_cassette	Eif4h
tdp43	striatum	chr5:136364982-136365110:+	-0.552	0	ENSMUSG00000004951.9	Hspb1_(126)	retained_int	Hspb1
tdp43	striatum	chr5:137170104-137173802:+	0.502	0	ENSMUSG00000005474.5	Mylc2pl_1_s0e11	alt_start	Myl10
tdp43	striatum	chr5:144310002-144323624:+	0.587	0	ENSMUSG00000048910.9	2810453I06Rik_(133)	alt_cassette	2810453I06Rik
tdp43	striatum	chr5:144667624-144670569:-	0.613	0	ENSMUSG00000029610.7	Jtv1_(119)	alt_5	Aimp2
tdp43	striatum	chr5:144977894-144978094:-	0.875	0	ENSMUSG00000066621.6	2210010N04Rik_(198)	retained_int	Tecpr1
tdp43	striatum	chr5:23421094-23485305:-	0.567	0	ENSMUSG00000028995.8	Fam126a_2_s25e30	alt_end	Fam126a
tdp43	striatum	chr5:28665848-28679012:+	-1.921	0	ENSMUSG00000048271.8	Prr8_(120)	alt_cassette	Rbm33
tdp43	striatum	chr5:34962783-34967927:+	-0.575	0	ENSMUSG00000029106.8	Add1_(87)	alt_cassette	Add1
tdp43	striatum	chr5:36191554-36199776:+	-0.57	0.033	ENSMUSG00000029095.11	Ablim2_(54)	alt_cassette	Ablim2
tdp43	striatum	chr5:3639968-3643557:-	0.841	0	ENSMUSG00000007415.9	Gatad1_1_s7e11	alt_end	Gatad1
tdp43	striatum	chr5:3951734-3954791:+	0.615	0	ENSMUSG00000040407.9	Akap9_(54)	alt_cassette	Akap9
tdp43	striatum	chr5:48900897-49280772:-	1.06	0	ENSMUSG00000029088.8	Kcnip4_1_s0e9	complex	Kcnip4
tdp43	striatum	chr5:64673284-64677183:+	-0.703	0.019	ENSMUSG00000029174.11	Tbc1d1_(159_120)	twin_cassett	Tbc1d1
tdp43	striatum	chr5:66414072-66417368:-	0.816	0	ENSMUSG00000070780.5	Rbm47_(207)	alt_cassette	Rbm47
tdp43	striatum	chr5:73178017-73180378:-	0.994	0	ENSMUSG00000029217.9	Tec_(40)	alt_3	Tec
tdp43	striatum	chr5:89012979-89013154:+	-0.662	0	ENSMUSG00000029291.6	Rufy3_(173)	retained_int	Rufy3
tdp43	striatum	chr5:92776411-92776830:-	-3.027	0	ENSMUSG00000034855.7	Cxcl10_(417)	retained_int	Cxcl10
tdp43	striatum	chr5:98683779-98704229:+	-0.624	0	ENSMUSG00000029337.1	Fgf5_(104)	alt_cassette	Fgf5
tdp43	striatum	chr6:103615975-103618721:+	1.333	0	ENSMUSG00000030077.8	Chl1_(48)	alt_cassette	Chl1
tdp43	striatum	chr6:103661240-103665261:+	-1.718	0	ENSMUSG00000030077.8	Chl1_(162)	alt_cassette	Chl1
tdp43	striatum	chr6:105874818-106131676:+	0.643	0	ENSMUSG00000064293.7	Cntn4_(58)	alt_cassette	Cntn4
tdp43	striatum	chr6:113597697-113615696:+	0.53	0	ENSMUSG00000060477.7	Irak2_(117)	complex	Irak2
tdp43	striatum	chr6:113746391-113755454:-	1.337	0	ENSMUSG00000030302.9	Atp2b2_(33)	alt_cassette	Atp2b2
tdp43	striatum	chr6:114840824-114919221:-	0.503	0	ENSMUSG00000030315.8	Vgll4_1_s0e7	alt_start	Vgll4
tdp43	striatum	chr6:119312017-119315279:-	-0.555	0.016	ENSMUSG00000030168.7	Adipor2_(60)	alt_cassette	Adipor2
tdp43	striatum	chr6:119775227-119797894:-	0.65	0.048	ENSMUSG00000030172.7	Erc1_(139)	alt_cassette	Erc1
tdp43	striatum	chr6:119852833-119868625:+	0.508	0.019	ENSMUSG00000030166.8	Rad52_(102)	alt_cassette	Rad52
tdp43	striatum	chr6:122531768-122541105:-	1.602	0	ENSMUSG00000040613.7	Apobec1_(28)	alt_cassette	Apobec1
tdp43	striatum	chr6:122546650-122550076:-	1.921	0	ENSMUSG00000040613.7	Apobec1_(146)	alt_cassette	Apobec1
tdp43	striatum	chr6:124670926-124671097:-	-0.57	0	ENSMUSG00000004266.9	Ptpn6_(169)	retained_int	Ptpn6
tdp43	striatum	chr6:125165598-125190352:+	-0.555	0	ENSMUSG00000030337.10	Vamp1_1_s0e13	alt_start	Vamp1
tdp43	striatum	chr6:125169655-125170067:+	1.481	0	ENSMUSG00000030337.10	Vamp1_(410)	retained_int	Vamp1
tdp43	striatum	chr6:125170261-125191921:+	0.702	0	ENSMUSG00000030337.10	Vamp1_1_s9e14	alt_end	Vamp1
tdp43	striatum	chr6:129183151-129187873:-	0.557	0	ENSMUSG00000085930.1	uc009efh-1_1_s0e5	alt_start	2310001H17Rik
tdp43	striatum	chr6:129417686-129420917:-	-0.53	0.016	ENSMUSG00000079293.1	Clec7a_(135)	alt_cassette	Clec7a
tdp43	striatum	chr6:135327306-135329919:+	-1.515	0	ENSMUSG00000030208.9	Emp1_(111)	alt_cassette	Emp1
tdp43	striatum	chr6:137366798-137375285:+	-0.528	0	ENSMUSG00000030223.7	Ptpro_(84)	alt_cassette	Ptpro
tdp43	striatum	chr6:138096316-138104673:+	1.142	0	ENSMUSG00000008540.5	Mgst1_(95)	alt_cassette	Mgst1
tdp43	striatum	chr6:140540285-140544769:+	0.512	0	ENSMUSG00000030231.7	Plekha5_(103)	alt_cassette	Plekha5
tdp43	striatum	chr6:140542178-140544769:+	-0.58	0.015	ENSMUSG00000030231.7	Plekha5_3_s67e70	alt_end	Plekha5
tdp43	striatum	chr6:23273435-23279019:-	-0.513	0.012	ENSMUSG00000017978.10	Cadps2_(120)	alt_cassette	Cadps2
tdp43	striatum	chr6:23332880-23360741:-	0.667	0	ENSMUSG00000017978.10	Cadps2_1_s28e36	alt_end	Cadps2
tdp43	striatum	chr6:34826771-34827899:-	0.583	0	ENSMUSG00000046806.7	3110062M04Rik_(324)	alt_5	3110062M04Rik
tdp43	striatum	chr6:38260586-38266320:-	-0.826	0	ENSMUSG00000029826.8	Zc3hav1_1_s17e25	alt_end	Zc3hav1
tdp43	striatum	chr6:45010086-47221138:+	-2.696	0	ENSMUSG00000039419.10	Cntnap2_1_s0e45	alt_start	Cntnap2
tdp43	striatum	chr6:4624632-4628066:-	-0.675	0	ENSMUSG00000004631.9	Sgce_(35b)	alt_cassette	Sgce
tdp43	striatum	chr6:48544051-48544860:+	-0.671	0.015	ENSMUSG00000052751.10	Repin1_(70)	alt_3	Repin1
tdp43	striatum	chr6:48986791-48992766:+	-1.183	0	ENSMUSG00000029816.7	Gpnmb_(96)	alt_cassette	Gpnmb
tdp43	striatum	chr6:50517021-50539907:+	-0.691	0	ENSMUSG00000085776.2	uc009bxd-1_(67)	alt_cassette	5430402O13Rik
tdp43	striatum	chr6:51494648-51512016:+	-0.666	0.013	ENSMUSG00000038301.8	Snx10_(102)	alt_5	Snx10
tdp43	striatum	chr6:5190958-5196298:-	-0.965	0	ENSMUSG00000029759.2	Pon3_(229)	alt_5	Pon3
tdp43	striatum	chr6:71802841-71806926:+	-0.525	0	ENSMUSG00000052337.8	Immt_1_s11e16	complex	Immt
tdp43	striatum	chr6:72311220-72312310:-	0.605	0	ENSMUSG00000055850.6	Rnf181_(128)	alt_cassette	Rnf181
tdp43	striatum	chr6:72494432-72505266:+	-0.813	0.009	ENSMUSG00000056737.8	Capg_1_s0e5	alt_start	Capg
tdp43	striatum	chr6:82982054-82982224:-	-0.803	0	ENSMUSG00000068335.5	Dok1_(168)	retained_int	Dok1
tdp43	striatum	chr6:83070281-83071196:-	0.554	0	ENSMUSG00000030035.8	Wbp1_(102)	alt_cassette	Wbp1
tdp43	striatum	chr6:83087450-83087954:+	0.642	0	ENSMUSG00000034930.9	Rtkn_(502)	retained_int	Rtkn
tdp43	striatum	chr6:83133327-83139070:+	-0.639	0	ENSMUSG00000031865.9	Dctn1_2_s9e17	complex	Dctn1
tdp43	striatum	chr6:83430430-83431340:-	-0.66	0	ENSMUSG00000014554.7	Dguok_(100)	alt_cassette	Dguok
tdp43	striatum	chr6:85086925-85087432:-	0.971	0	ENSMUSG00000033735.7	Spr_(181)	alt_3	Spr
tdp43	striatum	chr6:8603535-8606361:-	0.519	0	ENSMUSG00000062995.5	Ica1_(63)	alt_cassette	Ica1
tdp43	striatum	chr6:86368926-86370317:+	0.846	0.012	ENSMUSG00000071337.4	Tia1_(33)	alt_cassette	Tia1
tdp43	striatum	chr6:91676220-91708641:+	-0.534	0	ENSMUSG00000030096.7	Slc6a6_1_s9e31	alt_end	Slc6a6
tdp43	striatum	chr6:93142197-93187967:+	-0.82	0	ENSMUSG00000087573.2	uc009czg-1_(255)	alt_cassette	9530026P05Rik
tdp43	striatum	chr7:107961514-107972645:+	-0.61	0	ENSMUSG00000029461.8	Fam168a_(27)	alt_cassette	Fam168a
tdp43	striatum	chr7:108992338-109005708:-	-0.913	0	ENSMUSG00000032725.8	Folr2_1_s0e7	alt_start	Folr2
tdp43	striatum	chr7:109164349-109164556:-	-0.511	0	ENSMUSG00000070427.3	Il18bp_(205)	retained_int	Il18bp
tdp43	striatum	chr7:113655189-113672722:-	1.146	0	error	uc009izt-1_1_s0e5	alt_start	error
tdp43	striatum	chr7:113959669-113961576:+	0.719	0.032	ENSMUSG00000036744.4	Olfr701_(77)	alt_cassette	Olfr701
tdp43	striatum	chr7:114871299-114872652:+	-0.559	0	ENSMUSG00000036528.8	Ppfibp2_(33)	alt_cassette	Ppfibp2
tdp43	striatum	chr7:117911719-117921312:+	0.626	0	ENSMUSG00000005686.9	Ampd3_1_s0e5	alt_start	Ampd3
tdp43	striatum	chr7:123476592-123477230:-	-0.533	0	ENSMUSG00000090862.1	Rps13_(595)	retained_int	Rps13
tdp43	striatum	chr7:125999288-126085098:+	0.626	0	ENSMUSG00000073856.4	Iqck_1_s0e18	alt_start	Iqck
tdp43	striatum	chr7:132772557-132774218:+	0.694	0	ENSMUSG00000030745.7	Il21r_(97)	alt_cassette	Il21r
tdp43	striatum	chr7:133921467-133921820:+	-0.715	0	ENSMUSG00000042675.9	Ypel3_(44)	alt_cassette	Ypel3
tdp43	striatum	chr7:134040452-134041737:-	0.604	0	ENSMUSG00000060538.7	Tmem219_(199)	alt_cassette	Tmem219
tdp43	striatum	chr7:135116284-135117913:+	-0.652	0	ENSMUSG00000030795.12	Fus_(1627)	retained_int	Fus
tdp43	striatum	chr7:135117948-135119401:+	-0.566	0	ENSMUSG00000030795.12	Fus_(1451)	retained_int	Fus
tdp43	striatum	chr7:135260360-135271674:+	0.616	0	ENSMUSG00000030786.11	Itgam_2_s58e64	complex	Itgam
tdp43	striatum	chr7:137789944-137818115:+	0.513	0	ENSMUSG00000030852.8	Tacc2_(126)	alt_cassette	Tacc2
tdp43	striatum	chr7:147259999-147267992:-	0.72	0	ENSMUSG00000025468.7	Caly_(158)	alt_cassette	Caly
tdp43	striatum	chr7:148449947-148450391:-	2.374	0	ENSMUSG00000025498.7	Irf7_(93)	alt_cassette	Irf7
tdp43	striatum	chr7:148450458-148450623:-	0.543	0	ENSMUSG00000025498.7	Irf7_(95)	alt_3	Irf7
tdp43	striatum	chr7:148668386-148675451:+	0.606	0	ENSMUSG00000025511.8	Tspan4_(80)	alt_cassette	Tspan4
tdp43	striatum	chr7:16868179-16869640:-	-0.738	0	ENSMUSG00000041375.11	Ccdc9_(45)	alt_5	Ccdc9
tdp43	striatum	chr7:19846199-19850107:-	0.829	0	ENSMUSG00000030403.8	Vasp_2_s5e17	complex	Vasp
tdp43	striatum	chr7:19868015-19878424:+	-0.64	0.011	ENSMUSG00000030401.9	Rtn2_1_s0e12	alt_start	Rtn2
tdp43	striatum	chr7:19967628-19972281:+	0.601	0	ENSMUSG00000030400.10	Ercc2_1_s1e19	complex	Ercc2
tdp43	striatum	chr7:20274985-20277760:-	1.112	0	ENSMUSG00000040564.7	Apoc1_(148)	alt_cassette	Apoc1
tdp43	striatum	chr7:26014519-26014890:-	0.511	0	ENSMUSG00000057177.6	Gsk3a_(51)	alt_3	Gsk3a
tdp43	striatum	chr7:26542291-26548961:-	-0.772	0.014	ENSMUSG00000002602.9	Axl_3_s31e41	alt_end	Axl
tdp43	striatum	chr7:26549083-26549440:-	-0.821	0	ENSMUSG00000002602.9	Axl_(355)	retained_int	Axl
tdp43	striatum	chr7:29552651-29556830:+	-0.574	0	ENSMUSG00000015149.7	Sirt2_(47)	alt_cassette	Sirt2
tdp43	striatum	chr7:29556830-29561877:+	0.527	0	ENSMUSG00000015149.7	Sirt2_1_s1e9	complex	Sirt2
tdp43	striatum	chr7:31337571-31339280:+	-0.501	0	ENSMUSG00000036854.8	Hspb6_1_s0e5	alt_start	Hspb6
tdp43	striatum	chr7:31684717-31685656:-	-0.933	0	ENSMUSG00000036634.8	Mag_(45)	alt_cassette	Mag
tdp43	striatum	chr7:31818037-31820227:-	-1.219	0	ENSMUSG00000009687.8	Fxyd5_(2188)	retained_int	Fxyd5
tdp43	striatum	chr7:31826476-31827148:-	0.678	0	ENSMUSG00000009687.8	Fxyd5_1_s0e4	alt_start	Fxyd5
tdp43	striatum	chr7:35142515-35150633:-	-0.543	0	ENSMUSG00000066568.6	Lsm14a_(177)	alt_cassette	Lsm14a
tdp43	striatum	chr7:3961436-3962068:-	0.766	0	ENSMUSG00000055541.10	Lair1_(50)	alt_cassette	Lair1
tdp43	striatum	chr7:51079913-51080879:+	0.759	0	ENSMUSG00000050063.10	Klk6_1_s0e5	alt_start	Klk6
tdp43	striatum	chr7:51856239-51857239:+	1.042	0	ENSMUSG00000062785.6	Kcnc3_(60)	alt_cassette	Kcnc3
tdp43	striatum	chr7:52489348-52490053:-	-0.718	0	ENSMUSG00000030798.7	Cd37_(703)	retained_int	Cd37
tdp43	striatum	chr7:53142495-53143982:-	-0.53	0	ENSMUSG00000040231.8	Syngr4_(140)	alt_cassette	Syngr4
tdp43	striatum	chr7:53175387-53176632:-	1.269	0	ENSMUSG00000040212.5	Emp3_(116)	alt_cassette	Emp3
tdp43	striatum	chr7:54030307-54031134:-	-0.672	0	ENSMUSG00000014418.8	Hps5_(131)	alt_cassette	Hps5
tdp43	striatum	chr7:63024091-63024701:+	0.559	0	ENSMUSG00000051504.11	Siglech_(221)	alt_cassette	Siglech
tdp43	striatum	chr7:72831428-72834854:+	-0.574	0	ENSMUSG00000030515.8	Tm2d3_(73)	alt_cassette	Tarsl2
tdp43	striatum	chr7:80520774-80554117:+	0.533	0	ENSMUSG00000070509.8	Rgma_(116)	alt_cassette	Rgma
tdp43	striatum	chr7:82759934-82808297:+	0.833	0	ENSMUSG00000066406.7	uc009hwv-1_1_s5e9	alt_start	Akap13
tdp43	striatum	chr7:86061619-86064931:+	-1.079	0	ENSMUSG00000039236.10	Isg20_(333)	alt_3	Isg20
tdp43	striatum	chr7:87373434-87377395:-	0.665	0	ENSMUSG00000030538.9	Cib1_(35_109)	twin_cassett	Cib1
tdp43	striatum	chr7:87543814-87550317:-	-0.86	0	ENSMUSG00000030530.9	Furin_1_s0e5	alt_start	Furin
tdp43	striatum	chr7:97326113-97337659:+	-0.664	0	ENSMUSG00000039361.8	Picalm_(150)	alt_cassette	Picalm
tdp43	striatum	chr7:98239295-98881600:+	1.009	0	ENSMUSG00000052572.8	Dlg2_1_s0e7	alt_start	Dlg2
tdp43	striatum	chr7:99237071-99435000:+	0.692	0	ENSMUSG00000052572.8	Dlg2_1_s30e36	alt_start	Dlg2
tdp43	striatum	chr7:99717085-99723131:+	0.53	0.011	ENSMUSG00000030613.7	Ccdc90b_(102)	alt_cassette	Ccdc90b
tdp43	striatum	chr8:107881383-107882274:+	-0.571	0	ENSMUSG00000014786.7	Slc9a5_(71a)	alt_cassette	Slc9a5
tdp43	striatum	chr8:107901783-107902199:+	-0.532	0	ENSMUSG00000014782.8	Plekhg4_(414)	retained_int	Plekhg4
tdp43	striatum	chr8:108583893-108607711:+	0.744	0	ENSMUSG00000031902.8	Nfatc3_(1138)	alt_cassette	Nfatc3
tdp43	striatum	chr8:109913024-109916022:-	0.644	0.036	ENSMUSG00000003849.8	Nqo1_(102)	alt_cassette	Nqo1
tdp43	striatum	chr8:112199304-112201406:-	0.55	0.013	ENSMUSG00000031729.4	2400003C14Rik_(93)	alt_cassette	2400003C14Rik
tdp43	striatum	chr8:123621456-123622607:-	0.511	0	ENSMUSG00000031816.8	Mthfsd_3_s19e23	alt_end	Mthfsd
tdp43	striatum	chr8:124950167-124951128:-	1.234	0	ENSMUSG00000006519.9	Cyba_(84)	alt_cassette	Cyba
tdp43	striatum	chr8:126527601-126533589:-	0.526	0	ENSMUSG00000038697.8	Taf5l_(105)	alt_cassette	Taf5l
tdp43	striatum	chr8:127946602-127957077:-	-0.708	0	ENSMUSG00000001995.7	Sipa1l2_(54)	alt_cassette	Sipa1l2
tdp43	striatum	chr8:131231059-131237107:+	0.701	0	ENSMUSG00000025809.8	Itgb1_(223)	alt_cassette	Itgb1
tdp43	striatum	chr8:13339739-13365088:+	-0.636	0	ENSMUSG00000038482.9	Tfdp1_(67)	alt_cassette	Tfdp1
tdp43	striatum	chr8:14095874-14531028:+	0.72	0	ENSMUSG00000047495.8	Dlgap2_1_s0e9	alt_start	Dlgap2
tdp43	striatum	chr8:14822695-14829868:+	-0.504	0	ENSMUSG00000047495.8	Dlgap2_(42)	alt_cassette	Dlgap2
tdp43	striatum	chr8:23584052-23586977:-	-0.552	0	ENSMUSG00000031534.8	AI316807_(59)	alt_cassette	AI316807
tdp43	striatum	chr8:24907903-25012487:+	0.746	0.018	ENSMUSG00000037492.9	Zmat4_(41)	alt_cassette	Zmat4
tdp43	striatum	chr8:32297934-32305425:+	-0.595	0	ENSMUSG00000046152.10	Fut10_(105)	alt_cassette	Fut10
tdp43	striatum	chr8:38626317-39015917:-	-1.206	0	ENSMUSG00000039539.6	Sgcz_(102,88)	twin_cassett	Sgcz
tdp43	striatum	chr8:40667038-40693438:-	0.796	0	ENSMUSG00000025044.8	Msr1_1_s15e22	alt_end	Msr1
tdp43	striatum	chr8:4347714-4348503:+	0.713	0	ENSMUSG00000023235.7	Ccl25_(627)	alt_cassette	Ccl25
tdp43	striatum	chr8:46130522-46136134:+	-0.778	0	ENSMUSG00000070047.5	Fat1_(36)	alt_cassette	Fat1
tdp43	striatum	chr8:46821556-46830773:+	0.523	0	ENSMUSG00000031626.9	Sorbs2_(93)	alt_cassette	Sorbs2
tdp43	striatum	chr8:46878322-46885063:+	-0.611	0	ENSMUSG00000031626.9	Sorbs2_(1581)	alt_cassette	Sorbs2
tdp43	striatum	chr8:55789292-55809640:-	-0.597	0	ENSMUSG00000039375.9	Wdr17_1_s1e5	alt_start	Wdr17
tdp43	striatum	chr8:63993999-64163531:-	0.703	0	ENSMUSG00000058056.8	Palld_1_s21e52	alt_end	Palld
tdp43	striatum	chr8:64407073-64418795:+	-1.087	0	ENSMUSG00000037921.8	Ddx60_(106)	alt_cassette	Ddx60
tdp43	striatum	chr8:72341039-72341622:+	0.602	0	ENSMUSG00000036246.8	Gmip_(197)	alt_cassette	Gmip
tdp43	striatum	chr8:74188175-74189877:-	0.931	0.012	ENSMUSG00000034799.8	Unc13a_2_s12e21	complex	Unc13a
tdp43	striatum	chr8:74204696-74204781:+	-0.939	0	ENSMUSG00000031805.10	Insl3_(83)	retained_int	Jak3
tdp43	striatum	chr8:81336979-81344946:-	-0.565	0	ENSMUSG00000031683.9	Lsm6_(99)	alt_cassette	Lsm6
tdp43	striatum	chr8:86253424-86257312:-	-0.701	0.009	ENSMUSG00000002885.8	Cd97_(135_147)	twin_cassett	Cd97
tdp43	striatum	chr8:87226569-87226710:+	1.169	0	ENSMUSG00000034041.4	Lyl1_(32)	alt_5	Lyl1
tdp43	striatum	chr8:93560449-93561305:+	0.508	0.014	ENSMUSG00000056608.6	Chd9_(47)	alt_5	Chd9
tdp43	striatum	chr8:96561322-96571192:+	0.745	0.015	ENSMUSG00000033009.9	Ogfod1_(143)	alt_cassette	Ogfod1
tdp43	striatum	chr8:96579244-96579943:+	0.807	0	ENSMUSG00000033009.9	Ogfod1_(129)	alt_cassette	Ogfod1
tdp43	striatum	chr8:97190654-97191496:+	0.907	0	ENSMUSG00000031776.9	Arl2bp_1_s0e5	alt_start	Arl2bp
tdp43	striatum	chr9:102528676-102532093:+	-0.556	0	ENSMUSG00000035048.7	Anapc13_(340)	alt_5	Anapc13
tdp43	striatum	chr9:106346637-106349861:-	-0.513	0	ENSMUSG00000042210.9	Abhd14a_(309)	alt_cassette	Abhd14a
tdp43	striatum	chr9:107157257-107162375:-	-0.645	0	ENSMUSG00000032577.9	Mapkapk3_2_s14e26	alt_end	Mapkapk3
tdp43	striatum	chr9:107162375-107191450:-	-0.622	0	ENSMUSG00000032577.9	Mapkapk3_2_s4e14	alt_end	Mapkapk3
tdp43	striatum	chr9:107479389-107480679:+	-0.574	0.036	ENSMUSG00000010051.7	Hyal3_(774)	alt_3	Hyal1
tdp43	striatum	chr9:107592110-107594498:-	1.007	0	ENSMUSG00000034684.6	Sema3f_(93)	alt_cassette	Sema3f
tdp43	striatum	chr9:107878723-107879061:+	-0.808	0	ENSMUSG00000032596.7	Ihpk1_(54)	alt_3	Uba7
tdp43	striatum	chr9:107883607-107883869:+	0.772	0.015	ENSMUSG00000032596.7	Ihpk1_(127)	alt_3	Uba7
tdp43	striatum	chr9:108961442-108962160:-	0.557	0	ENSMUSG00000025646.2	6620401K05Rik_(457)	alt_5	Atrip
tdp43	striatum	chr9:111108351-111116644:+	-0.734	0.012	ENSMUSG00000032497.8	Lrrfip2_(93_102)	twin_cassett	Lrrfip2
tdp43	striatum	chr9:112027504-112029782:-	-0.525	0	ENSMUSG00000032503.10	Arpp21_(105)	alt_cassette	Arpp21
tdp43	striatum	chr9:112051856-112060214:-	1.027	0	ENSMUSG00000032503.10	Arpp21_3_s36e42	complex	Arpp21
tdp43	striatum	chr9:114540940-114541795:-	0.545	0	ENSMUSG00000056167.5	Cnot10_(162)	alt_cassette	Cnot10
tdp43	striatum	chr9:114671123-114672336:-	-0.52	0	ENSMUSG00000032436.9	Cmtm7_(1211)	retained_int	Cmtm7
tdp43	striatum	chr9:118446041-118448015:+	0.689	0	ENSMUSG00000038708.8	Golga4_(84)	alt_cassette	Golga4
tdp43	striatum	chr9:120036905-120037574:+	0.713	0.015	ENSMUSG00000032518.5	Rpsa_1_s0e4	alt_start	Rpsa
tdp43	striatum	chr9:120038394-120039235:+	-0.588	0	ENSMUSG00000032518.5	Rpsa_(72)	alt_3	Rpsa
tdp43	striatum	chr9:15116139-15117217:+	-0.534	0.012	ENSMUSG00000031939.8	Taf1d_(864)	complex	Taf1d
tdp43	striatum	chr9:20823623-20833240:+	-0.827	0	ENSMUSG00000037405.7	Icam1_1_s3e15	alt_end	Icam1
tdp43	striatum	chr9:21156975-21158146:+	-0.808	0	ENSMUSG00000057193.6	Slc44a2_(128)	alt_cassette	Slc44a2
tdp43	striatum	chr9:21330751-21333206:+	-0.515	0	ENSMUSG00000057191.6	AB124611_(137)	alt_cassette	AB124611
tdp43	striatum	chr9:27598853-28211912:+	-0.532	0	ENSMUSG00000062257.6	Opcml_1_s0e6	alt_start	Opcml
tdp43	striatum	chr9:32536359-32564874:+	-0.55	0	ENSMUSG00000032035.7	Ets1_2_s9e16	alt_end	Ets1
tdp43	striatum	chr9:37213326-37213482:+	-0.662	0	ENSMUSG00000032125.12	Robo4_(154)	retained_int	Robo4
tdp43	striatum	chr9:4424454-4456004:-	-0.641	0	ENSMUSG00000025892.8	Gria4_(115_115)	mutually_exc	Gria4
tdp43	striatum	chr9:44581867-44590183:+	0.743	0	ENSMUSG00000002031.4	1500035H01Rik_(77)	alt_cassette	Ift46
tdp43	striatum	chr9:48276618-48282506:-	-0.564	0	ENSMUSG00000032026.6	Rexo2_2_s8e16	alt_end	Rexo2
tdp43	striatum	chr9:48283302-48288512:-	0.545	0	ENSMUSG00000032026.6	Rexo2_(84)	alt_cassette	Rexo2
tdp43	striatum	chr9:48840458-48843697:+	-0.513	0	ENSMUSG00000032267.6	Usp28_(180_96)	twin_cassett	Usp28
tdp43	striatum	chr9:54547190-54547528:+	-0.747	0	ENSMUSG00000032285.9	Dnaja4_1_s0e4	alt_start	Dnaja4
tdp43	striatum	chr9:57106764-57110236:-	1.336	0	ENSMUSG00000032300.5	1700017B05Rik_(184)	alt_cassette	1700017B05Rik
tdp43	striatum	chr9:58047790-58049087:-	3.121	0	ENSMUSG00000051243.6	Islr2_(190)	alt_cassette	Islr2
tdp43	striatum	chr9:60527978-60532841:-	0.861	0	ENSMUSG00000047766.9	Lrrc49_(198)	alt_cassette	Lrrc49
tdp43	striatum	chr9:63464854-63465314:+	0.555	0.031	ENSMUSG00000037257.7	2310007F21Rik_(36)	alt_5	Aagab
tdp43	striatum	chr9:67708692-67718982:+	-0.964	0	ENSMUSG00000035284.8	Vps13c_(63_66)	twin_cassett	Vps13c
tdp43	striatum	chr9:71733095-71958641:-	-0.914	0	ENSMUSG00000032228.8	Tcf12_1_s0e22	alt_start	Tcf12
tdp43	striatum	chr9:7347538-7348584:+	-1.05	0	ENSMUSG00000049723.8	Mmp12_(57)	complex	Mmp12
tdp43	striatum	chr9:74697018-74737454:+	-0.516	0	ENSMUSG00000043013.7	Onecut1_1_s3e10	alt_end	Onecut1
tdp43	striatum	chr9:89805111-89819008:+	0.502	0.013	ENSMUSG00000032356.6	Rasgrf1_1_s1e7	alt_end	Rasgrf1
tdp43	striatum	chr9:89949472-89955317:+	-0.759	0	ENSMUSG00000032359.8	Ctsh_(39)	alt_cassette	Ctsh
tdp43	striatum	chr9:89955348-89957554:+	0.642	0	ENSMUSG00000032359.8	Ctsh_(106)	alt_cassette	Ctsh
tdp43	striatum	chr9:92495720-92497785:+	-0.532	0	ENSMUSG00000032374.8	Plod2_(63)	alt_cassette	Plod2
tdp43	striatum	chr9:95632628-95650086:-	-0.516	0	ENSMUSG00000032839.6	Trpc1_(155)	alt_cassette	Trpc1
tdp43	striatum	chrX:103095332-103106808:-	0.657	0	ENSMUSG00000031229.9	Atrx_(70)	alt_cassette	Atrx
tdp43	striatum	chrX:139720216-139734411:-	0.617	0	ENSMUSG00000031283.8	Chrdl1_1_s17e25	alt_end	Chrdl1
tdp43	striatum	chrX:148656363-148657464:+	-0.674	0	ENSMUSG00000041115.9	Iqsec2_(50)	alt_cassette	Iqsec2
tdp43	striatum	chrX:156254638-156266305:+	-0.701	0	ENSMUSG00000040990.10	Sh3kbp1_(57_75)	twin_cassett	Sh3kbp1
tdp43	striatum	chrX:156876245-156899274:+	0.641	0	ENSMUSG00000031298.9	Gpr64_(33)	alt_cassette	Gpr64
tdp43	striatum	chrX:159003283-159081533:-	-0.672	0	ENSMUSG00000040855.8	Reps2_1_s0e5	alt_start	Reps2
tdp43	striatum	chrX:39007430-39022677:+	-0.715	0	ENSMUSG00000001986.9	Gria3_(115)	alt_cassette	Gria3
tdp43	striatum	chrX:48743538-49033066:-	-0.697	0.008	ENSMUSG00000062184.5	Hs6st2_(33_87)	twin_cassett	Hs6st2
tdp43	striatum	chrX:50598548-50607212:-	0.535	0	ENSMUSG00000036022.8	Fam122b_2_s16e21	complex	Fam122b
tdp43	striatum	chrX:70737500-70741270:+	-0.631	0.009	ENSMUSG00000031375.10	Bgn_3_s7e17	alt_end	Bgn
tdp43	striatum	chrX:71034292-71035139:+	-0.637	0	ENSMUSG00000002014.6	Ssr4_(99)	alt_cassette	Ssr4
tdp43	striatum	chrX:71597837-71598212:-	-0.588	0	ENSMUSG00000015289.4	Lage3_(373)	retained_int	Lage3
tdp43	striatum	chrX:73044829-73045841:-	-0.561	0	ENSMUSG00000016382.9	Pls3_(27)	alt_cassette	Pls3
tdp43	striatum	chrX:96256138-96260897:+	0.527	0.009	ENSMUSG00000031216.7	Stard8_(64,82)	twin_cassett	Stard8
tdp43	striatum	chrX:98002594-98006840:+	0.723	0	ENSMUSG00000000881.6	Dlg3_2_s29e33	complex	Dlg3
tdp43	striatum	chrX:98459725-98462316:-	-1.491	0	ENSMUSG00000031304.12	Il2rg_3_s7e17	alt_end	Il2rg
tdp43	striatum	chrX:98462459-98462649:-	-0.899	0	ENSMUSG00000031304.12	Il2rg_(188)	retained_int	Il2rg
tdp43	striatum	chrX:98462834-98463049:-	-0.957	0	ENSMUSG00000031304.12	Il2rg_(213)	retained_int	Il2rg
