# Supplementary material for: Distinct and shared functions of ALS-associated proteins TDP-43, FUS and TAF15 revealed by multisystem analyses
Source: Nat Commun. 2016 Jul 5;7:12143. doi: 10.1038/ncomms12143 (PMC4935974; doi:10.1038/ncomms12143)
Supplement: Supplementary Data 3 — Stabilized and destabilized genes upon TAF15 or FUS knockdown in human neural progenitor cells. [file ncomms12143-s4.xls]

## Sheet: TAF15 Destabilized
rbp	direction	gene	delta_halflife	gene_name
taf15	destabalized	ENSG00000023041.7	-2.40833	ZDHHC6
taf15	destabalized	ENSG00000048405.5	-1.60014	ZNF800
taf15	destabalized	ENSG00000048649.9	-1.1234	RSF1
taf15	destabalized	ENSG00000056277.11	-1.80689	ZNF280C
taf15	destabalized	ENSG00000064932.11	-1.06835	SBNO2
taf15	destabalized	ENSG00000073536.13	-2.34715	NLE1
taf15	destabalized	ENSG00000073711.6	-1.83583	PPP2R3A
taf15	destabalized	ENSG00000075188.4	-2.86712	NUP37
taf15	destabalized	ENSG00000080986.7	-1.15989	NDC80
taf15	destabalized	ENSG00000083635.7	-2.52822	NUFIP1
taf15	destabalized	ENSG00000101247.13	-1.81858	NDUFAF5
taf15	destabalized	ENSG00000101972.14	-2.16905	STAG2
taf15	destabalized	ENSG00000103671.5	-1.22235	TRIP4
taf15	destabalized	ENSG00000104081.9	-1.68981	BMF
taf15	destabalized	ENSG00000104626.10	-1.14023	ERI1
taf15	destabalized	ENSG00000105341.14	-1.81471	ATP5SL
taf15	destabalized	ENSG00000105556.4	-1.04221	MIER2
taf15	destabalized	ENSG00000107263.14	-1.98354	RAPGEF1
taf15	destabalized	ENSG00000113649.7	-1.4573	TCERG1
taf15	destabalized	ENSG00000115421.8	-1.07704	PAPOLG
taf15	destabalized	ENSG00000115808.7	-1.29081	STRN
taf15	destabalized	ENSG00000115946.3	-1.40031	PNO1
taf15	destabalized	ENSG00000116885.14	-1.15675	OSCP1
taf15	destabalized	ENSG00000119689.10	-1.01961	DLST
taf15	destabalized	ENSG00000120685.14	-1.16365	PROSER1
taf15	destabalized	ENSG00000121067.13	-1.54611	SPOP
taf15	destabalized	ENSG00000121210.11	-1.22772	KIAA0922
taf15	destabalized	ENSG00000121440.10	-1.29835	PDZRN3
taf15	destabalized	ENSG00000124120.6	-1.41439	TTPAL
taf15	destabalized	ENSG00000124508.12	-1.70646	BTN2A2
taf15	destabalized	ENSG00000127989.8	-1.74307	MTERF
taf15	destabalized	ENSG00000130299.12	-1.38039	GTPBP3
taf15	destabalized	ENSG00000131018.17	-1.83937	SYNE1
taf15	destabalized	ENSG00000133316.10	-1.35528	WDR74
taf15	destabalized	ENSG00000135093.8	-1.05333	USP30
taf15	destabalized	ENSG00000135469.9	-2.31339	COQ10A
taf15	destabalized	ENSG00000135999.7	-1.07507	EPC2
taf15	destabalized	ENSG00000136161.8	-2.2407	RCBTB2
taf15	destabalized	ENSG00000136827.11	-1.56105	TOR1A
taf15	destabalized	ENSG00000137492.3	-1.83551	PRKRIR
taf15	destabalized	ENSG00000138398.11	-1.34318	PPIG
taf15	destabalized	ENSG00000138411.5	-1.27134	HECW2
taf15	destabalized	ENSG00000139132.10	-2.03578	FGD4
taf15	destabalized	ENSG00000142065.9	-1.33546	ZFP14
taf15	destabalized	ENSG00000143157.7	-1.19855	POGK
taf15	destabalized	ENSG00000143479.11	-1.15192	DYRK3
taf15	destabalized	ENSG00000144647.5	-1.09347	GTDC2
taf15	destabalized	ENSG00000146109.3	-1.15672	ABT1
taf15	destabalized	ENSG00000147789.11	-1.15713	ZNF7
taf15	destabalized	ENSG00000148296.5	-1.21642	SURF6
taf15	destabalized	ENSG00000151014.4	-1.12031	CCRN4L
taf15	destabalized	ENSG00000151657.6	-1.74311	KIN
taf15	destabalized	ENSG00000153094.17	-1.02872	BCL2L11
taf15	destabalized	ENSG00000155868.7	-1.38585	MED7
taf15	destabalized	ENSG00000156469.4	-1.01183	MTERFD1
taf15	destabalized	ENSG00000156983.11	-1.09157	BRPF1
taf15	destabalized	ENSG00000159921.10	-1.20928	GNE
taf15	destabalized	ENSG00000161904.7	-1.13924	LEMD2
taf15	destabalized	ENSG00000162407.8	-1.06859	PPAP2B
taf15	destabalized	ENSG00000163125.11	-2.68992	RPRD2
taf15	destabalized	ENSG00000163320.6	-1.39683	CGGBP1
taf15	destabalized	ENSG00000163376.7	-1.17162	KBTBD8
taf15	destabalized	ENSG00000163904.8	-1.77237	SENP2
taf15	destabalized	ENSG00000163950.8	-1.0074	SLBP
taf15	destabalized	ENSG00000164916.8	-1.61722	FOXK1
taf15	destabalized	ENSG00000165406.10	-1.03064	2015-03-08
taf15	destabalized	ENSG00000166272.12	-1.30279	WBP1L
taf15	destabalized	ENSG00000166398.7	-1.21158	KIAA0355
taf15	destabalized	ENSG00000166833.15	-1.30221	NAV2
taf15	destabalized	ENSG00000168411.9	-1.31769	RFWD3
taf15	destabalized	ENSG00000168496.3	-1.70155	FEN1
taf15	destabalized	ENSG00000169021.4	-1.02132	UQCRFS1
taf15	destabalized	ENSG00000169131.6	-2.1944	ZNF354A
taf15	destabalized	ENSG00000169193.7	-1.72738	CCDC126
taf15	destabalized	ENSG00000169554.11	-1.06375	ZEB2
taf15	destabalized	ENSG00000169981.6	-1.45186	ZNF35
taf15	destabalized	ENSG00000171262.7	-1.33578	FAM98B
taf15	destabalized	ENSG00000171291.4	-2.69172	ZNF439
taf15	destabalized	ENSG00000171466.5	-1.26639	ZNF562
taf15	destabalized	ENSG00000172086.7	-1.81126	KRCC1
taf15	destabalized	ENSG00000172315.5	-1.11519	TP53RK
taf15	destabalized	ENSG00000173320.5	-1.16632	STOX2
taf15	destabalized	ENSG00000173327.3	-1.42746	MAP3K11
taf15	destabalized	ENSG00000174306.16	-1.25554	ZHX3
taf15	destabalized	ENSG00000175376.4	-1.81082	EIF1AD
taf15	destabalized	ENSG00000175662.13	-1.49158	TOM1L2
taf15	destabalized	ENSG00000176994.9	-1.79435	SMCR8
taf15	destabalized	ENSG00000178105.5	-1.51935	DDX10
taf15	destabalized	ENSG00000178882.8	-1.47943	FAM101A
taf15	destabalized	ENSG00000179031.8	-1.02526	LL0XNC01-131B10.2
taf15	destabalized	ENSG00000180694.9	-1.13211	TMEM64
taf15	destabalized	ENSG00000181220.11	-1.5617	ZNF746
taf15	destabalized	ENSG00000181666.13	-1.74716	HKR1
taf15	destabalized	ENSG00000185963.9	-1.12221	BICD2
taf15	destabalized	ENSG00000186834.2	-1.51035	HEXIM1
taf15	destabalized	ENSG00000188647.8	-1.43615	PTAR1
taf15	destabalized	ENSG00000188785.7	-1.42958	ZNF548
taf15	destabalized	ENSG00000188997.3	-1.03701	KCTD21
taf15	destabalized	ENSG00000196455.3	-1.15781	PIK3R4
taf15	destabalized	ENSG00000197122.7	-1.08789	SRC
taf15	destabalized	ENSG00000197779.9	-1.38467	ZNF81
taf15	destabalized	ENSG00000198429.5	-1.40538	ZNF69
taf15	destabalized	ENSG00000198453.8	-1.17365	ZNF568
taf15	destabalized	ENSG00000198551.5	-1.22324	ZNF627
taf15	destabalized	ENSG00000198783.4	-1.08747	ZNF830
taf15	destabalized	ENSG00000198824.4	-1.72167	CHAMP1
taf15	destabalized	ENSG00000198826.6	-1.11935	ARHGAP11A
taf15	destabalized	ENSG00000204713.6	-1.2813	TRIM27
taf15	destabalized	ENSG00000206432.3	-1.85559	TMEM200C
taf15	destabalized	ENSG00000213041.4	-1.55128	RP11-383G10.3
taf15	destabalized	ENSG00000213186.3	-1.03489	TRIM59
taf15	destabalized	ENSG00000213445.4	-1.09325	SIPA1
taf15	destabalized	ENSG00000213588.4	-1.04513	ZBTB9
taf15	destabalized	ENSG00000223703.1	-3.06911	AC027612.4
taf15	destabalized	ENSG00000225830.6	-1.29273	ERCC6
taf15	destabalized	ENSG00000226948.1	-1.3791	RP5-1068H6.3
taf15	destabalized	ENSG00000227195.2	-1.53372	RP3-410C9.1
taf15	destabalized	ENSG00000228217.1	-1.7599	AL390877.1
taf15	destabalized	ENSG00000232760.1	-1.16942	AC103564.6
taf15	destabalized	ENSG00000238035.4	-1.33642	AC138035.2
taf15	destabalized	ENSG00000242086.3	-1.16742	AC069513.3
taf15	destabalized	ENSG00000246695.3	-1.04652	RP11-877E17.2
taf15	destabalized	ENSG00000247572.2	-1.89007	CTC-281B15.1
taf15	destabalized	ENSG00000253719.2	-1.73116	ATXN7L3B
taf15	destabalized	ENSG00000253797.2	-1.27687	UTP14C
taf15	destabalized	ENSG00000261115.1	-1.33481	TMEM178B
taf15	destabalized	ENSG00000261824.2	-1.38202	LINC00662
taf15	destabalized	ENSG00000263244.1	-1.288	RP11-473I1.10
taf15	destabalized	ENSG00000268140.1	-1.89627	PCGF7P
taf15	destabalized	ENSG00000268205.1	-1.0716	CTC-444N24.11
taf15	destabalized	ENSG00000268362.1	-1.3858	CTD-2017D11.1
taf15	destabalized	ENSG00000270503.1	-1.68365	RP11-407N17.6

## Sheet: TAF15 Stabalized
rbp	direction	gene	delta_halflife	gene_name
taf15	stabalized	ENSG00000002919.10	1.14158	SNX11
taf15	stabalized	ENSG00000004866.14	1.99858	ST7
taf15	stabalized	ENSG00000004961.10	1.4876	HCCS
taf15	stabalized	ENSG00000006327.9	1.1205	TNFRSF12A
taf15	stabalized	ENSG00000006695.6	1.6728	COX10
taf15	stabalized	ENSG00000006831.9	1.19743	ADIPOR2
taf15	stabalized	ENSG00000009335.13	1.31265	UBE3C
taf15	stabalized	ENSG00000014138.4	1.08392	POLA2
taf15	stabalized	ENSG00000024526.12	1.10366	DEPDC1
taf15	stabalized	ENSG00000030066.9	1.43509	NUP160
taf15	stabalized	ENSG00000038219.8	1.29847	BOD1L1
taf15	stabalized	ENSG00000058056.4	1.66133	USP13
taf15	stabalized	ENSG00000058272.11	1.52825	PPP1R12A
taf15	stabalized	ENSG00000059804.11	1.10393	SLC2A3
taf15	stabalized	ENSG00000063587.11	1.68567	ZNF275
taf15	stabalized	ENSG00000063978.11	1.41616	RNF4
taf15	stabalized	ENSG00000066455.8	1.44437	GOLGA5
taf15	stabalized	ENSG00000066735.10	1.77135	KIF26A
taf15	stabalized	ENSG00000066933.11	1.44556	MYO9A
taf15	stabalized	ENSG00000067334.9	2.32008	DNTTIP2
taf15	stabalized	ENSG00000067798.9	1.02271	NAV3
taf15	stabalized	ENSG00000068305.12	1.16554	MEF2A
taf15	stabalized	ENSG00000070047.7	1.82119	PHRF1
taf15	stabalized	ENSG00000071242.7	1.2346	RPS6KA2
taf15	stabalized	ENSG00000075420.8	1.39842	FNDC3B
taf15	stabalized	ENSG00000075856.7	1.19956	SART3
taf15	stabalized	ENSG00000084093.11	1.46412	REST
taf15	stabalized	ENSG00000085978.17	1.88184	ATG16L1
taf15	stabalized	ENSG00000085999.7	1.36859	RAD54L
taf15	stabalized	ENSG00000089234.11	1.18476	BRAP
taf15	stabalized	ENSG00000089737.11	1.07921	DDX24
taf15	stabalized	ENSG00000089876.7	1.17141	DHX32
taf15	stabalized	ENSG00000090776.5	1.27321	EFNB1
taf15	stabalized	ENSG00000095015.5	1.16288	MAP3K1
taf15	stabalized	ENSG00000095951.12	1.00543	HIVEP1
taf15	stabalized	ENSG00000099910.12	1.35355	KLHL22
taf15	stabalized	ENSG00000100109.12	1.20977	TFIP11
taf15	stabalized	ENSG00000100124.7	1.0192	ANKRD54
taf15	stabalized	ENSG00000100483.9	1.59022	METTL21D
taf15	stabalized	ENSG00000100575.9	1.09255	TIMM9
taf15	stabalized	ENSG00000100601.5	1.05218	ALKBH1
taf15	stabalized	ENSG00000101040.15	1.27541	ZMYND8
taf15	stabalized	ENSG00000101146.8	1.49534	RAE1
taf15	stabalized	ENSG00000101844.13	1.40486	ATG4A
taf15	stabalized	ENSG00000101849.11	1.7584	TBL1X
taf15	stabalized	ENSG00000101882.5	1.49163	NKAP
taf15	stabalized	ENSG00000101928.8	1.16649	MOSPD1
taf15	stabalized	ENSG00000103042.4	1.58181	SLC38A7
taf15	stabalized	ENSG00000104064.11	2.03318	GABPB1
taf15	stabalized	ENSG00000105722.5	1.8522	ERF
taf15	stabalized	ENSG00000105856.8	2.20088	HBP1
taf15	stabalized	ENSG00000106459.10	1.01136	NRF1
taf15	stabalized	ENSG00000106780.7	1.3175	MEGF9
taf15	stabalized	ENSG00000107036.7	1.5929	KIAA1432
taf15	stabalized	ENSG00000107937.14	1.3154	GTPBP4
taf15	stabalized	ENSG00000108854.11	2.48851	SMURF2
taf15	stabalized	ENSG00000108963.12	1.54169	DPH1
taf15	stabalized	ENSG00000109220.6	1.53885	CHIC2
taf15	stabalized	ENSG00000111364.11	1.52893	DDX55
taf15	stabalized	ENSG00000111846.11	1.41597	GCNT2
taf15	stabalized	ENSG00000112208.9	1.6302	BAG2
taf15	stabalized	ENSG00000112242.10	1.162	E2F3
taf15	stabalized	ENSG00000112245.6	1.59682	PTP4A1
taf15	stabalized	ENSG00000112282.13	1.23917	MED23
taf15	stabalized	ENSG00000112419.10	1.01425	PHACTR2
taf15	stabalized	ENSG00000112578.5	1.0934	BYSL
taf15	stabalized	ENSG00000112893.5	1.27093	MAN2A1
taf15	stabalized	ENSG00000112941.8	1.09595	PAPD7
taf15	stabalized	ENSG00000113739.6	1.02174	STC2
taf15	stabalized	ENSG00000114861.14	1.52789	FOXP1
taf15	stabalized	ENSG00000115159.11	1.49903	GPD2
taf15	stabalized	ENSG00000115183.9	1.12755	TANC1
taf15	stabalized	ENSG00000115289.8	1.06639	PCGF1
taf15	stabalized	ENSG00000115998.3	1.68703	C2orf42
taf15	stabalized	ENSG00000116044.11	1.80067	NFE2L2
taf15	stabalized	ENSG00000116514.12	1.94506	RNF19B
taf15	stabalized	ENSG00000116717.7	1.34208	GADD45A
taf15	stabalized	ENSG00000117394.15	1.33152	SLC2A1
taf15	stabalized	ENSG00000118246.9	2.1705	FASTKD2
taf15	stabalized	ENSG00000118257.12	1.86305	NRP2
taf15	stabalized	ENSG00000118263.10	1.51349	KLF7
taf15	stabalized	ENSG00000119541.5	1.01334	VPS4B
taf15	stabalized	ENSG00000119599.12	1.91516	DCAF4
taf15	stabalized	ENSG00000120334.11	1.09234	CENPL
taf15	stabalized	ENSG00000122863.5	1.22516	CHST3
taf15	stabalized	ENSG00000123268.4	1.41714	ATF1
taf15	stabalized	ENSG00000123485.6	1.72203	HJURP
taf15	stabalized	ENSG00000123737.8	1.37903	EXOSC9
taf15	stabalized	ENSG00000124198.8	1.69136	ARFGEF2
taf15	stabalized	ENSG00000124422.7	1.03015	USP22
taf15	stabalized	ENSG00000124615.13	3.92766	MOCS1
taf15	stabalized	ENSG00000124766.4	1.14491	SOX4
taf15	stabalized	ENSG00000125484.7	1.10204	GTF3C4
taf15	stabalized	ENSG00000125779.16	1.46435	PANK2
taf15	stabalized	ENSG00000125846.11	2.18294	ZNF133
taf15	stabalized	ENSG00000126653.11	1.04296	NSRP1
taf15	stabalized	ENSG00000127804.7	1.20427	METTL16
taf15	stabalized	ENSG00000127870.12	1.25975	RNF6
taf15	stabalized	ENSG00000128311.9	1.22898	TST
taf15	stabalized	ENSG00000128342.4	1.31988	LIF
taf15	stabalized	ENSG00000129071.5	1.09027	MBD4
taf15	stabalized	ENSG00000130340.10	3.06704	SNX9
taf15	stabalized	ENSG00000130347.8	1.31012	RTN4IP1
taf15	stabalized	ENSG00000130734.5	1.27178	ATG4D
taf15	stabalized	ENSG00000131043.7	1.68118	AAR2
taf15	stabalized	ENSG00000131697.13	1.82255	NPHP4
taf15	stabalized	ENSG00000131725.9	1.69789	WDR44
taf15	stabalized	ENSG00000132740.4	2.48495	IGHMBP2
taf15	stabalized	ENSG00000133773.7	1.09619	CCDC59
taf15	stabalized	ENSG00000133884.5	2.34338	DPF2
taf15	stabalized	ENSG00000134058.6	3.31919	CDK7
taf15	stabalized	ENSG00000135211.5	1.17534	TMEM60
taf15	stabalized	ENSG00000135334.7	1.31047	AKIRIN2
taf15	stabalized	ENSG00000135775.8	1.22406	COG2
taf15	stabalized	ENSG00000135912.6	1.10949	TTLL4
taf15	stabalized	ENSG00000136152.10	1.1716	COG3
taf15	stabalized	ENSG00000136560.9	1.14145	TANK
taf15	stabalized	ENSG00000137449.11	1.01091	CPEB2
taf15	stabalized	ENSG00000137760.10	1.55361	ALKBH8
taf15	stabalized	ENSG00000137801.9	1.91811	THBS1
taf15	stabalized	ENSG00000138231.8	2.198	DBR1
taf15	stabalized	ENSG00000138375.8	2.06038	SMARCAL1
taf15	stabalized	ENSG00000138764.9	1.14536	CCNG2
taf15	stabalized	ENSG00000138835.18	1.22601	RGS3
taf15	stabalized	ENSG00000139370.6	1.56729	SLC15A4
taf15	stabalized	ENSG00000139910.15	1.2478	NOVA1
taf15	stabalized	ENSG00000139926.11	1.03418	FRMD6
taf15	stabalized	ENSG00000139977.9	1.10683	NAA30
taf15	stabalized	ENSG00000139990.13	1.08067	DCAF5
taf15	stabalized	ENSG00000141101.8	1.9994	NOB1
taf15	stabalized	ENSG00000141428.12	1.23044	C18orf21
taf15	stabalized	ENSG00000142207.5	1.23435	URB1
taf15	stabalized	ENSG00000142409.4	1.23743	ZNF787
taf15	stabalized	ENSG00000142751.9	3.40931	GPN2
taf15	stabalized	ENSG00000143067.4	1.8168	ZNF697
taf15	stabalized	ENSG00000143207.15	1.49195	RFWD2
taf15	stabalized	ENSG00000143367.11	1.09346	TUFT1
taf15	stabalized	ENSG00000143437.15	1.01862	ARNT
taf15	stabalized	ENSG00000143878.8	1.02693	RHOB
taf15	stabalized	ENSG00000143970.11	1.4228	ASXL2
taf15	stabalized	ENSG00000144120.8	1.02253	TMEM177
taf15	stabalized	ENSG00000144579.3	1.56309	CTDSP1
taf15	stabalized	ENSG00000145216.11	1.09232	FIP1L1
taf15	stabalized	ENSG00000145685.9	1.1456	LHFPL2
taf15	stabalized	ENSG00000146834.9	1.23179	MEPCE
taf15	stabalized	ENSG00000147457.9	1.35353	CHMP7
taf15	stabalized	ENSG00000147650.7	1.0884	LRP12
taf15	stabalized	ENSG00000147654.10	2.55759	EBAG9
taf15	stabalized	ENSG00000148120.10	3.10781	C9orf3
taf15	stabalized	ENSG00000148154.5	1.15692	UGCG
taf15	stabalized	ENSG00000148677.6	1.24533	ANKRD1
taf15	stabalized	ENSG00000149474.8	1.10306	CSRP2BP
taf15	stabalized	ENSG00000151353.10	1.40278	TMEM18
taf15	stabalized	ENSG00000152894.10	1.14128	PTPRK
taf15	stabalized	ENSG00000153066.8	1.63332	TXNDC11
taf15	stabalized	ENSG00000153071.10	1.74495	DAB2
taf15	stabalized	ENSG00000153391.11	1.20937	INO80C
taf15	stabalized	ENSG00000153575.6	1.72067	TUBGCP5
taf15	stabalized	ENSG00000154174.7	2.19812	TOMM70A
taf15	stabalized	ENSG00000154642.6	1.18086	C21orf91
taf15	stabalized	ENSG00000155256.13	1.18253	ZFYVE27
taf15	stabalized	ENSG00000155275.14	1.21111	TRMT44
taf15	stabalized	ENSG00000155592.11	1.59567	ZKSCAN2
taf15	stabalized	ENSG00000155876.4	1.20042	RRAGA
taf15	stabalized	ENSG00000155984.9	1.94311	TMEM185A
taf15	stabalized	ENSG00000156136.5	1.2978	DCK
taf15	stabalized	ENSG00000156735.6	1.59934	BAG4
taf15	stabalized	ENSG00000157014.5	1.16713	TATDN2
taf15	stabalized	ENSG00000157077.10	1.03963	ZFYVE9
taf15	stabalized	ENSG00000157680.10	2.06603	DGKI
taf15	stabalized	ENSG00000158636.12	1.69214	C11orf30
taf15	stabalized	ENSG00000159399.5	1.17453	HK2
taf15	stabalized	ENSG00000160584.11	1.48326	SIK3
taf15	stabalized	ENSG00000161526.10	1.80982	SAP30BP
taf15	stabalized	ENSG00000162377.4	1.59438	SELRC1
taf15	stabalized	ENSG00000162520.10	1.8624	SYNC
taf15	stabalized	ENSG00000162928.7	1.39667	PEX13
taf15	stabalized	ENSG00000163026.7	1.87542	C2orf44
taf15	stabalized	ENSG00000163312.6	1.12206	HELQ
taf15	stabalized	ENSG00000163510.9	1.31764	CWC22
taf15	stabalized	ENSG00000163661.3	2.08733	PTX3
taf15	stabalized	ENSG00000163795.9	1.87311	ZNF513
taf15	stabalized	ENSG00000163900.6	1.59498	TMEM41A
taf15	stabalized	ENSG00000164045.7	1.07628	CDC25A
taf15	stabalized	ENSG00000164081.8	2.66256	TEX264
taf15	stabalized	ENSG00000164105.3	1.02036	SAP30
taf15	stabalized	ENSG00000164244.16	1.01309	PRRC1
taf15	stabalized	ENSG00000164251.4	1.13354	F2RL1
taf15	stabalized	ENSG00000164543.5	1.44799	STK17A
taf15	stabalized	ENSG00000164610.4	1.27612	RP9
taf15	stabalized	ENSG00000164741.10	1.03578	DLC1
taf15	stabalized	ENSG00000164933.7	2.45021	SLC25A32
taf15	stabalized	ENSG00000165733.6	1.22791	BMS1
taf15	stabalized	ENSG00000166024.9	1.30338	R3HCC1L
taf15	stabalized	ENSG00000166025.13	1.17871	AMOTL1
taf15	stabalized	ENSG00000166170.9	1.3992	BAG5
taf15	stabalized	ENSG00000166261.6	1.08143	ZNF202
taf15	stabalized	ENSG00000166477.8	1.14859	LEO1
taf15	stabalized	ENSG00000166478.5	1.24378	ZNF143
taf15	stabalized	ENSG00000166579.11	2.13845	NDEL1
taf15	stabalized	ENSG00000166851.10	1.29045	PLK1
taf15	stabalized	ENSG00000167395.10	1.28306	ZNF646
taf15	stabalized	ENSG00000167447.8	1.32504	SMG8
taf15	stabalized	ENSG00000167566.12	2.12169	NCKAP5L
taf15	stabalized	ENSG00000167695.10	1.60257	FAM57A
taf15	stabalized	ENSG00000168003.12	1.06063	SLC3A2
taf15	stabalized	ENSG00000169515.5	1.11262	CCDC8
taf15	stabalized	ENSG00000169609.9	1.22295	C15orf40
taf15	stabalized	ENSG00000169967.12	1.41737	MAP3K2
taf15	stabalized	ENSG00000170325.10	1.67543	PRDM10
taf15	stabalized	ENSG00000170525.14	1.10833	PFKFB3
taf15	stabalized	ENSG00000170779.10	1.12253	CDCA4
taf15	stabalized	ENSG00000171150.7	1.62365	SOCS5
taf15	stabalized	ENSG00000171444.13	1.59778	MCC
taf15	stabalized	ENSG00000171453.13	2.00573	POLR1C
taf15	stabalized	ENSG00000173068.13	1.04405	BNC2
taf15	stabalized	ENSG00000173262.7	1.43502	SLC2A14
taf15	stabalized	ENSG00000173744.12	2.25427	AGFG1
taf15	stabalized	ENSG00000173848.14	1.24021	NET1
taf15	stabalized	ENSG00000174371.12	1.05845	EXO1
taf15	stabalized	ENSG00000174405.9	1.85128	LIG4
taf15	stabalized	ENSG00000176749.4	1.04641	CDK5R1
taf15	stabalized	ENSG00000177963.8	1.1569	RIC8A
taf15	stabalized	ENSG00000177971.7	1.58735	IMP3
taf15	stabalized	ENSG00000178694.4	1.81889	NSUN3
taf15	stabalized	ENSG00000179119.10	1.70448	SPTY2D1
taf15	stabalized	ENSG00000179151.7	1.44677	EDC3
taf15	stabalized	ENSG00000179918.15	3.33654	SEPHS2
taf15	stabalized	ENSG00000179981.9	1.16484	TSHZ1
taf15	stabalized	ENSG00000180801.11	1.78025	ARSJ
taf15	stabalized	ENSG00000181467.2	1.14418	RAP2B
taf15	stabalized	ENSG00000182208.8	1.22056	MOB2
taf15	stabalized	ENSG00000182372.6	2.87444	CLN8
taf15	stabalized	ENSG00000182544.8	1.23801	MFSD5
taf15	stabalized	ENSG00000182827.8	1.12572	ACBD3
taf15	stabalized	ENSG00000183340.5	1.54071	JRKL
taf15	stabalized	ENSG00000183647.6	1.1635	ZNF530
taf15	stabalized	ENSG00000183741.7	1.27667	CBX6
taf15	stabalized	ENSG00000184162.8	1.2473	NR2C2AP
taf15	stabalized	ENSG00000185070.6	1.54012	FLRT2
taf15	stabalized	ENSG00000185130.4	1.0533	HIST1H2BL
taf15	stabalized	ENSG00000185298.8	1.09031	CCDC137
taf15	stabalized	ENSG00000186130.4	1.09193	ZBTB6
taf15	stabalized	ENSG00000186871.5	2.02359	ERCC6L
taf15	stabalized	ENSG00000187522.9	1.32458	HSPA14
taf15	stabalized	ENSG00000187607.11	1.13441	ZNF286A
taf15	stabalized	ENSG00000187866.6	1.46268	FAM122A
taf15	stabalized	ENSG00000188171.10	1.11127	ZNF626
taf15	stabalized	ENSG00000188807.8	1.2975	TMEM201
taf15	stabalized	ENSG00000189057.6	1.11624	FAM111B
taf15	stabalized	ENSG00000196072.7	1.08439	BLOC1S2
taf15	stabalized	ENSG00000196214.6	1.22155	ZNF766
taf15	stabalized	ENSG00000196588.9	1.15518	MKL1
taf15	stabalized	ENSG00000196700.3	1.70839	ZNF512B
taf15	stabalized	ENSG00000196730.8	1.01721	DAPK1
taf15	stabalized	ENSG00000197037.6	1.69297	ZSCAN25
taf15	stabalized	ENSG00000197343.5	1.19434	ZNF655
taf15	stabalized	ENSG00000197566.5	1.16548	ZNF624
taf15	stabalized	ENSG00000197858.6	1.46697	GPAA1
taf15	stabalized	ENSG00000198346.6	1.86489	ZNF813
taf15	stabalized	ENSG00000198464.9	1.12586	ZNF480
taf15	stabalized	ENSG00000198466.8	1.07075	ZNF587
taf15	stabalized	ENSG00000198873.10	1.3898	GRK5
taf15	stabalized	ENSG00000198909.3	1.66454	MAP3K3
taf15	stabalized	ENSG00000204599.10	1.24234	TRIM39
taf15	stabalized	ENSG00000205208.4	1.39062	C4orf46
taf15	stabalized	ENSG00000206557.4	1.20851	TRIM71
taf15	stabalized	ENSG00000211456.6	1.51649	SACM1L
taf15	stabalized	ENSG00000213222.3	1.77889	AC093724.2
taf15	stabalized	ENSG00000213579.3	1.38152	RP4-595K12.1
taf15	stabalized	ENSG00000213976.3	1.22796	CTD-2561J22.2
taf15	stabalized	ENSG00000214357.4	1.24872	NEURL1B
taf15	stabalized	ENSG00000214558.3	1.5908	RP11-74E24.2
taf15	stabalized	ENSG00000215146.3	1.17266	RP11-313J2.1
taf15	stabalized	ENSG00000215319.2	1.02256	RP11-98L4.1
taf15	stabalized	ENSG00000215712.4	1.00439	TMEM242
taf15	stabalized	ENSG00000221909.2	1.83564	FAM200A
taf15	stabalized	ENSG00000229989.3	1.42256	RP11-31E23.1
taf15	stabalized	ENSG00000232486.1	2.40729	RP11-18B3.2
taf15	stabalized	ENSG00000232615.4	1.74199	CTD-2012J19.1
taf15	stabalized	ENSG00000234289.4	1.18796	H2BFS
taf15	stabalized	ENSG00000235816.2	2.01681	PRELID1P3
taf15	stabalized	ENSG00000236104.2	1.59721	ZBTB22
taf15	stabalized	ENSG00000236360.1	1.20409	RP11-334A14.2
taf15	stabalized	ENSG00000237263.1	1.11318	MAPK6PS3
taf15	stabalized	ENSG00000237840.1	1.47733	FAM21FP
taf15	stabalized	ENSG00000237875.1	1.61684	RP5-1174J21.1
taf15	stabalized	ENSG00000240271.1	1.47461	RP11-200A13.2
taf15	stabalized	ENSG00000240366.1	1.26753	RPL36AP45
taf15	stabalized	ENSG00000243156.3	1.29214	MICAL3
taf15	stabalized	ENSG00000248180.1	1.45523	GAPDHP60
taf15	stabalized	ENSG00000254635.1	1.99336	WAC-AS1
taf15	stabalized	ENSG00000256223.1	1.58626	ZNF10
taf15	stabalized	ENSG00000259330.1	1.68947	RP11-64K12.2
taf15	stabalized	ENSG00000265574.1	1.35347	CTD-2095E4.1
taf15	stabalized	ENSG00000267100.1	1.31768	ILF3-AS1
taf15	stabalized	ENSG00000269343.2	1.59416	ZNF587B
taf15	stabalized	ENSG00000269858.1	1.97902	EGLN2
taf15	stabalized	ENSG00000269983.1	1.42065	RP11-497H16.9

## Sheet: FUS Destabilized
rbp	direction	gene	delta_halflife	gene_name
fus	destabalized	ENSG00000048405.5	-2.2159	ZNF800
fus	destabalized	ENSG00000048649.9	-1.65114	RSF1
fus	destabalized	ENSG00000071282.7	-2.23416	LMCD1
fus	destabalized	ENSG00000079156.12	-1.23099	OSBPL6
fus	destabalized	ENSG00000083635.7	-1.36692	NUFIP1
fus	destabalized	ENSG00000093000.13	-1.45341	NUP50
fus	destabalized	ENSG00000099204.14	-1.89898	ABLIM1
fus	destabalized	ENSG00000112739.12	-1.07624	PRPF4B
fus	destabalized	ENSG00000113649.7	-1.6473	TCERG1
fus	destabalized	ENSG00000118518.10	-1.89234	RNF146
fus	destabalized	ENSG00000121621.6	-1.00695	KIF18A
fus	destabalized	ENSG00000131018.17	-1.14936	SYNE1
fus	destabalized	ENSG00000135736.5	-1.16211	CCDC102A
fus	destabalized	ENSG00000136891.9	-1.23514	TEX10
fus	destabalized	ENSG00000138640.10	-1.12104	FAM13A
fus	destabalized	ENSG00000142065.9	-1.40349	ZFP14
fus	destabalized	ENSG00000143479.11	-1.25925	DYRK3
fus	destabalized	ENSG00000147118.6	-1.00541	ZNF182
fus	destabalized	ENSG00000147789.11	-1.15236	ZNF7
fus	destabalized	ENSG00000152439.8	-1.56418	ZNF773
fus	destabalized	ENSG00000157429.11	-1.44224	ZNF19
fus	destabalized	ENSG00000163067.10	-1.75001	ZNF2
fus	destabalized	ENSG00000165312.5	-1.60376	OTUD1
fus	destabalized	ENSG00000165495.10	-1.07114	PKNOX2
fus	destabalized	ENSG00000171016.7	-1.39829	PYGO1
fus	destabalized	ENSG00000171466.5	-1.30239	ZNF562
fus	destabalized	ENSG00000172315.5	-1.01487	TP53RK
fus	destabalized	ENSG00000175376.4	-1.4632	EIF1AD
fus	destabalized	ENSG00000178502.5	-1.5225	KLHL11
fus	destabalized	ENSG00000181894.10	-1.10345	ZNF329
fus	destabalized	ENSG00000188755.5	-1.74416	TBC1D3P2
fus	destabalized	ENSG00000197933.8	-1.18944	ZNF823
fus	destabalized	ENSG00000198408.9	-1.52721	MGEA5
fus	destabalized	ENSG00000203326.5	-1.34877	ZNF525
fus	destabalized	ENSG00000203836.6	-1.25647	NBPF24
fus	destabalized	ENSG00000204713.6	-1.06878	TRIM27
fus	destabalized	ENSG00000226752.2	-1.6277	RP11-27I1.2
fus	destabalized	ENSG00000227195.2	-1.77596	RP3-410C9.1
fus	destabalized	ENSG00000233218.1	-1.67196	SNX18P16
fus	destabalized	ENSG00000237440.4	-1.67415	ZNF737
fus	destabalized	ENSG00000256229.3	-1.13246	ZNF486
fus	destabalized	ENSG00000259010.1	-1.1253	RP11-973N13.2
fus	destabalized	ENSG00000261115.1	-1.14789	TMEM178B
fus	destabalized	ENSG00000261526.1	-1.37701	CTB-31O20.2

## Sheet: FUS Stabalized
rbp	direction	gene	delta_halflife	gene_name
fus	stabalized	ENSG00000001629.5	2.73754	ANKIB1
fus	stabalized	ENSG00000005812.6	1.99859	FBXL3
fus	stabalized	ENSG00000006831.9	1.53986	ADIPOR2
fus	stabalized	ENSG00000009780.11	1.81137	FAM76A
fus	stabalized	ENSG00000011260.9	1.04368	UTP18
fus	stabalized	ENSG00000011426.6	2.5768	ANLN
fus	stabalized	ENSG00000011566.9	1.02893	MAP4K3
fus	stabalized	ENSG00000014138.4	2.0989	POLA2
fus	stabalized	ENSG00000025293.11	2.04427	PHF20
fus	stabalized	ENSG00000030419.12	1.36703	IKZF2
fus	stabalized	ENSG00000040633.8	1.07429	PHF23
fus	stabalized	ENSG00000047932.9	1.22935	GOPC
fus	stabalized	ENSG00000051108.10	2.04031	HERPUD1
fus	stabalized	ENSG00000061337.11	1.41355	LZTS1
fus	stabalized	ENSG00000063978.11	1.67757	RNF4
fus	stabalized	ENSG00000064989.8	1.12959	CALCRL
fus	stabalized	ENSG00000065613.9	1.18944	SLK
fus	stabalized	ENSG00000066455.8	1.40456	GOLGA5
fus	stabalized	ENSG00000067715.9	1.21691	SYT1
fus	stabalized	ENSG00000067798.9	2.11576	NAV3
fus	stabalized	ENSG00000071626.11	1.41217	DAZAP1
fus	stabalized	ENSG00000072415.4	1.82367	MPP5
fus	stabalized	ENSG00000073536.13	1.15723	NLE1
fus	stabalized	ENSG00000074266.13	1.90741	EED
fus	stabalized	ENSG00000075420.8	1.05989	FNDC3B
fus	stabalized	ENSG00000075426.7	1.3313	FOSL2
fus	stabalized	ENSG00000076053.6	1.26161	RBM7
fus	stabalized	ENSG00000076604.10	1.50791	TRAF4
fus	stabalized	ENSG00000077684.11	1.39067	PHF17
fus	stabalized	ENSG00000078177.9	1.1408	N4BP2
fus	stabalized	ENSG00000080546.9	1.60641	SESN1
fus	stabalized	ENSG00000081320.5	1.42374	STK17B
fus	stabalized	ENSG00000083223.13	1.04814	ZCCHC6
fus	stabalized	ENSG00000084093.11	1.87639	REST
fus	stabalized	ENSG00000085276.13	1.04714	MECOM
fus	stabalized	ENSG00000085433.11	1.15235	WDR47
fus	stabalized	ENSG00000085978.17	2.06052	ATG16L1
fus	stabalized	ENSG00000087266.11	1.9158	SH3BP2
fus	stabalized	ENSG00000087586.13	1.48759	AURKA
fus	stabalized	ENSG00000088876.7	1.29362	ZNF343
fus	stabalized	ENSG00000090776.5	1.10666	EFNB1
fus	stabalized	ENSG00000091157.9	1.88201	WDR7
fus	stabalized	ENSG00000095015.5	1.47539	MAP3K1
fus	stabalized	ENSG00000096717.7	1.12091	SIRT1
fus	stabalized	ENSG00000100311.12	3.13602	PDGFB
fus	stabalized	ENSG00000100372.10	1.11804	SLC25A17
fus	stabalized	ENSG00000100483.9	2.87682	METTL21D
fus	stabalized	ENSG00000100519.6	1.28419	PSMC6
fus	stabalized	ENSG00000100601.5	1.76195	ALKBH1
fus	stabalized	ENSG00000101384.7	1.11748	JAG1
fus	stabalized	ENSG00000101447.9	1.48389	FAM83D
fus	stabalized	ENSG00000102738.6	1.50383	MRPS31
fus	stabalized	ENSG00000103429.6	1.73913	BFAR
fus	stabalized	ENSG00000104142.6	1.43692	VPS18
fus	stabalized	ENSG00000104221.8	1.43035	BRF2
fus	stabalized	ENSG00000104756.11	1.40316	KCTD9
fus	stabalized	ENSG00000105856.8	2.59696	HBP1
fus	stabalized	ENSG00000106100.6	2.54498	NOD1
fus	stabalized	ENSG00000106305.5	1.26375	AIMP2
fus	stabalized	ENSG00000106608.12	1.38894	URGCP
fus	stabalized	ENSG00000106617.9	2.06199	PRKAG2
fus	stabalized	ENSG00000107036.7	1.57721	KIAA1432
fus	stabalized	ENSG00000107105.10	1.08202	ELAVL2
fus	stabalized	ENSG00000107362.9	1.71421	ABHD17B
fus	stabalized	ENSG00000107581.7	1.27784	EIF3A
fus	stabalized	ENSG00000107937.14	1.21402	GTPBP4
fus	stabalized	ENSG00000108061.7	1.24923	SHOC2
fus	stabalized	ENSG00000108854.11	2.08261	SMURF2
fus	stabalized	ENSG00000109220.6	1.02248	CHIC2
fus	stabalized	ENSG00000109805.5	1.10579	NCAPG
fus	stabalized	ENSG00000110060.4	1.52372	PUS3
fus	stabalized	ENSG00000110080.14	2.2588	ST3GAL4
fus	stabalized	ENSG00000110218.4	1.73293	PANX1
fus	stabalized	ENSG00000110497.10	2.61013	AMBRA1
fus	stabalized	ENSG00000110713.11	1.52719	NUP98
fus	stabalized	ENSG00000111186.8	2.14019	WNT5B
fus	stabalized	ENSG00000111364.11	1.60167	DDX55
fus	stabalized	ENSG00000111859.12	1.13984	NEDD9
fus	stabalized	ENSG00000111877.13	1.22214	MCM9
fus	stabalized	ENSG00000112208.9	3.12301	BAG2
fus	stabalized	ENSG00000112210.7	3.40206	RAB23
fus	stabalized	ENSG00000112245.6	1.10597	PTP4A1
fus	stabalized	ENSG00000112419.10	1.1861	PHACTR2
fus	stabalized	ENSG00000112578.5	1.4589	BYSL
fus	stabalized	ENSG00000112763.11	1.08797	BTN2A1
fus	stabalized	ENSG00000112893.5	2.74803	MAN2A1
fus	stabalized	ENSG00000112996.5	1.5263	MRPS30
fus	stabalized	ENSG00000113384.9	1.13579	GOLPH3
fus	stabalized	ENSG00000113742.8	1.07739	CPEB4
fus	stabalized	ENSG00000114019.10	1.43839	AMOTL2
fus	stabalized	ENSG00000114062.13	1.31266	UBE3A
fus	stabalized	ENSG00000114209.10	1.28303	PDCD10
fus	stabalized	ENSG00000114251.9	2.83818	WNT5A
fus	stabalized	ENSG00000114861.14	2.09182	FOXP1
fus	stabalized	ENSG00000115183.9	1.06831	TANC1
fus	stabalized	ENSG00000115325.9	1.08651	DOK1
fus	stabalized	ENSG00000116017.5	1.38087	ARID3A
fus	stabalized	ENSG00000116106.7	1.1869	EPHA4
fus	stabalized	ENSG00000116212.10	1.32677	LRRC42
fus	stabalized	ENSG00000116675.11	1.30656	DNAJC6
fus	stabalized	ENSG00000117036.7	1.53156	ETV3
fus	stabalized	ENSG00000117597.13	1.06432	DIEXF
fus	stabalized	ENSG00000118246.9	1.51399	FASTKD2
fus	stabalized	ENSG00000118263.10	1.02102	KLF7
fus	stabalized	ENSG00000118496.3	1.21016	FBXO30
fus	stabalized	ENSG00000119231.6	1.24857	SENP5
fus	stabalized	ENSG00000119321.4	3.57215	FKBP15
fus	stabalized	ENSG00000119523.8	1.47212	ALG2
fus	stabalized	ENSG00000119787.9	1.37225	ATL2
fus	stabalized	ENSG00000120137.6	1.06586	PANK3
fus	stabalized	ENSG00000120690.9	1.13831	ELF1
fus	stabalized	ENSG00000120889.8	1.59915	TNFRSF10B
fus	stabalized	ENSG00000121210.11	1.72916	KIAA0922
fus	stabalized	ENSG00000121879.3	1.07766	PIK3CA
fus	stabalized	ENSG00000122779.12	1.19473	TRIM24
fus	stabalized	ENSG00000123737.8	1.32773	EXOSC9
fus	stabalized	ENSG00000124151.14	1.36194	NCOA3
fus	stabalized	ENSG00000124193.10	1.13619	SRSF6
fus	stabalized	ENSG00000124201.10	2.07377	ZNFX1
fus	stabalized	ENSG00000125266.6	1.65421	EFNB2
fus	stabalized	ENSG00000125779.16	1.05772	PANK2
fus	stabalized	ENSG00000126653.11	1.54048	NSRP1
fus	stabalized	ENSG00000126822.11	1.27046	PLEKHG3
fus	stabalized	ENSG00000127554.12	1.26355	GFER
fus	stabalized	ENSG00000128311.9	1.04659	TST
fus	stabalized	ENSG00000128534.3	1.92646	NAA38
fus	stabalized	ENSG00000128607.8	1.08695	KLHDC10
fus	stabalized	ENSG00000129245.7	1.23751	FXR2
fus	stabalized	ENSG00000129315.5	1.59426	CCNT1
fus	stabalized	ENSG00000130147.11	1.46709	SH3BP4
fus	stabalized	ENSG00000130164.7	1.20661	LDLR
fus	stabalized	ENSG00000130311.6	1.12589	DDA1
fus	stabalized	ENSG00000130347.8	1.04821	RTN4IP1
fus	stabalized	ENSG00000131043.7	1.80352	AAR2
fus	stabalized	ENSG00000131148.4	1.67131	EMC8
fus	stabalized	ENSG00000132155.7	1.32462	RAF1
fus	stabalized	ENSG00000132467.2	1.24968	UTP3
fus	stabalized	ENSG00000133193.8	1.3475	FAM104A
fus	stabalized	ENSG00000134058.6	1.44217	CDK7
fus	stabalized	ENSG00000134363.7	2.16667	FST
fus	stabalized	ENSG00000135211.5	1.22769	TMEM60
fus	stabalized	ENSG00000135932.6	1.22473	CAB39
fus	stabalized	ENSG00000136205.12	1.09433	TNS3
fus	stabalized	ENSG00000136271.6	1.72374	DDX56
fus	stabalized	ENSG00000136877.10	2.24673	FPGS
fus	stabalized	ENSG00000136878.8	1.81531	USP20
fus	stabalized	ENSG00000136925.10	1.72753	TSTD2
fus	stabalized	ENSG00000137193.9	1.28493	PIM1
fus	stabalized	ENSG00000137760.10	1.12432	ALKBH8
fus	stabalized	ENSG00000137801.9	1.38454	THBS1
fus	stabalized	ENSG00000137868.14	1.72196	STRA6
fus	stabalized	ENSG00000138231.8	1.53967	DBR1
fus	stabalized	ENSG00000138439.10	1.23621	FAM117B
fus	stabalized	ENSG00000138764.9	1.73216	CCNG2
fus	stabalized	ENSG00000139154.10	1.05385	AEBP2
fus	stabalized	ENSG00000139263.7	1.17026	LRIG3
fus	stabalized	ENSG00000139926.11	1.19849	FRMD6
fus	stabalized	ENSG00000140265.8	1.23935	ZSCAN29
fus	stabalized	ENSG00000140299.6	1.095	BNIP2
fus	stabalized	ENSG00000140332.11	1.67574	TLE3
fus	stabalized	ENSG00000140548.5	1.25852	ZNF710
fus	stabalized	ENSG00000140993.6	1.46674	TIGD7
fus	stabalized	ENSG00000141385.5	1.24931	AFG3L2
fus	stabalized	ENSG00000141646.9	1.2087	SMAD4
fus	stabalized	ENSG00000142751.9	2.77255	GPN2
fus	stabalized	ENSG00000142867.8	2.0746	BCL10
fus	stabalized	ENSG00000143067.4	1.9445	ZNF697
fus	stabalized	ENSG00000143344.10	2.07619	RGL1
fus	stabalized	ENSG00000143751.8	1.11325	SDE2
fus	stabalized	ENSG00000143756.7	2.16901	FBXO28
fus	stabalized	ENSG00000143878.8	1.09903	RHOB
fus	stabalized	ENSG00000144476.5	1.51809	CXCR7
fus	stabalized	ENSG00000144677.10	2.00571	CTDSPL
fus	stabalized	ENSG00000145216.11	1.26528	FIP1L1
fus	stabalized	ENSG00000145220.9	1.03197	LYAR
fus	stabalized	ENSG00000145390.7	1.49202	USP53
fus	stabalized	ENSG00000145685.9	1.66959	LHFPL2
fus	stabalized	ENSG00000145990.6	1.388	GFOD1
fus	stabalized	ENSG00000146278.10	1.33633	PNRC1
fus	stabalized	ENSG00000146457.10	1.36919	WTAP
fus	stabalized	ENSG00000146834.9	1.06359	MEPCE
fus	stabalized	ENSG00000147050.10	1.0327	KDM6A
fus	stabalized	ENSG00000147324.6	1.0039	MFHAS1
fus	stabalized	ENSG00000147457.9	1.12803	CHMP7
fus	stabalized	ENSG00000147650.7	1.78745	LRP12
fus	stabalized	ENSG00000148842.12	1.04828	CNNM2
fus	stabalized	ENSG00000151233.6	1.69045	GXYLT1
fus	stabalized	ENSG00000151553.10	1.22432	FAM160B1
fus	stabalized	ENSG00000151835.9	1.0554	SACS
fus	stabalized	ENSG00000152484.9	1.48421	USP12
fus	stabalized	ENSG00000153575.6	2.00873	TUBGCP5
fus	stabalized	ENSG00000154920.10	1.0439	EME1
fus	stabalized	ENSG00000154945.6	1.65536	ANKRD40
fus	stabalized	ENSG00000155090.10	1.09849	KLF10
fus	stabalized	ENSG00000155760.1	1.32697	FZD7
fus	stabalized	ENSG00000156170.8	1.01195	NDUFAF6
fus	stabalized	ENSG00000156521.9	1.50103	TYSND1
fus	stabalized	ENSG00000156599.6	1.23982	ZDHHC5
fus	stabalized	ENSG00000156928.4	1.14947	MALSU1
fus	stabalized	ENSG00000157184.5	2.52615	CPT2
fus	stabalized	ENSG00000158042.8	1.31186	MRPL17
fus	stabalized	ENSG00000158092.2	1.21349	NCK1
fus	stabalized	ENSG00000158669.7	1.43052	AGPAT6
fus	stabalized	ENSG00000161654.5	1.58147	LSM12
fus	stabalized	ENSG00000162377.4	1.70973	SELRC1
fus	stabalized	ENSG00000162714.8	1.17443	ZNF496
fus	stabalized	ENSG00000162852.9	1.2826	CNST
fus	stabalized	ENSG00000162946.16	1.39666	DISC1
fus	stabalized	ENSG00000163113.9	1.10509	OTUD7B
fus	stabalized	ENSG00000163602.8	2.07398	RYBP
fus	stabalized	ENSG00000163900.6	2.05416	TMEM41A
fus	stabalized	ENSG00000164045.7	1.30222	CDC25A
fus	stabalized	ENSG00000164086.8	1.10867	DUSP7
fus	stabalized	ENSG00000164171.6	3.69546	ITGA2
fus	stabalized	ENSG00000164543.5	2.415	STK17A
fus	stabalized	ENSG00000164741.10	1.25567	DLC1
fus	stabalized	ENSG00000164933.7	2.23525	SLC25A32
fus	stabalized	ENSG00000165219.17	1.39297	GAPVD1
fus	stabalized	ENSG00000165355.7	1.07997	FBXO33
fus	stabalized	ENSG00000165424.6	2.98171	ZCCHC24
fus	stabalized	ENSG00000165490.8	1.98646	C11orf82
fus	stabalized	ENSG00000165526.4	1.41933	RPUSD4
fus	stabalized	ENSG00000165527.5	1.02924	ARF6
fus	stabalized	ENSG00000165660.7	1.79979	FAM175B
fus	stabalized	ENSG00000165959.6	2.31236	CLMN
fus	stabalized	ENSG00000166170.9	1.00852	BAG5
fus	stabalized	ENSG00000166261.6	2.55133	ZNF202
fus	stabalized	ENSG00000166478.5	1.60232	ZNF143
fus	stabalized	ENSG00000167380.12	1.10761	ZNF226
fus	stabalized	ENSG00000167447.8	1.42523	SMG8
fus	stabalized	ENSG00000167657.7	1.4596	DAPK3
fus	stabalized	ENSG00000168003.12	1.54201	SLC3A2
fus	stabalized	ENSG00000169047.4	1.44629	IRS1
fus	stabalized	ENSG00000169087.6	1.50014	HSPBAP1
fus	stabalized	ENSG00000169967.12	2.3902	MAP3K2
fus	stabalized	ENSG00000170027.5	1.42221	YWHAG
fus	stabalized	ENSG00000170145.4	1.14388	SIK2
fus	stabalized	ENSG00000170340.10	1.33527	B3GNT2
fus	stabalized	ENSG00000170425.3	1.5536	ADORA2B
fus	stabalized	ENSG00000170561.8	1.10323	IRX2
fus	stabalized	ENSG00000170779.10	1.28162	CDCA4
fus	stabalized	ENSG00000170855.3	1.37467	TRIAP1
fus	stabalized	ENSG00000171150.7	1.74241	SOCS5
fus	stabalized	ENSG00000171161.8	1.28154	ZNF672
fus	stabalized	ENSG00000171421.8	1.30038	MRPL36
fus	stabalized	ENSG00000171444.13	1.53309	MCC
fus	stabalized	ENSG00000171448.8	2.06646	ZBTB26
fus	stabalized	ENSG00000171453.13	1.92795	POLR1C
fus	stabalized	ENSG00000171604.7	1.01782	CXXC5
fus	stabalized	ENSG00000171862.5	1.03574	PTEN
fus	stabalized	ENSG00000172572.6	2.09938	PDE3A
fus	stabalized	ENSG00000173545.4	1.35604	ZNF622
fus	stabalized	ENSG00000173744.12	1.09637	AGFG1
fus	stabalized	ENSG00000174405.9	1.66124	LIG4
fus	stabalized	ENSG00000175029.12	1.40753	CTBP2
fus	stabalized	ENSG00000176371.9	1.35015	ZSCAN2
fus	stabalized	ENSG00000176624.9	1.28038	MEX3C
fus	stabalized	ENSG00000176845.8	1.54139	METRNL
fus	stabalized	ENSG00000176887.5	1.15532	SOX11
fus	stabalized	ENSG00000177150.8	2.07003	FAM210A
fus	stabalized	ENSG00000177311.6	1.40521	ZBTB38
fus	stabalized	ENSG00000177613.7	1.50343	CSTF2T
fus	stabalized	ENSG00000177971.7	1.10754	IMP3
fus	stabalized	ENSG00000178074.5	1.39733	C2orf69
fus	stabalized	ENSG00000178177.9	1.07398	LCORL
fus	stabalized	ENSG00000178694.4	1.00376	NSUN3
fus	stabalized	ENSG00000179041.2	1.23765	RRS1
fus	stabalized	ENSG00000179151.7	2.34573	EDC3
fus	stabalized	ENSG00000179409.6	1.79121	GEMIN4
fus	stabalized	ENSG00000179918.15	2.05261	SEPHS2
fus	stabalized	ENSG00000181381.9	2.34071	DDX60L
fus	stabalized	ENSG00000181472.4	1.10207	ZBTB2
fus	stabalized	ENSG00000181744.4	2.15607	C3orf58
fus	stabalized	ENSG00000181751.5	2.66541	C5orf30
fus	stabalized	ENSG00000182197.6	1.23938	EXT1
fus	stabalized	ENSG00000182372.6	1.66673	CLN8
fus	stabalized	ENSG00000182446.8	1.01721	NPLOC4
fus	stabalized	ENSG00000182827.8	1.13901	ACBD3
fus	stabalized	ENSG00000183337.12	1.27365	BCOR
fus	stabalized	ENSG00000183530.9	1.16438	PRR14L
fus	stabalized	ENSG00000183579.11	1.71837	ZNRF3
fus	stabalized	ENSG00000183735.5	1.1136	TBK1
fus	stabalized	ENSG00000184436.7	1.0682	THAP7
fus	stabalized	ENSG00000185070.6	2.13516	FLRT2
fus	stabalized	ENSG00000185298.8	1.64334	CCDC137
fus	stabalized	ENSG00000185475.4	1.46006	TMEM179B
fus	stabalized	ENSG00000185728.12	1.10637	YTHDF3
fus	stabalized	ENSG00000185875.8	1.86963	THNSL1
fus	stabalized	ENSG00000185989.9	1.37406	RASA3
fus	stabalized	ENSG00000186300.7	1.07403	ZNF555
fus	stabalized	ENSG00000186918.9	1.55917	ZNF395
fus	stabalized	ENSG00000187607.11	1.13197	ZNF286A
fus	stabalized	ENSG00000187713.5	1.64638	TMEM203
fus	stabalized	ENSG00000187772.6	2.86656	LIN28B
fus	stabalized	ENSG00000188242.4	1.35056	CTD-2228K2.5
fus	stabalized	ENSG00000196628.9	1.32323	TCF4
fus	stabalized	ENSG00000196782.8	1.03098	MAML3
fus	stabalized	ENSG00000196812.4	1.54638	ZSCAN16
fus	stabalized	ENSG00000197037.6	1.76691	ZSCAN25
fus	stabalized	ENSG00000197050.6	1.47424	ZNF420
fus	stabalized	ENSG00000197170.5	1.65233	PSMD12
fus	stabalized	ENSG00000197885.6	2.11672	NKIRAS1
fus	stabalized	ENSG00000198000.7	1.37682	NOL8
fus	stabalized	ENSG00000198081.6	1.41427	ZBTB14
fus	stabalized	ENSG00000198160.10	2.88301	MIER1
fus	stabalized	ENSG00000198440.5	1.21518	ZNF583
fus	stabalized	ENSG00000198805.7	1.54607	PNP
fus	stabalized	ENSG00000198853.7	1.00658	RUSC2
fus	stabalized	ENSG00000204209.6	1.16255	DAXX
fus	stabalized	ENSG00000204439.3	1.15171	C6orf47
fus	stabalized	ENSG00000204682.5	2.45256	C10orf114
fus	stabalized	ENSG00000204767.3	1.68697	FAM196B
fus	stabalized	ENSG00000206418.3	2.61074	RAB12
fus	stabalized	ENSG00000206557.4	1.90395	TRIM71
fus	stabalized	ENSG00000213492.2	1.30735	NT5C3AP1
fus	stabalized	ENSG00000219642.2	1.88324	BMPR1APS1
fus	stabalized	ENSG00000232615.4	1.68351	CTD-2012J19.1
fus	stabalized	ENSG00000232956.3	1.59631	SNHG15
fus	stabalized	ENSG00000234127.4	1.00135	TRIM26
fus	stabalized	ENSG00000234558.1	2.04659	API5P1
fus	stabalized	ENSG00000235698.1	2.27355	PA2G4P2
fus	stabalized	ENSG00000237984.2	1.75097	PTENP1
fus	stabalized	ENSG00000241878.5	1.12142	PISD
fus	stabalized	ENSG00000242802.2	1.65762	AP5Z1
fus	stabalized	ENSG00000248905.4	1.19407	FMN1
fus	stabalized	ENSG00000249626.1	1.80117	RP11-496H1.1
fus	stabalized	ENSG00000250848.1	1.6726	CTD-2083E4.5
fus	stabalized	ENSG00000257315.1	1.43172	ZBED6
fus	stabalized	ENSG00000259330.1	1.83618	RP11-64K12.2
fus	stabalized	ENSG00000270170.1	1.0079	RP11-21N3.1
