# Supplementary material for: Distinct and shared functions of ALS-associated proteins TDP-43, FUS and TAF15 revealed by multisystem analyses
Source: Nat Commun. 2016 Jul 5;7:12143. doi: 10.1038/ncomms12143 (PMC4935974; doi:10.1038/ncomms12143)
Supplement: Supplementary Data 4 — Half-lives for genes upon TAF15, FUS, or control knockdown in human neural progenitor cells. [file ncomms12143-s5.xls]

## Sheet: Halflives
gencode_id	FUS Halflife	TAF15 Halflife	Control Halflife	Gene Name
ENSG00000000457.8	211.309	80.9687	N/A	SCYL3
ENSG00000000460.12	778.998	N/A	N/A	C1orf112
ENSG00000001036.8	N/A	N/A	N/A	FUCA2
ENSG00000001084.6	208.436	N/A	N/A	GCLC
ENSG00000001167.10	227.187	N/A	N/A	NFYA
ENSG00000001629.5	1524.4	N/A	228.568	ANKIB1
ENSG00000002016.11	349.929	139.814	N/A	RAD52
ENSG00000002587.5	110.872	N/A	N/A	HS3ST1
ENSG00000002919.10	N/A	203.469	92.2247	SNX11
ENSG00000003096.9	N/A	233.312	N/A	KLHL13
ENSG00000003393.10	418.008	N/A	407.589	ALS2
ENSG00000003509.11	N/A	N/A	604.382	NDUFAF7
ENSG00000003756.12	383.377	N/A	N/A	RBM5
ENSG00000003989.12	N/A	N/A	401.239	SLC7A2
ENSG00000004766.11	N/A	N/A	N/A	CCDC132
ENSG00000004866.14	N/A	510.033	127.634	ST7
ENSG00000004897.6	413.372	359.079	N/A	CDC27
ENSG00000004961.10	N/A	342.278	122.058	HCCS
ENSG00000005100.8	270.203	N/A	N/A	DHX33
ENSG00000005108.10	N/A	N/A	320.25	THSD7A
ENSG00000005156.7	N/A	485.467	N/A	LIG3
ENSG00000005175.5	N/A	N/A	268.464	RPAP3
ENSG00000005189.15	N/A	408.231	N/A	AC004381.6
ENSG00000005194.10	N/A	686.071	N/A	CIAPIN1
ENSG00000005206.11	N/A	302.167	N/A	SPPL2B
ENSG00000005238.15	N/A	N/A	N/A	FAM214B
ENSG00000005339.8	N/A	229.001	225.7	CREBBP
ENSG00000005436.9	N/A	320.597	N/A	GCFC2
ENSG00000005469.7	N/A	N/A	346.661	CROT
ENSG00000005471.11	N/A	141.305	N/A	ABCB4
ENSG00000005483.15	245.17	332.45	470.888	MLL5
ENSG00000005801.12	186.788	304.57	165.312	ZNF195
ENSG00000005810.13	N/A	N/A	N/A	MYCBP2
ENSG00000005812.6	479.478	124.974	119.987	FBXL3
ENSG00000005889.11	133.555	176.226	107.368	ZFX
ENSG00000005955.8	220.149	239.959	192.521	GGNBP2
ENSG00000006025.7	N/A	167.628	144.919	OSBPL7
ENSG00000006062.9	N/A	N/A	N/A	MAP3K14
ENSG00000006114.11	N/A	279.333	N/A	SYNRG
ENSG00000006194.6	135.821	141.478	96.0365	ZNF263
ENSG00000006210.6	N/A	80.315	N/A	CX3CL1
ENSG00000006327.9	196.405	229.641	105.62	TNFRSF12A
ENSG00000006432.11	253.611	N/A	N/A	MAP3K9
ENSG00000006451.3	729.229	N/A	N/A	RALA
ENSG00000006453.9	N/A	120.895	N/A	BAIAP2L1
ENSG00000006459.6	289.018	N/A	353.968	JHDM1D
ENSG00000006468.9	N/A	N/A	N/A	ETV1
ENSG00000006530.11	N/A	N/A	472.928	AGK
ENSG00000006534.11	N/A	N/A	N/A	ALDH3B1
ENSG00000006607.8	N/A	N/A	N/A	FARP2
ENSG00000006634.3	267.728	313.373	218.064	DBF4
ENSG00000006652.9	213.485	293.965	N/A	IFRD1
ENSG00000006695.6	N/A	232.783	73.011	COX10
ENSG00000006704.6	N/A	269.57	N/A	GTF2IRD1
ENSG00000006712.10	N/A	N/A	N/A	PAF1
ENSG00000006740.11	N/A	209.054	N/A	ARHGAP44
ENSG00000006756.11	N/A	170.923	233.464	ARSD
ENSG00000006831.9	484.76	382.337	166.718	ADIPOR2
ENSG00000006837.6	N/A	N/A	N/A	CDKL3
ENSG00000007168.7	736.549	397.319	380.569	PAFAH1B1
ENSG00000007174.12	N/A	N/A	N/A	DNAH9
ENSG00000007350.12	134.919	N/A	N/A	TKTL1
ENSG00000007372.15	329	N/A	182.379	PAX6
ENSG00000007376.3	N/A	N/A	92.3737	RPUSD1
ENSG00000007384.11	N/A	205.832	N/A	RHBDF1
ENSG00000007392.12	444.511	N/A	388.986	LUC7L
ENSG00000007545.11	N/A	201.532	N/A	CRAMP1L
ENSG00000007944.10	77.3361	N/A	N/A	MYLIP
ENSG00000008083.9	307.48	344.127	312.058	JARID2
ENSG00000008086.6	512.663	N/A	N/A	CDKL5
ENSG00000008196.7	N/A	N/A	97.9073	TFAP2B
ENSG00000008256.11	N/A	N/A	N/A	CYTH3
ENSG00000008282.3	N/A	N/A	266.7	SYPL1
ENSG00000008324.6	N/A	189.38	N/A	SS18L2
ENSG00000008405.7	N/A	982.96	N/A	CRY1
ENSG00000008513.10	202.529	109.313	140.764	ST3GAL1
ENSG00000008710.13	N/A	446.519	N/A	PKD1
ENSG00000008853.12	N/A	N/A	131.509	RHOBTB2
ENSG00000008869.7	N/A	N/A	444.981	HEATR5B
ENSG00000008952.12	N/A	N/A	473.048	SEC62
ENSG00000009335.13	N/A	349.22	140.589	UBE3C
ENSG00000009413.11	221.768	N/A	266.416	REV3L
ENSG00000009780.11	292.807	N/A	83.4269	FAM76A
ENSG00000009830.7	N/A	N/A	181.498	POMT2
ENSG00000009954.6	640.14	1419.35	N/A	BAZ1B
ENSG00000010017.9	376.529	N/A	708.723	RANBP9
ENSG00000010072.11	N/A	313.487	N/A	SPRTN
ENSG00000010219.8	N/A	N/A	135.092	DYRK4
ENSG00000010270.9	N/A	681.419	1231.35	STARD3NL
ENSG00000010278.7	N/A	N/A	175.749	CD9
ENSG00000010295.15	N/A	255.067	N/A	IFFO1
ENSG00000010310.4	126.919	N/A	N/A	GIPR
ENSG00000010539.7	113.868	80.9222	N/A	ZNF200
ENSG00000010626.10	N/A	N/A	N/A	LRRC23
ENSG00000010704.14	N/A	N/A	N/A	HFE
ENSG00000010810.12	776.341	478.883	N/A	FYN
ENSG00000010818.4	N/A	N/A	166.504	HIVEP2
ENSG00000011007.7	N/A	343.1	197.604	TCEB3
ENSG00000011009.6	N/A	N/A	356.639	LYPLA2
ENSG00000011021.17	N/A	N/A	81.8746	CLCN6
ENSG00000011114.10	N/A	N/A	140.367	BTBD7
ENSG00000011260.9	559.503	472.757	271.408	UTP18
ENSG00000011275.14	367.998	307.68	N/A	RNF216
ENSG00000011376.5	N/A	N/A	535.159	LARS2
ENSG00000011426.6	1658.68	N/A	278.015	ANLN
ENSG00000011478.7	N/A	139.682	155.438	QPCTL
ENSG00000011566.9	792.172	270.421	388.222	MAP4K3
ENSG00000012048.14	N/A	N/A	N/A	BRCA1
ENSG00000012232.4	N/A	N/A	392.902	EXTL3
ENSG00000012817.11	N/A	513.146	N/A	KDM5D
ENSG00000012983.7	N/A	734.918	N/A	MAP4K5
ENSG00000013374.11	N/A	596.861	N/A	NUB1
ENSG00000013392.5	277.282	152.73	N/A	RWDD2A
ENSG00000013441.11	109.203	N/A	N/A	CLK1
ENSG00000013503.5	N/A	N/A	188.04	POLR3B
ENSG00000013583.4	N/A	N/A	407.364	HEBP1
ENSG00000014138.4	842.076	416.691	196.572	POLA2
ENSG00000014164.6	N/A	N/A	N/A	ZC3H3
ENSG00000014914.15	N/A	N/A	199.581	MTMR11
ENSG00000015153.10	N/A	615.423	N/A	YAF2
ENSG00000015532.5	N/A	N/A	139.407	XYLT2
ENSG00000015568.8	405.221	423.458	300.309	RGPD5
ENSG00000015592.12	252.901	N/A	152.167	STMN4
ENSG00000015676.12	N/A	N/A	503.846	NUDCD3
ENSG00000016391.5	N/A	145.32	N/A	CHDH
ENSG00000016864.12	N/A	N/A	556.145	GLT8D1
ENSG00000017373.11	N/A	176.735	N/A	SRCIN1
ENSG00000018189.7	1123.91	N/A	N/A	RUFY3
ENSG00000018236.10	532.775	N/A	N/A	CNTN1
ENSG00000018510.8	N/A	N/A	2022.04	AGPS
ENSG00000018699.7	817.653	N/A	N/A	TTC27
ENSG00000019144.12	341.975	352.966	273.212	PHLDB1
ENSG00000019485.8	N/A	N/A	N/A	PRDM11
ENSG00000019549.4	62.6058	72.8876	N/A	SNAI2
ENSG00000019995.6	318.258	348.509	215.545	ZRANB1
ENSG00000020129.11	N/A	252.335	N/A	NCDN
ENSG00000020256.15	N/A	389.938	N/A	ZFP64
ENSG00000020426.6	372.23	N/A	452.867	MNAT1
ENSG00000020577.9	445.624	337.701	351.823	SAMD4A
ENSG00000020922.7	N/A	418.337	N/A	MRE11A
ENSG00000021762.15	N/A	N/A	151.09	OSBPL5
ENSG00000022277.8	N/A	1040.99	N/A	RTFDC1
ENSG00000022567.5	N/A	160.37	190.621	SLC45A4
ENSG00000022976.11	274.397	185.788	192.022	ZNF839
ENSG00000023041.7	N/A	187.055	993.004	ZDHHC6
ENSG00000023228.8	N/A	1072.64	N/A	NDUFS1
ENSG00000023330.10	517.911	267.665	N/A	ALAS1
ENSG00000023608.4	N/A	206.557	N/A	SNAPC1
ENSG00000023697.8	1349.14	N/A	N/A	DERA
ENSG00000023839.6	N/A	314.141	N/A	ABCC2
ENSG00000023902.8	N/A	N/A	134.297	PLEKHO1
ENSG00000023909.5	N/A	473.83	N/A	GCLM
ENSG00000024048.6	N/A	401.427	N/A	UBR2
ENSG00000024526.12	N/A	472.175	219.72	DEPDC1
ENSG00000024862.12	N/A	N/A	N/A	CCDC28A
ENSG00000025156.7	185.258	280.216	183.412	HSF2
ENSG00000025293.11	1442.06	349.799	349.622	PHF20
ENSG00000025434.14	N/A	N/A	N/A	NR1H3
ENSG00000025800.9	N/A	N/A	342.073	KPNA6
ENSG00000026559.8	N/A	N/A	181.298	KCNG1
ENSG00000027075.9	144.026	N/A	N/A	PRKCH
ENSG00000027697.8	N/A	N/A	303.589	IFNGR1
ENSG00000028137.12	76.4751	N/A	N/A	TNFRSF1B
ENSG00000028310.13	N/A	545.42	588.707	BRD9
ENSG00000028839.4	218.912	N/A	233.539	TBPL1
ENSG00000029364.7	N/A	288.556	N/A	SLC39A9
ENSG00000029639.6	N/A	N/A	182.63	TFB1M
ENSG00000030066.9	N/A	1375.53	508.706	NUP160
ENSG00000030110.8	N/A	139.408	227.03	BAK1
ENSG00000030419.12	285.04	126.484	110.507	IKZF2
ENSG00000030582.12	N/A	N/A	146.017	GRN
ENSG00000031003.6	497.705	N/A	N/A	FAM13B
ENSG00000031081.6	N/A	160.686	N/A	ARHGAP31
ENSG00000031691.6	N/A	N/A	1415.95	CENPQ
ENSG00000032219.14	201.401	198.459	284.814	ARID4A
ENSG00000032389.8	N/A	N/A	175.319	TSSC1
ENSG00000033030.9	212.692	N/A	206.364	ZCCHC8
ENSG00000033100.10	N/A	274.736	N/A	CHPF2
ENSG00000033122.13	N/A	186.38	N/A	LRRC7
ENSG00000033170.12	N/A	445.69	N/A	FUT8
ENSG00000033327.8	174.079	277.346	N/A	GAB2
ENSG00000033800.9	430.788	296.784	N/A	PIAS1
ENSG00000033867.12	N/A	487.204	385.692	SLC4A7
ENSG00000034053.10	470.714	N/A	N/A	APBA2
ENSG00000034152.14	N/A	108.73	N/A	MAP2K3
ENSG00000034533.7	117.684	N/A	N/A	ASTE1
ENSG00000034677.7	186.91	284.078	163.858	RNF19A
ENSG00000035141.3	N/A	1008.23	N/A	FAM136A
ENSG00000035862.8	N/A	N/A	260.265	TIMP2
ENSG00000035928.10	N/A	396.455	N/A	RFC1
ENSG00000036054.8	N/A	577.901	N/A	TBC1D23
ENSG00000036257.8	624.342	N/A	N/A	CUL3
ENSG00000036549.8	220.761	289.05	269.581	ZZZ3
ENSG00000037280.11	93.0544	N/A	N/A	FLT4
ENSG00000037474.10	1097.43	N/A	N/A	NSUN2
ENSG00000037637.6	255.229	142.353	244.945	FBXO42
ENSG00000037749.7	N/A	733.158	N/A	MFAP3
ENSG00000037897.12	N/A	147.889	N/A	METTL1
ENSG00000038210.9	N/A	359.713	N/A	PI4K2B
ENSG00000038219.8	410.114	777.202	315.977	BOD1L1
ENSG00000038274.11	N/A	493.491	368.075	MAT2B
ENSG00000038382.13	N/A	564.575	N/A	TRIO
ENSG00000038532.10	N/A	N/A	461.302	CLEC16A
ENSG00000039139.9	N/A	165.387	N/A	DNAH5
ENSG00000039319.12	N/A	457.733	N/A	ZFYVE16
ENSG00000039523.13	N/A	102.353	N/A	FAM65A
ENSG00000040199.14	187.054	104.357	138.781	PHLPP2
ENSG00000040275.12	N/A	579.109	337.429	SPDL1
ENSG00000040487.8	372.282	N/A	N/A	PQLC2
ENSG00000040531.10	N/A	N/A	258.391	CTNS
ENSG00000040633.8	184.474	144.066	87.6077	PHF23
ENSG00000040731.6	N/A	N/A	194.285	CDH10
ENSG00000040933.10	N/A	243.532	N/A	INPP4A
ENSG00000041353.5	N/A	784.84	N/A	RAB27B
ENSG00000041515.11	N/A	N/A	N/A	MYO16
ENSG00000041802.6	N/A	762.82	N/A	LSG1
ENSG00000041988.11	181.026	N/A	N/A	THAP3
ENSG00000042088.9	433.346	N/A	N/A	TDP1
ENSG00000042317.12	N/A	266.229	N/A	SPATA7
ENSG00000042429.6	149.348	162.907	135.133	MED17
ENSG00000042493.11	N/A	178.05	N/A	CAPG
ENSG00000043093.9	N/A	N/A	245.518	DCUN1D1
ENSG00000043143.16	215.551	138.164	N/A	PHF15
ENSG00000043355.6	162.618	172.017	N/A	ZIC2
ENSG00000043514.11	N/A	N/A	320.552	TRIT1
ENSG00000044446.6	N/A	1244.5	N/A	PHKA2
ENSG00000044524.6	N/A	308.041	N/A	EPHA3
ENSG00000046647.9	N/A	293.072	N/A	GEMIN8
ENSG00000046889.14	N/A	1260.19	N/A	PREX2
ENSG00000047056.10	N/A	223.611	424.553	WDR37
ENSG00000047249.12	N/A	N/A	N/A	ATP6V1H
ENSG00000047315.10	N/A	N/A	1101.31	POLR2B
ENSG00000047365.6	N/A	N/A	219.206	ARAP2
ENSG00000047410.8	1417.27	1256.95	N/A	TPR
ENSG00000047457.9	305.521	282.159	N/A	CP
ENSG00000047578.8	N/A	577.294	N/A	KIAA0556
ENSG00000047579.15	248.38	N/A	N/A	DTNBP1
ENSG00000047621.7	302.015	N/A	N/A	C12orf4
ENSG00000047634.10	N/A	306.568	N/A	SCML1
ENSG00000047849.17	N/A	N/A	420.027	MAP4
ENSG00000047932.9	612.076	N/A	261.057	GOPC
ENSG00000048052.16	430.677	N/A	N/A	HDAC9
ENSG00000048162.15	N/A	101.026	181.061	NOP16
ENSG00000048342.11	N/A	N/A	380.676	CC2D2A
ENSG00000048405.5	174.463	267.34	810.502	ZNF800
ENSG00000048471.9	N/A	166.396	N/A	SNX29
ENSG00000048649.9	254.649	367.119	799.804	RSF1
ENSG00000048707.9	N/A	N/A	1010	VPS13D
ENSG00000049130.9	N/A	N/A	181.541	KITLG
ENSG00000049245.8	N/A	N/A	342.229	VAMP3
ENSG00000049618.15	N/A	218.214	320.089	ARID1B
ENSG00000049759.12	N/A	230.77	N/A	NEDD4L
ENSG00000049769.8	152.678	N/A	N/A	PPP1R3F
ENSG00000049883.10	N/A	N/A	N/A	PTCD2
ENSG00000050130.13	400.549	N/A	306.053	JKAMP
ENSG00000050438.12	N/A	447.15	N/A	SLC4A8
ENSG00000050748.12	N/A	676.46	N/A	MAPK9
ENSG00000050820.12	N/A	155.849	168.656	BCAR1
ENSG00000051009.6	N/A	81.547	76.9871	FAM160A2
ENSG00000051108.10	573.52	255.183	139.429	HERPUD1
ENSG00000051180.12	N/A	198.467	140.327	RAD51
ENSG00000051341.9	379.73	N/A	N/A	POLQ
ENSG00000051382.4	N/A	N/A	137.394	PIK3CB
ENSG00000052126.10	235.187	255.173	327.968	PLEKHA5
ENSG00000052795.8	N/A	165.185	N/A	FNIP2
ENSG00000052802.8	N/A	348.048	379.32	MSMO1
ENSG00000052841.10	562.029	N/A	N/A	TTC17
ENSG00000053254.11	N/A	N/A	175.004	FOXN3
ENSG00000053372.4	N/A	N/A	812.916	MRTO4
ENSG00000053900.6	N/A	N/A	N/A	ANAPC4
ENSG00000054118.9	N/A	N/A	N/A	THRAP3
ENSG00000054267.16	216.754	281.091	196.405	ARID4B
ENSG00000054392.8	N/A	321.918	N/A	HHAT
ENSG00000054523.12	401.045	415.851	N/A	KIF1B
ENSG00000054598.5	N/A	N/A	N/A	FOXC1
ENSG00000054654.11	N/A	813.086	N/A	SYNE2
ENSG00000054965.6	N/A	N/A	252.564	FAM168A
ENSG00000054967.8	241.353	N/A	141.91	RELT
ENSG00000055130.11	538.324	N/A	438.323	CUL1
ENSG00000055208.12	337.151	N/A	N/A	TAB2
ENSG00000055483.13	332.136	86.975	N/A	USP36
ENSG00000055609.13	N/A	N/A	370.684	MLL3
ENSG00000055813.5	202.254	166.672	N/A	CCDC85A
ENSG00000055917.11	N/A	497.456	292.95	PUM2
ENSG00000056277.11	N/A	116.463	407.49	ZNF280C
ENSG00000056586.11	795.403	N/A	N/A	RC3H2
ENSG00000056972.14	N/A	N/A	N/A	TRAF3IP2
ENSG00000057657.10	97.7094	N/A	N/A	PRDM1
ENSG00000057663.8	N/A	N/A	288.397	ATG5
ENSG00000057704.6	N/A	N/A	N/A	TMCC3
ENSG00000058056.4	N/A	472.602	149.412	USP13
ENSG00000058063.10	N/A	N/A	482.544	ATP11B
ENSG00000058085.10	N/A	N/A	N/A	LAMC2
ENSG00000058262.5	N/A	N/A	476.076	SEC61A1
ENSG00000058272.11	N/A	590.843	204.844	PPP1R12A
ENSG00000058600.11	423.432	N/A	N/A	POLR3E
ENSG00000058668.10	N/A	N/A	1320.13	ATP2B4
ENSG00000058673.11	582.721	N/A	428.402	ZC3H11A
ENSG00000058729.6	187.55	N/A	323.909	RIOK2
ENSG00000059122.12	N/A	N/A	260.536	FLYWCH1
ENSG00000059378.8	N/A	161.058	N/A	PARP12
ENSG00000059728.6	122.063	105.38	N/A	MXD1
ENSG00000059758.3	N/A	274.671	341.75	CDK17
ENSG00000059804.11	N/A	250.407	116.501	SLC2A3
ENSG00000060069.12	191.67	105.144	155.137	CTDP1
ENSG00000060339.9	782.063	N/A	N/A	CCAR1
ENSG00000060491.11	N/A	N/A	139.677	OGFR
ENSG00000060642.6	N/A	109.111	N/A	PIGV
ENSG00000060749.10	N/A	N/A	643.016	QSER1
ENSG00000061337.11	184.283	99.6206	69.1772	LZTS1
ENSG00000061794.8	N/A	360.805	N/A	MRPS35
ENSG00000061936.5	N/A	531.508	N/A	SFSWAP
ENSG00000061938.12	N/A	279.113	N/A	TNK2
ENSG00000061987.10	N/A	N/A	N/A	MON2
ENSG00000062194.11	512.014	619.664	737.477	GPBP1
ENSG00000062370.12	N/A	N/A	N/A	ZNF112
ENSG00000062598.13	N/A	N/A	N/A	ELMO2
ENSG00000062650.13	209.253	226.105	290.429	WAPAL
ENSG00000062716.5	N/A	N/A	N/A	VMP1
ENSG00000062725.5	396.894	N/A	N/A	APPBP2
ENSG00000063127.11	N/A	110.46	N/A	SLC6A16
ENSG00000063176.11	N/A	155.949	N/A	SPHK2
ENSG00000063322.8	538.121	N/A	N/A	MED29
ENSG00000063438.12	N/A	244.939	N/A	AHRR
ENSG00000063587.11	N/A	343.776	106.865	ZNF275
ENSG00000063601.12	N/A	367.173	N/A	MTMR1
ENSG00000063660.4	N/A	N/A	370.798	GPC1
ENSG00000063978.11	325.84	271.839	101.86	RNF4
ENSG00000064012.17	N/A	N/A	305.055	CASP8
ENSG00000064309.10	N/A	325.484	N/A	CDON
ENSG00000064313.7	N/A	N/A	902.011	TAF2
ENSG00000064545.9	N/A	N/A	N/A	TMEM161A
ENSG00000064651.9	N/A	N/A	N/A	SLC12A2
ENSG00000064652.6	N/A	422.972	N/A	SNX24
ENSG00000064687.8	N/A	291.85	N/A	ABCA7
ENSG00000064692.14	N/A	102.603	164.903	SNCAIP
ENSG00000064703.7	127.056	135.301	75.0395	DDX20
ENSG00000064932.11	N/A	111.231	233.254	SBNO2
ENSG00000064989.8	268.444	N/A	122.691	CALCRL
ENSG00000064995.12	1258.1	N/A	N/A	TAF11
ENSG00000064999.12	N/A	N/A	89.5458	ANKS1A
ENSG00000065000.11	N/A	N/A	413.993	AP3D1
ENSG00000065060.12	N/A	481.406	257.296	UHRF1BP1
ENSG00000065154.7	N/A	293.101	N/A	OAT
ENSG00000065183.10	N/A	596.245	N/A	WDR3
ENSG00000065243.14	573.581	753.96	414.956	PKN2
ENSG00000065308.4	N/A	N/A	N/A	TRAM2
ENSG00000065320.4	1502.01	N/A	N/A	NTN1
ENSG00000065328.12	702.286	366.535	434.213	MCM10
ENSG00000065357.15	N/A	N/A	132.827	DGKA
ENSG00000065413.12	N/A	N/A	361.636	ANKRD44
ENSG00000065491.8	N/A	N/A	140.314	TBC1D22B
ENSG00000065526.6	N/A	N/A	150.148	SPEN
ENSG00000065559.10	252.468	N/A	248.919	MAP2K4
ENSG00000065609.9	N/A	N/A	154.74	SNAP91
ENSG00000065613.9	496.099	N/A	217.526	SLK
ENSG00000065675.10	339.976	N/A	209.53	PRKCQ
ENSG00000065802.7	339.784	253.892	176.825	ASB1
ENSG00000065809.9	1025.62	167	N/A	FAM107B
ENSG00000065833.7	N/A	N/A	N/A	ME1
ENSG00000065883.10	378.039	279.435	366.468	CDK13
ENSG00000065970.4	N/A	217.01	N/A	FOXJ2
ENSG00000065989.11	N/A	N/A	N/A	PDE4A
ENSG00000066027.5	N/A	N/A	114.404	PPP2R5A
ENSG00000066084.8	N/A	N/A	N/A	DIP2B
ENSG00000066135.8	482.422	329.152	383.124	KDM4A
ENSG00000066279.12	440.173	321.945	N/A	ASPM
ENSG00000066322.8	N/A	N/A	N/A	ELOVL1
ENSG00000066379.10	N/A	317.667	226.297	ZNRD1
ENSG00000066422.4	359.253	411.759	N/A	ZBTB11
ENSG00000066427.17	423.092	N/A	N/A	ATXN3
ENSG00000066455.8	515.226	529.64	194.618	GOLGA5
ENSG00000066468.16	N/A	87.9512	77.9763	FGFR2
ENSG00000066629.12	N/A	453.103	N/A	EML1
ENSG00000066654.8	506.119	375.436	402.291	THUMPD1
ENSG00000066697.10	N/A	421.545	N/A	MSANTD3
ENSG00000066735.10	N/A	441.841	129.431	KIF26A
ENSG00000066739.7	N/A	N/A	238.982	ATG2B
ENSG00000066777.4	1080.43	566.262	720.104	ARFGEF1
ENSG00000066827.11	N/A	662.214	N/A	ZFAT
ENSG00000066933.11	N/A	798.15	293.041	MYO9A
ENSG00000067048.12	390.908	373.034	249.968	DDX3Y
ENSG00000067064.6	N/A	777.119	1097.05	IDI1
ENSG00000067082.10	83.009	84.4426	54.3259	KLF6
ENSG00000067113.12	N/A	N/A	194.56	PPAP2A
ENSG00000067182.3	N/A	277.105	N/A	TNFRSF1A
ENSG00000067191.11	N/A	N/A	N/A	CACNB1
ENSG00000067208.10	N/A	179.3	276.669	EVI5
ENSG00000067221.9	N/A	N/A	N/A	STOML1
ENSG00000067334.9	248.653	882.043	176.634	DNTTIP2
ENSG00000067365.10	N/A	233.879	N/A	METTL22
ENSG00000067533.5	N/A	N/A	N/A	RRP15
ENSG00000067596.6	511.547	416.596	538.686	DHX8
ENSG00000067601.6	N/A	N/A	N/A	PMS2P4
ENSG00000067646.7	150.49	170.738	174.542	ZFY
ENSG00000067704.8	N/A	576.773	N/A	IARS2
ENSG00000067715.9	671.282	423.128	288.788	SYT1
ENSG00000067798.9	430.666	201.883	99.3652	NAV3
ENSG00000067836.8	341.645	N/A	N/A	ROGDI
ENSG00000067900.5	N/A	N/A	347.409	ROCK1
ENSG00000067955.9	N/A	N/A	1054.15	CBFB
ENSG00000068001.9	460.511	N/A	N/A	HYAL2
ENSG00000068024.12	N/A	N/A	321.424	HDAC4
ENSG00000068028.13	N/A	258.361	N/A	RASSF1
ENSG00000068078.13	N/A	162.477	N/A	FGFR3
ENSG00000068097.10	N/A	218.482	365.286	HEATR6
ENSG00000068137.10	191.383	N/A	N/A	PLEKHH3
ENSG00000068305.12	N/A	428.891	191.198	MEF2A
ENSG00000068323.11	N/A	N/A	315.873	TFE3
ENSG00000068366.14	N/A	N/A	179.814	ACSL4
ENSG00000068438.10	N/A	N/A	359.442	FTSJ1
ENSG00000068654.11	N/A	522.511	N/A	POLR1A
ENSG00000068745.10	184.464	163.669	170.499	IP6K2
ENSG00000068796.12	N/A	412.151	N/A	KIF2A
ENSG00000068878.10	N/A	911.773	N/A	PSME4
ENSG00000068885.10	N/A	298.979	N/A	IFT80
ENSG00000068912.9	N/A	1132.69	N/A	ERLEC1
ENSG00000068971.9	N/A	223.527	188.589	PPP2R5B
ENSG00000069020.14	N/A	N/A	73.4729	MAST4
ENSG00000069345.7	N/A	N/A	849.684	DNAJA2
ENSG00000069493.9	N/A	N/A	88.6181	CLEC2D
ENSG00000069509.5	N/A	410.319	N/A	FUNDC1
ENSG00000069667.11	N/A	N/A	N/A	RORA
ENSG00000069702.6	N/A	106.215	N/A	TGFBR3
ENSG00000069712.9	N/A	216.024	280.44	KIAA1107
ENSG00000069869.11	N/A	N/A	N/A	NEDD4
ENSG00000069943.5	N/A	N/A	310.212	PIGB
ENSG00000069956.7	N/A	597.458	N/A	MAPK6
ENSG00000069974.11	N/A	225.534	N/A	RAB27A
ENSG00000070018.4	343.252	368.85	212.331	LRP6
ENSG00000070047.7	N/A	359.555	101.75	PHRF1
ENSG00000070269.9	N/A	N/A	N/A	TMEM260
ENSG00000070366.8	N/A	563.76	332.737	SMG6
ENSG00000070423.12	N/A	N/A	172.692	RNF126
ENSG00000070476.10	N/A	218.897	232.397	ZXDC
ENSG00000070495.10	289.472	N/A	N/A	JMJD6
ENSG00000070540.8	434.496	N/A	N/A	WIPI1
ENSG00000070610.10	N/A	303.032	N/A	GBA2
ENSG00000070614.9	N/A	215.83	305.884	NDST1
ENSG00000070761.3	N/A	171.372	116.358	C16orf80
ENSG00000070770.4	N/A	347.8	N/A	CSNK2A2
ENSG00000070778.8	N/A	N/A	142.268	PTPN21
ENSG00000070882.8	N/A	N/A	N/A	OSBPL3
ENSG00000070950.5	686.107	N/A	N/A	RAD18
ENSG00000070961.10	N/A	N/A	353.255	ATP2B1
ENSG00000071051.9	N/A	257.563	240.282	NCK2
ENSG00000071054.11	N/A	N/A	782.942	MAP4K4
ENSG00000071073.6	203.125	N/A	N/A	MGAT4A
ENSG00000071189.16	N/A	N/A	N/A	SNX13
ENSG00000071205.7	N/A	212.467	N/A	ARHGAP10
ENSG00000071242.7	N/A	665.871	282.969	RPS6KA2
ENSG00000071282.7	94.4809	N/A	444.521	LMCD1
ENSG00000071575.7	273.765	293.486	351.182	TRIB2
ENSG00000071626.11	1262.12	N/A	474.236	DAZAP1
ENSG00000072121.11	N/A	N/A	238.367	ZFYVE26
ENSG00000072134.11	943.168	326.894	N/A	EPN2
ENSG00000072195.10	N/A	N/A	170.256	SPEG
ENSG00000072310.12	N/A	N/A	66.9031	SREBF1
ENSG00000072364.8	409.428	313.842	426.869	AFF4
ENSG00000072415.4	837.096	251.86	236.481	MPP5
ENSG00000072422.12	N/A	N/A	N/A	RHOBTB1
ENSG00000072518.16	N/A	N/A	N/A	MARK2
ENSG00000072736.14	N/A	386.274	N/A	NFATC3
ENSG00000072756.12	N/A	257.111	N/A	TRNT1
ENSG00000072786.8	N/A	153.578	286.895	STK10
ENSG00000072803.13	N/A	447.172	N/A	FBXW11
ENSG00000072840.8	N/A	N/A	127.485	EVC
ENSG00000072849.6	N/A	N/A	411.458	DERL2
ENSG00000073008.10	N/A	N/A	308.521	PVR
ENSG00000073050.7	N/A	461.067	N/A	XRCC1
ENSG00000073060.11	N/A	90.637	N/A	SCARB1
ENSG00000073464.7	N/A	N/A	119.887	CLCN4
ENSG00000073536.13	703.935	62.0312	315.625	NLE1
ENSG00000073614.7	N/A	510.462	351.926	KDM5A
ENSG00000073711.6	1005.78	379.122	1353.38	PPP2R3A
ENSG00000073712.9	N/A	N/A	307.408	FERMT2
ENSG00000073756.7	292.213	136.084	N/A	PTGS2
ENSG00000073792.11	N/A	N/A	1080.21	IGF2BP2
ENSG00000073849.10	N/A	313.672	N/A	ST6GAL1
ENSG00000074047.16	N/A	81.9	117.67	GLI2
ENSG00000074054.13	N/A	N/A	N/A	CLASP1
ENSG00000074219.9	646.732	456.871	N/A	TEAD2
ENSG00000074266.13	437.924	104.635	116.737	EED
ENSG00000074319.8	N/A	442.692	N/A	TSG101
ENSG00000074356.11	N/A	N/A	N/A	C17orf85
ENSG00000074410.9	N/A	N/A	97.495	CA12
ENSG00000074416.9	N/A	N/A	N/A	MGLL
ENSG00000074590.9	234.539	142.751	151.222	NUAK1
ENSG00000074603.14	N/A	610.008	N/A	DPP8
ENSG00000074621.9	N/A	107.102	N/A	SLC24A1
ENSG00000074706.9	143.627	N/A	N/A	IPCEF1
ENSG00000074755.10	N/A	N/A	330.082	ZZEF1
ENSG00000074964.12	N/A	237.693	147.63	ARHGEF10L
ENSG00000075131.5	N/A	N/A	431.177	TIPIN
ENSG00000075188.4	N/A	235.047	1714.92	NUP37
ENSG00000075218.14	N/A	182.551	N/A	GTSE1
ENSG00000075275.12	N/A	N/A	N/A	CELSR1
ENSG00000075336.7	N/A	N/A	198.178	TIMM21
ENSG00000075391.12	322.34	406.57	400.827	RASAL2
ENSG00000075399.8	N/A	275.098	N/A	VPS9D1
ENSG00000075407.12	505.413	N/A	N/A	ZNF37A
ENSG00000075413.13	415.477	791.24	N/A	MARK3
ENSG00000075420.8	434.777	549.762	208.549	FNDC3B
ENSG00000075426.7	247.158	148.801	98.223	FOSL2
ENSG00000075539.9	N/A	N/A	801.032	FRYL
ENSG00000075568.12	N/A	313.792	N/A	TMEM131
ENSG00000075618.13	N/A	N/A	367.87	FSCN1
ENSG00000075826.12	144.434	N/A	N/A	SEC31B
ENSG00000075856.7	N/A	943.368	410.749	SART3
ENSG00000075975.11	N/A	445.004	N/A	MKRN2
ENSG00000076003.4	764.47	N/A	N/A	MCM6
ENSG00000076053.6	312.461	68.1138	130.32	RBM7
ENSG00000076108.7	N/A	N/A	255.407	BAZ2A
ENSG00000076201.10	N/A	89.8218	N/A	PTPN23
ENSG00000076248.6	N/A	574.387	N/A	UNG
ENSG00000076321.6	N/A	N/A	415.175	KLHL20
ENSG00000076351.8	N/A	312.885	N/A	SLC46A1
ENSG00000076356.6	N/A	177.87	176.501	PLXNA2
ENSG00000076382.10	N/A	402.007	N/A	SPAG5
ENSG00000076513.12	N/A	306.027	388.15	ANKRD13A
ENSG00000076554.11	N/A	N/A	N/A	TPD52
ENSG00000076555.11	180.069	N/A	N/A	ACACB
ENSG00000076604.10	389.348	170.795	136.903	TRAF4
ENSG00000076641.3	137.775	124.013	90.3194	PAG1
ENSG00000076650.2	200.206	163.227	N/A	GPATCH1
ENSG00000076662.5	N/A	N/A	N/A	ICAM3
ENSG00000076685.14	N/A	N/A	463.629	NT5C2
ENSG00000076706.9	N/A	N/A	415.888	MCAM
ENSG00000076864.15	170.457	N/A	N/A	RAP1GAP
ENSG00000076924.7	359.113	237.957	N/A	XAB2
ENSG00000076928.13	N/A	N/A	286.208	ARHGEF1
ENSG00000077044.5	N/A	433.409	N/A	DGKD
ENSG00000077092.14	198.072	205.191	N/A	RARB
ENSG00000077238.9	152.963	N/A	N/A	IL4R
ENSG00000077348.4	N/A	N/A	131.618	EXOSC5
ENSG00000077454.11	N/A	124.359	127.306	LRCH4
ENSG00000077458.8	N/A	N/A	422.967	FAM76B
ENSG00000077514.4	532.672	N/A	330.846	POLD3
ENSG00000077616.6	N/A	N/A	N/A	NAALAD2
ENSG00000077684.11	266.651	194.987	101.698	PHF17
ENSG00000078043.11	N/A	N/A	312.827	PIAS2
ENSG00000078053.12	N/A	339.677	N/A	AMPH
ENSG00000078140.9	N/A	N/A	259.25	UBE2K
ENSG00000078142.7	458.752	N/A	N/A	PIK3C3
ENSG00000078177.9	567.419	245.562	257.329	N4BP2
ENSG00000078237.4	N/A	N/A	242.413	C12orf5
ENSG00000078246.11	N/A	N/A	92.4994	TULP3
ENSG00000078269.9	413.08	206.179	N/A	SYNJ2
ENSG00000078295.11	N/A	N/A	152.662	ADCY2
ENSG00000078319.7	N/A	N/A	N/A	PMS2P1
ENSG00000078369.12	910.176	N/A	N/A	GNB1
ENSG00000078401.6	78.8256	67.2195	N/A	EDN1
ENSG00000078403.12	N/A	209.159	289.146	MLLT10
ENSG00000078596.6	N/A	N/A	N/A	ITM2A
ENSG00000078687.12	N/A	N/A	270.391	TNRC6C
ENSG00000078699.16	N/A	200.828	167.969	CBFA2T2
ENSG00000078725.8	N/A	N/A	N/A	DBC1
ENSG00000078747.8	N/A	567.099	466.631	ITCH
ENSG00000078902.11	N/A	286.981	151.676	TOLLIP
ENSG00000079134.7	824.419	N/A	N/A	THOC1
ENSG00000079150.13	N/A	N/A	254.956	FKBP7
ENSG00000079156.12	328.848	593.638	771.896	OSBPL6
ENSG00000079215.9	N/A	390.527	N/A	SLC1A3
ENSG00000079308.11	N/A	118.175	N/A	TNS1
ENSG00000079335.13	N/A	163.31	186.576	CDC14A
ENSG00000079387.9	N/A	471.272	N/A	SENP1
ENSG00000079616.8	567.548	N/A	N/A	KIF22
ENSG00000079691.15	310.218	N/A	508.747	LRRC16A
ENSG00000079739.11	N/A	369.141	N/A	PGM1
ENSG00000080189.10	N/A	446.074	307.678	SLC35C2
ENSG00000080345.12	587.902	N/A	365.082	RIF1
ENSG00000080371.4	N/A	N/A	643.677	RAB21
ENSG00000080546.9	427.08	172.005	140.259	SESN1
ENSG00000080603.12	N/A	90.7838	N/A	SRCAP
ENSG00000080802.14	233.886	N/A	125.518	CNOT4
ENSG00000080819.2	N/A	N/A	235.2	CPOX
ENSG00000080822.12	N/A	866.762	N/A	CLDND1
ENSG00000080839.7	N/A	206.786	N/A	RBL1
ENSG00000080986.7	305.546	244.659	546.666	NDC80
ENSG00000081014.6	N/A	251.934	156.591	AP4E1
ENSG00000081019.9	178.748	99.6432	129.395	RSBN1
ENSG00000081026.14	1088.7	189.558	N/A	MAGI3
ENSG00000081138.9	N/A	149.702	N/A	CDH7
ENSG00000081189.9	260.471	228.708	146.91	MEF2C
ENSG00000081320.5	367.071	145.804	136.824	STK17B
ENSG00000081386.8	N/A	173.835	151.626	ZNF510
ENSG00000081692.8	271.685	261.055	231.475	JMJD4
ENSG00000081721.6	375.087	N/A	N/A	DUSP12
ENSG00000081818.1	N/A	233.324	N/A	PCDHB4
ENSG00000081913.9	292.028	270.137	307.578	PHLPP1
ENSG00000082068.4	N/A	N/A	N/A	WDR70
ENSG00000082258.8	534.131	383.683	N/A	CCNT2
ENSG00000082269.12	528.791	N/A	N/A	FAM135A
ENSG00000082397.11	N/A	N/A	844.655	EPB41L3
ENSG00000082458.7	289.662	355.31	N/A	DLG3
ENSG00000082482.9	N/A	105.397	203.434	KCNK2
ENSG00000082497.7	261.145	N/A	211.915	SERTAD4
ENSG00000082512.10	N/A	347.706	N/A	TRAF5
ENSG00000082701.10	N/A	500.863	N/A	GSK3B
ENSG00000082781.6	N/A	N/A	224.615	ITGB5
ENSG00000083067.17	N/A	N/A	183.781	TRPM3
ENSG00000083093.5	154.297	158.122	274.912	PALB2
ENSG00000083097.10	N/A	232.223	349.196	DOPEY1
ENSG00000083168.5	248.029	221.279	317.288	KAT6A
ENSG00000083223.13	487.145	N/A	235.579	ZCCHC6
ENSG00000083457.7	N/A	276.347	N/A	ITGAE
ENSG00000083520.10	N/A	N/A	418.533	DIS3
ENSG00000083535.11	N/A	N/A	482.689	PIBF1
ENSG00000083635.7	182.438	81.5696	470.541	NUFIP1
ENSG00000083642.14	332.161	N/A	N/A	PDS5B
ENSG00000083799.13	N/A	455.689	N/A	CYLD
ENSG00000083812.7	156.661	100.004	N/A	ZNF324
ENSG00000083814.8	N/A	184.641	N/A	ZNF671
ENSG00000083817.8	62.2959	N/A	N/A	ZNF416
ENSG00000083828.11	N/A	N/A	N/A	ZNF586
ENSG00000083838.11	N/A	257.697	N/A	ZNF446
ENSG00000083844.6	169.372	99.1589	103.497	ZNF264
ENSG00000083857.9	836.784	N/A	N/A	FAT1
ENSG00000083896.8	N/A	424.166	423.56	YTHDC1
ENSG00000083937.4	N/A	630.712	N/A	CHMP2B
ENSG00000084090.9	995.818	N/A	N/A	STARD7
ENSG00000084092.6	N/A	176.631	N/A	NOA1
ENSG00000084093.11	536.488	403.14	146.12	REST
ENSG00000084112.10	N/A	172.741	143.98	SSH1
ENSG00000084652.11	N/A	N/A	475.277	TXLNA
ENSG00000084676.11	326.226	548.827	372.945	NCOA1
ENSG00000084731.9	N/A	N/A	207.702	KIF3C
ENSG00000084764.6	N/A	N/A	N/A	MAPRE3
ENSG00000085274.11	308.874	277.896	N/A	MYNN
ENSG00000085276.13	191.996	180.819	92.9124	MECOM
ENSG00000085377.9	N/A	350.521	N/A	PREP
ENSG00000085415.11	N/A	142.381	N/A	SEH1L
ENSG00000085433.11	377.752	N/A	169.948	WDR47
ENSG00000085449.10	N/A	419.126	N/A	WDFY1
ENSG00000085511.15	507.666	N/A	385.185	MAP3K4
ENSG00000085552.12	N/A	247.507	N/A	IGSF9
ENSG00000085563.10	285.835	159.151	N/A	ABCB1
ENSG00000085721.8	N/A	N/A	251.017	RRN3
ENSG00000085760.9	N/A	N/A	262.601	MTIF2
ENSG00000085840.7	449.181	422.434	409.578	ORC1
ENSG00000085871.4	N/A	132.391	N/A	MGST2
ENSG00000085872.10	N/A	155.02	N/A	CHERP
ENSG00000085978.17	500.104	441.846	119.89	ATG16L1
ENSG00000085999.7	N/A	422.803	163.739	RAD54L
ENSG00000086102.14	319.468	381.273	196.068	NFX1
ENSG00000086189.5	N/A	N/A	N/A	DIMT1
ENSG00000086289.7	N/A	N/A	98.1568	EPDR1
ENSG00000086544.2	317.089	270.803	N/A	ITPKC
ENSG00000086712.8	N/A	N/A	N/A	TXLNG
ENSG00000086827.4	N/A	333.293	N/A	ZW10
ENSG00000086991.8	555.353	360.681	N/A	NOX4
ENSG00000087008.11	419.448	N/A	N/A	ACOX3
ENSG00000087074.7	86.7503	142.731	96.0324	PPP1R15A
ENSG00000087077.7	N/A	N/A	214.869	TRIP6
ENSG00000087095.8	398.646	N/A	N/A	NLK
ENSG00000087152.11	N/A	173.393	289.9	ATXN7L3
ENSG00000087157.13	N/A	236.552	N/A	PGS1
ENSG00000087206.12	N/A	489.651	N/A	UIMC1
ENSG00000087263.12	N/A	436.372	N/A	OGFOD1
ENSG00000087266.11	712.114	165.987	188.728	SH3BP2
ENSG00000087269.11	N/A	N/A	506.958	NOP14
ENSG00000087338.4	N/A	468.08	N/A	GMCL1
ENSG00000087365.10	1986.03	N/A	N/A	SF3B2
ENSG00000087494.11	174.729	116.873	N/A	PTHLH
ENSG00000087510.5	94.6559	125.289	N/A	TFAP2C
ENSG00000087586.13	270.39	157.972	96.4231	AURKA
ENSG00000087903.8	N/A	N/A	N/A	RFX2
ENSG00000087995.11	N/A	N/A	233.207	METTL2A
ENSG00000088179.4	N/A	N/A	223.654	PTPN4
ENSG00000088280.13	N/A	266.945	N/A	ASAP3
ENSG00000088356.4	N/A	N/A	N/A	PDRG1
ENSG00000088451.6	N/A	110.767	191.305	TGDS
ENSG00000088682.9	533.001	1231.36	N/A	COQ9
ENSG00000088756.8	N/A	N/A	130.834	ARHGAP28
ENSG00000088766.6	N/A	N/A	N/A	CRLS1
ENSG00000088812.13	N/A	527.186	N/A	ATRN
ENSG00000088826.13	252.329	N/A	N/A	SMOX
ENSG00000088833.12	N/A	N/A	213.383	NSFL1C
ENSG00000088854.11	N/A	188.739	N/A	C20orf194
ENSG00000088876.7	344.913	124.01	140.699	ZNF343
ENSG00000088882.7	653.804	N/A	N/A	CPXM1
ENSG00000089022.9	N/A	N/A	513.548	MAPKAPK5
ENSG00000089048.10	467.317	347.837	N/A	ESF1
ENSG00000089060.7	N/A	N/A	N/A	SLC24A6
ENSG00000089094.12	247.138	309.833	N/A	KDM2B
ENSG00000089159.11	N/A	N/A	139.652	PXN
ENSG00000089195.10	N/A	N/A	296.292	TRMT6
ENSG00000089234.11	N/A	921.628	405.421	BRAP
ENSG00000089280.14	185.331	N/A	N/A	FUS
ENSG00000089335.16	N/A	N/A	N/A	ZNF302
ENSG00000089639.6	N/A	623.976	N/A	GMIP
ENSG00000089682.12	520.302	N/A	N/A	RBM41
ENSG00000089737.11	666.45	1196.42	566.25	DDX24
ENSG00000089775.6	N/A	288.318	N/A	ZBTB25
ENSG00000089818.12	N/A	285.778	211.493	NECAP1
ENSG00000089876.7	319.074	396.479	176.031	DHX32
ENSG00000089902.8	N/A	231.876	144.449	RCOR1
ENSG00000089916.13	434.206	495.835	423.064	GPATCH2L
ENSG00000090061.13	N/A	N/A	490.76	CCNK
ENSG00000090263.11	N/A	494.948	N/A	MRPS33
ENSG00000090432.5	87.7414	115.869	68.1191	MUL1
ENSG00000090447.7	N/A	387.208	N/A	TFAP4
ENSG00000090470.10	271.794	180.134	248.623	PDCD7
ENSG00000090530.5	N/A	N/A	N/A	LEPREL1
ENSG00000090565.11	N/A	418.025	N/A	RAB11FIP3
ENSG00000090612.16	162.411	239.78	206.574	ZNF268
ENSG00000090674.11	N/A	334.6	N/A	MCOLN1
ENSG00000090776.5	402.367	451.606	186.846	EFNB1
ENSG00000090905.13	390.288	234.252	195.717	TNRC6A
ENSG00000090924.10	N/A	284.002	N/A	PLEKHG2
ENSG00000090975.8	N/A	293.584	N/A	PITPNM2
ENSG00000091009.6	N/A	287.091	N/A	RBM27
ENSG00000091073.15	N/A	167.773	N/A	DTX2
ENSG00000091140.8	N/A	N/A	719.949	DLD
ENSG00000091157.9	694.486	N/A	188.418	WDR7
ENSG00000091164.8	394.158	N/A	N/A	TXNL1
ENSG00000091428.13	N/A	N/A	127.338	RAPGEF4
ENSG00000091483.6	N/A	N/A	498.725	FH
ENSG00000091527.11	1182.22	N/A	N/A	CDV3
ENSG00000091592.11	903.945	N/A	N/A	NLRP1
ENSG00000091651.4	N/A	240.041	N/A	ORC6
ENSG00000091656.11	228.085	338.046	384.767	ZFHX4
ENSG00000091732.11	223.943	96.4461	162.574	ZC3HC1
ENSG00000091844.2	191.951	N/A	109.8	RGS17
ENSG00000092148.8	536.882	N/A	489.554	HECTD1
ENSG00000092203.8	472.998	N/A	N/A	TOX4
ENSG00000092330.11	N/A	437.452	N/A	TINF2
ENSG00000092421.12	178.781	275.951	N/A	SEMA6A
ENSG00000092470.7	N/A	444.217	363.927	WDR76
ENSG00000092607.9	165.147	177.688	N/A	TBX15
ENSG00000092820.13	N/A	N/A	621.96	EZR
ENSG00000092853.9	859.291	N/A	N/A	CLSPN
ENSG00000092871.12	N/A	78.195	N/A	RFFL
ENSG00000092931.7	N/A	N/A	128.804	MFSD11
ENSG00000092978.6	669.137	838.273	N/A	GPATCH2
ENSG00000093000.13	307.757	N/A	842.809	NUP50
ENSG00000093010.7	N/A	213.579	234.744	COMT
ENSG00000093072.11	N/A	N/A	N/A	CECR1
ENSG00000093167.13	N/A	N/A	157.209	LRRFIP2
ENSG00000093183.9	546.21	428.658	480.384	SEC22C
ENSG00000093217.5	N/A	106.776	N/A	XYLB
ENSG00000094804.5	446.867	268.492	335.113	CDC6
ENSG00000094880.6	N/A	557.39	284.479	CDC23
ENSG00000094975.8	N/A	538.349	N/A	SUCO
ENSG00000095002.8	N/A	628.421	N/A	MSH2
ENSG00000095015.5	222.072	178.822	79.8651	MAP3K1
ENSG00000095203.10	425.357	N/A	N/A	EPB41L4B
ENSG00000095261.9	N/A	N/A	226.553	PSMD5
ENSG00000095321.12	347.527	347.083	N/A	CRAT
ENSG00000095383.15	N/A	N/A	N/A	TBC1D2
ENSG00000095564.9	N/A	490.413	N/A	BTAF1
ENSG00000095596.7	N/A	117.859	185.578	CYP26A1
ENSG00000095637.15	N/A	485.434	N/A	SORBS1
ENSG00000095739.7	48.7767	N/A	N/A	BAMBI
ENSG00000095752.2	367.149	N/A	N/A	IL11
ENSG00000095777.10	N/A	145.214	149.943	MYO3A
ENSG00000095787.16	247.767	216.316	206.791	WAC
ENSG00000095794.15	N/A	265.723	N/A	CREM
ENSG00000095951.12	208.646	324.587	161.684	HIVEP1
ENSG00000096060.10	N/A	N/A	N/A	FKBP5
ENSG00000096070.15	N/A	N/A	254.714	BRPF3
ENSG00000096080.7	406.965	N/A	209.143	MRPS18A
ENSG00000096654.11	125.617	112.114	75.5119	ZNF184
ENSG00000096717.7	396.755	346.815	182.429	SIRT1
ENSG00000096968.8	N/A	400.256	N/A	JAK2
ENSG00000097007.13	N/A	231.134	172.33	ABL1
ENSG00000097033.10	N/A	N/A	490.11	SH3GLB1
ENSG00000097046.8	309.795	402.252	N/A	CDC7
ENSG00000099204.14	789.28	N/A	2943.61	ABLIM1
ENSG00000099219.9	N/A	N/A	379.799	ERMP1
ENSG00000099251.10	N/A	N/A	252.213	HSD17B7P2
ENSG00000099308.5	N/A	N/A	N/A	MAST3
ENSG00000099364.12	N/A	291.873	N/A	FBXL19
ENSG00000099381.12	N/A	217.199	N/A	SETD1A
ENSG00000099617.2	N/A	98.2475	N/A	EFNA2
ENSG00000099725.10	N/A	415.655	N/A	PRKY
ENSG00000099810.13	N/A	456.598	457.132	MTAP
ENSG00000099814.11	N/A	159.409	234.84	CEP170B
ENSG00000099849.10	N/A	184.189	N/A	RASSF7
ENSG00000099860.4	44.3808	119.952	N/A	GADD45B
ENSG00000099899.10	482.722	191.259	N/A	TRMT2A
ENSG00000099904.11	N/A	N/A	194.361	ZDHHC8
ENSG00000099910.12	N/A	355.957	139.296	KLHL22
ENSG00000099942.8	236.308	187.885	226.019	CRKL
ENSG00000099954.13	N/A	N/A	171.434	CECR2
ENSG00000099968.13	769.06	N/A	620.218	BCL2L13
ENSG00000099974.7	N/A	425.214	N/A	DDTL
ENSG00000099992.11	199.682	N/A	N/A	TBC1D10A
ENSG00000099999.10	1553.7	200.76	N/A	RNF215
ENSG00000100014.15	N/A	161.71	160.134	SPECC1L
ENSG00000100023.12	N/A	232.668	268.037	PPIL2
ENSG00000100027.10	N/A	560.317	N/A	YPEL1
ENSG00000100029.12	N/A	N/A	N/A	PES1
ENSG00000100034.9	N/A	290.111	N/A	PPM1F
ENSG00000100036.11	200.008	232.212	N/A	SLC35E4
ENSG00000100038.15	190.106	192.599	214.029	TOP3B
ENSG00000100056.7	N/A	99.9879	157.583	DGCR14
ENSG00000100058.7	N/A	108.778	N/A	CRYBB2P1
ENSG00000100083.14	N/A	N/A	N/A	GGA1
ENSG00000100084.10	N/A	249.331	N/A	HIRA
ENSG00000100099.16	N/A	N/A	268.548	HPS4
ENSG00000100104.7	527.049	251.417	295.716	SRRD
ENSG00000100105.13	N/A	207.32	266.084	PATZ1
ENSG00000100106.15	1356.57	N/A	N/A	TRIOBP
ENSG00000100109.12	224.499	346.366	149.747	TFIP11
ENSG00000100116.12	N/A	N/A	328.773	GCAT
ENSG00000100124.7	N/A	254.334	125.486	ANKRD54
ENSG00000100129.12	N/A	741.903	N/A	EIF3L
ENSG00000100151.11	N/A	N/A	166.038	PICK1
ENSG00000100207.14	402.398	279.93	298.185	TCF20
ENSG00000100211.6	N/A	113.894	N/A	CBY1
ENSG00000100219.12	200.385	132.7	159.386	XBP1
ENSG00000100221.6	N/A	411.356	273.325	JOSD1
ENSG00000100227.13	N/A	N/A	N/A	POLDIP3
ENSG00000100228.8	N/A	268.294	N/A	RAB36
ENSG00000100243.16	N/A	N/A	243.957	CYB5R3
ENSG00000100246.7	N/A	191.796	N/A	DNAL4
ENSG00000100258.13	467.723	N/A	404.165	LMF2
ENSG00000100263.9	N/A	315.309	N/A	RHBDD3
ENSG00000100271.12	N/A	247.789	N/A	TTLL1
ENSG00000100281.9	249.293	170.784	147.3	HMGXB4
ENSG00000100284.15	N/A	186.327	N/A	TOM1
ENSG00000100292.12	N/A	125.126	N/A	HMOX1
ENSG00000100294.7	N/A	178.306	N/A	MCAT
ENSG00000100296.9	1083.69	N/A	N/A	THOC5
ENSG00000100297.10	N/A	670.813	N/A	MCM5
ENSG00000100311.12	660.94	115.397	75.1839	PDGFB
ENSG00000100316.11	N/A	185.688	163.113	RPL3
ENSG00000100321.10	N/A	211.139	N/A	SYNGR1
ENSG00000100330.11	253.702	185.589	292.642	MTMR3
ENSG00000100335.8	N/A	244.16	125.184	SMCR7L
ENSG00000100347.10	N/A	N/A	695.076	SAMM50
ENSG00000100354.15	N/A	322.84	276.702	TNRC6B
ENSG00000100372.10	916.216	233.036	422.119	SLC25A17
ENSG00000100376.7	N/A	176.845	199.799	FAM118A
ENSG00000100379.13	N/A	305.394	N/A	KCTD17
ENSG00000100393.9	N/A	153.838	136.018	EP300
ENSG00000100395.10	N/A	228.26	184.835	L3MBTL2
ENSG00000100401.15	N/A	N/A	466.056	RANGAP1
ENSG00000100410.3	498.266	229.099	N/A	PHF5A
ENSG00000100413.12	N/A	N/A	294.242	POLR3H
ENSG00000100416.8	378.858	274.298	236.879	TRMU
ENSG00000100425.14	143.41	206.804	N/A	BRD1
ENSG00000100426.5	N/A	228.555	210.963	ZBED4
ENSG00000100433.11	N/A	440.639	N/A	KCNK10
ENSG00000100441.5	416.792	506.486	N/A	KHNYN
ENSG00000100461.13	N/A	309.501	589.182	RBM23
ENSG00000100462.11	N/A	N/A	2472.72	PRMT5
ENSG00000100483.9	605.389	248.158	82.4185	METTL21D
ENSG00000100485.7	N/A	185.801	314.192	SOS2
ENSG00000100503.19	N/A	N/A	294.036	NIN
ENSG00000100505.9	N/A	N/A	N/A	TRIM9
ENSG00000100519.6	752.872	N/A	309.131	PSMC6
ENSG00000100526.15	N/A	N/A	240.397	CDKN3
ENSG00000100532.7	190.517	N/A	228.73	CGRRF1
ENSG00000100564.4	N/A	N/A	263.471	PIGH
ENSG00000100575.9	353.517	517.79	242.808	TIMM9
ENSG00000100577.14	N/A	822.031	N/A	GSTZ1
ENSG00000100580.7	N/A	N/A	201.517	TMED8
ENSG00000100592.11	N/A	642.562	N/A	DAAM1
ENSG00000100596.2	N/A	N/A	858.617	SPTLC2
ENSG00000100599.11	246.852	264.798	N/A	RIN3
ENSG00000100601.5	256.663	156.929	75.6771	ALKBH1
ENSG00000100603.9	N/A	N/A	N/A	SNW1
ENSG00000100612.9	N/A	N/A	667.771	DHRS7
ENSG00000100614.13	633.793	310.389	N/A	PPM1A
ENSG00000100625.7	355.506	207.859	179.57	SIX4
ENSG00000100647.7	N/A	226.319	236.813	KIAA0247
ENSG00000100650.11	N/A	N/A	N/A	SRSF5
ENSG00000100664.6	238.743	310.777	189	EIF5
ENSG00000100697.10	N/A	422.503	510.831	DICER1
ENSG00000100711.9	N/A	213.673	121.466	ZFYVE21
ENSG00000100722.14	N/A	N/A	714.471	ZC3H14
ENSG00000100731.11	344.455	548.399	585.195	PCNX
ENSG00000100744.10	N/A	342.513	290.945	GSKIP
ENSG00000100764.9	N/A	N/A	937.656	PSMC1
ENSG00000100784.5	197.435	N/A	N/A	RPS6KA5
ENSG00000100796.13	336.694	255.263	220.91	SMEK1
ENSG00000100802.10	N/A	N/A	132.592	C14orf93
ENSG00000100811.5	281.996	N/A	329.168	YY1
ENSG00000100813.10	775.639	N/A	N/A	ACIN1
ENSG00000100815.8	N/A	358.727	251.923	TRIP11
ENSG00000100842.8	N/A	128.992	N/A	EFS
ENSG00000100888.8	301.991	246.132	207.775	CHD8
ENSG00000100906.6	62.9685	66.5024	69.0204	NFKBIA
ENSG00000100982.7	N/A	426.738	N/A	PCIF1
ENSG00000100997.14	N/A	N/A	163.178	ABHD12
ENSG00000101004.10	N/A	521.767	N/A	NINL
ENSG00000101040.15	N/A	485.825	200.698	ZMYND8
ENSG00000101057.11	N/A	579.334	N/A	MYBL2
ENSG00000101084.12	230.728	N/A	N/A	C20orf24
ENSG00000101096.14	136.858	N/A	N/A	NFATC2
ENSG00000101109.7	N/A	1220.14	N/A	STK4
ENSG00000101115.8	146.605	N/A	171.686	SALL4
ENSG00000101126.10	188.347	107.364	146.382	ADNP
ENSG00000101138.7	234.842	170.126	245.394	CSTF1
ENSG00000101146.8	N/A	1081.89	383.744	RAE1
ENSG00000101152.6	531.932	N/A	N/A	DNAJC5
ENSG00000101166.11	N/A	514.536	N/A	SLMO2
ENSG00000101181.13	N/A	122.455	N/A	GTPBP5
ENSG00000101189.5	N/A	N/A	376.815	MRGBP
ENSG00000101191.12	296.03	247.425	309.63	DIDO1
ENSG00000101193.6	N/A	382.1	N/A	GID8
ENSG00000101199.8	346.681	252.558	N/A	ARFGAP1
ENSG00000101216.6	N/A	94.3675	110.818	GMEB2
ENSG00000101236.11	314.982	N/A	N/A	RNF24
ENSG00000101246.14	N/A	N/A	318.219	ARFRP1
ENSG00000101247.13	N/A	62.9334	221.987	NDUFAF5
ENSG00000101255.6	165.112	N/A	118.983	TRIB3
ENSG00000101266.11	884.373	N/A	N/A	CSNK2A1
ENSG00000101290.9	1173.96	N/A	N/A	CDS2
ENSG00000101294.12	N/A	N/A	496.134	HM13
ENSG00000101311.11	N/A	N/A	N/A	FERMT1
ENSG00000101333.11	N/A	289.547	253.944	PLCB4
ENSG00000101337.11	N/A	N/A	1241.03	TM9SF4
ENSG00000101346.6	N/A	N/A	393.589	POFUT1
ENSG00000101349.12	N/A	N/A	177.563	PAK7
ENSG00000101350.6	N/A	N/A	493.607	KIF3B
ENSG00000101361.10	410.724	315.621	N/A	NOP56
ENSG00000101363.8	288.935	N/A	N/A	MANBAL
ENSG00000101384.7	428.087	194.088	197.305	JAG1
ENSG00000101407.8	N/A	410.795	N/A	TTI1
ENSG00000101412.9	318.451	291.946	N/A	E2F1
ENSG00000101413.7	417.032	N/A	274.373	RPRD1B
ENSG00000101442.8	393.28	N/A	363.406	ACTR5
ENSG00000101447.9	180.152	87.9007	64.4083	FAM83D
ENSG00000101452.9	533.943	280.265	293.027	DHX35
ENSG00000101463.5	162.416	N/A	N/A	SYNDIG1
ENSG00000101473.12	N/A	180.132	N/A	ACOT8
ENSG00000101489.14	N/A	N/A	211.633	CELF4
ENSG00000101493.6	210.968	N/A	331.751	ZNF516
ENSG00000101542.5	N/A	N/A	150.434	CDH20
ENSG00000101544.4	275.464	215.726	163.35	ADNP2
ENSG00000101546.8	N/A	N/A	N/A	RBFA
ENSG00000101557.9	N/A	648.574	N/A	USP14
ENSG00000101558.9	426.47	N/A	N/A	VAPA
ENSG00000101574.9	655.053	N/A	N/A	METTL4
ENSG00000101577.5	N/A	N/A	522.596	LPIN2
ENSG00000101624.6	N/A	N/A	162.234	CEP76
ENSG00000101639.13	745.865	N/A	N/A	CEP192
ENSG00000101654.13	N/A	N/A	303.515	RNMT
ENSG00000101665.4	61.3943	55.6004	N/A	SMAD7
ENSG00000101670.6	N/A	N/A	243.108	LIPG
ENSG00000101745.10	259.908	336.798	N/A	ANKRD12
ENSG00000101811.8	N/A	747.817	896.745	CSTF2
ENSG00000101843.14	N/A	348.712	N/A	PSMD10
ENSG00000101844.13	N/A	575.692	217.413	ATG4A
ENSG00000101846.6	N/A	N/A	N/A	STS
ENSG00000101849.11	N/A	349.742	103.375	TBL1X
ENSG00000101871.10	401.881	N/A	502.056	MID1
ENSG00000101882.5	N/A	340.964	121.25	NKAP
ENSG00000101888.7	N/A	N/A	371.931	NXT2
ENSG00000101901.6	N/A	N/A	N/A	ALG13
ENSG00000101911.8	N/A	N/A	N/A	PRPS2
ENSG00000101928.8	N/A	421.287	187.684	MOSPD1
ENSG00000101945.12	N/A	135.247	N/A	SUV39H1
ENSG00000101966.8	N/A	947.063	N/A	XIAP
ENSG00000101972.14	N/A	444.197	1997.68	STAG2
ENSG00000101997.7	N/A	N/A	150.613	CCDC22
ENSG00000102032.8	N/A	N/A	N/A	RENBP
ENSG00000102034.12	N/A	N/A	N/A	ELF4
ENSG00000102053.11	N/A	N/A	185.655	ZC3H12B
ENSG00000102096.9	N/A	109.243	130.871	PIM2
ENSG00000102098.13	N/A	295.452	155.652	SCML2
ENSG00000102100.10	N/A	165.195	87.0492	SLC35A2
ENSG00000102103.11	N/A	N/A	472.526	PQBP1
ENSG00000102174.7	N/A	N/A	N/A	PHEX
ENSG00000102178.8	N/A	N/A	170.936	UBL4A
ENSG00000102218.5	N/A	N/A	306.256	RP2
ENSG00000102230.8	N/A	86.2472	N/A	PCYT1B
ENSG00000102265.7	N/A	N/A	203.602	TIMP1
ENSG00000102271.9	N/A	N/A	380.546	KLHL4
ENSG00000102287.12	N/A	139.846	N/A	GABRE
ENSG00000102302.7	N/A	N/A	186.219	FGD1
ENSG00000102312.15	N/A	N/A	N/A	PORCN
ENSG00000102387.11	118.265	N/A	N/A	TAF7L
ENSG00000102390.6	N/A	N/A	N/A	PBDC1
ENSG00000102452.11	N/A	N/A	N/A	NALCN
ENSG00000102466.11	N/A	279.762	N/A	FGF14
ENSG00000102471.9	N/A	N/A	431.617	NDFIP2
ENSG00000102543.10	N/A	N/A	467.755	CDADC1
ENSG00000102547.14	909.551	407.941	667.448	CAB39L
ENSG00000102554.9	N/A	105.584	N/A	KLF5
ENSG00000102572.10	N/A	N/A	494.999	STK24
ENSG00000102606.13	N/A	447.134	N/A	ARHGEF7
ENSG00000102710.15	709.119	N/A	N/A	SUPT20H
ENSG00000102738.6	342.309	120.544	120.704	MRPS31
ENSG00000102760.12	169.835	175.676	N/A	RGCC
ENSG00000102763.11	N/A	933.854	N/A	VWA8
ENSG00000102780.11	N/A	N/A	209.707	DGKH
ENSG00000102781.9	N/A	428.541	N/A	KATNAL1
ENSG00000102786.10	293.362	159.976	196.573	INTS6
ENSG00000102804.10	176.495	192.3	98.646	TSC22D1
ENSG00000102870.4	N/A	215.907	N/A	ZNF629
ENSG00000102900.7	N/A	N/A	369.684	NUP93
ENSG00000102901.8	N/A	N/A	218.322	CENPT
ENSG00000102908.16	N/A	272.974	N/A	NFAT5
ENSG00000102921.3	249.324	170.13	234.04	N4BP1
ENSG00000102935.7	N/A	304.227	N/A	ZNF423
ENSG00000102967.7	N/A	164.252	251.293	DHODH
ENSG00000102974.10	252.276	130.033	132.819	CTCF
ENSG00000102977.9	N/A	N/A	188.416	ACD
ENSG00000102984.10	212.692	86.3396	N/A	ZNF821
ENSG00000102996.4	N/A	118.354	N/A	MMP15
ENSG00000103005.6	N/A	184.286	N/A	USB1
ENSG00000103034.10	N/A	430.952	N/A	NDRG4
ENSG00000103035.6	N/A	N/A	373.943	PSMD7
ENSG00000103037.7	N/A	120.612	N/A	SETD6
ENSG00000103042.4	N/A	817.695	273.161	SLC38A7
ENSG00000103044.6	80.0166	N/A	N/A	HAS3
ENSG00000103066.8	N/A	N/A	184.647	PLA2G15
ENSG00000103121.4	N/A	398.601	N/A	CMC2
ENSG00000103126.10	158.944	141.355	N/A	AXIN1
ENSG00000103160.6	N/A	N/A	462.56	HSDL1
ENSG00000103174.7	N/A	N/A	113.244	NAGPA
ENSG00000103194.11	N/A	N/A	318.152	USP10
ENSG00000103196.7	N/A	N/A	193.139	CRISPLD2
ENSG00000103199.9	284.639	294.041	N/A	ZNF500
ENSG00000103222.14	N/A	N/A	257.698	ABCC1
ENSG00000103245.9	N/A	71.3364	N/A	NARFL
ENSG00000103248.12	N/A	158.458	N/A	MTHFSD
ENSG00000103249.13	N/A	354.678	N/A	CLCN7
ENSG00000103257.4	N/A	N/A	189.859	SLC7A5
ENSG00000103264.11	212.945	140.941	144.033	FBXO31
ENSG00000103266.5	N/A	N/A	636.679	STUB1
ENSG00000103274.6	N/A	N/A	284.394	NUBP1
ENSG00000103326.6	N/A	N/A	154.829	SOLH
ENSG00000103342.8	N/A	N/A	435.73	GSPT1
ENSG00000103343.8	N/A	N/A	111.28	ZNF174
ENSG00000103365.11	N/A	N/A	N/A	GGA2
ENSG00000103381.7	N/A	N/A	114.029	CPPED1
ENSG00000103423.9	N/A	367.505	313.175	DNAJA3
ENSG00000103429.6	710.939	400.105	212.962	BFAR
ENSG00000103449.7	N/A	163.748	128.263	SALL1
ENSG00000103460.12	N/A	89.6005	96.7935	TOX3
ENSG00000103489.7	N/A	N/A	156.784	XYLT1
ENSG00000103494.8	N/A	474.629	N/A	RPGRIP1L
ENSG00000103496.10	N/A	N/A	102.322	STX4
ENSG00000103502.9	1029.15	N/A	N/A	CDIPT
ENSG00000103510.15	506.036	N/A	N/A	KAT8
ENSG00000103550.9	365.855	548.439	N/A	KNOP1
ENSG00000103653.12	N/A	N/A	154.973	CSK
ENSG00000103671.5	N/A	154.577	360.668	TRIP4
ENSG00000103811.11	548.853	N/A	N/A	CTSH
ENSG00000103852.8	314.872	316.839	298.073	TTC23
ENSG00000103876.7	N/A	N/A	232.106	FAH
ENSG00000103978.11	N/A	N/A	212.426	TMEM87A
ENSG00000103994.11	N/A	N/A	608.527	ZNF106
ENSG00000103995.9	204.39	608.154	N/A	CEP152
ENSG00000104044.11	N/A	243.767	N/A	OCA2
ENSG00000104064.11	248.666	820.571	200.479	GABPB1
ENSG00000104067.12	N/A	349.93	N/A	TJP1
ENSG00000104081.9	130.188	70.4085	227.148	BMF
ENSG00000104142.6	257.011	79.4048	94.9283	VPS18
ENSG00000104154.5	N/A	74.6291	N/A	SLC30A4
ENSG00000104218.9	N/A	500.349	N/A	CSPP1
ENSG00000104221.8	193.328	75.2488	71.7325	BRF2
ENSG00000104228.8	311.28	260.821	N/A	TRIM35
ENSG00000104267.5	N/A	219.605	275.541	CA2
ENSG00000104290.6	1165.62	N/A	N/A	FZD3
ENSG00000104299.10	N/A	221.616	301.934	INTS9
ENSG00000104312.6	N/A	274.459	146.255	RIPK2
ENSG00000104313.13	N/A	N/A	N/A	EYA1
ENSG00000104320.9	N/A	487.054	N/A	NBN
ENSG00000104343.15	N/A	215.959	267.274	UBE2W
ENSG00000104356.6	404.471	213.073	239.573	POP1
ENSG00000104365.9	N/A	360.963	N/A	IKBKB
ENSG00000104369.4	N/A	121.348	N/A	JPH1
ENSG00000104412.3	N/A	256.177	195.316	EMC2
ENSG00000104415.9	N/A	N/A	213.471	WISP1
ENSG00000104427.6	N/A	316.877	N/A	ZC2HC1A
ENSG00000104442.5	N/A	N/A	565.392	ARMC1
ENSG00000104447.7	197.72	205.505	188.65	TRPS1
ENSG00000104490.13	1305.66	N/A	N/A	NCALD
ENSG00000104497.9	N/A	152.237	N/A	SNX16
ENSG00000104517.8	N/A	582.112	544.488	UBR5
ENSG00000104524.9	N/A	N/A	188.82	PYCRL
ENSG00000104549.7	347.691	321.403	636.056	SQLE
ENSG00000104613.6	N/A	N/A	288.643	INTS10
ENSG00000104626.10	1188.77	362.925	799.945	ERI1
ENSG00000104643.5	N/A	N/A	342.029	MTMR9
ENSG00000104660.13	N/A	N/A	711.519	LEPROTL1
ENSG00000104671.3	N/A	N/A	321.739	DCTN6
ENSG00000104679.6	N/A	354.04	N/A	R3HCC1
ENSG00000104728.11	N/A	433.636	N/A	ARHGEF10
ENSG00000104756.11	1097.46	N/A	414.949	KCTD9
ENSG00000104783.7	N/A	N/A	N/A	KCNN4
ENSG00000104812.10	N/A	N/A	277.052	GYS1
ENSG00000104853.11	N/A	N/A	141.503	CLPTM1
ENSG00000104856.9	148.432	N/A	N/A	RELB
ENSG00000104866.6	373.951	N/A	N/A	PPP1R37
ENSG00000104870.8	N/A	N/A	150.395	FCGRT
ENSG00000104880.13	N/A	70.3488	N/A	ARHGEF18
ENSG00000104885.12	N/A	N/A	N/A	DOT1L
ENSG00000104886.4	N/A	235.176	N/A	PLEKHJ1
ENSG00000104897.4	N/A	N/A	N/A	SF3A2
ENSG00000104957.9	N/A	268.602	N/A	CCDC130
ENSG00000104976.7	N/A	105.436	N/A	SNAPC2
ENSG00000104983.4	N/A	N/A	N/A	CCDC61
ENSG00000104998.2	N/A	170.176	N/A	IL27RA
ENSG00000105011.4	N/A	344.525	N/A	ASF1B
ENSG00000105048.12	188.959	N/A	N/A	TNNT1
ENSG00000105063.14	N/A	N/A	233.372	PPP6R1
ENSG00000105072.4	N/A	180.972	N/A	C19orf44
ENSG00000105085.6	98.9199	N/A	N/A	MED26
ENSG00000105088.4	N/A	432.502	N/A	OLFM2
ENSG00000105127.3	219.021	173.418	183.558	AKAP8
ENSG00000105136.15	247.428	N/A	N/A	ZNF419
ENSG00000105137.8	374.438	236.182	N/A	SYDE1
ENSG00000105171.5	N/A	N/A	94.1364	POP4
ENSG00000105173.9	128.464	N/A	100.718	CCNE1
ENSG00000105186.9	N/A	N/A	285.318	ANKRD27
ENSG00000105204.9	N/A	N/A	152.279	DYRK1B
ENSG00000105227.10	187.427	N/A	N/A	PRX
ENSG00000105229.2	N/A	165.388	N/A	PIAS4
ENSG00000105248.11	329.911	307.866	N/A	CCDC94
ENSG00000105287.8	N/A	N/A	N/A	PRKD2
ENSG00000105325.9	314.07	N/A	160.048	FZR1
ENSG00000105327.11	N/A	118.924	N/A	BBC3
ENSG00000105339.6	N/A	241.236	150.852	DENND3
ENSG00000105341.14	N/A	249.692	878.386	ATP5SL
ENSG00000105404.6	744.859	N/A	N/A	RABAC1
ENSG00000105443.9	208.481	298.539	N/A	CYTH2
ENSG00000105447.8	N/A	127.908	187.971	GRWD1
ENSG00000105497.3	148.679	326.233	N/A	ZNF175
ENSG00000105519.8	N/A	221.88	N/A	CAPS
ENSG00000105520.6	N/A	130.648	N/A	DKFZP761J1410
ENSG00000105556.4	N/A	115.608	238.079	MIER2
ENSG00000105607.8	N/A	245.619	N/A	GCDH
ENSG00000105617.3	130.894	N/A	N/A	LENG1
ENSG00000105656.6	120.957	N/A	N/A	ELL
ENSG00000105671.7	N/A	436.585	N/A	DDX49
ENSG00000105722.5	164.562	349.319	96.7508	ERF
ENSG00000105723.7	299.513	N/A	N/A	GSK3A
ENSG00000105732.9	78.9898	95.7992	N/A	ZNF574
ENSG00000105750.10	263.232	148.696	182.696	ZNF85
ENSG00000105778.13	466.786	299.147	409.054	AVL9
ENSG00000105784.11	N/A	183.856	N/A	RUNDC3B
ENSG00000105793.11	N/A	289.951	N/A	GTPBP10
ENSG00000105810.5	778.557	N/A	N/A	CDK6
ENSG00000105819.9	1665.67	606.711	N/A	PMPCB
ENSG00000105821.10	219.954	N/A	311.062	DNAJC2
ENSG00000105829.6	278.349	587.124	N/A	BET1
ENSG00000105835.7	1727.38	777.522	N/A	NAMPT
ENSG00000105849.5	N/A	241.61	126.695	TWISTNB
ENSG00000105856.8	388.875	295.515	64.2758	HBP1
ENSG00000105865.6	N/A	N/A	412.283	DUS4L
ENSG00000105866.9	291.356	N/A	N/A	SP4
ENSG00000105875.9	N/A	N/A	165.788	WDR91
ENSG00000105879.6	N/A	192.315	149.498	CBLL1
ENSG00000105948.9	N/A	297.438	N/A	TTC26
ENSG00000105983.14	N/A	821.207	N/A	LMBR1
ENSG00000105989.4	141.391	N/A	N/A	WNT2
ENSG00000105996.5	363.504	N/A	N/A	HOXA2
ENSG00000106003.8	N/A	201.1	N/A	LFNG
ENSG00000106009.11	N/A	524.812	N/A	BRAT1
ENSG00000106012.13	N/A	193.92	284.032	IQCE
ENSG00000106025.4	N/A	N/A	275.391	TSPAN12
ENSG00000106069.14	N/A	N/A	268.878	CHN2
ENSG00000106070.13	N/A	537.532	467.877	GRB10
ENSG00000106077.14	N/A	293.485	N/A	ABHD11
ENSG00000106086.13	N/A	N/A	408.909	PLEKHA8
ENSG00000106089.7	N/A	142.518	N/A	STX1A
ENSG00000106100.6	629.682	94.8417	107.896	NOD1
ENSG00000106244.8	N/A	N/A	498.767	PDAP1
ENSG00000106246.12	183.497	N/A	200.66	PTCD1
ENSG00000106266.4	N/A	419.9	N/A	SNX8
ENSG00000106290.10	N/A	N/A	141.111	TAF6
ENSG00000106299.7	N/A	N/A	272.713	WASL
ENSG00000106305.5	831.748	N/A	346.389	AIMP2
ENSG00000106344.3	N/A	N/A	N/A	RBM28
ENSG00000106346.7	157.265	171.177	N/A	USP42
ENSG00000106366.7	N/A	N/A	111.742	SERPINE1
ENSG00000106392.5	N/A	556.379	455.856	C1GALT1
ENSG00000106397.7	N/A	N/A	84.7159	PLOD3
ENSG00000106400.7	N/A	N/A	1400.6	ZNHIT1
ENSG00000106404.9	152.531	N/A	N/A	CLDN15
ENSG00000106443.10	462.141	N/A	N/A	PHF14
ENSG00000106459.10	178.099	239.703	118.911	NRF1
ENSG00000106462.6	N/A	N/A	N/A	EZH2
ENSG00000106479.6	N/A	N/A	99.1152	ZNF862
ENSG00000106483.7	N/A	105.094	N/A	SFRP4
ENSG00000106524.4	N/A	323.417	216.603	ANKMY2
ENSG00000106538.5	1299.28	N/A	N/A	RARRES2
ENSG00000106546.8	N/A	228.031	N/A	AHR
ENSG00000106571.8	N/A	181.751	175.749	GLI3
ENSG00000106591.3	N/A	613.069	480.586	MRPL32
ENSG00000106608.12	154.243	52.7066	58.8971	URGCP
ENSG00000106617.9	288.552	N/A	69.1041	PRKAG2
ENSG00000106635.3	N/A	407.718	N/A	BCL7B
ENSG00000106636.3	N/A	N/A	858.331	YKT6
ENSG00000106638.10	330.991	N/A	178.536	TBL2
ENSG00000106692.9	N/A	N/A	451.797	FKTN
ENSG00000106701.7	453.48	357.23	N/A	FSD1L
ENSG00000106723.12	1133.15	N/A	642.29	SPIN1
ENSG00000106780.7	154.416	486.544	195.216	MEGF9
ENSG00000106785.10	126.919	N/A	N/A	TRIM14
ENSG00000106799.7	476.68	N/A	N/A	TGFBR1
ENSG00000106829.14	270.151	N/A	N/A	TLE4
ENSG00000106853.12	N/A	N/A	184.304	PTGR1
ENSG00000106868.12	N/A	N/A	134.687	SUSD1
ENSG00000106993.7	N/A	277.852	287.805	CDC37L1
ENSG00000107021.11	N/A	N/A	352.577	TBC1D13
ENSG00000107036.7	392.498	396.788	131.537	KIAA1432
ENSG00000107104.14	317.429	196.224	218.149	KANK1
ENSG00000107105.10	709.39	N/A	335.092	ELAVL2
ENSG00000107140.11	N/A	132.43	N/A	TESK1
ENSG00000107175.6	N/A	629.428	521.102	CREB3
ENSG00000107185.8	N/A	N/A	296.107	RGP1
ENSG00000107186.12	N/A	N/A	N/A	MPDZ
ENSG00000107201.5	324.296	261.167	250.339	DDX58
ENSG00000107249.17	261.056	364.791	N/A	GLIS3
ENSG00000107262.12	N/A	290.906	281.145	BAG1
ENSG00000107263.14	N/A	187.414	741.152	RAPGEF1
ENSG00000107282.5	N/A	110.193	N/A	APBA1
ENSG00000107290.9	404.747	427.956	421.639	SETX
ENSG00000107331.12	N/A	424.146	N/A	ABCA2
ENSG00000107338.8	156.411	N/A	N/A	SHB
ENSG00000107341.4	N/A	402.844	N/A	UBE2R2
ENSG00000107362.9	223.653	109.054	68.1624	ABHD17B
ENSG00000107371.7	N/A	762.552	N/A	EXOSC3
ENSG00000107372.8	256.578	222.95	143.684	ZFAND5
ENSG00000107438.4	N/A	347.715	N/A	PDLIM1
ENSG00000107443.11	452.816	N/A	N/A	CCNJ
ENSG00000107554.11	193.389	N/A	152.789	DNMBP
ENSG00000107560.6	597.372	N/A	N/A	RAB11FIP2
ENSG00000107566.9	N/A	N/A	184.349	ERLIN1
ENSG00000107581.7	1462.82	N/A	603.286	EIF3A
ENSG00000107614.16	N/A	N/A	N/A	TRDMT1
ENSG00000107625.8	N/A	557.041	N/A	DDX50
ENSG00000107643.11	481.408	N/A	356.959	MAPK8
ENSG00000107651.8	N/A	N/A	234.435	SEC23IP
ENSG00000107669.13	N/A	501.727	327.842	ATE1
ENSG00000107672.10	N/A	N/A	169.914	NSMCE4A
ENSG00000107679.10	N/A	364.626	293.741	PLEKHA1
ENSG00000107736.15	N/A	N/A	N/A	CDH23
ENSG00000107758.11	N/A	N/A	296.185	PPP3CB
ENSG00000107771.11	316.884	1273.06	N/A	CCSER2
ENSG00000107779.6	409.928	307.635	217.085	BMPR1A
ENSG00000107789.11	N/A	391.179	N/A	MINPP1
ENSG00000107815.3	288.667	N/A	N/A	C10orf2
ENSG00000107816.13	N/A	432.646	N/A	LZTS2
ENSG00000107829.9	198.348	N/A	N/A	FBXW4
ENSG00000107833.6	N/A	N/A	167.898	NPM3
ENSG00000107854.5	N/A	N/A	451.752	TNKS2
ENSG00000107862.4	N/A	N/A	182.637	GBF1
ENSG00000107863.12	456.296	359.175	432.02	ARHGAP21
ENSG00000107872.8	200.628	N/A	N/A	FBXL15
ENSG00000107882.7	316.196	N/A	N/A	SUFU
ENSG00000107929.9	291.128	N/A	170.126	LARP4B
ENSG00000107937.14	519.13	556.922	223.779	GTPBP4
ENSG00000107951.7	N/A	320.932	358.369	MTPAP
ENSG00000107957.12	N/A	N/A	138.464	SH3PXD2A
ENSG00000107960.6	N/A	N/A	191.81	OBFC1
ENSG00000107968.5	N/A	N/A	N/A	MAP3K8
ENSG00000107984.5	103.948	142.085	N/A	DKK1
ENSG00000108001.9	N/A	N/A	136.472	EBF3
ENSG00000108021.15	472.95	543.917	369.039	FAM208B
ENSG00000108055.9	N/A	1081.55	N/A	SMC3
ENSG00000108061.7	723.808	N/A	304.487	SHOC2
ENSG00000108064.6	N/A	553.811	N/A	TFAM
ENSG00000108091.10	N/A	583.463	N/A	CCDC6
ENSG00000108094.10	N/A	528.132	N/A	CUL2
ENSG00000108100.13	N/A	N/A	2280.15	CCNY
ENSG00000108175.12	N/A	166.096	N/A	ZMIZ1
ENSG00000108179.9	N/A	115.645	N/A	PPIF
ENSG00000108219.9	N/A	260.894	199.545	TSPAN14
ENSG00000108239.8	409.136	N/A	N/A	TBC1D12
ENSG00000108256.4	301.039	214.625	266.517	NUFIP2
ENSG00000108262.11	N/A	136.578	N/A	GIT1
ENSG00000108264.12	N/A	325.855	N/A	TADA2A
ENSG00000108278.7	N/A	223.406	N/A	ZNHIT3
ENSG00000108296.6	139.559	161.094	125.485	CWC25
ENSG00000108306.7	N/A	182.856	N/A	FBXL20
ENSG00000108312.10	N/A	N/A	N/A	UBTF
ENSG00000108349.10	N/A	N/A	N/A	CASC3
ENSG00000108352.7	N/A	302.013	N/A	RAPGEFL1
ENSG00000108384.10	N/A	N/A	244.608	RAD51C
ENSG00000108389.5	N/A	N/A	483.671	MTMR4
ENSG00000108423.10	N/A	N/A	N/A	TUBD1
ENSG00000108474.10	N/A	276.077	N/A	PIGL
ENSG00000108510.5	315.112	241.361	342.888	MED13
ENSG00000108515.13	N/A	466.827	N/A	ENO3
ENSG00000108557.13	N/A	227.579	N/A	RAI1
ENSG00000108587.10	N/A	315.75	171.137	GOSR1
ENSG00000108599.10	N/A	N/A	228.684	AKAP10
ENSG00000108651.5	N/A	N/A	668.594	UTP6
ENSG00000108654.7	N/A	746.497	N/A	DDX5
ENSG00000108669.12	N/A	214.328	N/A	CYTH1
ENSG00000108671.5	N/A	N/A	524.27	PSMD11
ENSG00000108679.7	N/A	397.944	N/A	LGALS3BP
ENSG00000108691.4	N/A	105.657	N/A	CCL2
ENSG00000108733.5	104.278	218.418	N/A	PEX12
ENSG00000108774.10	N/A	365.963	N/A	RAB5C
ENSG00000108788.7	N/A	344.723	184.561	MLX
ENSG00000108826.11	N/A	179.449	237.673	MRPL27
ENSG00000108848.10	692.488	N/A	N/A	LUC7L3
ENSG00000108854.11	569.437	754.455	134.436	SMURF2
ENSG00000108861.4	N/A	N/A	N/A	DUSP3
ENSG00000108963.12	N/A	268.895	92.3606	DPH1
ENSG00000109016.13	N/A	N/A	172.187	DHRS7B
ENSG00000109062.5	N/A	112.232	N/A	SLC9A3R1
ENSG00000109063.9	108.909	N/A	N/A	MYH3
ENSG00000109066.9	N/A	187.128	N/A	TMEM104
ENSG00000109079.5	N/A	N/A	271.075	TNFAIP1
ENSG00000109083.9	N/A	N/A	552.44	IFT20
ENSG00000109084.9	N/A	N/A	N/A	TMEM97
ENSG00000109089.7	N/A	296.169	N/A	CDR2L
ENSG00000109099.9	N/A	N/A	469.396	PMP22
ENSG00000109113.13	N/A	N/A	284.079	RAB34
ENSG00000109118.9	212.918	116.947	N/A	PHF12
ENSG00000109133.8	1253.75	N/A	N/A	TMEM33
ENSG00000109171.10	N/A	N/A	N/A	SLAIN2
ENSG00000109184.10	N/A	N/A	304.564	DCUN1D4
ENSG00000109189.7	N/A	755.336	N/A	USP46
ENSG00000109220.6	170.649	244.088	84.0055	CHIC2
ENSG00000109255.7	N/A	152.626	N/A	NMU
ENSG00000109270.8	N/A	529.935	N/A	LAMTOR3
ENSG00000109320.7	N/A	142.476	131.835	NFKB1
ENSG00000109323.4	N/A	N/A	N/A	MANBA
ENSG00000109332.15	N/A	N/A	662.453	UBE2D3
ENSG00000109381.15	147.291	338.841	258.224	ELF2
ENSG00000109436.7	1886.33	N/A	N/A	TBC1D9
ENSG00000109445.6	290.625	342.463	198.129	ZNF330
ENSG00000109458.4	N/A	137.022	N/A	GAB1
ENSG00000109501.9	N/A	446.843	N/A	WFS1
ENSG00000109519.8	N/A	N/A	N/A	GRPEL1
ENSG00000109534.12	N/A	574.419	N/A	GAR1
ENSG00000109536.7	N/A	N/A	300.746	FRG1
ENSG00000109572.9	1526.84	647.324	N/A	CLCN3
ENSG00000109606.8	N/A	N/A	N/A	DHX15
ENSG00000109654.10	N/A	519.644	N/A	TRIM2
ENSG00000109670.9	246.129	264.257	N/A	FBXW7
ENSG00000109674.3	390.167	420.336	342.926	NEIL3
ENSG00000109689.10	N/A	N/A	128.151	STIM2
ENSG00000109736.10	N/A	248.346	N/A	MFSD10
ENSG00000109738.6	N/A	155.559	256.475	GLRB
ENSG00000109756.4	301.567	181.793	157.494	RAPGEF2
ENSG00000109787.8	161.658	203.373	128.583	KLF3
ENSG00000109794.9	98.1926	N/A	N/A	FAM149A
ENSG00000109805.5	571.957	391.117	265.758	NCAPG
ENSG00000109819.4	N/A	115.341	91.1253	PPARGC1A
ENSG00000109861.11	N/A	1066.67	N/A	CTSC
ENSG00000109911.13	N/A	N/A	507.873	ELP4
ENSG00000109917.6	N/A	332.803	N/A	ZNF259
ENSG00000109920.8	381.053	N/A	N/A	FNBP4
ENSG00000109929.5	N/A	N/A	N/A	SC5D
ENSG00000110042.3	303.915	N/A	N/A	DTX4
ENSG00000110047.13	N/A	241.296	N/A	EHD1
ENSG00000110048.7	N/A	168.692	N/A	OSBP
ENSG00000110057.3	N/A	89.7454	N/A	UNC93B1
ENSG00000110060.4	256.365	N/A	89.1607	PUS3
ENSG00000110063.4	N/A	N/A	193.075	DCPS
ENSG00000110066.10	248.357	373.823	292.04	SUV420H1
ENSG00000110080.14	607.246	166.553	126.881	ST3GAL4
ENSG00000110104.7	N/A	153.55	91.3844	CCDC86
ENSG00000110171.14	N/A	N/A	229.427	TRIM3
ENSG00000110218.4	434.269	N/A	130.646	PANX1
ENSG00000110237.3	N/A	N/A	349.42	ARHGEF17
ENSG00000110330.4	302.102	499.909	N/A	BIRC2
ENSG00000110400.6	N/A	208.116	N/A	PVRL1
ENSG00000110435.6	N/A	N/A	N/A	PDHX
ENSG00000110436.6	N/A	416.694	N/A	SLC1A2
ENSG00000110455.9	116.817	N/A	N/A	ACCS
ENSG00000110497.10	380.167	N/A	62.2652	AMBRA1
ENSG00000110514.14	N/A	N/A	N/A	MADD
ENSG00000110536.9	N/A	N/A	119.583	PTPMT1
ENSG00000110583.8	N/A	N/A	189.401	NAA40
ENSG00000110660.10	N/A	N/A	N/A	SLC35F2
ENSG00000110711.4	N/A	181.347	N/A	AIP
ENSG00000110713.11	1037.2	319.442	359.858	NUP98
ENSG00000110721.7	N/A	N/A	N/A	CHKA
ENSG00000110756.13	N/A	505.422	N/A	HPS5
ENSG00000110786.13	N/A	N/A	N/A	PTPN5
ENSG00000110811.14	N/A	N/A	156.061	LEPREL2
ENSG00000110841.9	898.92	N/A	N/A	PPFIBP1
ENSG00000110851.7	264.258	221.628	151.324	PRDM4
ENSG00000110900.10	N/A	359.206	N/A	TSPAN11
ENSG00000110906.8	393.71	470.123	N/A	KCTD10
ENSG00000110921.7	N/A	182.124	213.719	MVK
ENSG00000110925.2	185.809	163.881	191.714	CSRNP2
ENSG00000110987.4	N/A	127.175	N/A	BCL7A
ENSG00000111011.13	186.183	N/A	N/A	RSRC2
ENSG00000111057.6	N/A	N/A	N/A	KRT18
ENSG00000111087.5	135.788	N/A	N/A	GLI1
ENSG00000111110.7	N/A	127.129	N/A	PPM1H
ENSG00000111142.9	N/A	N/A	556.078	METAP2
ENSG00000111186.8	367.113	N/A	83.2793	WNT5B
ENSG00000111215.6	238.796	194.398	N/A	PRR4
ENSG00000111224.9	N/A	226.174	N/A	PARP11
ENSG00000111237.14	N/A	N/A	515.689	VPS29
ENSG00000111249.9	N/A	239.631	154.079	CUX2
ENSG00000111252.6	273.237	N/A	N/A	SH2B3
ENSG00000111262.4	N/A	111.275	N/A	KCNA1
ENSG00000111266.4	194.255	175.395	243.467	DUSP16
ENSG00000111271.10	N/A	N/A	N/A	ACAD10
ENSG00000111276.6	151.077	121.766	91.4096	CDKN1B
ENSG00000111300.5	N/A	513.823	N/A	NAA25
ENSG00000111325.12	70.6643	N/A	N/A	OGFOD2
ENSG00000111328.2	N/A	N/A	815.417	CDK2AP1
ENSG00000111358.9	N/A	N/A	N/A	GTF2H3
ENSG00000111364.11	492.859	468.625	162.395	DDX55
ENSG00000111424.6	97.4783	N/A	N/A	VDR
ENSG00000111432.4	N/A	204.682	N/A	FZD10
ENSG00000111596.7	310.182	434.042	265.269	CNOT2
ENSG00000111605.12	N/A	N/A	N/A	CPSF6
ENSG00000111615.8	N/A	N/A	323.648	KRR1
ENSG00000111641.6	N/A	201.753	160.084	NOP2
ENSG00000111647.8	478.69	411.513	470.915	UHRF1BP1L
ENSG00000111666.6	N/A	410.931	324.837	CHPT1
ENSG00000111671.5	99.8799	N/A	N/A	SPSB2
ENSG00000111696.7	210.115	147.319	270.71	NT5DC3
ENSG00000111725.6	294.293	N/A	N/A	PRKAB1
ENSG00000111728.5	N/A	N/A	N/A	ST8SIA1
ENSG00000111737.7	N/A	148.642	280.05	RAB35
ENSG00000111783.8	N/A	176.613	N/A	RFX4
ENSG00000111785.14	N/A	N/A	347.274	RIC8B
ENSG00000111790.9	N/A	N/A	245.743	FGFR1OP2
ENSG00000111799.16	N/A	N/A	418.545	COL12A1
ENSG00000111801.11	N/A	N/A	113.703	BTN3A3
ENSG00000111817.11	N/A	620.639	N/A	DSE
ENSG00000111834.8	N/A	204.745	223.855	RSPH4A
ENSG00000111845.4	N/A	N/A	275.52	PAK1IP1
ENSG00000111846.11	N/A	247.352	92.6971	GCNT2
ENSG00000111850.5	N/A	711.196	N/A	SMIM8
ENSG00000111859.12	92.3549	41.8583	41.9115	NEDD9
ENSG00000111860.9	158.793	182.169	181.862	CEP85L
ENSG00000111863.7	287.065	N/A	N/A	ADTRP
ENSG00000111875.6	437.958	239.509	N/A	ASF1A
ENSG00000111877.13	381.563	138.647	163.556	MCM9
ENSG00000111879.14	393.623	N/A	N/A	FAM184A
ENSG00000111880.11	N/A	433.512	530.223	RNGTT
ENSG00000111885.5	N/A	598.794	N/A	MAN1A1
ENSG00000111911.5	N/A	N/A	N/A	HINT3
ENSG00000111913.11	N/A	194.721	224.73	FAM65B
ENSG00000111961.12	201.877	185.705	117.986	SASH1
ENSG00000111962.7	551.444	N/A	N/A	UST
ENSG00000112029.5	105.194	102.294	124.435	FBXO5
ENSG00000112033.9	N/A	N/A	N/A	PPARD
ENSG00000112039.3	N/A	N/A	75.8485	FANCE
ENSG00000112062.6	N/A	N/A	237.555	MAPK14
ENSG00000112078.9	N/A	N/A	632.839	KCTD20
ENSG00000112081.11	N/A	515.86	395.948	SRSF3
ENSG00000112110.5	N/A	N/A	201.137	MRPL18
ENSG00000112118.12	N/A	N/A	N/A	MCM3
ENSG00000112130.12	N/A	N/A	474.871	RNF8
ENSG00000112149.5	N/A	90.063	N/A	CD83
ENSG00000112159.7	N/A	378.815	N/A	MDN1
ENSG00000112167.5	N/A	N/A	N/A	SAYSD1
ENSG00000112182.9	178.433	126.013	107.576	BACH2
ENSG00000112183.10	N/A	N/A	93.6717	RBM24
ENSG00000112200.12	352.387	367.281	248.406	ZNF451
ENSG00000112208.9	823.58	292.634	94.5334	BAG2
ENSG00000112210.7	1465.94	274.549	138.673	RAB23
ENSG00000112234.3	N/A	242.861	N/A	FBXL4
ENSG00000112237.8	N/A	N/A	374.3	CCNC
ENSG00000112242.10	N/A	113.159	50.5703	E2F3
ENSG00000112245.6	437.509	614.819	203.263	PTP4A1
ENSG00000112282.13	430.162	699.476	296.31	MED23
ENSG00000112290.8	N/A	193.8	N/A	WASF1
ENSG00000112312.5	533.24	269.606	328.47	GMNN
ENSG00000112320.7	N/A	N/A	92.1759	SOBP
ENSG00000112333.7	118.265	N/A	N/A	NR2E1
ENSG00000112365.4	232.556	208.741	145.491	ZBTB24
ENSG00000112378.10	N/A	378.917	N/A	PERP
ENSG00000112406.4	253.25	378.347	281.989	HECA
ENSG00000112419.10	393.197	349.042	172.806	PHACTR2
ENSG00000112425.9	422.741	338.377	N/A	EPM2A
ENSG00000112473.12	N/A	N/A	425.099	SLC39A7
ENSG00000112511.13	N/A	497.034	N/A	PHF1
ENSG00000112531.12	N/A	562.492	N/A	QKI
ENSG00000112541.8	N/A	395.241	403.766	PDE10A
ENSG00000112578.5	180.179	139.855	65.5439	BYSL
ENSG00000112584.8	276.601	599.797	N/A	FAM120B
ENSG00000112592.8	288.65	145.475	N/A	TBP
ENSG00000112624.8	N/A	N/A	156.152	GLTSCR1L
ENSG00000112651.7	N/A	N/A	179.47	MRPL2
ENSG00000112658.6	N/A	224.162	163.012	SRF
ENSG00000112659.8	N/A	456.424	N/A	CUL9
ENSG00000112664.4	N/A	N/A	202.126	NUDT3
ENSG00000112667.8	255.841	N/A	N/A	DNPH1
ENSG00000112679.10	N/A	598.394	N/A	DUSP22
ENSG00000112685.9	N/A	N/A	N/A	EXOC2
ENSG00000112701.13	721.059	N/A	N/A	SENP6
ENSG00000112715.16	207.312	N/A	N/A	VEGFA
ENSG00000112739.12	369.679	N/A	779.482	PRPF4B
ENSG00000112742.5	305.011	579.749	550.032	TTK
ENSG00000112763.11	528.133	273.104	248.446	BTN2A1
ENSG00000112773.11	84.2453	93.5058	N/A	FAM46A
ENSG00000112787.8	N/A	91.8746	N/A	FBRSL1
ENSG00000112851.10	363.184	703.262	354.188	ERBB2IP
ENSG00000112855.10	N/A	246.921	N/A	HARS2
ENSG00000112874.5	N/A	314.655	N/A	NUDT12
ENSG00000112877.6	N/A	190.652	N/A	CEP72
ENSG00000112893.5	1558.16	559.707	231.939	MAN2A1
ENSG00000112902.7	N/A	N/A	118.843	SEMA5A
ENSG00000112941.8	N/A	298.146	139.481	PAPD7
ENSG00000112983.13	N/A	514.224	N/A	BRD8
ENSG00000112984.7	N/A	N/A	729.906	KIF20A
ENSG00000112996.5	682.937	N/A	237.093	MRPS30
ENSG00000113070.6	159.79	221.054	N/A	HBEGF
ENSG00000113119.8	N/A	N/A	N/A	TMCO6
ENSG00000113161.11	363.734	750.542	462.815	HMGCR
ENSG00000113163.11	261.882	N/A	N/A	COL4A3BP
ENSG00000113194.8	422.917	301.391	341.919	FAF2
ENSG00000113205.2	N/A	613.71	N/A	PCDHB3
ENSG00000113209.6	75.6667	N/A	N/A	PCDHB5
ENSG00000113240.8	131.363	N/A	181.706	CLK4
ENSG00000113248.3	155.701	163.661	N/A	PCDHB15
ENSG00000113282.9	N/A	N/A	358.83	CLINT1
ENSG00000113300.7	N/A	N/A	N/A	CNOT6
ENSG00000113319.7	N/A	103.992	N/A	RASGRF2
ENSG00000113356.6	N/A	444.56	N/A	POLR3G
ENSG00000113360.12	N/A	N/A	N/A	DROSHA
ENSG00000113361.8	N/A	913.999	N/A	CDH6
ENSG00000113369.4	81.6377	N/A	53.7029	ARRDC3
ENSG00000113384.9	521.435	280.036	237.298	GOLPH3
ENSG00000113389.11	N/A	N/A	N/A	NPR3
ENSG00000113448.12	256.206	162.777	136.379	PDE4D
ENSG00000113456.14	N/A	401.447	270.771	RAD1
ENSG00000113460.8	197.43	173.605	142.026	BRIX1
ENSG00000113569.11	N/A	683.866	N/A	NUP155
ENSG00000113575.5	N/A	926.404	505.86	PPP2CA
ENSG00000113580.10	466.056	361.579	N/A	NR3C1
ENSG00000113593.7	686.897	234.791	N/A	PPWD1
ENSG00000113595.10	N/A	N/A	106.578	TRIM23
ENSG00000113597.13	N/A	N/A	294.144	TRAPPC13
ENSG00000113615.8	N/A	N/A	373.83	SEC24A
ENSG00000113645.8	N/A	268.82	N/A	WWC1
ENSG00000113649.7	398.579	454.685	1248.54	TCERG1
ENSG00000113658.12	456.207	N/A	488.058	SMAD5
ENSG00000113712.11	N/A	1236.16	N/A	CSNK1A1
ENSG00000113716.8	388.007	N/A	391.655	HMGXB3
ENSG00000113721.8	N/A	319.351	N/A	PDGFRB
ENSG00000113732.4	N/A	699.762	N/A	ATP6V0E1
ENSG00000113734.13	142.61	N/A	75.7271	BNIP1
ENSG00000113739.6	N/A	274.261	135.079	STC2
ENSG00000113742.8	388.976	N/A	184.331	CPEB4
ENSG00000113749.5	92.7185	N/A	N/A	HRH2
ENSG00000113758.9	N/A	N/A	529.97	DBN1
ENSG00000113761.7	N/A	319.822	N/A	ZNF346
ENSG00000113812.9	N/A	N/A	485.913	ACTR8
ENSG00000113851.9	N/A	878.155	809.872	CRBN
ENSG00000113916.13	N/A	131.52	N/A	BCL6
ENSG00000114019.10	186.505	97.6513	68.816	AMOTL2
ENSG00000114021.6	N/A	N/A	413.018	NIT2
ENSG00000114030.8	478.263	N/A	N/A	KPNA1
ENSG00000114062.13	780.181	N/A	314.084	UBE3A
ENSG00000114098.13	927.72	255.212	N/A	ARMC8
ENSG00000114120.7	641.678	N/A	N/A	SLC25A36
ENSG00000114126.13	588.175	432.389	N/A	TFDP2
ENSG00000114166.7	N/A	N/A	276.456	KAT2B
ENSG00000114209.10	513.949	309.107	211.198	PDCD10
ENSG00000114251.9	1090.1	N/A	152.436	WNT5A
ENSG00000114268.7	N/A	N/A	214.877	PFKFB4
ENSG00000114302.11	N/A	1956.85	N/A	PRKAR2A
ENSG00000114315.3	73.4426	65.3496	88.324	HES1
ENSG00000114316.8	756.648	N/A	N/A	USP4
ENSG00000114331.8	N/A	N/A	403.922	ACAP2
ENSG00000114354.8	N/A	312.835	453.657	TFG
ENSG00000114374.8	N/A	N/A	784.349	USP9Y
ENSG00000114416.12	N/A	N/A	571.388	FXR1
ENSG00000114423.14	211.519	302.613	N/A	CBLB
ENSG00000114439.14	N/A	585.485	N/A	BBX
ENSG00000114473.9	N/A	N/A	N/A	IQCG
ENSG00000114491.9	343.642	290.034	309.951	UMPS
ENSG00000114520.6	N/A	197.699	N/A	SNX4
ENSG00000114529.8	N/A	104.251	N/A	C3orf52
ENSG00000114541.10	N/A	290.715	385.418	FRMD4B
ENSG00000114626.13	N/A	252.052	N/A	ABTB1
ENSG00000114648.7	N/A	137.446	N/A	KLHL18
ENSG00000114744.4	N/A	741.818	N/A	COMMD2
ENSG00000114745.9	N/A	N/A	290.275	GORASP1
ENSG00000114767.6	N/A	575.168	479.26	RRP9
ENSG00000114779.15	N/A	N/A	N/A	ABHD14B
ENSG00000114796.10	818.943	N/A	N/A	KLHL24
ENSG00000114805.12	284.345	N/A	395.99	PLCH1
ENSG00000114812.8	N/A	N/A	N/A	VIPR1
ENSG00000114841.13	N/A	626.288	N/A	DNAH1
ENSG00000114853.9	319.171	164.685	207.504	ZBTB47
ENSG00000114859.10	N/A	N/A	N/A	CLCN2
ENSG00000114861.14	697.929	472.12	163.723	FOXP1
ENSG00000114867.14	N/A	N/A	763.898	EIF4G1
ENSG00000114904.8	N/A	321.781	N/A	NEK4
ENSG00000114933.11	194.839	247.655	131.524	INO80D
ENSG00000114948.8	N/A	269.209	N/A	ADAM23
ENSG00000114993.11	N/A	155.05	N/A	RTKN
ENSG00000115020.12	N/A	N/A	N/A	PIKFYVE
ENSG00000115073.6	N/A	194.267	N/A	ACTR1B
ENSG00000115129.9	N/A	N/A	759.691	TP53I3
ENSG00000115137.7	N/A	91.6147	N/A	DNAJC27
ENSG00000115145.5	N/A	N/A	348.069	STAM2
ENSG00000115159.11	N/A	314.214	111.166	GPD2
ENSG00000115163.10	N/A	165.925	190.451	CENPA
ENSG00000115170.9	N/A	313.686	N/A	ACVR1
ENSG00000115183.9	330.613	344.471	157.662	TANC1
ENSG00000115207.9	N/A	377.993	371.27	GTF3C2
ENSG00000115216.9	N/A	N/A	304.423	NRBP1
ENSG00000115252.14	N/A	N/A	N/A	PDE1A
ENSG00000115266.7	N/A	377.423	N/A	APC2
ENSG00000115274.10	N/A	N/A	N/A	INO80B
ENSG00000115275.7	N/A	352.788	N/A	MOGS
ENSG00000115282.15	N/A	N/A	671.998	TTC31
ENSG00000115289.8	177.31	285.714	136.432	PCGF1
ENSG00000115295.15	N/A	446.98	N/A	CLIP4
ENSG00000115310.13	N/A	N/A	627.097	RTN4
ENSG00000115325.9	277.21	246.72	130.538	DOK1
ENSG00000115363.9	389.651	N/A	N/A	EVA1A
ENSG00000115368.5	508.333	300.813	N/A	WDR75
ENSG00000115421.8	246.282	142.557	300.753	PAPOLG
ENSG00000115446.7	N/A	265.619	423.31	UNC50
ENSG00000115459.13	N/A	847.576	N/A	ELMOD3
ENSG00000115504.10	N/A	510.18	255.371	EHBP1
ENSG00000115514.7	N/A	964.106	N/A	TXNDC9
ENSG00000115520.4	N/A	132.68	N/A	COQ10B
ENSG00000115525.12	N/A	241.63	N/A	ST3GAL5
ENSG00000115526.6	256.025	173.28	167.902	CHST10
ENSG00000115540.10	N/A	N/A	233.854	MOB4
ENSG00000115548.12	177.375	232.263	N/A	KDM3A
ENSG00000115604.6	N/A	369.799	N/A	IL18R1
ENSG00000115641.13	312.474	286.644	N/A	FHL2
ENSG00000115649.11	N/A	N/A	246.292	CNPPD1
ENSG00000115652.10	N/A	N/A	239.889	UXS1
ENSG00000115657.8	N/A	329.245	N/A	ABCB6
ENSG00000115661.9	220.751	N/A	N/A	STK16
ENSG00000115687.9	N/A	N/A	N/A	PASK
ENSG00000115738.5	62.1274	87.4585	74.4918	ID2
ENSG00000115750.11	612.234	N/A	N/A	TAF1B
ENSG00000115756.8	668.099	N/A	N/A	HPCAL1
ENSG00000115760.9	589.993	870.926	451.239	BIRC6
ENSG00000115806.8	N/A	454.314	233.376	GORASP2
ENSG00000115808.7	883.509	279.917	684.858	STRN
ENSG00000115816.9	231.86	274.473	270.647	CEBPZ
ENSG00000115825.5	N/A	399.757	763.848	PRKD3
ENSG00000115841.15	174.129	237.054	N/A	RMDN2
ENSG00000115844.6	149.987	N/A	N/A	DLX2
ENSG00000115875.14	2017.22	N/A	N/A	SRSF7
ENSG00000115904.8	N/A	285.549	N/A	SOS1
ENSG00000115935.12	N/A	N/A	131.191	WIPF1
ENSG00000115942.4	N/A	N/A	516.012	ORC2
ENSG00000115946.3	N/A	117.643	310.527	PNO1
ENSG00000115963.9	75.9757	70.8509	65.3393	RND3
ENSG00000115977.13	N/A	N/A	112.432	AAK1
ENSG00000115998.3	N/A	453.672	140.895	C2orf42
ENSG00000116017.5	450.931	193.069	173.151	ARID3A
ENSG00000116044.11	324.192	718.897	206.353	NFE2L2
ENSG00000116062.8	442.387	257.576	289.694	MSH6
ENSG00000116095.5	440.118	201.02	N/A	PLEKHA3
ENSG00000116106.7	238.459	129.339	104.742	EPHA4
ENSG00000116127.13	503.995	499.559	N/A	ALMS1
ENSG00000116128.5	N/A	101.233	98.0827	BCL9
ENSG00000116132.7	644.982	361.906	N/A	PRRX1
ENSG00000116133.7	N/A	N/A	646.944	DHCR24
ENSG00000116199.7	N/A	N/A	627.784	FAM20B
ENSG00000116212.10	610.278	221.321	243.293	LRRC42
ENSG00000116213.11	618.745	N/A	N/A	WRAP73
ENSG00000116254.13	N/A	N/A	N/A	CHD5
ENSG00000116266.6	N/A	N/A	439.371	STXBP3
ENSG00000116273.5	N/A	112.393	66.2945	PHF13
ENSG00000116285.8	216.931	101.597	N/A	ERRFI1
ENSG00000116350.11	1497.59	N/A	N/A	SRSF4
ENSG00000116353.11	N/A	179.639	N/A	MECR
ENSG00000116406.14	N/A	N/A	320.891	EDEM3
ENSG00000116473.10	N/A	456.183	N/A	RAP1A
ENSG00000116497.13	N/A	688.343	N/A	S100PBP
ENSG00000116514.12	149.253	287.493	74.6633	RNF19B
ENSG00000116521.6	N/A	N/A	348.628	SCAMP3
ENSG00000116525.9	N/A	N/A	N/A	TRIM62
ENSG00000116539.6	N/A	356.954	N/A	ASH1L
ENSG00000116574.4	179.197	135.263	231.916	RHOU
ENSG00000116580.13	N/A	316.111	452.033	GON4L
ENSG00000116584.11	N/A	N/A	280.276	ARHGEF2
ENSG00000116604.12	N/A	N/A	N/A	MEF2D
ENSG00000116675.11	223.526	N/A	90.3683	DNAJC6
ENSG00000116679.11	N/A	547.976	598.584	IVNS1ABP
ENSG00000116685.11	N/A	N/A	401.854	KIAA2013
ENSG00000116698.16	N/A	460.902	N/A	SMG7
ENSG00000116704.6	N/A	173.66	269.08	SLC35D1
ENSG00000116717.7	114.821	150.843	59.5002	GADD45A
ENSG00000116731.18	N/A	266.358	465.728	PRDM2
ENSG00000116741.6	109.732	143.557	82.5505	RGS2
ENSG00000116750.8	N/A	N/A	N/A	UCHL5
ENSG00000116752.5	N/A	N/A	511.854	BCAS2
ENSG00000116761.7	N/A	N/A	265.258	CTH
ENSG00000116786.7	602.486	N/A	N/A	PLEKHM2
ENSG00000116809.7	237.423	N/A	207.423	ZBTB17
ENSG00000116815.11	N/A	N/A	144.723	CD58
ENSG00000116863.10	226.943	119.261	184.663	ADPRHL2
ENSG00000116871.11	N/A	259.488	333.811	MAP7D1
ENSG00000116885.14	320.382	101.702	226.749	OSCP1
ENSG00000116898.7	N/A	352.735	N/A	MRPS15
ENSG00000116903.6	118.032	164.355	N/A	EXOC8
ENSG00000116954.7	216.375	N/A	N/A	RRAGC
ENSG00000116957.8	N/A	N/A	279.453	TBCE
ENSG00000116983.8	171.62	N/A	N/A	HPCAL4
ENSG00000116990.9	N/A	400.21	N/A	MYCL1
ENSG00000116991.6	N/A	292.041	N/A	SIPA1L2
ENSG00000117000.8	123.115	176.126	113.295	RLF
ENSG00000117010.11	55.6332	N/A	N/A	ZNF684
ENSG00000117036.7	161.306	100.097	55.7964	ETV3
ENSG00000117114.15	325.874	305.635	279.401	LPHN2
ENSG00000117133.6	N/A	N/A	288.523	RPF1
ENSG00000117139.12	321.083	219.395	253.834	KDM5B
ENSG00000117143.8	N/A	N/A	173.052	UAP1
ENSG00000117151.7	N/A	N/A	178.349	CTBS
ENSG00000117152.9	201.661	164.48	N/A	RGS4
ENSG00000117155.12	N/A	N/A	667.04	SSX2IP
ENSG00000117222.9	N/A	N/A	N/A	RBBP5
ENSG00000117242.7	N/A	N/A	268.466	PINK1-AS
ENSG00000117289.7	163.192	49.4732	91.4358	TXNIP
ENSG00000117298.10	N/A	N/A	234.055	ECE1
ENSG00000117308.10	N/A	N/A	304.302	GALE
ENSG00000117318.8	117.703	59.9886	85.533	ID3
ENSG00000117360.8	946.505	N/A	N/A	PRPF3
ENSG00000117362.8	N/A	N/A	668.043	APH1A
ENSG00000117394.15	N/A	407.385	161.874	SLC2A1
ENSG00000117410.9	N/A	N/A	673.927	ATP6V0B
ENSG00000117461.10	N/A	N/A	119.525	PIK3R3
ENSG00000117475.9	390.843	162.654	214.138	BLZF1
ENSG00000117479.7	150.658	343.755	196.472	SLC19A2
ENSG00000117481.5	N/A	N/A	N/A	NSUN4
ENSG00000117523.11	N/A	N/A	N/A	PRRC2C
ENSG00000117525.9	N/A	125.572	N/A	F3
ENSG00000117586.6	N/A	200.463	N/A	TNFSF4
ENSG00000117597.13	274.797	227.069	131.407	DIEXF
ENSG00000117614.5	N/A	N/A	N/A	SYF2
ENSG00000117625.9	N/A	249.176	182.852	RCOR3
ENSG00000117640.13	N/A	N/A	244.422	MTFR1L
ENSG00000117643.10	N/A	267.826	N/A	MAN1C1
ENSG00000117707.10	N/A	N/A	87.5596	PROX1
ENSG00000117713.13	N/A	121.949	165.935	ARID1A
ENSG00000117724.8	622.22	2304.52	N/A	CENPF
ENSG00000117751.13	389.913	272.527	248.523	PPP1R8
ENSG00000117758.9	N/A	325.4	N/A	STX12
ENSG00000118007.8	508.445	N/A	N/A	STAG1
ENSG00000118058.16	N/A	N/A	226.618	MLL
ENSG00000118193.7	N/A	N/A	382.539	KIF14
ENSG00000118197.9	212.549	174.625	274.194	DDX59
ENSG00000118200.10	274.64	N/A	233.29	CAMSAP2
ENSG00000118217.5	681.351	N/A	N/A	ATF6
ENSG00000118246.9	566.613	893.133	198.395	FASTKD2
ENSG00000118257.12	N/A	625.061	171.826	NRP2
ENSG00000118260.9	423.614	311.232	330.111	CREB1
ENSG00000118263.10	162.892	229.166	80.2682	KLF7
ENSG00000118292.4	N/A	509.914	N/A	C1orf54
ENSG00000118363.7	N/A	N/A	376.41	SPCS2
ENSG00000118369.8	N/A	91.7499	174.245	USP35
ENSG00000118407.9	N/A	N/A	124.274	FILIP1
ENSG00000118412.8	366.233	274.009	N/A	CASP8AP2
ENSG00000118420.12	N/A	305.527	N/A	UBE3D
ENSG00000118454.8	N/A	191.116	367.226	ANKRD13C
ENSG00000118482.7	314.95	350.576	331.107	PHF3
ENSG00000118495.13	N/A	230.327	N/A	PLAGL1
ENSG00000118496.3	254.068	121.635	109.814	FBXO30
ENSG00000118503.10	115.835	132.784	N/A	TNFAIP3
ENSG00000118507.11	N/A	254.035	N/A	AKAP7
ENSG00000118513.14	N/A	N/A	N/A	MYB
ENSG00000118515.7	59.8098	N/A	N/A	SGK1
ENSG00000118518.10	296.992	N/A	1102.54	RNF146
ENSG00000118523.5	136.641	132.571	106.414	CTGF
ENSG00000118564.10	216.718	222.806	218.529	FBXL5
ENSG00000118596.7	536.54	N/A	N/A	SLC16A7
ENSG00000118600.6	392.242	224.259	N/A	TMEM5
ENSG00000118620.8	N/A	169.971	N/A	ZNF430
ENSG00000118655.4	N/A	N/A	269.032	DCLRE1B
ENSG00000118689.10	277.325	233.77	214.728	FOXO3
ENSG00000118707.4	366.048	326.114	243.291	TGIF2
ENSG00000118873.10	N/A	375.445	N/A	RAB3GAP2
ENSG00000118894.10	N/A	138.511	N/A	FAM86A
ENSG00000118900.10	N/A	N/A	163.135	UBN1
ENSG00000118922.12	N/A	165.582	170.139	KLF12
ENSG00000118946.7	153.61	282.583	192.199	PCDH17
ENSG00000118965.10	N/A	691.149	N/A	WDR35
ENSG00000118976.5	N/A	N/A	250.732	HIN1L
ENSG00000118985.10	276.969	163.842	N/A	ELL2
ENSG00000119041.6	N/A	N/A	3205.84	GTF3C3
ENSG00000119042.11	159.258	164.263	269.119	SATB2
ENSG00000119048.3	N/A	N/A	302.614	UBE2B
ENSG00000119138.3	N/A	133.194	98.6026	KLF9
ENSG00000119139.11	N/A	226.314	N/A	TJP2
ENSG00000119231.6	1335.7	N/A	562.148	SENP5
ENSG00000119314.11	1070.76	556.768	N/A	PTBP3
ENSG00000119321.4	1581.15	N/A	132.938	FKBP15
ENSG00000119396.6	N/A	320.412	574.678	RAB14
ENSG00000119397.12	422.919	N/A	N/A	CNTRL
ENSG00000119401.10	174.574	116.3	N/A	TRIM32
ENSG00000119403.9	N/A	291.122	N/A	PHF19
ENSG00000119408.12	N/A	721.7	N/A	NEK6
ENSG00000119414.7	N/A	N/A	771.551	PPP6C
ENSG00000119431.5	N/A	N/A	N/A	HDHD3
ENSG00000119446.9	N/A	N/A	129.837	RBM18
ENSG00000119508.13	160.463	N/A	N/A	NR4A3
ENSG00000119509.8	N/A	N/A	N/A	INVS
ENSG00000119522.11	N/A	N/A	557.918	DENND1A
ENSG00000119523.8	237.402	89.3578	85.5722	ALG2
ENSG00000119541.5	N/A	396.278	196.315	VPS4B
ENSG00000119547.4	N/A	N/A	171.113	ONECUT2
ENSG00000119559.11	N/A	N/A	160.245	C19orf25
ENSG00000119596.12	N/A	N/A	277.324	YLPM1
ENSG00000119599.12	153.136	381.303	101.099	DCAF4
ENSG00000119616.7	N/A	N/A	N/A	FCF1
ENSG00000119630.9	N/A	N/A	N/A	PGF
ENSG00000119632.3	N/A	N/A	201.895	IFI27L2
ENSG00000119636.11	N/A	N/A	N/A	CCDC176
ENSG00000119661.9	N/A	N/A	317.173	DNAL1
ENSG00000119669.3	165.916	138.946	150.219	IRF2BPL
ENSG00000119682.11	N/A	N/A	412.821	AREL1
ENSG00000119684.11	N/A	871.259	N/A	MLH3
ENSG00000119686.5	159.823	N/A	170.406	FLVCR2
ENSG00000119688.16	N/A	N/A	N/A	ABCD4
ENSG00000119689.10	N/A	181.757	368.49	DLST
ENSG00000119698.7	N/A	N/A	N/A	PPP4R4
ENSG00000119707.9	890.686	N/A	848.545	RBM25
ENSG00000119718.6	N/A	N/A	224.952	EIF2B2
ENSG00000119720.13	136.864	202.589	171.093	NRDE2
ENSG00000119723.11	N/A	208.055	395.242	COQ6
ENSG00000119737.5	N/A	N/A	N/A	GPR75
ENSG00000119760.11	356.382	N/A	N/A	SUPT7L
ENSG00000119771.10	N/A	N/A	180.786	KLHL29
ENSG00000119777.14	N/A	N/A	237.686	TMEM214
ENSG00000119778.10	216.19	308.847	301.925	ATAD2B
ENSG00000119787.9	589.835	356.473	227.846	ATL2
ENSG00000119844.10	382.333	N/A	535.474	AFTPH
ENSG00000119862.7	N/A	N/A	128.859	LGALSL
ENSG00000119865.4	N/A	235.722	N/A	CNRIP1
ENSG00000119866.16	251.953	131.786	143.616	BCL11A
ENSG00000119878.5	N/A	N/A	113.877	CRIPT
ENSG00000119906.6	1246.64	N/A	N/A	FAM178A
ENSG00000119917.9	N/A	192.947	N/A	IFIT3
ENSG00000119929.8	286.072	248.598	N/A	CUTC
ENSG00000119950.16	N/A	325.877	N/A	MXI1
ENSG00000119953.7	341.372	333.05	N/A	SMNDC1
ENSG00000119965.8	202.85	N/A	N/A	C10orf88
ENSG00000119977.15	N/A	N/A	451.825	TCTN3
ENSG00000119979.11	N/A	404.081	N/A	FAM45A
ENSG00000120008.11	N/A	471.239	N/A	WDR11
ENSG00000120063.5	355.383	425.466	N/A	GNA13
ENSG00000120071.8	405.319	N/A	N/A	KANSL1
ENSG00000120129.5	51.1778	N/A	N/A	DUSP1
ENSG00000120137.6	717.857	431.346	342.912	PANK3
ENSG00000120149.7	108.587	87.5118	N/A	MSX2
ENSG00000120156.16	N/A	135.461	N/A	TEK
ENSG00000120158.6	408.891	244.93	N/A	RCL1
ENSG00000120159.7	N/A	N/A	421.308	CAAP1
ENSG00000120251.14	N/A	N/A	218.928	GRIA2
ENSG00000120254.11	837.395	N/A	N/A	MTHFD1L
ENSG00000120278.10	N/A	345.815	216.455	PLEKHG1
ENSG00000120306.5	N/A	N/A	199.937	CYSTM1
ENSG00000120314.14	N/A	N/A	182.364	WDR55
ENSG00000120327.4	N/A	377.857	N/A	PCDHB14
ENSG00000120334.11	177.465	385.068	180.597	CENPL
ENSG00000120370.8	227.524	N/A	N/A	GORAB
ENSG00000120519.10	246.041	154.934	136.476	SLC10A7
ENSG00000120539.10	399.697	N/A	338.528	MASTL
ENSG00000120549.11	N/A	190.196	N/A	KIAA1217
ENSG00000120555.9	N/A	373.187	N/A	SEPT7P9
ENSG00000120594.11	N/A	N/A	178.72	PLXDC2
ENSG00000120616.11	108.641	99.665	109.518	EPC1
ENSG00000120658.8	231.384	N/A	N/A	ENOX1
ENSG00000120685.14	N/A	130.736	292.881	PROSER1
ENSG00000120688.7	945.472	N/A	N/A	WBP4
ENSG00000120690.9	244.4	181.579	111.029	ELF1
ENSG00000120693.9	N/A	N/A	342.131	SMAD9
ENSG00000120696.8	147.714	N/A	118.251	KBTBD7
ENSG00000120697.4	373.645	N/A	260.366	ALG5
ENSG00000120705.8	N/A	1011.68	N/A	ETF1
ENSG00000120709.6	226.054	203.983	156.798	FAM53C
ENSG00000120733.9	N/A	N/A	N/A	KDM3B
ENSG00000120784.11	285.566	N/A	208.627	ZFP30
ENSG00000120798.11	N/A	N/A	N/A	NR2C1
ENSG00000120832.5	183.456	164.274	N/A	MTERFD3
ENSG00000120833.9	207.738	149.707	N/A	SOCS2
ENSG00000120868.9	N/A	725.729	N/A	APAF1
ENSG00000120875.4	177.943	106.806	134.925	DUSP4
ENSG00000120889.8	845.03	383.59	278.921	TNFRSF10B
ENSG00000120896.9	N/A	N/A	N/A	SORBS3
ENSG00000120910.10	N/A	N/A	131.95	PPP3CC
ENSG00000120915.9	N/A	781.928	N/A	EPHX2
ENSG00000120942.9	N/A	89.176	N/A	UBIAD1
ENSG00000121005.4	N/A	283.442	N/A	CRISPLD1
ENSG00000121057.8	N/A	N/A	294.217	AKAP1
ENSG00000121058.4	197.33	223.881	275.989	COIL
ENSG00000121064.8	N/A	579.829	N/A	SCPEP1
ENSG00000121067.13	N/A	222.462	649.654	SPOP
ENSG00000121068.9	N/A	N/A	N/A	TBX2
ENSG00000121073.8	N/A	N/A	635.876	SLC35B1
ENSG00000121089.4	N/A	N/A	149.875	NACA3P
ENSG00000121152.5	N/A	N/A	284.067	NCAPH
ENSG00000121207.7	N/A	279.021	N/A	LRAT
ENSG00000121210.11	802.426	103.347	242.034	KIAA0922
ENSG00000121211.3	N/A	266.839	N/A	MND1
ENSG00000121236.15	137.938	N/A	N/A	TRIM6
ENSG00000121289.12	N/A	238.87	209.943	CEP89
ENSG00000121297.6	151.416	N/A	N/A	TSHZ3
ENSG00000121361.3	N/A	N/A	N/A	KCNJ8
ENSG00000121390.13	N/A	N/A	N/A	PSPC1
ENSG00000121406.4	101.322	N/A	116.383	ZNF549
ENSG00000121413.8	260.325	401.48	N/A	ZSCAN18
ENSG00000121417.9	120.817	N/A	N/A	ZNF211
ENSG00000121440.10	N/A	94.2717	231.859	PDZRN3
ENSG00000121481.6	N/A	N/A	N/A	RNF2
ENSG00000121542.7	N/A	294.296	N/A	SEC22A
ENSG00000121578.8	N/A	N/A	483.09	B4GALT4
ENSG00000121579.7	N/A	N/A	809.748	NAA50
ENSG00000121621.6	216.957	233.588	436.009	KIF18A
ENSG00000121653.7	N/A	N/A	220.086	MAPK8IP1
ENSG00000121671.7	N/A	372.898	N/A	CRY2
ENSG00000121680.11	N/A	N/A	117.516	PEX16
ENSG00000121690.5	145.247	N/A	N/A	DEPDC7
ENSG00000121741.11	N/A	448.012	N/A	ZMYM2
ENSG00000121749.11	N/A	415.01	N/A	TBC1D15
ENSG00000121864.5	220.989	139.166	134.661	ZNF639
ENSG00000121879.3	471.758	N/A	223.518	PIK3CA
ENSG00000121903.10	N/A	N/A	92.6034	ZSCAN20
ENSG00000121931.11	188.789	252.046	175.94	LRIF1
ENSG00000121964.9	N/A	N/A	180.734	GTDC1
ENSG00000121966.6	86.7336	54.9593	79.798	CXCR4
ENSG00000121988.13	N/A	176.52	N/A	ZRANB3
ENSG00000121989.10	214.191	142.351	128.8	ACVR2A
ENSG00000122008.11	N/A	N/A	348.764	POLK
ENSG00000122033.10	N/A	N/A	492.036	MTIF3
ENSG00000122085.11	224.54	N/A	337.992	MTERFD2
ENSG00000122140.6	N/A	N/A	141.772	MRPS2
ENSG00000122257.14	141.505	197.707	215.135	RBBP6
ENSG00000122299.7	N/A	N/A	N/A	ZC3H7A
ENSG00000122376.6	N/A	475.065	270.68	FAM35A
ENSG00000122386.6	N/A	N/A	111.7	ZNF205
ENSG00000122482.16	172.228	245.618	166.353	ZNF644
ENSG00000122484.7	487.849	657.608	N/A	RPAP2
ENSG00000122497.13	426.749	484.199	N/A	NBPF14
ENSG00000122507.16	N/A	N/A	490.049	BBS9
ENSG00000122512.10	N/A	N/A	N/A	PMS2
ENSG00000122557.5	N/A	N/A	400.872	HERPUD2
ENSG00000122641.9	306.456	N/A	N/A	INHBA
ENSG00000122643.13	N/A	N/A	660.699	NT5C3A
ENSG00000122644.8	126.239	126.364	87.7768	ARL4A
ENSG00000122678.10	N/A	176.181	N/A	POLM
ENSG00000122687.13	N/A	132.885	224.009	FTSJ2
ENSG00000122691.8	168.958	80.3178	N/A	TWIST1
ENSG00000122741.11	N/A	205.764	174.726	DCAF10
ENSG00000122778.5	N/A	N/A	N/A	KIAA1549
ENSG00000122779.12	725.554	N/A	316.971	TRIM24
ENSG00000122783.12	239.911	N/A	245.802	C7orf49
ENSG00000122861.11	675.208	N/A	N/A	PLAU
ENSG00000122863.5	N/A	263.436	112.685	CHST3
ENSG00000122870.7	N/A	426.64	N/A	BICC1
ENSG00000122872.8	89.2011	151.811	N/A	ARL4P
ENSG00000122882.5	N/A	N/A	186.073	ECD
ENSG00000122958.10	N/A	N/A	540.979	VPS26A
ENSG00000123066.3	N/A	353.441	220.967	MED13L
ENSG00000123091.4	N/A	N/A	380.754	RNF11
ENSG00000123094.11	616.097	847.001	N/A	RASSF8
ENSG00000123095.5	120.187	131.358	N/A	BHLHE41
ENSG00000123106.6	909.974	N/A	N/A	CCDC91
ENSG00000123119.7	N/A	N/A	N/A	NECAB1
ENSG00000123124.9	421.672	N/A	N/A	WWP1
ENSG00000123130.12	N/A	N/A	N/A	ACOT9
ENSG00000123136.10	N/A	N/A	232.697	DDX39A
ENSG00000123154.7	N/A	N/A	N/A	WDR83
ENSG00000123178.10	N/A	N/A	180.659	SPRYD7
ENSG00000123200.12	N/A	N/A	N/A	ZC3H13
ENSG00000123268.4	N/A	284.204	106.421	ATF1
ENSG00000123297.12	N/A	N/A	137.517	TSFM
ENSG00000123352.13	N/A	624.679	409.428	SPATS2
ENSG00000123395.10	163.434	58.419	N/A	C12orf44
ENSG00000123411.10	N/A	126.111	N/A	IKZF4
ENSG00000123444.9	131.162	215.771	170.469	KBTBD4
ENSG00000123473.11	206.87	229.407	175.304	STIL
ENSG00000123485.6	143.303	251.827	76.3345	HJURP
ENSG00000123505.10	179.742	270.778	165.556	AMD1
ENSG00000123545.5	N/A	N/A	155.446	NDUFAF4
ENSG00000123595.5	198.366	297.941	N/A	RAB9A
ENSG00000123636.13	452.088	N/A	541.895	BAZ2B
ENSG00000123643.7	N/A	N/A	N/A	SLC36A1
ENSG00000123684.8	N/A	N/A	355.604	LPGAT1
ENSG00000123700.4	71.9383	N/A	N/A	KCNJ2
ENSG00000123728.5	729.165	N/A	N/A	RAP2C
ENSG00000123737.8	484.719	502.265	193.109	EXOSC9
ENSG00000123810.3	N/A	N/A	245.006	B9D2
ENSG00000123908.7	364.785	N/A	N/A	AGO2
ENSG00000123933.10	375.915	235.341	N/A	MXD4
ENSG00000123975.4	N/A	334.893	280.837	CKS2
ENSG00000124067.12	N/A	N/A	409.021	SLC12A4
ENSG00000124074.7	N/A	317.71	N/A	ENKD1
ENSG00000124104.14	N/A	236.845	N/A	SNX21
ENSG00000124120.6	N/A	140.898	375.56	TTPAL
ENSG00000124151.14	541.032	N/A	210.494	NCOA3
ENSG00000124160.7	N/A	208.3	159.553	NCOA5
ENSG00000124171.4	159.728	97.8364	115.103	PARD6B
ENSG00000124177.10	516.494	N/A	551.697	CHD6
ENSG00000124193.10	850.613	668.592	386.995	SRSF6
ENSG00000124198.8	N/A	630.539	195.237	ARFGEF2
ENSG00000124201.10	338.882	N/A	80.4974	ZNFX1
ENSG00000124209.3	N/A	270.312	232.08	RAB22A
ENSG00000124217.3	62.956	73.8112	N/A	MOCS3
ENSG00000124225.11	175.508	149.577	106.831	PMEPA1
ENSG00000124226.7	N/A	N/A	298.075	RNF114
ENSG00000124228.10	N/A	N/A	554.937	DDX27
ENSG00000124275.10	412.189	199.844	N/A	MTRR
[truncated: 5,371 more rows]
