# Supplementary material for: Distinct and shared functions of ALS-associated proteins TDP-43, FUS and TAF15 revealed by multisystem analyses
Source: Nat Commun. 2016 Jul 5;7:12143. doi: 10.1038/ncomms12143 (PMC4935974; doi:10.1038/ncomms12143)
Supplement: Supplementary Data 5 — Gene ontology analysis of genes affected at the mRNA stability level upon TAF15 or FUS knockdown in neural precursor cells. [file ncomms12143-s6.xls]

## Sheet: FUS Destabilized
rbp	change	go_term_id	GO Term Description	Bonferroni-corrected Hypergeometric p-Value	N Genes in List and GO Category	N Expressed Genes in GO Category	N Genes in GO category	Ensembl Gene IDs in List	Gene symbols in List	GO domain	Hypergeometric p-Value
fus	destabalized	GO:0008270	zinc ion binding	2.29262e-10	20	1144	2200	ENSG00000142065,ENSG00000157429,ENSG00000163067,ENSG00000171466,ENSG00000197933,ENSG00000181894,ENSG00000256229,ENSG00000147118,ENSG00000171016,ENSG00000048649,ENSG00000237440,ENSG00000048405,ENSG00000152439,ENSG00000071282,ENSG00000147789,ENSG00000118518,ENSG00000204713,ENSG00000203326,ENSG00000099204,ENSG00000083635	ZNF7,ZNF2,PYGO1,ZNF525,ZNF182,ZFP14,TRIM27,ZNF329,NUFIP1,ZNF486,ZNF773,LMCD1,ZNF823,ABLIM1,ZNF19,RSF1,RNF146,ZNF800,ZNF562,ZNF737	molecular_function	1.91052e-11
fus	destabalized	GO:0005634	nucleus	3.79538e-07	28	3352	5678	ENSG00000121621,ENSG00000171466,ENSG00000256229,ENSG00000171016,ENSG00000048649,ENSG00000237440,ENSG00000048405,ENSG00000175376,ENSG00000197933,ENSG00000118518,ENSG00000142065,ENSG00000131018,ENSG00000147118,ENSG00000071282,ENSG00000112739,ENSG00000147789,ENSG00000163067,ENSG00000172315,ENSG00000204713,ENSG00000157429,ENSG00000083635,ENSG00000143479,ENSG00000113649,ENSG00000152439,ENSG00000181894…	ZFP14,PRPF4B,DYRK3,ZNF19,ZNF329,TP53RK,ZNF7,ZNF2,LMCD1,MGEA5,PYGO1,ZNF182,TCERG1,TRIM27,KIF18A,RSF1,ZNF823,EIF1AD,SYNE1,ZNF800,PKNOX2,NUFIP1,ZNF737,ZNF525,ZNF486,ZNF773,ZNF562,RNF146	cellular_component	3.16282e-08
fus	destabalized	GO:0005622	intracellular	1.8649e-06	16	1197	2261	ENSG00000142065,ENSG00000157429,ENSG00000163067,ENSG00000138640,ENSG00000171466,ENSG00000256229,ENSG00000147118,ENSG00000237440,ENSG00000048405,ENSG00000181894,ENSG00000197933,ENSG00000152439,ENSG00000204713,ENSG00000203326,ENSG00000147789,ENSG00000083635	ZNF7,ZNF2,ZNF737,ZNF525,ZNF182,ZFP14,TRIM27,ZNF329,ZNF486,ZNF773,ZNF823,ZNF19,FAM13A,ZNF800,ZNF562,NUFIP1	cellular_component	1.55408e-07
fus	destabalized	GO:0003677	DNA binding	3.65587e-06	16	1254	2282	ENSG00000142065,ENSG00000157429,ENSG00000163067,ENSG00000171466,ENSG00000181894,ENSG00000256229,ENSG00000147118,ENSG00000237440,ENSG00000048405,ENSG00000152439,ENSG00000197933,ENSG00000147789,ENSG00000204713,ENSG00000203326,ENSG00000165495,ENSG00000083635	ZNF7,ZNF2,ZNF737,ZNF525,ZNF182,ZFP14,TRIM27,ZNF329,ZNF486,ZNF773,ZNF823,ZNF19,ZNF800,ZNF562,PKNOX2,NUFIP1	molecular_function	3.04656e-07
fus	destabalized	GO:0006351	transcription, DNA-dependent	3.79655e-06	15	1104	2018	ENSG00000142065,ENSG00000157429,ENSG00000163067,ENSG00000171466,ENSG00000256229,ENSG00000147118,ENSG00000197933,ENSG00000237440,ENSG00000048405,ENSG00000181894,ENSG00000071282,ENSG00000152439,ENSG00000204713,ENSG00000203326,ENSG00000147789	ZNF7,ZNF2,ZNF737,ZNF525,ZNF182,ZFP14,TRIM27,ZNF329,ZNF486,ZNF773,LMCD1,ZNF823,ZNF19,ZNF800,ZNF562	biological_process	3.16379e-07
fus	destabalized	GO:0006355	regulation of transcription, DNA-dependent	8.74397e-06	14	1023	2106	ENSG00000142065,ENSG00000157429,ENSG00000163067,ENSG00000171466,ENSG00000181894,ENSG00000256229,ENSG00000147118,ENSG00000237440,ENSG00000048405,ENSG00000152439,ENSG00000197933,ENSG00000147789,ENSG00000203326,ENSG00000165495	ZNF7,ZNF2,ZNF737,ZNF525,ZNF182,ZFP14,ZNF329,ZNF486,ZNF773,ZNF823,ZNF19,ZNF800,ZNF562,PKNOX2	biological_process	7.28664e-07
fus	destabalized	GO:0003676	nucleic acid binding	1.70897e-05	12	792	1364	ENSG00000142065,ENSG00000157429,ENSG00000163067,ENSG00000171466,ENSG00000256229,ENSG00000147118,ENSG00000237440,ENSG00000197933,ENSG00000152439,ENSG00000204713,ENSG00000203326,ENSG00000147789	ZNF7,ZNF2,ZNF737,ZNF525,ZNF182,ZFP14,TRIM27,ZNF486,ZNF773,ZNF823,ZNF19,ZNF562	molecular_function	1.42414e-06
fus	destabalized	GO:0031965	nuclear membrane	4.22452e-05	5	123	176	ENSG00000079156,ENSG00000204713,ENSG00000093000,ENSG00000136891,ENSG00000131018	NUP50,TRIM27,OSBPL6,TEX10,SYNE1	cellular_component	3.52043e-06

## Sheet: FUS Stabalized
rbp	change	go_term_id	GO Term Description	Bonferroni-corrected Hypergeometric p-Value	N Genes in List and GO Category	N Expressed Genes in GO Category	N Genes in GO category	Ensembl Gene IDs in List	Gene symbols in List	GO domain	Hypergeometric p-Value
fus	stabalized	GO:0005515	protein binding	1.6e-10	188	4908	9884	ENSG00000142867,ENSG00000169967,ENSG00000074266,ENSG00000154920,ENSG00000073536,ENSG00000165527,ENSG00000165526,ENSG00000183337,ENSG00000101384,ENSG00000085978,ENSG00000114019,ENSG00000077684,ENSG00000140332,ENSG00000005812,ENSG00000116017,ENSG00000116675,ENSG00000111859,ENSG00000108854,ENSG00000104142,ENSG00000165959,ENSG00000075420,ENSG00000112419,ENSG00000100483,ENSG00000132155,ENSG00000147050…	UBE3A,PRKAG2,CLMN,MFHAS1,AFG3L2,ANKIB1,THBS1,GAPVD1,BYSL,OTUD7B,DISC1,MAP3K2,PIK3CA,MAP3K1,SMG8,MPP5,LIG4,SMAD4,NAV3,GOLGA5,C5orf30,KLHDC10,WDR7,IMP3,ANKRD40,NUP98,TRIM24,TRIM26,FXR2,FLRT2,RYBP,STK17B,SOCS5,CALCRL,SYT1,FBXL3,PTEN,ZNF143,CCNT1,NCAPG,CTBP2,ZBTB26,CNST,FOXP1,PNRC1,ELAVL2,ALG2,ITGA2,FMN1,LRP12,ATL2,EDC3,HSPBAP1,EED,CHIC2,DAXX,GFER,SMURF2,WDR47,SOX11,GOLPH3,TRIAP1,ZBTB38,TNS3,FNDC3B,S…	molecular_function	7.28e-13
fus	stabalized	GO:0005634	nucleus	8.96e-08	136	3352	5678	ENSG00000030419,ENSG00000124201,ENSG00000142867,ENSG00000169967,ENSG00000164543,ENSG00000074266,ENSG00000073536,ENSG00000165527,ENSG00000183337,ENSG00000144677,ENSG00000077684,ENSG00000140332,ENSG00000186918,ENSG00000139154,ENSG00000117597,ENSG00000111859,ENSG00000157184,ENSG00000257315,ENSG00000177971,ENSG00000132155,ENSG00000075426,ENSG00000147050,ENSG00000206418,ENSG00000196812,ENSG00000106305…	CCNT1,URGCP,BYSL,OTUD7B,MAP3K2,EIF3A,CPT2,LIG4,SMAD4,NAV3,ZSCAN29,ZSCAN25,IRX2,IMP3,ZNF202,NSRP1,NUP98,TRIM24,RYBP,STK17B,STK17A,ZNF672,FBXL3,CSTF2T,PTEN,NCAPG,RNF4,ZBTB26,ZSCAN16,FOXP1,PNRC1,ALG2,FMN1,ZNF697,EXOSC9,EED,ZSCAN2,DAXX,SRSF6,MAML3,CHMP7,UBE3A,ZBTB38,LZTS1,TCF4,SIRT1,ZNF226,NCOA3,MIER1,CDC25A,LIN28B,ZNF583,REST,RHOB,PHF20,ETV3,PISD,SIK2,EMC8,ALKBH8,LCORL,EFNB1,SESN1,TLE3,SH3BP4,DIEXF,…	cellular_component	4.07e-10
fus	stabalized	GO:0008270	zinc ion binding	2.94e-05	58	1144	2200	ENSG00000118263,ENSG00000171448,ENSG00000124201,ENSG00000176624,ENSG00000167380,ENSG00000165424,ENSG00000166261,ENSG00000084093,ENSG00000234127,ENSG00000177311,ENSG00000088876,ENSG00000141385,ENSG00000140265,ENSG00000206557,ENSG00000077684,ENSG00000162714,ENSG00000186918,ENSG00000139154,ENSG00000187772,ENSG00000143067,ENSG00000181472,ENSG00000122779,ENSG00000171161,ENSG00000186300,ENSG00000118496…	PHF17,TRIM71,ZNF697,MAN2A1,ZNF496,AFG3L2,AEBP2,ANKIB1,TRAF4,NPLOC4,ZSCAN2,IKZF2,KLF7,ZNF143,KLF10,ZBTB14,MECOM,MAP3K1,ZNF622,PHF20,ZNF343,ZBTB38,ZNF555,ZSCAN29,RTN4IP1,ZSCAN25,USP20,ZCCHC6,BFAR,ZBTB2,ZNF202,CXXC5,ZNF226,TRIM24,TRIM26,LIN28B,ZCCHC24,ZNF583,OTUD7B,REST,RYBP,BRF2,MEX3C,PHF23,ZDHHC5,ZNF672,ZNRF3,ZNF286A,ZNFX1,ZNF710,FBXO30,FOXP1,ZNF420,RNF4,ZSCAN16,ZBTB26,ZNF395,AGFG1	molecular_function	1.34e-07
fus	stabalized	GO:0003677	DNA binding	0.000132948	60	1254	2282	ENSG00000118263,ENSG00000136271,ENSG00000171448,ENSG00000124201,ENSG00000257315,ENSG00000114861,ENSG00000170561,ENSG00000167380,ENSG00000196628,ENSG00000248905,ENSG00000084093,ENSG00000154920,ENSG00000177311,ENSG00000088876,ENSG00000178177,ENSG00000166261,ENSG00000197050,ENSG00000184436,ENSG00000014138,ENSG00000186918,ENSG00000063978,ENSG00000139154,ENSG00000187772,ENSG00000143067,ENSG00000181472…	POLA2,FOXP1,ZBTB2,SMAD4,FMN1,ZNF697,ZNF496,POLR1C,LIG4,TIGD7,AEBP2,CCNT1,TRAF4,HBP1,LZTS1,ZSCAN2,KLF7,ZNF143,KLF10,ZBED6,ZBTB14,MECOM,DDX56,DDX55,ZNF343,ZBTB38,ZNF555,ZSCAN29,FOSL2,ZSCAN25,IKZF2,DDX60L,IRX2,TCF4,ZNF202,CXXC5,ZNF226,MIER1,TRIM26,ZNF286A,LIN28B,REST,ZNF583,OTUD7B,RYBP,PHF20,MCM9,ARID3A,ZNF672,THAP7,ZBTB26,ZNFX1,ZNF710,LCORL,ZNF420,RNF4,ZSCAN16,EME1,ZNF395,AGFG1	molecular_function	6.04e-07
fus	stabalized	GO:0005622	intracellular	0.00138652	55	1197	2261	ENSG00000118263,ENSG00000171448,ENSG00000142867,ENSG00000167380,ENSG00000171421,ENSG00000166261,ENSG00000084093,ENSG00000234127,ENSG00000177311,ENSG00000165527,ENSG00000088876,ENSG00000165219,ENSG00000206557,ENSG00000164045,ENSG00000162714,ENSG00000198805,ENSG00000139154,ENSG00000143067,ENSG00000164741,ENSG00000181472,ENSG00000122779,ENSG00000108854,ENSG00000186300,ENSG00000106100,ENSG00000177971…	TRIM71,IMP3,SMAD4,ZNF710,ZNF697,ZNF496,AEBP2,NPLOC4,ZSCAN2,IKZF2,GAPVD1,ZNF143,SMURF2,ZBTB14,MECOM,UBE3A,ARF6,ZNF622,ZNF343,ZBTB38,ZNF555,NOD1,ZSCAN29,ZSCAN25,RAB12,DLC1,TRIM26,MRPL36,ZBTB2,ZNF202,ZNF226,MRPL17,TRIM24,CDC25A,ZNF286A,REST,GTPBP4,ZNF583,KLF10,RYBP,RHOB,BCL10,RASA3,ARID3A,PLEKHG3,NKIRAS1,RAB23,ZNF672,PNP,CSTF2T,RGL1,KLF7,ZNF420,ZBTB26,ZSCAN16	cellular_component	6.3e-06
fus	stabalized	GO:0005575	cellular_component	0.00355704	19	265	676	ENSG00000197885,ENSG00000167447,ENSG00000136925,ENSG00000185875,ENSG00000142751,ENSG00000144677,ENSG00000136878,ENSG00000109220,ENSG00000127554,ENSG00000143067,ENSG00000143344,ENSG00000152484,ENSG00000234127,ENSG00000130147,ENSG00000171448,ENSG00000145390,ENSG00000100483,ENSG00000154945,ENSG00000179918	CTDSPL,CHIC2,NKIRAS1,SH3BP4,RGL1,SEPHS2,TRIM26,SMG8,ZNF697,USP53,USP12,METTL21D,ANKRD40,GPN2,GFER,TSTD2,ZBTB26,THNSL1,USP20	cellular_component	1.62e-05
fus	stabalized	GO:0006351	transcription, DNA-dependent	0.0054093	50	1104	2018	ENSG00000124151,ENSG00000118263,ENSG00000177311,ENSG00000184436,ENSG00000171448,ENSG00000257315,ENSG00000167380,ENSG00000074266,ENSG00000117036,ENSG00000088876,ENSG00000183337,ENSG00000197050,ENSG00000120690,ENSG00000077684,ENSG00000162714,ENSG00000061337,ENSG00000186918,ENSG00000063978,ENSG00000139154,ENSG00000143067,ENSG00000181472,ENSG00000116017,ENSG00000171161,ENSG00000186300,ENSG00000140332…	ZNF343,PHF17,PNRC1,TLE3,ZNF697,ZNF496,POLR1C,AEBP2,ELF1,EED,ZSCAN2,NCOA3,SMURF2,ZBED6,ZBTB14,MECOM,PHF20,KLF7,ZBTB38,ZNF555,ZSCAN29,FOSL2,ZSCAN25,IKZF2,DAPK3,LZTS1,ZBTB2,SIRT1,ZNF226,DAXX,MIER1,CCNT1,ZNF583,KLF10,BCOR,RYBP,CTBP2,ARID3A,ETV3,ZNF672,THAP7,ZNF286A,ZNF710,HBP1,ZNF420,RNF4,ZBTB26,ZNF395,SMAD4,ZSCAN16	biological_process	2.46e-05
fus	stabalized	GO:0046330	positive regulation of JNK cascade	0.00887447	5	26	58	ENSG00000114251,ENSG00000173545,ENSG00000106100,ENSG00000155760,ENSG00000076604	TRAF4,WNT5A,NOD1,ZNF622,FZD7	biological_process	4.03e-05
fus	stabalized	GO:0048146	positive regulation of fibroblast proliferation	0.0113143	4	17	41	ENSG00000100311,ENSG00000114251,ENSG00000075426,ENSG00000174405	LIG4,PDGFB,WNT5A,FOSL2	biological_process	5.14e-05
fus	stabalized	GO:0030838	positive regulation of actin filament polymerization	0.0153386	4	18	38	ENSG00000248905,ENSG00000165527,ENSG00000095015,ENSG00000158092	MAP3K1,FMN1,ARF6,NCK1	biological_process	6.97e-05
fus	stabalized	GO:0007243	intracellular protein kinase cascade	0.0235571	7	58	100	ENSG00000011566,ENSG00000170145,ENSG00000081320,ENSG00000115325,ENSG00000106617,ENSG00000164543,ENSG00000167657	MAP4K3,SIK2,DAPK3,PRKAG2,DOK1,STK17B,STK17A	biological_process	0.000107078
fus	stabalized	GO:0007254	JNK cascade	0.0254744	5	31	71	ENSG00000114251,ENSG00000170425,ENSG00000095015,ENSG00000106100,ENSG00000011566	WNT5A,MAP3K1,NOD1,ADORA2B,MAP4K3	biological_process	0.000115793
fus	stabalized	GO:0006915	apoptotic process	0.0280477	25	458	771	ENSG00000142867,ENSG00000164543,ENSG00000140299,ENSG00000165527,ENSG00000077684,ENSG00000165490,ENSG00000171862,ENSG00000081320,ENSG00000163602,ENSG00000106305,ENSG00000137193,ENSG00000085276,ENSG00000100519,ENSG00000120889,ENSG00000132155,ENSG00000112996,ENSG00000197170,ENSG00000167657,ENSG00000065613,ENSG00000114209,ENSG00000076604,ENSG00000103429,ENSG00000204209,ENSG00000143878,ENSG00000106100	PHF17,AIMP2,MRPS30,TNFRSF10B,PDCD10,RAF1,DAXX,MECOM,ARF6,NOD1,C11orf82,RYBP,DAPK3,PSMC6,TRAF4,PIM1,BFAR,SLK,RHOB,STK17B,BCL10,BNIP2,STK17A,PSMD12,PTEN	biological_process	0.00012749
fus	stabalized	GO:0003700	sequence-specific DNA binding transcription factor activity	0.03239	24	436	1050	ENSG00000177311,ENSG00000120690,ENSG00000124201,ENSG00000170561,ENSG00000196628,ENSG00000166261,ENSG00000084093,ENSG00000117036,ENSG00000118263,ENSG00000162714,ENSG00000116017,ENSG00000063978,ENSG00000075426,ENSG00000197037,ENSG00000196812,ENSG00000114251,ENSG00000155090,ENSG00000085276,ENSG00000061337,ENSG00000114861,ENSG00000176371,ENSG00000176887,ENSG00000141646,ENSG00000140265	FOXP1,SMAD4,ZNF496,ELF1,ZSCAN2,KLF10,MECOM,SOX11,KLF7,ZBTB38,ZSCAN29,FOSL2,ZSCAN25,LZTS1,TCF4,ZNF202,REST,WNT5A,ARID3A,ETV3,ZNFX1,RNF4,IRX2,ZSCAN16	molecular_function	0.000147227
fus	stabalized	GO:0007257	activation of JUN kinase activity	0.0341957	4	21	41	ENSG00000114251,ENSG00000095015,ENSG00000169967,ENSG00000204209	MAP3K2,DAXX,WNT5A,MAP3K1	biological_process	0.000155435
fus	stabalized	GO:0048589	developmental growth	0.0433308	4	22	32	ENSG00000124151,ENSG00000137868,ENSG00000100601,ENSG00000141646	SMAD4,NCOA3,ALKBH1,STRA6	biological_process	0.000196958

## Sheet: TAF15 Stabalized
rbp	change	go_term_id	GO Term Description	Bonferroni-corrected Hypergeometric p-Value	N Genes in List and GO Category	N Expressed Genes in GO Category	N Genes in GO category	Ensembl Gene IDs in List	Gene symbols in List	GO domain	Hypergeometric p-Value
taf15	stabalized	GO:0005634	nucleus	2.29e-07	124	3352	5678	ENSG00000169967,ENSG00000164543,ENSG00000144579,ENSG00000182208,ENSG00000024526,ENSG00000166851,ENSG00000063587,ENSG00000104064,ENSG00000100124,ENSG00000108854,ENSG00000196700,ENSG00000177971,ENSG00000115289,ENSG00000173068,ENSG00000196072,ENSG00000141101,ENSG00000132740,ENSG00000129071,ENSG00000155592,ENSG00000185130,ENSG00000173848,ENSG00000143207,ENSG00000147457,ENSG00000269858,ENSG00000183340…	EXO1,PLK1,MOCS1,DAB2,CWC22,BYSL,BLOC1S2,MAP3K2,NFE2L2,GRK5,C11orf30,LIG4,NOB1,ZNF787,ZNF587B,ZSCAN25,IMP3,CENPL,ZNF202,NSRP1,COG3,SMARCAL1,IGHMBP2,RAE1,STK17A,PCGF1,NKAP,ZKSCAN2,ZNF275,ZBTB22,RNF4,CSRP2BP,FOXP1,HELQ,ANKRD54,NOVA1,ZNF697,TFIP11,EXOSC9,DHX32,SMURF2,SAP30,UBE3C,ASXL2,MKL1,CDK5R1,ZNF513,ZNF766,CCDC59,CDC25A,TSHZ1,DNTTIP2,RNF6,PAPD7,ZNF587,HIST1H2BL,RHOB,DCK,EGLN2,RPS6KA2,PRDM10,MEF2A…	cellular_component	1.42e-09
taf15	stabalized	GO:0003677	DNA binding	3.8e-07	62	1254	2282	ENSG00000256223,ENSG00000038219,ENSG00000085999,ENSG00000118263,ENSG00000174371,ENSG00000114861,ENSG00000112242,ENSG00000123485,ENSG00000166261,ENSG00000171453,ENSG00000084093,ENSG00000186871,ENSG00000183647,ENSG00000125484,ENSG00000143970,ENSG00000123268,ENSG00000106459,ENSG00000112941,ENSG00000164105,ENSG00000014138,ENSG00000197566,ENSG00000163510,ENSG00000132740,ENSG00000063587,ENSG00000143067…	POLA2,FOXP1,ZNF697,TMEM18,POLR1C,GTF3C4,ZNF813,HBP1,CWC22,JRKL,LIG4,ZNF143,SAP30,ANKRD1,MBD4,RAD54L,ZNF10,ZNF626,ASXL2,DDX55,KLF7,ZNF787,ZNF646,ZNF513,HJURP,ZNF202,ZBTB6,TSHZ1,ZNF286A,REST,AGFG1,SMARCAL1,RNF6,IGHMBP2,PAPD7,ZNF587,ZSCAN25,HIST1H2BL,ZNF530,ZNF766,E2F3,EXO1,PRDM10,BNC2,ERCC6L,TBL1X,ARNT,TFIP11,BOD1L1,ZNF624,MEF2A,ZKSCAN2,ZNF655,ZNF275,NFE2L2,ZBTB22,ZNF133,RNF4,ZNF512B,ATF1,HIVEP1,NR…	molecular_function	2.36e-09
taf15	stabalized	GO:0006351	transcription, DNA-dependent	9.86e-07	56	1104	2018	ENSG00000256223,ENSG00000158636,ENSG00000179981,ENSG00000063587,ENSG00000106459,ENSG00000166477,ENSG00000101882,ENSG00000068305,ENSG00000196588,ENSG00000124422,ENSG00000186130,ENSG00000171453,ENSG00000133884,ENSG00000183647,ENSG00000125484,ENSG00000183741,ENSG00000104064,ENSG00000143970,ENSG00000024526,ENSG00000164105,ENSG00000197566,ENSG00000132740,ENSG00000118263,ENSG00000143067,ENSG00000196214…	DPF2,ZNF697,MKL1,ERF,POLR1C,GTF3C4,ZNF813,CBX6,SAP30BP,ZNF10,USP22,DNTTIP2,SMURF2,SAP30,ZNF624,ZNF626,ASXL2,C11orf30,KLF7,ZKSCAN2,ZNF787,ZNF646,ZSCAN25,ZNF766,GABPB1,ZBTB6,CCDC59,TSHZ1,ZNF655,IGHMBP2,ZNF587,ZNF513,ZNF530,INO80C,PCGF1,ZNF133,TBL1X,AKIRIN2,PRDM10,BNC2,ZNF480,ZNF286A,ARNT,HBP1,LEO1,NKAP,DEPDC1,HIVEP1,ZNF275,ZBTB22,MEF2A,RNF4,ZNF512B,ATF1,TMEM18,NRF1	biological_process	6.13e-09
taf15	stabalized	GO:0008270	zinc ion binding	8.86e-06	55	1144	2200	ENSG00000256223,ENSG00000063587,ENSG00000204599,ENSG00000114861,ENSG00000186130,ENSG00000166261,ENSG00000084093,ENSG00000133884,ENSG00000183647,ENSG00000164610,ENSG00000095015,ENSG00000058056,ENSG00000124422,ENSG00000197566,ENSG00000118263,ENSG00000143067,ENSG00000196214,ENSG00000155275,ENSG00000196700,ENSG00000070047,ENSG00000063978,ENSG00000188171,ENSG00000236104,ENSG00000170325,ENSG00000197037…	DPF2,TRIM39,FOXP1,RFWD2,TRIM71,RNF6,TIMM9,ZNF697,C9orf3,ZNF813,ZMYND8,ZNF10,USP22,NEURL1B,ZNF143,ZNF530,ZNF624,ZNF626,MAP3K1,KLF7,MICAL3,ZNF787,ZNF587B,ZNF646,ZSCAN25,ZNF766,ZNF202,ZBTB6,ZNF513,RP9,TSHZ1,PHRF1,REST,USP13,BRAP,IGHMBP2,MAN2A1,ZNF587,TRMT44,RNF19B,PCGF1,ZNF133,RTN4IP1,PRDM10,BNC2,ZNF480,ZKSCAN2,ZNF655,ZNF275,ZBTB22,RNF4,AGFG1,ZNF286A,HIVEP1,ZNF512B	molecular_function	5.5e-08
taf15	stabalized	GO:0006355	regulation of transcription, DNA-dependent	5.49e-05	49	1023	2106	ENSG00000256223,ENSG00000158636,ENSG00000112242,ENSG00000068305,ENSG00000114861,ENSG00000186130,ENSG00000166261,ENSG00000084093,ENSG00000133884,ENSG00000183647,ENSG00000123268,ENSG00000164105,ENSG00000197566,ENSG00000132740,ENSG00000063587,ENSG00000143067,ENSG00000196214,ENSG00000133773,ENSG00000124766,ENSG00000196700,ENSG00000153391,ENSG00000236104,ENSG00000179981,ENSG00000100109,ENSG00000115289…	DPF2,USP13,FOXP1,MED23,ZNF697,ERF,ZNF813,ZNF10,SOX4,DNTTIP2,SAP30BP,ZNF530,ZNF624,NFE2L2,ZNF626,C11orf30,ZNF787,ZNF587B,ZNF646,ZNF513,ZNF766,ZNF202,ZBTB6,CCDC59,TSHZ1,REST,RNF6,IGHMBP2,ZNF587,ZSCAN25,SAP30,INO80C,PCGF1,E2F3,PRDM10,BNC2,ZNF480,ZNF286A,ARNT,TFIP11,HBP1,MEF2A,ZKSCAN2,ZNF655,ZNF275,ZBTB22,ZNF133,ATF1,ZNF512B	biological_process	3.41e-07
taf15	stabalized	GO:0005515	protein binding	0.000373423	152	4908	9884	ENSG00000204599,ENSG00000169967,ENSG00000125484,ENSG00000131697,ENSG00000024526,ENSG00000166851,ENSG00000113739,ENSG00000104064,ENSG00000006831,ENSG00000100124,ENSG00000108854,ENSG00000075420,ENSG00000100483,ENSG00000106780,ENSG00000167447,ENSG00000173744,ENSG00000196072,ENSG00000132740,ENSG00000129071,ENSG00000108963,ENSG00000116514,ENSG00000166025,ENSG00000206557,ENSG00000173848,ENSG00000143367…	VPS4B,SNX9,PLK1,NR2C2AP,ZFYVE9,DAB2,CWC22,USP22,BYSL,BLOC1S2,MAP3K2,NFE2L2,GRK5,SMG8,LIG4,NAV3,MICAL3,GOLGA5,IMP3,ZMYND8,NSRP1,COG3,COG2,FLRT2,IGHMBP2,RAE1,RNF19B,TUFT1,SOCS5,SLC2A1,MAP3K1,NKAP,DAPK1,ZBTB22,STC2,CSRP2BP,TRIM39,FOXP1,ANKRD54,MED23,KIF26A,EDC3,GTF3C4,TNFRSF12A,CHIC2,SMURF2,WDR44,UBE3C,EXO1,MKL1,THBS1,CDK5R1,GADD45A,FNDC3B,RIC8A,TANK,CCDC59,CDC25A,TSHZ1,PHRF1,ZNF143,RNF6,SART3,RHOB,…	molecular_function	2.32e-06
taf15	stabalized	GO:0003676	nucleic acid binding	0.00255699	37	792	1364	ENSG00000256223,ENSG00000085999,ENSG00000063587,ENSG00000196588,ENSG00000166261,ENSG00000186871,ENSG00000183647,ENSG00000164610,ENSG00000137449,ENSG00000221909,ENSG00000075856,ENSG00000197566,ENSG00000118263,ENSG00000198464,ENSG00000196214,ENSG00000155275,ENSG00000100109,ENSG00000188171,ENSG00000197037,ENSG00000163312,ENSG00000198346,ENSG00000111364,ENSG00000170325,ENSG00000167395,ENSG00000138375…	HELQ,CPEB2,ZNF813,FAM200A,ZNF143,ZNF530,ZNF624,ZNF10,ZNF626,ERCC6L,MKL1,DDX55,KLF7,ALKBH8,ZNF587B,ZNF646,ZSCAN25,ZNF766,ZNF202,JRKL,RP9,SMARCAL1,IGHMBP2,ZNF587,TRMT44,SART3,PRDM10,DDX24,ZNF480,TFIP11,RAD54L,ZKSCAN2,ZNF275,ZNF655,ZNF133,ZNF286A,HIVEP1	molecular_function	1.59e-05
taf15	stabalized	GO:0008645	hexose transport	0.0108149	5	31	44	ENSG00000059804,ENSG00000101146,ENSG00000159399,ENSG00000117394,ENSG00000030066	HK2,NUP160,SLC2A3,RAE1,SLC2A1	biological_process	6.72e-05
taf15	stabalized	GO:0006767	water-soluble vitamin metabolic process	0.0108149	5	31	49	ENSG00000059804,ENSG00000125779,ENSG00000164933,ENSG00000117394,ENSG00000124615	MOCS1,PANK2,SLC2A3,SLC2A1,SLC25A32	biological_process	6.72e-05
taf15	stabalized	GO:0006766	vitamin metabolic process	0.0186316	5	34	59	ENSG00000059804,ENSG00000125779,ENSG00000164933,ENSG00000117394,ENSG00000124615	MOCS1,PANK2,SLC2A3,SLC2A1,SLC25A32	biological_process	0.000115724
taf15	stabalized	GO:0005622	intracellular	0.0190577	47	1197	2261	ENSG00000256223,ENSG00000063587,ENSG00000117394,ENSG00000204599,ENSG00000186130,ENSG00000166261,ENSG00000084093,ENSG00000133884,ENSG00000269343,ENSG00000024526,ENSG00000075856,ENSG00000164045,ENSG00000197566,ENSG00000118263,ENSG00000143067,ENSG00000196214,ENSG00000108854,ENSG00000196700,ENSG00000125846,ENSG00000177971,ENSG00000188171,ENSG00000236104,ENSG00000197037,ENSG00000173068,ENSG00000198346…	DPF2,TRIM39,TRIM71,ZNF697,HIST1H2BL,ZNF813,ZNF10,ZNF143,SMURF2,ZNF530,ZNF624,UBE3C,ZNF626,KLF7,ZKSCAN2,ZNF787,ZNF587B,ZNF646,ZSCAN25,ZNF766,DLC1,NET1,RAP2B,IMP3,ZNF202,ZBTB6,CDC25A,TSHZ1,REST,ZNF655,GTPBP4,ZNF587,ZNF513,SART3,RHOB,PRDM10,BNC2,ZNF480,SLC2A1,DEPDC1,MYO9A,ZNF275,ZBTB22,ZNF133,ZNF286A,HIVEP1,ZNF512B	cellular_component	0.000118371
taf15	stabalized	GO:0015758	glucose transport	0.0410042	5	39	63	ENSG00000059804,ENSG00000101146,ENSG00000159399,ENSG00000117394,ENSG00000030066	HK2,NUP160,SLC2A3,RAE1,SLC2A1	biological_process	0.000254684
taf15	stabalized	GO:0045944	positive regulation of transcription from RNA polymerase II promoter	0.0477307	19	361	771	ENSG00000128342,ENSG00000196588,ENSG00000166477,ENSG00000148677,ENSG00000164251,ENSG00000068305,ENSG00000114861,ENSG00000196072,ENSG00000104064,ENSG00000134058,ENSG00000143437,ENSG00000135334,ENSG00000124766,ENSG00000101849,ENSG00000063978,ENSG00000116044,ENSG00000143970,ENSG00000101928,ENSG00000058272	LIF,FOXP1,TBL1X,ANKRD1,ARNT,NFE2L2,ASXL2,MKL1,MOSPD1,LEO1,MEF2A,GABPB1,PPP1R12A,CDK7,F2RL1,RNF4,AKIRIN2,SOX4,BLOC1S2	biological_process	0.000296464

## Sheet: TAF15 Destabilized
rbp	change	go_term_id	GO Term Description	Bonferroni-corrected Hypergeometric p-Value	N Genes in List and GO Category	N Expressed Genes in GO Category	N Genes in GO category	Ensembl Gene IDs in List	Gene symbols in List	GO domain	Hypergeometric p-Value
taf15	destabalized	GO:0005622	intracellular	1.21389e-06	33	1197	2261	ENSG00000151657,ENSG00000169554,ENSG00000171466,ENSG00000197779,ENSG00000104626,ENSG00000138411,ENSG00000048405,ENSG00000056277,ENSG00000213588,ENSG00000181220,ENSG00000171291,ENSG00000142065,ENSG00000198824,ENSG00000139132,ENSG00000169981,ENSG00000143157,ENSG00000198551,ENSG00000174306,ENSG00000124120,ENSG00000107263,ENSG00000156983,ENSG00000169131,ENSG00000147789,ENSG00000198826,ENSG00000213186…	ZFP14,ZNF35,TRIM59,RAPGEF1,ZNF746,TTPAL,ZNF354A,ZHX3,ZNF627,BRPF1,SIPA1,NUFIP1,ZNF439,ZBTB9,ARHGAP11A,FGD4,ZNF7,ZNF81,TRIM27,ZNF69,ZNF800,ZEB2,POGK,CHAMP1,TOM1L2,ZNF280C,ERI1,HKR1,KIN,HECW2,ZNF568,ZNF548,ZNF562	cellular_component	2.63889e-08
taf15	destabalized	GO:0008270	zinc ion binding	4.99372e-06	31	1144	2200	ENSG00000151657,ENSG00000169554,ENSG00000171466,ENSG00000197779,ENSG00000048649,ENSG00000048405,ENSG00000165406,ENSG00000213588,ENSG00000181220,ENSG00000171291,ENSG00000023041,ENSG00000198824,ENSG00000169981,ENSG00000198551,ENSG00000174306,ENSG00000156983,ENSG00000169131,ENSG00000147789,ENSG00000198783,ENSG00000142065,ENSG00000168411,ENSG00000103671,ENSG00000213186,ENSG00000181666,ENSG00000204713…	RFWD3,ZFP14,ZNF830,ZNF35,TRIM59,MARCH8,ZNF746,ZNF354A,ZHX3,ZNF627,BRPF1,NUFIP1,ZNF439,ZBTB9,ZNF7,ZNF81,TRIM27,RSF1,ZNF69,ZNF800,ZEB2,PDZRN3,CHAMP1,ZDHHC6,ZNF280C,ZNF548,HKR1,KIN,ZNF568,TRIP4,ZNF562	molecular_function	1.08559e-07
taf15	destabalized	GO:0005634	nucleus	4.68376e-05	59	3352	5678	ENSG00000115421,ENSG00000151657,ENSG00000169554,ENSG00000198783,ENSG00000130299,ENSG00000197779,ENSG00000164916,ENSG00000138411,ENSG00000048649,ENSG00000176994,ENSG00000048405,ENSG00000175376,ENSG00000056277,ENSG00000136827,ENSG00000073536,ENSG00000213588,ENSG00000181220,ENSG00000101972,ENSG00000186834,ENSG00000171466,ENSG00000142065,ENSG00000198824,ENSG00000204713,ENSG00000131018,ENSG00000169981…	SLBP,RFWD3,FOXK1,ZFP14,TCERG1,ERCC6,SMCR8,ZNF830,DYRK3,ZNF35,FEN1,TP53RK,NDC80,ZNF746,ZNF354A,ZHX3,CGGBP1,ZNF627,NUFIP1,EIF1AD,SPOP,BRPF1,NAV2,TOR1A,SIPA1,WDR74,ZNF439,ZBTB9,SRC,ZNF69,PRKRIR,ZNF7,STAG2,ZNF81,TRIM27,RSF1,NLE1,HEXIM1,GTPBP3,MIER2,SYNE1,PAPOLG,ZNF800,ZEB2,POGK,CHAMP1,DLST,ZNF280C,ERI1,ABT1,HKR1,KIN,HECW2,ZNF568,PPIG,CCRN4L,TRIP4,ZNF548,ZNF562	cellular_component	1.01821e-06
taf15	destabalized	GO:0006355	regulation of transcription, DNA-dependent	5.79436e-05	27	1023	2106	ENSG00000169554,ENSG00000171466,ENSG00000197779,ENSG00000164916,ENSG00000048405,ENSG00000213588,ENSG00000181220,ENSG00000127989,ENSG00000171291,ENSG00000142065,ENSG00000169981,ENSG00000143157,ENSG00000198551,ENSG00000174306,ENSG00000198453,ENSG00000169131,ENSG00000147789,ENSG00000105556,ENSG00000103671,ENSG00000181666,ENSG00000135999,ENSG00000163320,ENSG00000064932,ENSG00000198429,ENSG00000056277…	FOXK1,ZNF280C,ZFP14,MTERF,ZNF35,ZNF746,ZNF354A,ZHX3,CGGBP1,ZNF627,ZNF439,MIER2,ZNF7,ZBTB9,ZNF69,CCRN4L,ZNF800,ZEB2,POGK,SBNO2,EPC2,ZNF548,HKR1,ZNF568,TRIP4,ZNF81,ZNF562	biological_process	1.25964e-06
taf15	destabalized	GO:0003676	nucleic acid binding	0.000231388	22	792	1364	ENSG00000169554,ENSG00000171466,ENSG00000197779,ENSG00000104626,ENSG00000181220,ENSG00000171291,ENSG00000142065,ENSG00000198824,ENSG00000169981,ENSG00000143157,ENSG00000198551,ENSG00000225830,ENSG00000198453,ENSG00000169131,ENSG00000147789,ENSG00000198783,ENSG00000137492,ENSG00000181666,ENSG00000204713,ENSG00000198429,ENSG00000178105,ENSG00000188785	ZFP14,ERCC6,ZNF830,ZNF35,ZNF562,ZNF746,ZNF354A,DDX10,ZNF627,ZNF439,ZNF7,ZNF81,TRIM27,ZNF69,ZEB2,POGK,CHAMP1,ERI1,HKR1,PRKRIR,ZNF568,ZNF548	molecular_function	5.03018e-06
taf15	destabalized	GO:0006351	transcription, DNA-dependent	0.00025522	27	1104	2018	ENSG00000115421,ENSG00000169554,ENSG00000171466,ENSG00000197779,ENSG00000048405,ENSG00000213588,ENSG00000186834,ENSG00000181220,ENSG00000171291,ENSG00000142065,ENSG00000204713,ENSG00000169981,ENSG00000198551,ENSG00000174306,ENSG00000198453,ENSG00000169131,ENSG00000147789,ENSG00000105556,ENSG00000181666,ENSG00000135999,ENSG00000163320,ENSG00000064932,ENSG00000198429,ENSG00000056277,ENSG00000188785…	ZNF280C,ZFP14,ZNF35,ZNF746,ZNF354A,ZHX3,CGGBP1,ZNF627,BRPF1,ZNF439,MIER2,ZNF7,ZBTB9,TRIM27,ZNF69,HEXIM1,PAPOLG,ZNF800,MTERFD1,ZEB2,SBNO2,EPC2,ZNF548,HKR1,ZNF568,ZNF81,ZNF562	biological_process	5.54826e-06
taf15	destabalized	GO:0003677	DNA binding	0.000353431	29	1254	2282	ENSG00000151657,ENSG00000169554,ENSG00000171466,ENSG00000197779,ENSG00000164916,ENSG00000048405,ENSG00000213588,ENSG00000171291,ENSG00000142065,ENSG00000169981,ENSG00000143157,ENSG00000198551,ENSG00000225830,ENSG00000168496,ENSG00000174306,ENSG00000198453,ENSG00000169131,ENSG00000147789,ENSG00000105556,ENSG00000137492,ENSG00000181666,ENSG00000204713,ENSG00000056277,ENSG00000198429,ENSG00000083635…	FOXK1,ZFP14,ERCC6,ZNF35,FEN1,ZNF7,ZNF354A,ZHX3,ZNF627,BRPF1,NUFIP1,ZNF439,ZBTB9,SURF6,ZNF81,TRIM27,ZNF69,MIER2,ZNF800,ZEB2,POGK,ZNF280C,ZNF548,ABT1,HKR1,KIN,PRKRIR,ZNF568,ZNF562	molecular_function	7.68329e-06
taf15	destabalized	GO:0003690	double-stranded DNA binding	0.00335915	5	69	131	ENSG00000151657,ENSG00000127989,ENSG00000163320,ENSG00000168496,ENSG00000164916	MTERF,CGGBP1,FEN1,KIN,FOXK1	molecular_function	7.3025e-05
taf15	destabalized	GO:0005730	nucleolus	0.00589913	14	484	691	ENSG00000104626,ENSG00000169554,ENSG00000083635,ENSG00000148296,ENSG00000164916,ENSG00000115946,ENSG00000133316,ENSG00000146109,ENSG00000225830,ENSG00000168496,ENSG00000174306,ENSG00000073536,ENSG00000213588,ENSG00000253797	NLE1,FOXK1,ZHX3,PNO1,ZBTB9,NUFIP1,ERI1,ABT1,UTP14C,FEN1,ERCC6,SURF6,WDR74,ZEB2	cellular_component	0.000128242
