# Supplementary material for: Distinct and shared functions of ALS-associated proteins TDP-43, FUS and TAF15 revealed by multisystem analyses
Source: Nat Commun. 2016 Jul 5;7:12143. doi: 10.1038/ncomms12143 (PMC4935974; doi:10.1038/ncomms12143)
Supplement: Supplementary Data 6 — Significantly differentially expressed genes upon TDP-43, FUS, TAF15, or FUS+TAF15 knockdown in human iPSC-derived motor neurons. [file ncomms12143-s7.xls]

## Sheet: TAF15
gene_id	baseMean	lfcSE	log2FoldChange	padj	pvalue	stat	gene_name
ENSG00000187634.6	670.952	0.103	-1.02018	2.18947e-20	3.97306e-23	-9.90466	SAMD11
ENSG00000120937.8	660.2	0.105457	-1.95721	3.14611e-73	6.85079e-77	-18.5594	NPPB
ENSG00000172380.5	690.327	0.100978	-0.619837	8.50923e-08	8.33814e-10	-6.13835	GNG12
ENSG00000116729.9	1006.15	0.0950807	-0.67591	1.837e-10	1.17053e-12	-7.1088	WLS
ENSG00000060718.14	1779.61	0.0778242	-1.09888	7.88255e-42	2.86076e-45	-14.12	COL11A1
ENSG00000058085.10	219.952	0.133878	-0.632078	9.93427e-05	2.3435e-06	-4.72129	LAMC2
ENSG00000143341.7	781.858	0.102685	-0.638663	5.28071e-08	4.98289e-10	-6.21964	HMCN1
ENSG00000092969.7	889.309	0.0916698	-0.776936	7.50761e-15	2.34323e-17	-8.47538	TGFB2
ENSG00000068697.6	1368.33	0.0837001	0.74959	1.36841e-16	3.37707e-19	8.95566	LAPTM4A
ENSG00000213626.7	1630.53	0.0756955	-0.59737	7.46381e-13	2.97967e-15	-7.89175	LBH
ENSG00000163017.9	400.436	0.126089	-1.28682	1.12071e-21	1.87097e-24	-10.2056	ACTG2
ENSG00000121966.6	479.721	0.11718	-0.803709	9.9703e-10	6.94744e-12	-6.85873	CXCR4
ENSG00000183091.15	194.219	0.137434	0.691057	2.59226e-05	4.94856e-07	5.0283	NEB
ENSG00000177519.3	874.711	0.0964571	-0.6506	2.02766e-09	1.53064e-11	-6.74496	RPRM
ENSG00000204262.7	4090.23	0.0648924	-0.679559	7.26814e-23	1.16062e-25	-10.4721	COL5A2
ENSG00000157087.12	191.236	0.137328	0.699038	1.95454e-05	3.57512e-07	5.09029	ATP2B2
ENSG00000163630.6	69.5426	0.141399	0.585232	0.00104753	3.48998e-05	4.13888	SYNPR
ENSG00000091972.13	2923.21	0.065119	0.760167	1.9985e-28	1.74073e-31	11.6735	CD200
ENSG00000163430.5	4498.3	0.0599571	-0.822463	1.8307e-39	7.97283e-43	-13.7175	FSTL1
ENSG00000170893.3	1264.83	0.100007	0.593006	2.66408e-07	3.03594e-09	5.92964	TRH
ENSG00000269728.1	473.667	0.113367	-0.679297	1.89102e-07	2.07262e-09	-5.99201	RP11-145M9.4
ENSG00000114450.5	793.994	0.094884	-0.707036	1.67184e-11	9.22262e-14	-7.45158	GNB4
ENSG00000163945.11	1894.35	0.0722867	-0.594466	5.6624e-14	1.97282e-16	-8.22372	UVSSA
ENSG00000197712.7	404.403	0.117945	-0.681961	5.67983e-07	7.37962e-09	-5.78205	FAM114A1
ENSG00000163735.6	182.42	0.14165	-1.27834	7.76416e-17	1.80339e-19	-9.02461	CXCL5
ENSG00000138771.10	699.449	0.100133	-0.684712	1.14054e-09	8.03022e-12	-6.83801	SHROOM3
ENSG00000118785.9	996.584	0.0967283	1.64133	4.84239e-61	1.40594e-64	16.9685	SPP1
ENSG00000138821.8	103.566	0.144039	-0.72926	2.20446e-05	4.12826e-07	-5.06295	SLC39A8
ENSG00000164039.10	242.073	0.13229	-0.800371	1.39436e-07	1.44729e-09	-6.05013	BDH2
ENSG00000155011.4	357.75	0.122293	-1.06529	1.09256e-15	3.01353e-18	-8.71094	DKK2
ENSG00000164125.11	493.087	0.112048	-0.753151	2.33492e-09	1.79648e-11	-6.72167	FAM198B
ENSG00000164305.13	2786.47	0.0704933	0.589967	1.81762e-14	5.80497e-17	8.36912	CASP3
ENSG00000145536.11	369.821	0.126708	-0.953746	1.02106e-11	5.18793e-14	-7.5271	ADAMTS16
ENSG00000082196.15	254.124	0.130131	-0.745439	7.55047e-07	1.01389e-08	-5.72839	C1QTNF3
ENSG00000164171.6	197.171	0.136985	-0.804169	3.62823e-07	4.34534e-09	-5.87048	ITGA2
ENSG00000164294.9	323.146	0.122905	-0.712323	5.35483e-07	6.80189e-09	-5.79574	GPX8
ENSG00000164251.4	352.903	0.123304	-0.713567	5.6074e-07	7.16341e-09	-5.78705	F2RL1
ENSG00000113319.7	1011.17	0.0882182	-0.819805	7.13086e-18	1.50102e-20	-9.29293	RASGRF2
ENSG00000127184.6	2815.27	0.0819733	0.703238	3.21959e-15	9.58142e-18	8.57886	COX7C
ENSG00000118985.10	311.581	0.124562	-0.732855	3.43796e-07	4.01765e-09	-5.88346	ELL2
ENSG00000113083.8	158.101	0.140551	-1.031	3.80774e-11	2.21107e-13	-7.33537	LOX
ENSG00000187678.8	385.446	0.122828	0.603389	4.36301e-05	8.99394e-07	4.91246	SPRY4
ENSG00000113140.6	6893.12	0.112727	-0.654401	5.09088e-07	6.42965e-09	-5.80518	SPARC
ENSG00000161013.12	1005.27	0.0914062	0.79171	1.6455e-15	4.65808e-18	8.66145	MGAT4B
ENSG00000124491.11	154.811	0.143406	1.09962	3.98628e-12	1.74784e-14	7.66794	F13A1
ENSG00000096696.9	1218.74	0.0834419	-0.586975	2.99391e-10	1.99927e-12	-7.03453	DSP
ENSG00000153162.8	130.411	0.142941	-0.806488	1.18671e-06	1.67967e-08	-5.64212	BMP6
ENSG00000078401.6	160.499	0.140835	-0.799481	1.00094e-06	1.37314e-08	-5.6767	EDN1
ENSG00000124529.3	509.976	0.111751	-0.652454	4.29561e-07	5.26934e-09	-5.83844	HIST1H4B
ENSG00000263426.1	486.813	0.111873	-0.586846	9.16805e-06	1.55718e-07	-5.24567	RN7SL471P
ENSG00000234745.5	819.438	0.0964434	-0.739401	3.98628e-12	1.76499e-14	-7.66668	HLA-B
ENSG00000168394.9	226.531	0.133218	-0.770278	5.67983e-07	7.37874e-09	-5.78207	TAP1
ENSG00000146122.12	176	0.138834	-0.72008	1.22405e-05	2.14122e-07	-5.18664	DAAM2
ENSG00000111799.16	447.677	0.113851	-0.873028	3.98628e-12	1.74465e-14	-7.66817	COL12A1
ENSG00000135318.7	86.9814	0.143644	0.700689	5.05793e-05	1.07201e-06	4.87794	NT5E
ENSG00000152661.7	2024.08	0.0787862	-1.63692	9.67645e-92	7.02362e-96	-20.7768	GJA1
ENSG00000118508.4	143.923	0.142864	-0.613956	0.000579079	1.72753e-05	-4.29748	RAB32
ENSG00000136231.9	1447.48	0.0796079	0.685499	2.49577e-15	7.2462e-18	8.61094	IGF2BP3
ENSG00000005020.8	3272.68	0.0731846	-0.808382	2.2605e-25	2.29709e-28	-11.0458	SKAP2
ENSG00000122641.9	445.333	0.123165	-1.21753	2.55406e-20	4.82003e-23	-9.88533	INHBA
ENSG00000146674.10	747.909	0.104512	-1.1474	4.4436e-25	4.83806e-28	-10.9787	IGFBP3
ENSG00000122786.15	2312.13	0.0804764	-0.747486	7.20126e-18	1.56811e-20	-9.28827	CALD1
ENSG00000176907.3	287.274	0.13094	-0.655848	2.82661e-05	5.47801e-07	-5.00877	C8orf4
ENSG00000147655.6	571.526	0.110022	-0.662471	1.63309e-07	1.73065e-09	-6.02126	RSPO2
ENSG00000168672.3	599.359	0.105624	-0.628745	2.32971e-07	2.63799e-09	-5.95267	FAM84B
ENSG00000147883.9	824.494	0.103646	-1.00677	1.34693e-19	2.6397e-22	-9.71355	CDKN2B
ENSG00000120156.16	133.459	0.142618	0.674799	9.61464e-05	2.22844e-06	4.73152	TEK
ENSG00000198467.8	1163.46	0.0875027	-0.934922	8.7235e-24	1.20307e-26	-10.6845	TPM2
ENSG00000135046.9	936.143	0.0914311	-0.627832	9.52703e-10	6.56941e-12	-6.86672	ANXA1
ENSG00000148200.12	440.186	0.114547	0.645148	1.25084e-06	1.77952e-08	5.63217	NR6A1
ENSG00000107796.8	698.089	0.143907	-1.02296	1.837e-10	1.17338e-12	-7.10847	ACTA2
ENSG00000148677.6	1248.31	0.0922743	-1.23645	1.19388e-37	6.06604e-41	-13.3998	ANKRD1
ENSG00000138119.12	956.077	0.0964415	-0.739646	3.98628e-12	1.72843e-14	-7.66937	MYOF
ENSG00000198018.6	473.787	0.112727	-0.621469	2.34754e-06	3.5272e-08	-5.51302	ENTPD7
ENSG00000166275.11	390.774	0.118909	-0.639585	4.78314e-06	7.49915e-08	-5.37878	C10orf32
ENSG00000065154.7	2421.99	0.0706305	-0.620151	6.07553e-16	1.63167e-18	-8.78021	OAT
ENSG00000132274.11	431.307	0.113905	-0.703103	6.95483e-08	6.71404e-10	-6.17268	TRIM22
ENSG00000133816.9	227.892	0.137026	-0.773835	1.16032e-06	1.62931e-08	-5.64736	MICAL2
ENSG00000026508.12	240.338	0.132755	0.621401	0.000117867	2.85749e-06	4.68081	CD44
ENSG00000124942.9	4438.85	0.0613732	-0.669443	8.57848e-25	1.05853e-27	-10.9077	AHNAK
ENSG00000149257.9	760.078	0.0977741	-0.641165	6.66622e-09	5.46768e-11	-6.55761	SERPINH1
ENSG00000149591.12	2271.32	0.0873308	-1.6346	2.46102e-74	3.57265e-78	-18.7174	TAGLN
ENSG00000050405.9	461.602	0.114565	-0.665274	5.06638e-07	6.36193e-09	-5.80695	LIMA1
ENSG00000170421.7	1343.58	0.0841587	-0.923384	4.48969e-25	5.21413e-28	-10.9719	KRT8
ENSG00000111057.6	1686.41	0.0770991	-0.611865	5.42435e-13	2.08674e-15	-7.93608	KRT18
ENSG00000161638.6	255.28	0.132104	-0.95522	7.87528e-11	4.80165e-13	-7.2308	ITGA5
ENSG00000174099.6	239.66	0.131227	-0.630893	6.94406e-05	1.52722e-06	-4.80764	MSRB3
ENSG00000139278.5	501.359	0.111758	-1.02137	2.79926e-17	6.2987e-20	-9.13908	GLIPR1
ENSG00000139329.4	362.53	0.120496	-1.13684	1.92947e-18	3.9214e-21	-9.43469	LUM
ENSG00000151572.12	589.039	0.112327	-0.589097	9.18807e-06	1.56725e-07	-5.24448	ANO4
ENSG00000111229.11	1575.93	0.0896303	0.693146	2.53119e-12	1.04724e-14	7.73339	ARPC3
ENSG00000187498.10	7015.51	0.113158	-0.633936	1.46523e-06	2.11643e-08	-5.6022	COL4A1
ENSG00000129474.11	336.113	0.123345	-0.647549	8.99859e-06	1.52186e-07	-5.24989	AJUBA
ENSG00000129514.4	118.952	0.144088	-0.597195	0.00102598	3.4033e-05	-4.14465	FOXA1
ENSG00000139926.11	821.671	0.0988327	-0.782598	6.13746e-13	2.40562e-15	-7.91841	FRMD6
ENSG00000073712.9	1666.4	0.0756986	-0.756881	8.87162e-21	1.54547e-23	-9.99861	FERMT2
ENSG00000126803.8	538.29	0.110341	-0.730934	4.40932e-09	3.48854e-11	-6.62432	HSPA2
ENSG00000139998.10	2301.91	0.0731682	0.772688	2.98243e-23	4.54606e-26	10.5604	RAB15
ENSG00000100580.7	2590.34	0.067743	-0.71965	1.60051e-23	2.32345e-26	-10.6232	TMED8
ENSG00000166923.6	118.916	0.144004	-0.669247	0.000135393	3.36099e-06	-4.64743	GREM1
ENSG00000159251.6	205.041	0.136751	-0.795146	4.86943e-07	6.07928e-09	-5.81456	ACTC1
ENSG00000166147.9	2453.06	0.0814605	-0.624116	4.08103e-12	1.83657e-14	-7.66158	FBN1
ENSG00000140416.15	5739.55	0.0581167	-0.712377	2.33867e-31	1.52777e-34	-12.2577	TPM1
ENSG00000137831.10	488.752	0.110227	-0.838497	5.76957e-12	2.80585e-14	-7.60698	UACA
ENSG00000140545.10	854.008	0.0935807	-0.642904	9.40635e-10	6.41792e-12	-6.87005	MFGE8
ENSG00000008517.12	141.775	0.142359	-1.06254	1.55434e-11	8.40588e-14	-7.46381	IL32
ENSG00000102931.3	1040.23	0.0968304	-0.619765	1.72594e-08	1.54855e-10	-6.40051	ARL2BP
ENSG00000141252.15	1618.45	0.0789445	0.603038	4.7214e-12	2.19329e-14	7.63876	VPS53
ENSG00000108691.4	107.03	0.144035	-0.620155	0.000559641	1.66548e-05	-4.30558	CCL2
ENSG00000172660.7	565.515	0.107032	-1.23657	7.52598e-28	7.10153e-31	-11.5533	TAF15
ENSG00000141753.5	290.441	0.130196	-0.991345	5.53727e-12	2.65268e-14	-7.61423	IGFBP4
ENSG00000141756.14	796.237	0.0948902	-0.688079	6.93436e-11	4.1273e-13	-7.25132	FKBP10
ENSG00000177469.12	493.423	0.112918	-0.942049	2.22217e-14	7.25829e-17	-8.34275	PTRF
ENSG00000132205.6	205.528	0.137276	-1.23256	1.14424e-16	2.7408e-19	-8.97866	EMILIN2
ENSG00000168675.14	1119.63	0.0945957	-1.2241	4.59127e-35	2.66605e-38	-12.9403	LDLRAD4
ENSG00000171451.13	1982.03	0.0829063	-0.974404	8.52866e-29	6.80956e-32	-11.7531	DSEL
ENSG00000070404.4	693.622	0.104479	-0.77754	1.77328e-11	9.91093e-14	-7.44208	FSTL3
ENSG00000130176.3	152.83	0.141028	-0.862965	9.46311e-08	9.41022e-10	-6.11911	CNN1
ENSG00000105202.3	673.986	0.101392	-0.615386	1.26369e-07	1.28415e-09	-6.06937	FBL
ENSG00000095752.2	171.282	0.140028	-1.00878	9.46557e-11	5.83997e-13	-7.20417	IL11
ENSG00000125844.10	1003.46	0.0927986	-0.627597	1.80796e-09	1.35167e-11	-6.763	RRBP1
ENSG00000101335.5	631.538	0.109103	-1.32265	1.09989e-30	7.98351e-34	-12.1229	MYL9
ENSG00000124225.11	764.501	0.10156	-0.609818	1.78648e-07	1.91913e-09	-6.00451	PMEPA1
ENSG00000100345.16	4891.97	0.0645743	-0.698085	2.34794e-24	3.06765e-27	-10.8106	MYH9
ENSG00000157502.8	202.181	0.135376	-0.618329	0.000188887	4.9357e-06	-4.5675	MUM1L1
ENSG00000188153.8	385.458	0.118813	-0.787345	4.37745e-09	3.43155e-11	-6.62675	COL4A5

## Sheet: TDP-43
gene_id	baseMean	lfcSE	log2FoldChange	padj	pvalue	stat	gene_name
ENSG00000223764.1	108.251	0.214308	-0.604811	0.0270459	0.00477021	-2.82216	RP11-54O7.3
ENSG00000187634.6	641.866	0.11688	-1.01652	2.39637e-16	3.40295e-18	-8.69716	SAMD11
ENSG00000187608.5	234.342	0.169751	-0.68924	0.000539056	4.90113e-05	-4.06029	ISG15
ENSG00000224051.2	231.574	0.169538	-0.639344	0.00155164	0.000162525	-3.77111	GLTPD1
ENSG00000162576.11	146.672	0.196759	-0.676436	0.00469096	0.000586259	-3.43789	MXRA8
ENSG00000067606.11	839.49	0.1094	-0.840863	7.81067e-13	1.51649e-14	-7.68613	PRKCZ
ENSG00000074800.9	9957.84	0.07737	-0.733386	2.27111e-19	2.56865e-21	-9.47895	ENO1
ENSG00000171621.9	248.434	0.170065	-0.832236	1.62082e-05	9.89908e-07	-4.89363	SPSB1
ENSG00000120948.11	1678.43	0.0853723	-1.2722	1.0864e-47	3.20836e-50	-14.9018	TARDBP
ENSG00000120937.8	605.15	0.126585	-2.32097	2.99741e-72	4.3318e-75	-18.3352	NPPB
ENSG00000162493.12	196.658	0.18475	-0.972515	2.74324e-06	1.40997e-07	-5.26394	PDPN
ENSG00000117122.9	168.688	0.19289	-1.08748	3.96095e-07	1.72226e-08	-5.63781	MFAP2
ENSG00000117115.8	51.9974	0.246827	-0.740258	0.0169192	0.0027078	-2.9991	PADI2
ENSG00000179051.9	1528.94	0.0852479	-0.786109	2.42977e-18	2.9313e-20	-9.22144	RCC2
ENSG00000169991.6	490.743	0.128852	-0.746566	1.6933e-07	6.87322e-09	-5.79399	IFFO2
ENSG00000117318.8	360.367	0.148136	-1.16799	1.72024e-13	3.15621e-15	-7.88457	ID3
ENSG00000001461.12	819.996	0.115128	-1.12628	1.31029e-20	1.33375e-22	-9.78287	NIPAL3
ENSG00000184454.6	32.4921	0.253043	-0.724308	0.0244487	0.0042046	-2.86239	NCMAP
ENSG00000169504.10	1710.4	0.0901671	-1.90081	1.35063e-95	1.18811e-98	-21.081	CLIC4
ENSG00000134668.8	32.3822	0.253046	-0.801395	0.0106118	0.00154027	-3.16699	SPOCD1
ENSG00000116525.9	154.292	0.195405	0.773559	0.000792508	7.53418e-05	3.95875	TRIM62
ENSG00000214193.5	99.1015	0.220146	0.83675	0.00139404	0.000144178	3.80089	SH3D21
ENSG00000142694.6	45.2822	0.249734	-0.747847	0.0171217	0.00274827	-2.99458	EVA1B
ENSG00000163873.5	459.751	0.146353	0.870697	6.98067e-08	2.69314e-09	5.94929	GRIK3
ENSG00000185668.5	1054.86	0.0966411	-0.676182	1.03907e-10	2.61808e-12	-6.99684	POU3F1
ENSG00000174574.11	2010.52	0.0835191	-0.609384	1.33316e-11	2.957e-13	-7.29634	AKIRIN1
ENSG00000066136.15	681.654	0.116596	-0.596737	5.63597e-06	3.08801e-07	-5.11799	NFYC
ENSG00000010803.12	757.394	0.109619	-0.660802	4.42086e-08	1.65834e-09	-6.02816	SCMH1
ENSG00000164010.9	188.972	0.18191	0.594695	0.00790707	0.00107862	3.26917	ERMAP
ENSG00000117399.9	61.6958	0.241946	-1.04225	0.00020829	1.64905e-05	-4.30778	CDC20
ENSG00000142949.12	1341.46	0.0929482	-0.74103	8.65234e-14	1.55487e-15	-7.97251	PTPRF
ENSG00000066135.8	1861.72	0.0835201	-0.656094	2.15501e-13	3.98098e-15	-7.85553	KDM4A
ENSG00000142945.8	56.2826	0.245257	-1.27986	3.42797e-06	1.80425e-07	-5.21845	KIF2C
ENSG00000117461.10	4444.96	0.0647301	-0.965671	8.65232e-48	2.50083e-50	-14.9184	PIK3R3
ENSG00000235105.1	114.024	0.211886	-0.711661	0.00599498	0.000783134	-3.35869	RP11-329A14.1
ENSG00000085832.12	3830.94	0.0722537	-0.640042	6.04409e-17	8.12715e-19	-8.85826	EPS15
ENSG00000134717.13	2282.68	0.0800252	-1.09062	7.19839e-40	2.71381e-42	-13.6284	BTF3L4
ENSG00000177606.5	2266.31	0.0768874	-0.741365	4.9941e-20	5.3032e-22	-9.64221	JUN
ENSG00000162434.7	6945.94	0.158103	-0.778234	1.42081e-05	8.55255e-07	-4.92232	JAK1
ENSG00000116678.14	273.371	0.16095	0.634015	0.000847058	8.17519e-05	3.93921	LEPR
ENSG00000172380.5	616.415	0.12984	-0.838856	3.35107e-09	1.04227e-10	-6.46069	GNG12
ENSG00000162595.4	66.4792	0.240139	-0.863036	0.0028208	0.000325771	-3.5939	DIRAS3
ENSG00000116729.9	934.232	0.109692	-0.754985	2.21345e-10	5.86914e-12	-6.88279	WLS
ENSG00000024526.12	47.7057	0.251407	-1.2041	2.60925e-05	1.67228e-06	-4.78946	DEPDC1
ENSG00000162620.11	57.7954	0.244318	0.756254	0.0129595	0.0019657	3.09537	LRRIQ3
ENSG00000184005.9	1081.21	0.0994065	-0.817909	1.16156e-14	1.90491e-16	-8.22792	ST6GALNAC3
ENSG00000142871.11	208.385	0.177065	-1.2581	4.94978e-11	1.20051e-12	-7.10531	CYR61
ENSG00000117228.9	29.5864	0.250865	-0.814735	0.00840458	0.00116339	-3.24771	GBP1
ENSG00000137936.12	313.194	0.152545	-0.843309	7.03186e-07	3.23426e-08	-5.52826	BCAR3
ENSG00000137962.8	136.372	0.204178	-0.837351	0.000464153	4.11219e-05	-4.10108	ARHGAP29
ENSG00000117569.13	3982.45	0.0750431	-0.722671	5.58728e-20	5.96819e-22	-9.63008	PTBP2
ENSG00000188641.8	173.003	0.18709	-0.678681	0.00251155	0.00028611	-3.62756	DPYD
ENSG00000117598.7	257.792	0.164846	-0.647646	0.00087769	8.53701e-05	-3.9288	LPPR5
ENSG00000233184.2	140.681	0.203128	0.811485	0.000693534	6.47124e-05	3.99493	RP11-421L21.3
ENSG00000170989.8	1086.18	0.201762	-0.595499	0.0192906	0.00316237	-2.9515	S1PR1
ENSG00000060718.14	1452.24	0.089447	-1.8877	8.9328e-96	7.29666e-99	-21.1041	COL11A1
ENSG00000198890.6	431.53	0.136888	-1.25007	5.45703e-18	6.72057e-20	-9.13206	PRMT6
ENSG00000162631.14	278.629	0.158294	-0.707039	0.000108192	7.94698e-06	-4.46661	NTNG1
ENSG00000197780.5	414.302	0.140668	-0.983846	1.05679e-10	2.66936e-12	-6.99412	TAF13
ENSG00000168765.11	145.414	0.199602	0.672611	0.00580376	0.000752319	3.36977	GSTM4
ENSG00000168679.13	31.4199	0.252989	-0.71839	0.0259297	0.00451681	-2.83961	SLC16A4
ENSG00000173947.9	40.5197	0.252099	-0.841682	0.006379	0.000841715	-3.3387	PIFO
ENSG00000171385.5	487.028	0.131837	0.719707	1.01157e-06	4.78614e-08	5.45908	KCND3
ENSG00000155380.7	1225.34	0.0962018	-0.720175	3.4748e-12	7.09588e-14	-7.48608	SLC16A1
ENSG00000116774.7	34.54	0.25302	-0.673989	0.0401082	0.00772679	-2.66378	OLFML3
ENSG00000213281.4	1108.09	0.0957881	-0.652869	3.41476e-10	9.37637e-12	-6.81576	NRAS
ENSG00000009307.11	17194.3	0.0580755	-1.16373	2.13895e-86	2.55357e-89	-20.0383	CSDE1
ENSG00000052723.7	1409.2	0.0877973	-0.729442	6.0853e-15	9.712e-17	-8.30825	SIKE1
ENSG00000177551.5	461.404	0.135777	-0.666427	1.51413e-05	9.1904e-07	-4.90823	NHLH2
ENSG00000143061.13	3145.06	0.0693385	-0.693618	1.52233e-21	1.47307e-23	-10.0034	IGSF3
ENSG00000134247.9	978.31	0.0998269	-0.60876	2.95953e-08	1.07298e-09	-6.09816	PTGFRN
ENSG00000269996.1	221.026	0.177395	-0.640217	0.00267757	0.000307378	-3.609	RP11-343N15.5
ENSG00000203811.1	281.696	0.157393	-0.616726	0.000911747	8.9141e-05	-3.91839	HIST2H3C
ENSG00000183558.5	853.262	0.104562	-0.65984	8.28849e-09	2.78106e-10	-6.31052	HIST2H2AA3
ENSG00000203812.2	848.558	0.104668	-0.66578	6.21107e-09	2.00596e-10	-6.36088	HIST2H2AA4
ENSG00000203852.3	281.696	0.157393	-0.616726	0.000911747	8.9141e-05	-3.91839	HIST2H3A
ENSG00000143401.10	844.5	0.10902	-0.758383	1.35218e-10	3.49196e-12	-6.95635	ANP32E
ENSG00000143373.13	451.261	0.137294	0.632662	5.89621e-05	4.06418e-06	4.60807	ZNF687
ENSG00000163191.5	133.604	0.207019	-0.594797	0.0237526	0.00406398	-2.87315	S100A11
ENSG00000188643.6	49.2262	0.249756	-1.37874	7.31602e-07	3.38334e-08	-5.52035	S100A16
ENSG00000160714.5	1053.2	0.0993116	-0.808682	2.26672e-14	3.85977e-16	-8.14288	UBE2Q1
ENSG00000143537.8	294.149	0.158202	0.78789	1.08646e-05	6.34879e-07	4.98029	ADAM15
ENSG00000196189.8	163.247	0.190328	0.590621	0.0126698	0.0019146	3.10317	SEMA4A
ENSG00000183856.6	36.5921	0.252666	-0.808476	0.00965112	0.00137535	-3.19977	IQGAP3
ENSG00000183853.13	700.914	0.124184	-0.848858	3.01126e-10	8.17382e-12	-6.83547	KIRREL
ENSG00000163565.14	1857.32	0.18036	-0.688915	0.00130479	0.000133636	-3.81966	IFI16
ENSG00000225670.2	96.0399	0.228355	0.84996	0.00183021	0.000197569	3.72211	CTA-134P22.2
ENSG00000158769.12	132.552	0.203921	-1.1908	1.31427e-07	5.23561e-09	-5.83951	F11R
ENSG00000152332.11	3195.38	0.0706794	0.749555	3.51185e-24	2.82448e-26	10.605	UHMK1
ENSG00000143228.8	39.9557	0.251525	-0.658961	0.0444148	0.00879646	-2.61987	NUF2
ENSG00000143195.7	118.109	0.212779	-1.46787	1.98572e-10	5.25282e-12	-6.89857	ILDR2
ENSG00000143162.7	287.026	0.158197	-0.850593	1.55297e-06	7.5819e-08	-5.37681	CREG1
ENSG00000143155.8	1621.41	0.0920748	-0.606924	1.48243e-09	4.34996e-11	-6.59164	TIPRL
ENSG00000213064.4	146.365	0.197936	-0.740031	0.00172736	0.000184946	-3.73874	SFT2D2
ENSG00000116132.7	33.6681	0.253045	-0.942779	0.0018072	0.000194744	-3.72574	PRRX1
ENSG00000143333.6	90.5048	0.2238	-0.606341	0.0360815	0.00674247	-2.7093	RGS16
ENSG00000058085.10	173.02	0.19058	-1.48557	3.42761e-13	6.43956e-15	-7.79503	LAMC2
ENSG00000162704.11	3425.38	0.0790821	-1.23603	1.86556e-52	4.57159e-55	-15.6297	ARPC5
ENSG00000135842.12	150.584	0.214586	-0.972608	8.15268e-05	5.82956e-06	-4.53248	FAM129A
ENSG00000143341.7	559.274	0.140818	-1.98521	1.13517e-42	3.92297e-45	-14.0977	HMCN1
ENSG00000000971.11	166.788	0.200056	2.00587	1.22004e-21	1.16523e-23	10.0265	CFH
ENSG00000066279.12	179.492	0.19326	-1.38968	2.76501e-11	6.4456e-13	-7.19071	ASPM
ENSG00000151414.10	721.54	0.122957	-1.163	2.7433e-19	3.11993e-21	-9.45863	NEK7
ENSG00000118193.7	55.2717	0.244398	-0.654501	0.0388356	0.00740604	-2.67801	KIF14
ENSG00000159176.9	1418.85	0.0885527	-0.611276	1.92989e-10	5.09303e-12	-6.90296	CSRP1
ENSG00000163444.7	1771.95	0.0833304	-0.690031	7.64456e-15	1.22486e-16	-8.28067	TMEM183A
ENSG00000143842.10	187.643	0.184503	0.643742	0.0039888	0.000484722	3.48906	SOX13
ENSG00000133059.12	1276.91	0.0903377	-0.760128	2.57811e-15	3.95262e-17	-8.4143	DSTYK
ENSG00000163545.7	75.2156	0.232047	-0.619862	0.0394035	0.00755636	-2.67128	NUAK2
ENSG00000186007.5	206.252	0.177838	0.856599	2.30393e-05	1.45923e-06	4.81674	LEMD1
ENSG00000076356.6	638.552	0.117266	0.694146	8.27928e-08	3.23056e-09	5.91943	PLXNA2
ENSG00000082512.10	163.461	0.195124	-0.769868	0.000829867	7.96234e-05	-3.94553	TRAF5
ENSG00000170385.9	556.492	0.128547	-0.695926	1.28765e-06	6.17035e-08	-5.41379	SLC30A1
ENSG00000117724.8	604.657	0.124974	-0.895484	3.28445e-11	7.75968e-13	-7.16533	CENPF
ENSG00000196482.12	537.113	0.126547	-0.619856	1.5867e-05	9.67074e-07	-4.89822	ESRRG
ENSG00000092969.7	733.2	0.118909	-1.37202	1.34367e-28	8.44279e-31	-11.5385	TGFB2
ENSG00000143507.13	186.787	0.182096	-0.932864	5.50327e-06	3.00839e-07	-5.12292	DUSP10
ENSG00000143502.9	484.974	0.132375	0.801696	3.77796e-08	1.39344e-09	6.05624	SUSD4
ENSG00000143633.8	229.895	0.171883	-0.615796	0.00293564	0.00034014	-3.58264	C1orf131
ENSG00000116962.10	74.9939	0.233886	-0.614255	0.0437222	0.00863181	-2.6263	NID1
ENSG00000035687.9	1022.48	0.0986844	-1.2293	3.00401e-33	1.28352e-35	-12.4568	ADSS
ENSG00000182551.8	263.071	0.161357	-0.680458	0.00029952	2.47483e-05	-4.21708	ADI1
ENSG00000188765.6	402.011	0.140338	-0.606119	0.000199257	1.56751e-05	-4.31898	TMSB4XP2
ENSG00000151692.10	1067.08	0.102454	-1.16814	6.22753e-28	4.10865e-30	-11.4015	RNF144A
ENSG00000151694.8	1081.14	0.0981458	-0.68752	9.86975e-11	2.46821e-12	-7.00509	ADAM17
ENSG00000171848.9	109.852	0.217889	-1.72063	1.57019e-13	2.86117e-15	-7.89682	RRM2
ENSG00000068697.6	1224.05	0.0922247	0.708233	8.15152e-13	1.59804e-14	7.67943	LAPTM4A
ENSG00000115129.9	557.163	0.123443	-0.781279	7.44922e-09	2.46669e-10	-6.32905	TP53I3
ENSG00000119772.12	1695.69	0.083975	-0.608271	1.92809e-11	4.37348e-13	-7.24347	DNMT3A
ENSG00000157833.8	300.757	0.159143	0.677556	0.000257609	2.06702e-05	4.25753	GAREML
ENSG00000157851.12	6076.16	0.0616028	-0.732258	2.6272e-30	1.38665e-32	-11.8868	DPYSL5
ENSG00000158019.16	236.267	0.167914	-0.793652	3.47395e-05	2.28377e-06	-4.72654	BRE
ENSG00000049323.11	714.069	0.112841	-0.781357	1.67501e-10	4.37828e-12	-6.9244	LTBP1
ENSG00000171132.9	1318.89	0.0907399	-0.789856	2.25377e-16	3.18629e-18	-8.70462	PRKCE
ENSG00000028116.12	115.388	0.210603	-0.591888	0.0279401	0.00494722	-2.81045	VRK2
ENSG00000138071.9	5904.99	0.0660899	-0.593752	2.02702e-17	2.61099e-19	-8.984	ACTR2
ENSG00000163017.9	333.505	0.167392	-2.30314	1.23434e-40	4.49837e-43	-13.759	ACTG2
ENSG00000115363.9	71.169	0.235206	-0.865897	0.00210548	0.000231913	-3.68145	EVA1A
ENSG00000042445.9	374.493	0.14341	-0.721714	8.52147e-06	4.84035e-07	-5.03254	RETSAT
ENSG00000042493.11	80.8781	0.234745	-1.25683	1.74394e-06	8.60188e-08	-5.35403	CAPG
ENSG00000132313.10	1143.79	0.0996806	-1.19422	8.84133e-31	4.49983e-33	-11.9804	MRPL35
ENSG00000068615.11	7097.34	0.0594005	-0.593212	1.79067e-21	1.74398e-23	-9.98664	REEP1
ENSG00000153561.8	1986.24	0.0821467	-0.675444	1.21151e-14	1.99445e-16	-8.22242	RMND5A
ENSG00000222041.6	275.435	0.161825	-0.622628	0.00118228	0.000119305	-3.84755	LINC00152
ENSG00000168758.6	1406.84	0.0919244	0.608817	1.20976e-09	3.51943e-11	6.62302	SEMA4C
ENSG00000144191.7	29.316	0.250884	-0.694331	0.0311187	0.00564808	-2.76754	CNGA3
ENSG00000115641.13	154.169	0.196551	-0.891838	7.97022e-05	5.69409e-06	-4.53744	FHL2
ENSG00000198075.5	70.9888	0.236424	-0.931655	0.000843182	8.12719e-05	-3.94062	SULT1C4
ENSG00000169756.12	906.427	0.103649	-0.881765	1.20154e-15	1.78174e-17	-8.50721	LIMS1
ENSG00000169679.10	72.1002	0.237243	-0.645727	0.0349807	0.0064928	-2.7218	BUB1
ENSG00000144152.8	29.9523	0.252595	0.675442	0.0391611	0.00749511	2.67401	FBLN7
ENSG00000074047.16	51.3106	0.246816	-0.696718	0.0270185	0.00476031	-2.82282	GLI2
ENSG00000155052.14	1482.31	0.0885149	-0.625894	6.25853e-11	1.5376e-12	-7.07106	CNTNAP5
ENSG00000186684.8	174.568	0.185814	-0.659385	0.00328517	0.000387243	-3.54863	CYP27C1
ENSG00000152093.3	36.6166	0.253052	-0.787317	0.0123933	0.00186272	-3.11129	CFC1B
ENSG00000136698.4	39.4637	0.252695	-0.861734	0.00509235	0.000649223	-3.41017	CFC1
ENSG00000163046.11	2630.54	0.0843563	-0.872359	5.13283e-23	4.57972e-25	-10.3414	ANKRD30BL
ENSG00000076003.4	590.637	0.120457	0.602315	9.87342e-06	5.72615e-07	5.00023	MCM6
ENSG00000121966.6	408.236	0.144005	-1.33881	1.21638e-18	1.44452e-20	-9.29701	CXCR4
ENSG00000183091.15	195.663	0.181905	1.04096	2.4961e-07	1.04926e-08	5.72257	NEB
ENSG00000177519.3	765.981	0.13731	-0.929135	4.74471e-10	1.31773e-11	-6.76668	RPRM
ENSG00000115183.9	321.927	0.152887	-0.680236	0.000116512	8.61672e-06	-4.44926	TANC1
ENSG00000213189.4	443.612	0.133447	-0.978686	1.03443e-11	2.2359e-13	-7.33388	BTF3L4P2
ENSG00000136546.9	364.017	0.146602	-0.674303	6.11244e-05	4.23376e-06	-4.59956	SCN7A
ENSG00000138385.11	1942.42	0.0881469	-0.744153	2.05671e-15	3.11446e-17	-8.44219	SSB
ENSG00000071967.7	114.678	0.215417	0.651718	0.0157323	0.00248316	3.02539	CYBRD1
ENSG00000091409.10	1306.01	0.116073	-0.601505	4.12158e-06	2.19351e-07	-5.18214	ITGA6
ENSG00000128656.9	1578.42	0.0931361	-0.890347	1.08715e-19	1.18176e-21	-9.55963	CHN1
ENSG00000018510.8	3633.31	0.0709408	-0.604011	1.13513e-15	1.67613e-17	-8.51429	AGPS
ENSG00000138448.7	4044.52	0.0772254	-0.616433	8.05214e-14	1.43689e-15	-7.98225	ITGAV
ENSG00000168542.8	794.021	0.149855	-4.02639	1.63303e-155	5.13047e-159	-26.8685	COL3A1
ENSG00000204262.7	2692.17	0.0832327	-2.81225	1.5771e-246	2.97286e-250	-33.7879	COL5A2
ENSG00000081320.5	114.028	0.210746	-0.731907	0.00419721	0.000514795	-3.47294	STK17B
ENSG00000082146.8	792.35	0.107074	-0.785013	1.04995e-11	2.27604e-13	-7.33149	STRADB
ENSG00000163251.3	112.696	0.212335	-0.674969	0.0102601	0.0014789	-3.17879	FZD5
ENSG00000174453.5	481.076	0.152329	0.849274	5.53998e-07	2.4715e-08	5.57527	VWC2L
ENSG00000115414.14	6163.8	0.0846544	-2.10725	1.43251e-133	9.00103e-137	-24.8924	FN1
ENSG00000163449.6	1035.85	0.0992805	-0.990728	1.92005e-21	1.88205e-23	-9.97908	TMEM169
ENSG00000115457.5	2382.28	0.0791516	-0.754261	1.41538e-19	1.58302e-21	-9.52933	IGFBP2
ENSG00000115461.4	1593.21	0.223144	-1.06757	2.66543e-05	1.71666e-06	-4.7842	IGFBP5
ENSG00000231672.2	142.423	0.198889	-0.621649	0.0118849	0.00177433	-3.12562	DIRC3
ENSG00000144579.3	101.115	0.219075	-0.703199	0.00935598	0.001328	-3.20986	CTDSP1
ENSG00000152049.5	227.92	0.186028	-1.2196	1.85173e-09	5.52668e-11	-6.55601	KCNE4
ENSG00000135905.14	443.94	0.135456	-0.77672	2.34956e-07	9.80276e-09	-5.73411	DOCK10
ENSG00000153820.8	30.3513	0.252917	-0.772622	0.0144357	0.00225178	-3.05484	SPHKAP
ENSG00000067066.12	114.182	0.213212	-0.640949	0.0166428	0.0026457	-3.00616	SP100
ENSG00000123485.6	32.6641	0.253053	-0.722738	0.0249039	0.00428913	-2.85608	HJURP
ENSG00000188042.5	4186.69	0.0656359	-0.809251	1.3906e-32	6.29114e-35	-12.3294	ARL4C
ENSG00000130147.11	1424.64	0.0908747	-1.07206	7.21747e-30	4.03616e-32	-11.7972	SH3BP4
ENSG00000168385.13	3348.51	0.0687281	-0.976298	2.50613e-43	8.50338e-46	-14.2052	2015-09-02
ENSG00000134107.4	243.853	0.167022	-0.618245	0.00196311	0.000214258	-3.70158	BHLHE40
ENSG00000180914.6	42.4207	0.252574	-1.25067	1.24174e-05	7.35762e-07	-4.95168	OXTR
ENSG00000157087.12	194.148	0.188322	1.05251	5.15111e-07	2.28507e-08	5.5889	ATP2B2
ENSG00000196639.6	119.148	0.222032	-1.3005	1.19059e-07	4.70551e-09	-5.85727	HRH1
ENSG00000157152.12	205.593	0.179707	-0.907706	7.79606e-06	4.39401e-07	-5.05104	SYN2
ENSG00000132182.7	549.066	0.128169	0.83761	2.10609e-09	6.352e-11	6.53521	NUP210
ENSG00000154783.6	187.086	0.191629	-0.834015	0.000173524	1.34763e-05	-4.35222	FGD5
ENSG00000131378.8	173.53	0.191482	-0.605008	0.0108057	0.00157978	-3.15961	RFTN1
ENSG00000151789.5	485.31	0.138685	0.585843	0.000291731	2.39706e-05	4.22428	ZNF385D
ENSG00000132967.9	2214.71	0.0828082	-0.662096	7.28099e-14	1.29013e-15	-7.99553	HMGB1P5
ENSG00000174748.14	14359.5	0.0552966	-0.678961	2.54001e-32	1.18103e-34	-12.2785	RPL15
ENSG00000144642.15	1187.27	0.0925551	-0.589697	5.8488e-09	1.87426e-10	-6.37131	RBMS3
ENSG00000091317.7	559.947	0.122221	-0.646446	2.41454e-06	1.22889e-07	-5.28915	CMTM6
ENSG00000173705.4	163.844	0.192684	0.842731	0.000160317	1.22189e-05	4.37364	SUSD5
ENSG00000168016.9	267.839	0.160076	-0.672147	0.000320685	2.68195e-05	-4.19892	TRANK1
ENSG00000224858.4	296.436	0.154191	-0.665594	0.000200773	1.58391e-05	-4.31668	RPL29P11
ENSG00000144655.10	178.564	0.185808	-0.945359	6.54266e-06	3.62179e-07	-5.08783	CSRNP1
ENSG00000181585.3	70.8356	0.238305	0.788676	0.00697285	0.000934533	3.30953	TMIE
ENSG00000164045.7	1235.82	0.0930746	0.862131	1.66803e-18	1.99137e-20	9.2628	CDC25A
ENSG00000164076.12	845.119	0.106068	0.60308	3.04771e-07	1.3022e-08	5.68578	CAMKV
ENSG00000162244.6	2846.83	0.0731992	-0.818137	7.52231e-27	5.29374e-29	-11.1768	RPL29
ENSG00000164091.7	5379.33	0.0635193	-0.913248	2.19267e-44	7.16423e-47	-14.3775	WDR82
ENSG00000157388.8	178.089	0.187364	0.998137	1.99586e-06	9.96992e-08	5.32727	CACNA1D
ENSG00000157445.10	226.239	0.17324	-0.807999	4.60316e-05	3.10059e-06	-4.66404	CACNA2D3
ENSG00000114251.9	246.56	0.167246	-1.33562	7.83907e-14	1.39394e-15	-7.98599	WNT5A
ENSG00000136068.10	2466.9	0.0782309	-0.972383	4.10186e-33	1.80415e-35	-12.4297	FLNB
ENSG00000144724.14	4327.84	0.0772285	-0.62274	4.25592e-14	7.40741e-16	-8.06361	PTPRG
ENSG00000163638.9	74.8855	0.235532	-0.766249	0.00826813	0.00114086	-3.25327	ADAMTS9
ENSG00000163378.9	169.381	0.19133	-0.757994	0.000785351	7.44147e-05	-3.96171	EOGT
ENSG00000184500.10	1062.19	0.10668	-0.613023	2.20204e-07	9.11811e-09	-5.74637	PROS1
ENSG00000178660.5	108.437	0.225986	-0.701523	0.0126383	0.00190746	-3.10427	ARMC10P1
ENSG00000261292.1	82.7682	0.229723	-0.889381	0.00108599	0.000108155	-3.87153	RP11-389G6.3
ENSG00000080819.2	481.788	0.129624	0.600106	5.34503e-05	3.6641e-06	4.62958	CPOX
ENSG00000144810.11	322.635	0.16346	-1.88325	1.61128e-28	1.03268e-30	-11.5211	COL8A1
ENSG00000168386.14	324.353	0.150668	-1.07844	3.45404e-11	8.20374e-13	-7.15771	FILIP1L
ENSG00000181458.6	198.93	0.194776	-0.819415	0.000311361	2.58832e-05	-4.20696	TMEM45A
ENSG00000114391.8	4314.43	0.0712427	-0.649131	6.56115e-18	8.12156e-20	-9.11155	RPL24
ENSG00000144815.9	1232.54	0.0923939	-0.833123	1.52949e-17	1.93168e-19	-9.01708	NXPE3
ENSG00000144802.7	265.526	0.174679	-1.16523	8.9449e-10	2.54605e-11	-6.67069	NFKBIZ
ENSG00000243701.1	568.411	0.121195	-0.669795	7.08914e-07	3.26506e-08	-5.52659	RP11-446H18.3
ENSG00000121570.8	216.81	0.175626	-1.02176	1.48028e-07	5.96206e-09	-5.81782	DPPA4
ENSG00000206532.2	40.1428	0.251856	-0.838924	0.00653719	0.000865463	-3.33096	RP11-553A10.1
ENSG00000240891.2	564.523	0.121821	-0.813838	8.41686e-10	2.37988e-11	-6.68059	PLCXD2
ENSG00000144824.15	582.37	0.124256	-0.800878	3.67749e-09	1.15304e-10	-6.44539	PHLDB2
ENSG00000091972.13	2793.49	0.0728864	0.841035	1.34367e-28	8.39062e-31	11.539	CD200
ENSG00000121579.7	1385.06	0.0928511	-0.736558	1.18509e-13	2.14456e-15	-7.93269	NAA50
ENSG00000172020.8	20001.3	0.0606348	-1.24315	1.81833e-90	2.05655e-93	-20.5022	GAP43
ENSG00000163430.5	3462.78	0.0705299	-1.79876	3.18549e-140	1.80141e-143	-25.5035	FSTL1
ENSG00000163840.5	329.569	0.163655	-0.813111	1.14996e-05	6.74876e-07	-4.96846	DTX3L
ENSG00000173193.9	202.246	0.18515	-0.672257	0.00248776	0.000282462	-3.63088	PARP14
ENSG00000065485.13	186.634	0.190865	-0.96781	7.11373e-06	3.96474e-07	-5.07064	PDIA5
ENSG00000065534.14	198.852	0.178051	-0.850322	2.77768e-05	1.7907e-06	-4.77571	MYLK
ENSG00000082781.6	290.011	0.159071	-0.934783	1.06348e-07	4.18978e-09	-5.87652	ITGB5
ENSG00000004399.8	321.663	0.151094	-0.766252	7.09469e-06	3.94967e-07	-5.07137	PLXND1
ENSG00000152952.7	660.061	0.134941	-1.55661	1.37826e-28	8.74674e-31	-11.5354	PLOD2
ENSG00000169908.6	52.2193	0.249228	-1.44334	1.71882e-07	6.9876e-09	-5.79122	TM4SF1
ENSG00000018408.10	151.094	0.199521	-1.37954	1.78652e-10	4.70345e-12	-6.91425	WWTR1
ENSG00000114744.4	1318.96	0.0927751	-0.592932	5.20187e-09	1.64734e-10	-6.39107	COMMD2
ENSG00000144895.7	1067.76	0.0992873	-0.626342	8.38786e-09	2.81967e-10	-6.30838	EIF2A
ENSG00000013297.5	72.3682	0.234934	-0.819953	0.00397678	0.000482761	-3.49014	CLDN11
ENSG00000075651.11	64.3395	0.239654	-0.617352	0.0493078	0.00999478	-2.57601	PLD1
ENSG00000075420.8	620.336	0.120088	-1.07828	2.10917e-17	2.73006e-19	-8.97909	FNDC3B
ENSG00000269728.1	428.147	0.149524	-0.864686	1.80316e-07	7.34182e-09	-5.78291	RP11-145M9.4
ENSG00000114450.5	751.961	0.11136	-0.703918	7.81024e-09	2.59651e-10	-6.32113	GNB4
ENSG00000157005.3	499.711	0.151123	-0.802823	2.15535e-06	1.08207e-07	-5.31237	SST
ENSG00000113916.13	1067.07	0.123722	-0.73005	9.22966e-08	3.61879e-09	-5.90074	BCL6
ENSG00000163347.5	118.716	0.210317	-1.13086	1.55297e-06	7.57575e-08	-5.37695	CLDN1
ENSG00000196083.5	1761.49	0.0957339	-1.17022	4.86558e-32	2.32349e-34	-12.2237	IL1RAP
ENSG00000180611.6	1182.06	0.0990093	-0.985609	2.43806e-21	2.40512e-23	-9.95471	MB21D2
ENSG00000185112.4	62.5506	0.24078	-0.906637	0.00158269	0.000166275	-3.76541	FAM43A
ENSG00000173950.11	520.794	0.127467	-0.670431	2.80124e-06	1.4433e-07	-5.25965	XXYLT1
ENSG00000072274.8	2781.26	0.0830103	0.980347	6.34402e-30	3.46798e-32	11.8099	TFRC
ENSG00000114503.6	1854.52	0.0808505	-0.718674	4.65437e-17	6.17073e-19	-8.88892	NCBP2
ENSG00000198155.5	67.6533	0.238825	0.815925	0.00500015	0.000634534	3.41641	ZNF876P
ENSG00000168993.10	295.861	0.156736	0.651112	0.0003803	3.26415e-05	4.15421	CPLX1
ENSG00000127418.10	153.706	0.194705	-1.07256	7.77696e-07	3.61606e-08	-5.50865	FGFRL1
ENSG00000159674.7	71.306	0.236399	-0.735476	0.0123933	0.00186348	-3.11117	SPON2
ENSG00000013810.14	125.705	0.205698	-0.634921	0.0132842	0.00202413	-3.08667	TACC3
ENSG00000068078.13	109.455	0.215162	-0.961974	0.000106394	7.78817e-06	-4.47093	FGFR3
ENSG00000087274.12	5165.24	0.0677278	0.656842	2.93999e-20	3.06653e-22	9.69827	ADD1
ENSG00000168824.10	6387.37	0.0631039	-1.0052	1.66361e-54	3.97217e-57	-15.9292	NSG1
ENSG00000170891.6	134.426	0.21029	-0.612204	0.0214501	0.00359995	-2.91124	CYTL1
ENSG00000181215.8	61.5867	0.24211	0.64857	0.0387822	0.00738814	2.67882	C4orf50
ENSG00000152969.12	573.265	0.123345	0.608517	1.34783e-05	8.07937e-07	4.93344	JAKMIP1
ENSG00000178988.10	2247.09	0.0813364	-0.682331	3.14632e-15	4.90285e-17	-8.389	MRFAP1L1
ENSG00000002587.5	70.6819	0.235826	-0.72136	0.0142697	0.00222182	-3.05886	HS3ST1
ENSG00000007062.7	444.337	0.137374	-1.61861	8.40007e-30	4.80306e-32	-11.7825	PROM1
ENSG00000169744.8	299.394	0.166037	-0.949804	2.52411e-07	1.06262e-08	-5.72042	LDB2
ENSG00000153012.7	353.461	0.147338	0.632121	0.000224164	1.78458e-05	4.29027	LGI2
ENSG00000047365.6	149.942	0.197914	-0.765005	0.00110765	0.000110939	-3.86533	ARAP2
ENSG00000174145.7	3099.09	0.0736919	-0.642609	1.97287e-16	2.77677e-18	-8.72021	KIAA1239
ENSG00000188848.11	721.926	0.124045	0.773984	1.27229e-08	4.38887e-10	6.23953	BEND4
ENSG00000124399.3	29.7084	0.252475	0.6847	0.0358308	0.00668887	2.71195	RP11-663P9.2
ENSG00000188993.3	56.3312	0.245903	0.874816	0.00319071	0.000374304	3.55757	LRRC66
ENSG00000109189.7	905.356	0.11048	-0.726943	1.59768e-09	4.70821e-11	-6.57988	USP46
ENSG00000128052.8	110.497	0.217921	-1.43904	1.37142e-09	4.0156e-11	-6.6035	KDR
ENSG00000163453.6	41.7923	0.252016	-1.3943	6.87046e-07	3.1557e-08	-5.53257	IGFBP7
ENSG00000169429.6	35.636	0.253023	-1.42312	4.24285e-07	1.86083e-08	-5.62447	IL8
ENSG00000163739.4	38.1214	0.252672	-0.709616	0.0280742	0.00497803	-2.80845	CXCL1
ENSG00000163735.6	203.34	0.182147	-0.973282	1.84704e-06	9.12205e-08	-5.3434	CXCL5
ENSG00000138759.13	960.129	0.101741	-0.718202	6.80398e-11	1.67588e-12	-7.0591	FRAS1
ENSG00000138772.8	168.615	0.189453	-1.06151	4.76825e-07	2.10624e-08	-5.60304	ANXA3
ENSG00000163297.12	440.961	0.136421	-0.603556	0.000129348	9.67975e-06	-4.42421	ANTXR2
ENSG00000145293.10	916.871	0.107433	-0.808683	2.55961e-12	5.17873e-14	-7.52733	ENOPH1
ENSG00000138642.10	73.2355	0.236165	-0.752322	0.0100708	0.00144465	-3.18558	HERC6
ENSG00000177432.6	1393.26	0.0912183	-1.14366	1.13864e-33	4.65045e-36	-12.5376	NAP1L5
ENSG00000163110.10	549.974	0.123897	-0.715149	1.91931e-07	7.82678e-09	-5.77215	PDLIM5
ENSG00000138696.6	148.04	0.202327	-0.73429	0.00249882	0.00028428	-3.62922	BMPR1B
ENSG00000138823.8	71.6826	0.236578	0.922792	0.000975227	9.59601e-05	3.90059	MTTP
ENSG00000138814.12	1623.74	0.0881553	-0.686589	3.6e-13	6.78604e-15	-7.7884	PPP3CA
ENSG00000164039.10	218.933	0.175396	-1.12063	5.24616e-09	1.66796e-10	-6.38916	BDH2
ENSG00000155011.4	267.163	0.179756	-2.76847	5.93674e-51	1.60402e-53	-15.4013	DKK2
ENSG00000138801.4	3210.89	0.0737166	-0.875887	2.75481e-30	1.47131e-32	-11.8818	PAPSS1
ENSG00000164023.10	66.4331	0.238122	-0.840059	0.0035111	0.000418949	-3.52785	SGMS2
ENSG00000138794.5	153.572	0.199443	-0.591576	0.0185516	0.00301559	-2.96614	CASP6
ENSG00000205403.8	249.878	0.170083	1.0992	3.31965e-09	1.02833e-10	6.46273	CFI
ENSG00000138798.7	126.716	0.206769	-1.20447	1.42514e-07	5.70413e-09	-5.82521	EGF
ENSG00000138660.7	657.779	0.126038	-0.783523	1.46269e-08	5.08242e-10	-6.21654	AP1AR
ENSG00000145365.9	114.467	0.211903	0.627722	0.018741	0.00305344	2.96231	TIFA
ENSG00000180801.11	129.837	0.209167	-0.85488	0.000488944	4.3687e-05	-4.08706	ARSJ
ENSG00000174607.6	80.66	0.231171	0.700984	0.0154064	0.00242688	3.03231	UGT8
ENSG00000164099.3	87.814	0.225845	-0.845965	0.00168852	0.000179832	-3.74578	PRSS12
ENSG00000150961.10	369.955	0.142199	-0.657002	5.57392e-05	3.83152e-06	-4.62032	SEC24D
ENSG00000172403.6	38.4031	0.252696	-0.867613	0.00475179	0.000596007	-3.43343	SYNPO2
ENSG00000138735.11	288.968	0.159072	-0.785898	1.30658e-05	7.79103e-07	-4.94053	PDE5A
ENSG00000164111.10	1938.1	0.0806604	-0.598798	5.43384e-12	1.13902e-13	-7.42369	ANXA5
ENSG00000145386.5	100.991	0.218982	-0.907592	0.000394595	3.4042e-05	-4.14459	CCNA2
ENSG00000151458.7	3161.88	0.0741655	-0.747002	7.78705e-22	7.33935e-24	-10.0721	ANKRD50
ENSG00000250241.1	141.07	0.201865	0.635994	0.0110634	0.00162944	3.15058	RP11-9G1.3
ENSG00000151012.9	100.831	0.221072	-0.953394	0.00020396	1.61348e-05	-4.3126	SLC7A11
ENSG00000179967.11	409.858	0.136736	-0.68985	8.02335e-06	4.5322e-07	-5.04513	PPP1R14BP3
ENSG00000164161.5	152.858	0.219769	-0.760233	0.00438526	0.000541717	-3.45923	HHIP
ENSG00000145423.4	67.8643	0.237769	-0.613036	0.0490762	0.00992933	-2.57828	SFRP2
ENSG00000121207.7	31.6454	0.252964	-0.788972	0.012128	0.00181521	-3.11891	LRAT
ENSG00000145431.6	515.803	0.131701	-0.986816	3.31002e-12	6.7386e-14	-7.49287	PDGFC
ENSG00000120251.14	7665.86	0.0663474	-0.588736	5.29449e-17	7.08594e-19	-8.87354	GRIA2
ENSG00000164125.11	459.247	0.135149	-0.858178	6.63315e-09	2.15479e-10	-6.34988	FAM198B
ENSG00000052795.8	2002.09	0.0792801	-0.829193	1.58219e-23	1.33216e-25	-10.459	FNIP2
ENSG00000145416.9	3576.63	0.078746	-0.688491	1.63193e-16	2.26614e-18	-8.74319	2015-03-01
ENSG00000038295.3	62.8211	0.245071	-0.939773	0.00123585	0.00012572	-3.8347	TLL1
ENSG00000181381.9	142.458	0.197825	-0.716847	0.00254289	0.000290479	-3.62365	DDX60L
ENSG00000129116.13	1769.17	0.0868749	-0.776503	3.02734e-17	3.95657e-19	-8.93817	PALLD
ENSG00000174473.11	1270.08	0.0993913	-1.23874	2.81458e-33	1.1849e-35	-12.4632	GALNTL6
ENSG00000164106.2	1042.43	0.110223	-0.784019	4.69388e-11	1.1355e-12	-7.113	SCRG1
ENSG00000164305.13	1587.12	0.0892375	-0.820217	3.18104e-18	3.87761e-20	-9.1914	CASP3
ENSG00000154553.9	84.1348	0.23028	-1.02438	0.000116875	8.6509e-06	-4.44841	PDLIM3
ENSG00000083857.9	8747.02	0.0621273	-0.914344	1.62219e-46	4.99448e-49	-14.7173	FAT1
ENSG00000145536.11	299.461	0.16062	-1.9289	6.32936e-31	3.18158e-33	-12.0091	ADAMTS16
ENSG00000250056.1	110.597	0.21467	0.74889	0.00399411	0.000485617	3.48857	CTD-2195M18.1
ENSG00000078295.11	687.53	0.118382	-0.670197	3.4854e-07	1.50235e-08	-5.6613	ADCY2
ENSG00000112902.7	199.758	0.185878	-0.712619	0.00123958	0.000126178	-3.8338	SEMA5A
ENSG00000112977.11	322.855	0.151974	-1.11332	1.08643e-11	2.3756e-13	-7.32575	DAP
ENSG00000154124.4	578.149	0.121208	-0.849435	9.68568e-11	2.41609e-12	-7.00808	FAM105B
ENSG00000176788.6	3435.45	0.0782362	-1.45347	3.5078e-74	4.84898e-77	-18.5779	BASP1
ENSG00000113100.5	288.917	0.173973	-0.984842	3.48872e-07	1.50597e-08	-5.66088	CDH9
ENSG00000250337.1	537.654	0.127257	0.66771	2.97237e-06	1.54642e-07	5.24695	RP11-46C20.1
ENSG00000113361.8	7886.19	0.142438	-0.865528	3.35289e-08	1.22824e-09	-6.07651	CDH6
ENSG00000151388.6	400.736	0.141506	-1.47467	2.28673e-23	1.98284e-25	-10.4213	ADAMTS12
ENSG00000082196.15	235.557	0.169146	-0.930098	8.20219e-07	3.82408e-08	-5.49879	C1QTNF3
ENSG00000039560.9	1766.65	0.0821503	-0.873633	2.57896e-24	2.05798e-26	-10.6346	RAI14
ENSG00000113494.12	46.0974	0.250815	-0.977316	0.000988445	9.75713e-05	-3.89655	PRLR
ENSG00000079215.9	167.281	0.196172	-1.59149	2.88492e-14	4.94868e-16	-8.11275	SLC1A3
ENSG00000112972.10	9625.17	0.149128	-0.962404	3.50554e-09	1.09252e-10	-6.45356	HMGCS1
ENSG00000172244.4	85.005	0.229604	0.617984	0.0376762	0.00711279	2.69152	C5orf34
ENSG00000213949.3	762.136	0.12042	-0.743999	1.84093e-08	6.47768e-10	-6.17835	ITGA1
ENSG00000164258.7	882.935	0.107153	-0.743278	1.54375e-10	4.01579e-12	-6.93662	NDUFS4
ENSG00000164294.9	295.315	0.155401	-0.916354	9.42766e-08	3.70827e-09	-5.89671	GPX8
ENSG00000067113.12	301.835	0.155339	-0.641545	0.000415705	3.62811e-05	-4.12997	PPAP2A
ENSG00000145632.10	3563.72	0.071486	-0.754965	5.5303e-24	4.51737e-26	-10.561	PLK2
ENSG00000152932.6	5236.88	0.0673551	-0.979756	1.96739e-45	6.18094e-48	-14.5461	RAB3C
ENSG00000049192.10	363.813	0.143312	-0.721035	8.56968e-06	4.87311e-07	-5.03124	ADAMTS6
ENSG00000197860.5	1266.08	0.0987717	-0.629249	5.85911e-09	1.88125e-10	-6.37073	SGTB
ENSG00000113048.12	645.773	0.118711	-0.610775	4.94367e-06	2.67452e-07	-5.14505	MRPS27
ENSG00000171617.9	3039.93	0.0725834	-1.41984	2.49819e-82	3.29638e-85	-19.5614	ENC1
ENSG00000254893.3	1065.97	0.101226	-1.44528	9.03706e-44	3.00951e-46	-14.2778	RP11-466P24.2
ENSG00000164251.4	276.58	0.164193	-1.62361	4.67873e-21	4.67432e-23	-9.8884	F2RL1
ENSG00000145708.6	141.156	0.207431	-1.17229	3.67469e-07	1.59086e-08	-5.65146	CRHBP
ENSG00000113231.9	284.782	0.160644	-0.922566	2.24388e-07	9.30545e-09	-5.74293	PDE8B
ENSG00000113319.7	848.299	0.111099	-1.34162	2.89048e-31	1.41664e-33	-12.0759	RASGRF2
ENSG00000145681.6	112.217	0.220447	-1.01828	5.59705e-05	3.85328e-06	-4.61914	HAPLN1
ENSG00000127184.6	2544.93	0.0878718	0.678712	5.92047e-13	1.12835e-14	7.72389	COX7C
ENSG00000245526.3	172.221	0.189571	-0.82142	0.000187996	1.47066e-05	-4.33304	LINC00461
ENSG00000081189.9	688.5	0.113318	-0.804069	5.27945e-11	1.2871e-12	-7.09569	MEF2C
ENSG00000198677.6	3932	0.0695331	-0.676414	2.22405e-20	2.29183e-22	-9.72794	TTC37
ENSG00000118985.10	293.372	0.155706	-0.837721	1.5304e-06	7.44284e-08	-5.38014	ELL2
ENSG00000176857.4	40.0103	0.252443	-1.12848	0.000106651	7.81371e-06	-4.47023	CTC-298B17.1
ENSG00000112893.5	1353.25	0.0889748	-0.73087	1.29089e-14	2.13323e-16	-8.21435	MAN2A1
ENSG00000152495.6	701.109	0.112261	-0.924887	1.0656e-14	1.74085e-16	-8.2387	CAMK4
ENSG00000113083.8	125.872	0.216111	-2.31831	9.79623e-25	7.57107e-27	-10.7274	LOX
ENSG00000168938.5	61.9585	0.240563	-0.727314	0.015818	0.00249968	-3.02338	PPIC
ENSG00000155324.5	41.1519	0.251799	-1.01826	0.000574511	5.25597e-05	-4.04394	GRAMD3
ENSG00000173926.5	135.816	0.20226	-0.679125	0.00601383	0.000785974	-3.35769	2015-03-03
ENSG00000138829.6	1077.27	0.0984741	-0.829397	2.41379e-15	3.68552e-17	-8.42249	FBN2
ENSG00000043143.16	162.41	0.191144	0.768125	0.000632408	5.85522e-05	4.01857	PHF15
ENSG00000120708.11	1229.48	0.102886	-1.14524	1.23453e-26	8.84298e-29	-11.1312	TGFBI
ENSG00000112984.7	62.6163	0.243429	-1.57531	3.15477e-09	9.71307e-11	-6.47135	KIF20A
ENSG00000044115.15	6262.47	0.0618978	-0.690766	9.03501e-27	6.41506e-29	-11.1598	CTNNA1
ENSG00000113070.6	322.136	0.156026	-0.741757	3.06272e-05	1.99371e-06	-4.75406	HBEGF
ENSG00000202515.1	145.417	0.199188	-0.823686	0.00040837	3.54614e-05	-4.13522	VTRNA1-3
ENSG00000156453.9	547.85	0.125797	0.618878	1.43736e-05	8.67023e-07	4.91964	PCDH1
ENSG00000013561.13	1407.8	0.0904795	-1.12489	4.01624e-33	1.74125e-35	-12.4325	RNF14
ENSG00000113578.13	62.8197	0.242022	-1.09399	8.58018e-05	6.17837e-06	-4.52019	FGF1
ENSG00000145817.11	1442.44	0.0957007	-0.73508	8.07803e-13	1.57809e-14	-7.68103	YIPF5
ENSG00000259787.1	297.413	0.160125	-0.945044	9.19414e-08	3.59331e-09	-5.9019	CTB-85P21.2
ENSG00000157510.9	31.7439	0.252623	-0.79001	0.0118377	0.00176461	-3.12723	AFAP1L1
ENSG00000113721.8	77.0697	0.231734	-0.762236	0.00743894	0.00100448	-3.28927	PDGFRB
ENSG00000183876.8	35.9448	0.253027	-1.12814	0.000111853	8.25106e-06	-4.45856	ARSI
ENSG00000171992.8	100.004	0.217831	-0.704773	0.0086886	0.00121471	-3.2354	SYNPO
ENSG00000196743.4	297.796	0.154116	-0.627737	0.000514751	4.6381e-05	-4.07315	GM2A
ENSG00000113140.6	4550.74	0.0768576	-3.07186	0	0	-39.9682	SPARC
ENSG00000155511.12	1218.13	0.0992046	-0.591782	6.38247e-08	2.4423e-09	-5.96527	GRIA1
ENSG00000135074.11	2286.96	0.0760811	-0.819372	6.29308e-25	4.78456e-27	-10.7697	ADAM19
ENSG00000164611.8	90.7103	0.227409	-0.625966	0.0322914	0.00591248	-2.7526	PTTG1
ENSG00000113739.6	190.203	0.187175	-0.911939	1.79655e-05	1.10401e-06	-4.87213	STC2
ENSG00000161013.12	881.11	0.107237	0.71899	7.2016e-10	2.01817e-11	6.7047	MGAT4B
ENSG00000113269.8	2272.92	0.0766716	-0.731046	1.35066e-19	1.50215e-21	-9.53477	RNF130
ENSG00000131446.11	480.612	0.130054	-0.800227	2.13382e-08	7.60126e-10	-6.15304	MGAT1
ENSG00000168994.9	95.4818	0.221238	-0.820873	0.0019095	0.000206967	-3.71036	PXDC1
ENSG00000153162.8	122.716	0.208102	-1.09293	2.90728e-06	1.50524e-07	-5.25192	BMP6
ENSG00000224531.4	1815.97	0.0864666	-1.14519	1.271e-37	4.87157e-40	-13.2442	SMIM13
ENSG00000111859.12	508.521	0.135917	-0.963935	5.40538e-11	1.3212e-12	-7.09207	NEDD9
ENSG00000078401.6	124.572	0.217516	-1.94689	2.71932e-17	3.53691e-19	-8.95056	EDN1
ENSG00000180537.8	527.019	0.134303	-0.765236	2.86084e-07	1.21336e-08	-5.69784	RNF182
ENSG00000112149.5	129.402	0.204895	-0.606518	0.0188439	0.00307493	-2.96015	CD83
ENSG00000112183.10	114.728	0.213469	-0.86676	0.000539056	4.89972e-05	-4.06036	RBM24
ENSG00000124693.2	140.229	0.221815	-1.65089	4.75956e-12	9.86901e-14	-7.44264	HIST1H3B
ENSG00000137259.2	88.4861	0.224888	-0.651306	0.0223102	0.00377795	-2.89613	HIST1H2AB
ENSG00000197409.6	159.226	0.194108	-0.979491	7.99089e-06	4.50884e-07	-5.04612	HIST1H3D
ENSG00000256316.1	305.515	0.156102	-0.617386	0.000803394	7.65281e-05	-3.95502	HIST1H3F
ENSG00000256018.1	85.3017	0.240473	-2.03442	1.77201e-15	2.67222e-17	-8.46007	HIST1H3G
ENSG00000168242.3	96.867	0.22761	-1.08153	3.08995e-05	2.01725e-06	-4.75169	HIST1H2BI
ENSG00000196787.2	240.655	0.17047	-0.643434	0.00153456	0.000160351	-3.77447	HIST1H2AG
ENSG00000204789.3	438.548	0.135776	0.755396	5.85951e-07	2.6435e-08	5.56354	ZNF204P
ENSG00000203813.4	153.389	0.194408	-0.629015	0.0086882	0.00121411	-3.23554	HIST1H3H
ENSG00000184357.3	372.959	0.154115	-1.69335	5.96957e-26	4.38856e-28	-10.9875	HIST1H1B
ENSG00000197153.3	139.183	0.200781	-0.61021	0.0151135	0.0023722	-3.03918	HIST1H3J
ENSG00000196331.5	100.882	0.220113	-0.861042	0.000933907	9.16009e-05	-3.91183	HIST1H2BO
ENSG00000263426.1	408.071	0.139912	-1.06798	1.15684e-12	2.28969e-14	-7.63322	RN7SL471P
ENSG00000206341.6	203.194	0.177043	-0.702744	0.000765154	7.20683e-05	-3.96935	HLA-H
ENSG00000206503.7	918.775	0.101876	-0.892551	1.40442e-16	1.93257e-18	-8.76116	HLA-A
ENSG00000137331.11	330.182	0.151553	-0.74474	1.47429e-05	8.9208e-07	-4.91406	IER3
ENSG00000204536.9	363.844	0.146867	0.650589	0.000126263	9.43301e-06	4.42978	CCHCR1
ENSG00000204520.8	65.6028	0.2388	-0.849819	0.00318026	0.000372679	-3.55871	MICA
ENSG00000204386.6	341.617	0.151188	-0.811839	1.60892e-06	7.88537e-08	-5.36973	NEU1
ENSG00000204344.10	285.358	0.164094	-0.624725	0.00136353	0.000140594	-3.80712	STK19
ENSG00000237649.3	43.0669	0.251114	-0.721659	0.0237166	0.00405535	-2.87382	KIFC1
ENSG00000197283.8	265.033	0.163134	0.822407	8.16766e-06	4.62398e-07	5.04129	SYNGAP1
ENSG00000030110.8	171.449	0.18894	-0.625182	0.00698013	0.000936674	-3.30889	BAK1
ENSG00000112039.3	375.809	0.144279	0.6732	4.56494e-05	3.07198e-06	4.66595	FANCE
ENSG00000096060.10	190.518	0.182982	0.663927	0.00250506	0.000285213	3.62837	FKBP5
ENSG00000146122.12	143.804	0.206808	-1.48004	3.47333e-11	8.2714e-13	-7.15658	DAAM2
ENSG00000156564.8	176.438	0.188799	0.767001	0.000534883	4.85446e-05	4.06253	LRFN2
ENSG00000112559.9	143.072	0.202422	-1.12354	6.2887e-07	2.84898e-08	-5.55047	MDFI
ENSG00000157593.12	273.407	0.158746	-0.671605	0.000285445	2.32983e-05	-4.23068	SLC35B2
ENSG00000065308.4	205.986	0.179534	-0.798352	0.000117646	8.71535e-06	-4.44681	TRAM2
ENSG00000112144.11	561.529	0.122309	-0.881789	2.42208e-11	5.61575e-13	-7.2095	ICK
ENSG00000124749.12	119.337	0.222144	-2.41855	1.75769e-25	1.32531e-27	-10.8873	COL21A1
ENSG00000112245.6	3603.62	0.0688731	-0.79507	1.28562e-28	7.9165e-31	-11.544	PTP4A1
ENSG00000156535.8	185.96	0.185934	-1.18316	6.13684e-09	1.97428e-10	-6.36333	CD109
ENSG00000111799.16	351.373	0.15051	-1.85809	1.1576e-32	5.16428e-35	-12.3453	COL12A1
ENSG00000198478.6	2765.59	0.0713717	-0.732975	1.06518e-22	9.63786e-25	-10.2698	SH3BGRL2
ENSG00000065833.7	798.574	0.119407	-0.685502	2.26398e-07	9.41725e-09	-5.7409	ME1
ENSG00000146250.5	76.3279	0.232546	-0.718683	0.0131389	0.00199818	-3.0905	PRSS35
ENSG00000025796.9	1430.63	0.0901514	-0.8001	5.24646e-17	6.98868e-19	-8.87507	SEC63
ENSG00000112335.10	779.157	0.113362	-0.797945	7.80591e-11	1.93738e-12	-7.03892	SNX3
ENSG00000155130.5	9077.58	0.0629048	-0.666906	3.60469e-24	2.9218e-26	-10.6018	MARCKS
ENSG00000178033.5	385.739	0.140991	-0.837968	7.21222e-08	2.79153e-09	-5.94341	FAM26E
ENSG00000196911.5	2121.59	0.0871966	-0.753863	3.73771e-16	5.35469e-18	-8.64555	KPNA5
ENSG00000230202.1	511.182	0.133486	-0.794213	6.97023e-08	2.68473e-09	-5.9498	RP11-632C17__A.1
ENSG00000152661.7	1666.17	0.099557	-2.73746	7.72332e-163	1.94114e-166	-27.4964	GJA1
ENSG00000164434.7	275.252	0.163566	-1.38462	1.70231e-15	2.5564e-17	-8.46523	FABP7
ENSG00000152894.10	391.252	0.151394	-1.04794	1.7004e-10	4.45535e-12	-6.92193	PTPRK
ENSG00000196569.7	143.195	0.20236	-0.868281	0.000223826	1.78048e-05	-4.29078	LAMA2
ENSG00000118523.5	3108.75	0.0901607	-1.07808	1.15328e-30	5.9421e-33	-11.9574	CTGF
ENSG00000146411.5	172.59	0.188227	-0.895556	3.01155e-05	1.95661e-06	-4.75786	SLC2A12
ENSG00000135525.13	124.427	0.205532	-0.612517	0.0178552	0.00288107	-2.98015	MAP7
ENSG00000118503.10	170.077	0.187152	-0.660801	0.00347742	0.000414275	-3.53082	TNFAIP3
ENSG00000024862.12	113.645	0.213739	0.66808	0.0118849	0.00177393	3.12568	CCDC28A
ENSG00000112414.10	251.081	0.167203	-1.12002	7.47531e-10	2.10427e-11	-6.6986	GPR126
ENSG00000217648.1	46.0406	0.249988	0.681157	0.0347392	0.00643488	2.72476	RP1-95L4.4
ENSG00000131015.4	102.04	0.218648	-0.670793	0.0139913	0.00215562	-3.06791	ULBP2
ENSG00000198729.4	1724.11	0.09579	-0.700947	1.15169e-11	2.52553e-13	-7.31754	PPP1R14C
ENSG00000120278.10	1186.36	0.0953614	-0.777586	2.09708e-14	3.5182e-16	-8.15409	PLEKHG1
ENSG00000078269.9	148.308	0.197343	-0.819766	0.000380327	3.26677e-05	-4.15402	SYNJ2
ENSG00000164488.6	235.691	0.168981	-0.835317	1.29106e-05	7.68228e-07	-4.94327	DACT2
ENSG00000186340.10	266.881	0.161211	-0.86351	1.72343e-06	8.48992e-08	-5.35639	THBS2
ENSG00000229214.1	88.9128	0.226394	-0.706846	0.0120136	0.00179506	-3.1222	LINC00242
ENSG00000136295.10	728.84	0.112595	-0.600958	1.89294e-06	9.43198e-08	-5.33734	TTYH3
ENSG00000075618.13	3144.83	0.0712036	-0.6759	2.00559e-19	2.25574e-21	-9.49249	FSCN1
ENSG00000106546.8	351.544	0.144918	-0.712905	1.438e-05	8.68314e-07	-4.91935	AHR
ENSG00000164649.15	229.328	0.171867	0.742246	0.000199324	1.5693e-05	4.31873	CDCA7L
ENSG00000106080.6	327.309	0.158414	-1.01041	5.60105e-09	1.79135e-10	-6.37824	FKBP14
ENSG00000122642.6	1029.27	0.101993	-0.713705	1.03593e-10	2.60365e-12	-6.99761	FKBP9
ENSG00000164619.4	482.621	0.134445	-1.56096	5.98909e-29	3.65028e-31	-11.6104	BMPER
ENSG00000011426.6	180.555	0.184779	-0.899254	1.83408e-05	1.13514e-06	-4.86664	ANLN
ENSG00000106483.7	41.8437	0.252186	-1.46885	1.42918e-07	5.7293e-09	-5.82447	SFRP4
ENSG00000122641.9	370.52	0.154339	-2.16567	2.82622e-42	9.94461e-45	-14.0319	INHBA
ENSG00000146674.10	641.788	0.129893	-1.71396	2.39867e-37	9.3445e-40	-13.1952	IGFBP3
ENSG00000136205.12	528.113	0.133293	-0.87076	2.13784e-09	6.4612e-11	-6.53266	TNS3
ENSG00000183696.9	826.323	0.108937	-0.612967	4.1924e-07	1.83607e-08	-5.62678	UPP1
ENSG00000075223.9	5273.07	0.205065	-1.22836	5.54315e-08	2.09675e-09	-5.99013	SEMA3C
ENSG00000153993.9	223.573	0.181689	-1.17411	3.32397e-09	1.03176e-10	-6.46222	SEMA3D
ENSG00000005469.7	324.3	0.151597	-0.934111	2.02569e-08	7.19142e-10	-6.16182	CROT
ENSG00000085563.10	81.9219	0.230257	-1.00106	0.00017682	1.37656e-05	-4.34757	ABCB1
ENSG00000157240.2	80.8236	0.229734	-0.667896	0.0216605	0.00364616	-2.90726	FZD1
ENSG00000105810.5	886.844	0.104543	-1.00277	8.04525e-20	8.64429e-22	-9.59194	CDK6
ENSG00000164692.13	1049.92	0.11466	-2.9497	1.20298e-142	6.04705e-146	-25.7256	COL1A2
ENSG00000242265.1	9868.63	0.0561878	-1.45903	3.10167e-145	1.16934e-148	-25.967	PEG10
ENSG00000004864.9	1289.84	0.0916783	-0.661177	2.38576e-11	5.51656e-13	-7.21193	SLC25A13
ENSG00000106236.3	454.918	0.143292	-1.37116	9.98944e-20	1.0796e-21	-9.56899	NPTX2
ENSG00000130429.8	151.487	0.194516	-0.688381	0.00338997	0.000401727	-3.53895	ARPC1B
ENSG00000196411.5	228.947	0.171147	-1.0802	8.26424e-09	2.76254e-10	-6.31155	EPHB4
ENSG00000087087.14	1282.9	0.0964471	0.716019	5.43384e-12	1.13671e-13	7.42396	SRRT
ENSG00000106366.7	520.901	0.141813	-1.64906	4.95003e-29	2.95478e-31	-11.6284	SERPINE1
ENSG00000128606.8	131.055	0.204957	-1.15458	4.04918e-07	1.76826e-08	-5.63327	LRRC17
ENSG00000170632.9	485.562	0.132858	-0.658944	1.19745e-05	7.05752e-07	-4.95977	ARMC10
ENSG00000105974.7	267.572	0.172089	-1.78633	3.49087e-23	3.04889e-25	-10.3803	CAV1
ENSG00000106278.7	414.639	0.136928	-0.818272	6.02888e-08	2.28806e-09	-5.97591	PTPRZ1
ENSG00000128591.11	1236.26	0.0933487	-0.604556	3.0655e-09	9.39866e-11	-6.47632	FLNC
ENSG00000128578.5	167.261	0.189726	0.677568	0.00305414	0.000355213	3.5713	STRIP2
ENSG00000106484.9	1955.75	0.0832038	-0.713921	6.48608e-16	9.45505e-18	-8.58039	MEST
ENSG00000122786.15	2271.72	0.090138	-0.597276	1.19138e-09	3.44351e-11	-6.62624	CALD1
ENSG00000105894.7	960.411	0.105987	-0.739915	1.14425e-10	2.92624e-12	-6.98122	PTN
ENSG00000050327.10	50.1701	0.246956	-0.719675	0.0212812	0.00356625	-2.91418	ARHGEF5
ENSG00000204946.5	469.556	0.131	-0.590943	8.92091e-05	6.45175e-06	-4.51102	ZNF783
ENSG00000106565.13	610.678	0.131005	0.643665	1.47862e-05	8.95624e-07	4.91329	TMEM176B
ENSG00000002933.3	309.911	0.180056	0.58876	0.00789104	0.00107594	3.26988	TMEM176A
ENSG00000164690.3	134.475	0.207249	-1.36035	1.76047e-09	5.24326e-11	-6.56386	SHH
ENSG00000036448.5	50.4938	0.251299	0.819425	0.00810087	0.00111117	3.26075	MYOM2
ENSG00000147408.10	606.061	0.13393	-0.606447	8.30955e-05	5.95218e-06	-4.52808	CSGALNACT1
ENSG00000175445.10	45.0487	0.251161	-1.309	3.53907e-06	1.87016e-07	-5.2118	LPL
ENSG00000168487.13	687.325	0.114907	-0.74649	2.70393e-09	8.22306e-11	-6.49646	BMP1
ENSG00000134013.11	362.181	0.156238	-2.37184	1.71178e-49	4.73254e-52	-15.1809	LOXL2
ENSG00000104722.9	6449.41	0.0704384	-1.25997	9.40074e-69	1.47671e-71	-17.8875	NEFM
ENSG00000120907.13	134.546	0.220712	-0.988584	0.000102764	7.49667e-06	-4.47908	ADRA1A
ENSG00000168078.5	41.6706	0.25109	-0.660229	0.0433885	0.00855229	-2.62945	PBK
ENSG00000120875.4	9703.05	0.147649	0.627478	0.000265414	2.13966e-05	4.2498	DUSP4
ENSG00000104368.13	199.903	0.185053	-1.64576	4.49132e-17	5.92634e-19	-8.89341	PLAT
ENSG00000147434.4	151.411	0.198671	-0.818888	0.00042911	3.75859e-05	-4.12184	CHRNA6
ENSG00000019549.4	56.2284	0.244821	-0.682849	0.0294361	0.00528426	-2.78917	SNAI2
ENSG00000270907.1	1589.93	0.0853406	-0.773502	1.00345e-17	1.26102e-19	-9.0637	RP11-628E19.4
ENSG00000253190.2	419.432	0.14183	-0.69578	1.53185e-05	9.30758e-07	-4.90574	AC084082.3
ENSG00000185697.12	63.7889	0.240874	0.822912	0.00500015	0.000634641	3.41636	MYBL1
ENSG00000137573.9	1868.73	0.0864084	-1.37968	9.34364e-55	2.17226e-57	-15.9669	SULF1
ENSG00000261658.1	993.536	0.100617	-0.758204	2.41123e-12	4.86337e-14	-7.53553	RP11-102F4.3
ENSG00000137571.5	1618.33	0.0841142	-0.680179	3.57038e-14	6.14694e-16	-8.08637	SLCO5A1
ENSG00000121005.4	390.823	0.143398	-0.821135	2.45318e-07	1.02659e-08	-5.72628	CRISPLD1
ENSG00000164683.12	317.907	0.156832	-0.823036	2.96449e-06	1.53859e-07	-5.24788	HEY1
ENSG00000076641.3	426.911	0.14082	-0.67413	2.62953e-05	1.69154e-06	-4.78717	PAG1
ENSG00000104327.3	164.776	0.194594	-1.14758	9.40784e-08	3.69457e-09	-5.89732	CALB1
ENSG00000164949.3	80.6356	0.232822	-1.04943	9.06567e-05	6.56214e-06	-4.50742	GEM
ENSG00000169439.7	792.666	0.112306	-1.24165	2.81207e-26	2.04964e-28	-11.056	SDC2
ENSG00000104341.12	9879.91	0.0696954	-0.714666	1.24452e-22	1.13387e-24	-10.2541	LAPTM4B
ENSG00000177459.6	72.9163	0.234397	-0.790175	0.0057785	0.000748682	-3.3711	C8orf47
ENSG00000155096.8	6890.53	0.0629144	-0.755861	6.03406e-31	2.99523e-33	-12.0141	AZIN1
ENSG00000164930.7	419.06	0.140163	-0.969798	1.73117e-10	4.54684e-12	-6.91905	FZD6
ENSG00000164932.8	211.149	0.182843	-1.02962	4.09253e-07	1.78976e-08	-5.63118	CTHRC1
ENSG00000254615.2	246.044	0.173382	-0.705325	0.000524702	4.74094e-05	-4.06804	RP11-395G23.3
ENSG00000147655.6	520.399	0.132865	-0.83277	1.06737e-08	3.66186e-10	-6.2678	RSPO2
ENSG00000187955.7	133.291	0.218633	-2.0397	9.1634e-19	1.06518e-20	-9.32935	COL14A1
ENSG00000170961.6	102.11	0.22008	-1.15688	2.84028e-06	1.46699e-07	-5.25666	HAS2
ENSG00000253106.1	76.933	0.233133	-0.622798	0.0393985	0.00755293	-2.67143	RP11-158K1.3
ENSG00000168672.3	504.011	0.128878	-1.10634	6.28932e-16	9.1287e-18	-8.58443	FAM84B
ENSG00000169436.12	93.5829	0.23221	-1.46288	8.83178e-09	2.98e-10	-6.29982	COL22A1
ENSG00000180155.14	254.617	0.165879	0.749032	8.7559e-05	6.31591e-06	4.51553	LYNX1
ENSG00000182307.8	691.753	0.113663	-1.03436	7.2486e-18	9.01805e-20	-9.10018	C8orf33
ENSG00000107249.17	159.183	0.196535	-0.819173	0.000360802	3.07186e-05	-4.16807	GLIS3
ENSG00000153714.5	204.597	0.179745	-0.602917	0.00607354	0.000795686	-3.35429	LURAP1L
ENSG00000147889.12	34.5942	0.252958	-0.891603	0.00354924	0.000423946	-3.52471	CDKN2A
ENSG00000147883.9	601.582	0.132328	-2.75212	4.82068e-93	4.54353e-96	-20.7977	CDKN2B
ENSG00000176399.2	65.8371	0.239129	-0.733964	0.0139458	0.00214543	-3.06932	DMRTA1
ENSG00000236739.3	60.7307	0.242038	-1.08706	9.71437e-05	7.08053e-06	-4.49125	RP11-370B11.1
ENSG00000198680.3	321.646	0.157404	-0.921564	1.20658e-07	4.77628e-09	-5.85478	TUSC1
ENSG00000122692.7	1757.61	0.0838685	-0.586329	1.07478e-10	2.72832e-12	-6.99105	SMU1
ENSG00000230453.5	82.3393	0.232843	0.873249	0.00166374	0.000176566	3.75038	ANKRD18B
ENSG00000221829.5	311.708	0.152315	0.631359	0.00039402	3.39677e-05	4.14509	FANCG
ENSG00000198467.8	1066	0.102717	-1.07684	1.23002e-23	1.02791e-25	-10.4836	TPM2
ENSG00000122694.11	520.792	0.126485	-1.18543	6.15008e-19	7.11036e-21	-9.3721	GLIPR2
ENSG00000106714.13	245.891	0.165878	-0.606103	0.00230044	0.000258283	-3.6539	CNTNAP3
ENSG00000215142.4	108.504	0.217997	-0.616621	0.0266517	0.00467556	-2.82858	RP11-292B8.1
ENSG00000154529.10	312.224	0.155501	-0.644959	0.000390281	3.35963e-05	-4.14761	CNTNAP3B
ENSG00000165072.9	321.628	0.150197	-0.627626	0.000346156	2.93194e-05	-4.17869	MAMDC2
ENSG00000236801.1	69.4264	0.236266	-0.630956	0.0394774	0.00757302	-2.67054	RP11-373A9.1
ENSG00000156052.6	4690.61	0.0686328	-0.676516	6.31716e-21	6.39059e-23	-9.85704	GNAQ
ENSG00000135069.9	505.381	0.129137	-0.589649	7.08675e-05	4.96941e-06	-4.56607	PSAT1
ENSG00000187764.7	1132.9	0.0949876	0.595991	1.0249e-08	3.50972e-10	6.27441	SEMA4D
ENSG00000130222.6	158.485	0.192307	-0.780332	0.0005446	4.95495e-05	-4.05774	GADD45G
ENSG00000185963.9	2102.84	0.0797228	0.733166	3.05098e-18	3.69989e-20	9.19644	BICD2
ENSG00000136783.9	1296.8	0.107489	-0.860647	6.69068e-14	1.17712e-15	-8.00682	NIPSNAP3A
ENSG00000165028.7	124.445	0.206001	-0.618891	0.0166982	0.00266185	-3.00431	NIPSNAP3B
ENSG00000201227.1	31.507	0.251412	-0.773093	0.0137357	0.00210502	-3.075	RNA5-8SP3
ENSG00000041982.10	876.188	0.110104	-2.25764	1.81833e-90	1.96048e-93	-20.5046	TNC
ENSG00000182752.8	1813.37	0.0948906	-1.15046	1.62723e-31	7.87289e-34	-12.1241	PAPPA
ENSG00000136869.13	84.5648	0.229767	-1.46155	6.21107e-09	2.00454e-10	-6.36099	TLR4
ENSG00000095261.9	537.956	0.127064	-0.707847	5.65289e-07	2.53607e-08	-5.57078	PSMD5
ENSG00000106804.6	171.043	0.188921	0.81673	0.000196167	1.53828e-05	4.32314	C5
ENSG00000119396.6	2303.72	0.0798075	-0.774225	2.87528e-20	2.98097e-22	-9.70116	RAB14
ENSG00000148180.11	792.835	0.110915	-1.30704	8.33658e-30	4.71437e-32	-11.7841	GSN
ENSG00000148200.12	455.711	0.138893	0.953374	2.48219e-10	6.69093e-12	6.86411	NR6A1
ENSG00000185585.15	322.787	0.152062	-0.699402	6.11244e-05	4.23627e-06	-4.59944	OLFML2A
ENSG00000136830.7	889.251	0.105086	-0.690109	1.72635e-09	5.13077e-11	-6.56709	FAM129B
ENSG00000188483.6	205.465	0.17744	-0.774119	0.000167033	1.28462e-05	-4.36271	IER5L
ENSG00000130723.13	7155.95	0.0673655	-0.696012	5.62751e-23	5.05645e-25	-10.3319	PRRC2B
ENSG00000160325.10	712.056	0.112427	-0.677449	4.48242e-08	1.68425e-09	-6.02566	CACFD1
ENSG00000130635.11	1237.41	0.103813	-2.06007	9.8699e-85	1.24033e-87	-19.8441	COL5A1
ENSG00000148411.3	1571.88	0.107191	-0.645389	4.60846e-08	1.73451e-09	-6.0209	NACC2
ENSG00000196642.10	1145.8	0.0964888	0.775013	5.46328e-14	9.57747e-16	8.03216	RABL6
ENSG00000176978.9	245.769	0.16752	0.592287	0.00342582	0.000406836	3.53561	DPP7
ENSG00000123243.10	86.9889	0.229301	-1.08377	3.47395e-05	2.28541e-06	-4.72639	ITIH5
ENSG00000065328.12	53.8638	0.244816	-0.652273	0.0400713	0.00771403	-2.66434	MCM10
ENSG00000165997.4	3189.76	0.0880756	-0.70484	6.89555e-14	1.2175e-15	-8.00267	ARL5B
ENSG00000165309.9	39.511	0.2523	-0.782031	0.012807	0.00193774	-3.09961	ARMC3
ENSG00000095739.7	128.179	0.211153	-0.83296	0.000831789	7.98601e-05	-3.94482	BAMBI
ENSG00000150093.14	10915.7	0.0563558	-0.642166	6.65894e-28	4.43511e-30	-11.3949	ITGB1
ENSG00000107562.12	82.0801	0.233632	-0.829156	0.00328246	0.000386718	-3.54899	CXCL12
ENSG00000138293.15	6739.62	0.0604306	-0.695049	2.00087e-28	1.29494e-30	-11.5016	NCOA4
ENSG00000107984.5	103.211	0.216458	-0.819162	0.00147909	0.000154089	-3.78438	DKK1
ENSG00000150275.13	834.863	0.110452	-0.58737	2.09498e-06	1.0498e-07	-5.31789	PCDH15
ENSG00000122873.7	885.946	0.106152	-0.787999	5.43384e-12	1.14203e-13	-7.42334	CISD1
ENSG00000122870.7	228.114	0.171109	-1.08163	7.81024e-09	2.5935e-10	-6.32131	BICC1
ENSG00000170312.11	54.5031	0.247278	-1.53685	1.47365e-08	5.12978e-10	-6.21508	CDK1
ENSG00000122863.5	216.915	0.175301	-1.12025	5.21317e-09	1.65419e-10	-6.39043	CHST3
ENSG00000156042.13	161.62	0.197346	0.677411	0.00476197	0.000597827	3.4326	TTC18
ENSG00000148606.8	1673.95	0.0835936	-0.878714	9.26766e-24	7.62842e-26	-10.5117	POLR3A
ENSG00000165424.6	56.6719	0.245016	-0.891624	0.00242488	0.000273658	-3.63904	ZCCHC24
ENSG00000148600.10	255.977	0.164813	0.677716	0.000445529	3.922e-05	4.11203	CDHR1
ENSG00000107796.8	686.357	0.13037	-1.52801	1.72862e-29	9.99263e-32	-11.7206	ACTA2
ENSG00000148680.11	249.901	0.167816	-1.33732	8.8738e-14	1.60024e-15	-7.96895	HTR7
ENSG00000148677.6	1153.83	0.0961304	-1.38889	8.05742e-45	2.58202e-47	-14.448	ANKRD1
ENSG00000180628.10	208.935	0.176675	-0.607433	0.00469096	0.000585727	-3.43814	PCGF5
ENSG00000138180.11	44.7225	0.250774	-1.11208	0.000123676	9.2242e-06	-4.4346	CEP55
ENSG00000059573.4	1505.81	0.0864757	-0.825722	1.19561e-19	1.31468e-21	-9.54859	ALDH18A1
ENSG00000095587.8	87.4112	0.229522	-0.663663	0.0225826	0.00383401	-2.89151	TLL2
ENSG00000138131.3	44.8465	0.252002	-0.944883	0.00166854	0.00017718	-3.74951	LOXL4
ENSG00000166167.13	1537.58	0.086767	-0.706632	2.25399e-14	3.82392e-16	-8.14401	BTRC
ENSG00000197748.8	107.926	0.217908	0.911805	0.000338379	2.85969e-05	4.18436	WDR96
ENSG00000148834.8	615.112	0.118786	-0.629891	2.25799e-06	1.1407e-07	-5.30275	GSTO1
ENSG00000150593.11	1218.35	0.0924577	0.599171	2.99397e-09	9.14274e-11	6.48049	PDCD4
ENSG00000165806.15	61.8795	0.241025	-0.79892	0.0068679	0.000917472	-3.31468	CASP7
ENSG00000177640.11	53.5528	0.246021	0.648625	0.0427616	0.00837767	2.63646	CASC2
ENSG00000203805.6	135.205	0.205651	-0.77486	0.00157072	0.000164665	-3.76784	PPAPDC1A
ENSG00000066468.16	234.101	0.168894	-0.617633	0.00228363	0.000255267	-3.65692	FGFR2
ENSG00000166033.7	182.074	0.189156	0.825488	0.000166407	1.27668e-05	4.36407	HTRA1
ENSG00000154478.3	104.485	0.223493	0.897086	0.000642563	5.97142e-05	4.01394	GPR26
ENSG00000148848.10	232.937	0.16951	-0.628549	0.00192147	0.000208869	-3.70804	ADAM12
ENSG00000148773.8	219.939	0.172949	-1.10385	5.46932e-09	1.74235e-10	-6.38249	MKI67
ENSG00000108001.9	700.739	0.116141	0.716897	1.89525e-08	6.71642e-10	6.17263	EBF3
ENSG00000148826.6	52.4055	0.246234	-0.940751	0.00130168	0.000133153	-3.82055	NKX6-2
ENSG00000130600.10	2796.65	0.0797839	1.7016	8.35658e-98	6.30091e-101	21.3276	H19
ENSG00000269821.1	2224.83	0.0776618	0.750323	4.19087e-20	4.39759e-22	9.66141	KCNQ1OT1
ENSG00000244734.1	507.585	0.15308	2.48722	1.18807e-56	2.31418e-59	16.2478	HBB
ENSG00000166407.9	130.545	0.207916	-1.41751	3.37637e-10	9.24975e-12	-6.81772	LMO1
ENSG00000133816.9	188.039	0.193204	-1.51577	2.32e-13	4.31493e-15	-7.84542	MICAL2
ENSG00000175868.9	158.174	0.197369	-0.935982	3.2335e-05	2.113e-06	-4.7423	CALCB
ENSG00000110680.8	39.224	0.252622	-0.68001	0.0376664	0.00710667	-2.6918	CALCA
ENSG00000187398.7	599.877	0.124831	-0.588564	3.6691e-05	2.4184e-06	-4.71489	LUZP2
ENSG00000134343.8	272.042	0.168895	-1.61409	1.11133e-19	1.21503e-21	-9.55676	ANO3
ENSG00000176971.2	73.4393	0.240625	-1.93575	4.94976e-14	8.64614e-16	-8.04469	FIBIN
ENSG00000205213.9	829.85	0.114871	-0.956222	5.33727e-15	8.4805e-17	-8.32433	LGR4
ENSG00000148943.7	3625.8	0.0717189	-0.667958	1.04661e-18	1.23634e-20	-9.31355	LIN7C
ENSG00000176697.14	389.322	0.149298	-0.605651	0.000546384	4.97805e-05	-4.05666	BDNF
ENSG00000110436.6	2472.66	0.0741228	0.660961	3.64463e-17	4.78623e-19	8.91711	SLC1A2
ENSG00000149090.7	160.597	0.191991	-0.892436	4.92652e-05	3.34625e-06	-4.64833	PAMR1
ENSG00000151348.9	1432.73	0.0874544	-0.659391	2.34054e-12	4.70608e-14	-7.53982	EXT2
ENSG00000165916.4	1758.64	0.0820415	-0.861181	1.07628e-23	8.92677e-26	-10.4969	PSMC3
ENSG00000124942.9	4203.62	0.0678513	-0.632311	9.98816e-19	1.1736e-20	-9.31907	AHNAK
ENSG00000167771.5	410.388	0.141174	0.62749	0.000118662	8.79809e-06	4.44478	RCOR2
ENSG00000173457.6	1005.06	0.0992293	-0.652407	1.64336e-09	4.8738e-11	-6.57474	PPP1R14B
ENSG00000149823.3	952.119	0.101535	-0.627848	1.78433e-08	6.26731e-10	-6.18356	VPS51
ENSG00000174871.6	560.558	0.124315	-0.667745	1.59622e-06	7.81312e-08	-5.37139	CNIH2
ENSG00000179292.4	194.686	0.186	0.608971	0.00780825	0.00106023	3.27404	TMEM151A
ENSG00000110090.8	50.2289	0.247383	-0.690772	0.029203	0.00523324	-2.79231	CPT1A
ENSG00000110092.3	1579.81	0.095935	-1.33571	1.28038e-41	4.58573e-44	-13.9231	CCND1
ENSG00000149257.9	598.522	0.123431	-1.40886	5.44285e-28	3.55675e-30	-11.4141	SERPINH1
ENSG00000137500.5	1792.72	0.0888897	0.619444	1.24799e-10	3.19938e-12	6.96868	CCDC90B
ENSG00000150687.7	974.481	0.102123	-1.59512	2.12909e-52	5.35116e-55	-15.6196	PRSS23
ENSG00000086991.8	113.022	0.213413	-0.592251	0.0305343	0.00551786	-2.77514	NOX4
ENSG00000200047.1	59.0763	0.244798	-0.653315	0.039657	0.00761245	-2.66879	RN7SKP115
ENSG00000152558.10	645.774	0.124308	-0.761237	2.5335e-08	9.13747e-10	-6.12379	TMEM123
ENSG00000166670.5	48.8424	0.248944	-0.83215	0.00629938	0.000829626	-3.34272	MMP10
ENSG00000170962.8	60.3363	0.242629	-1.17673	1.98181e-05	1.23528e-06	-4.84989	PDGFD
ENSG00000149591.12	2089.06	0.101409	-1.8383	1.27915e-70	1.92897e-73	-18.1276	TAGLN
ENSG00000110344.5	1824.13	0.0843216	-0.881262	1.69294e-23	1.44668e-25	-10.4512	UBE4A
ENSG00000110395.4	1357.44	0.092426	0.635279	2.34239e-10	6.26993e-12	6.87338	CBL
ENSG00000076706.9	1201.94	0.0971416	0.586364	4.23518e-08	1.57805e-09	6.03618	MCAM
ENSG00000109944.6	152.87	0.193599	-0.647709	0.00623972	0.000820985	-3.34562	C11orf63
ENSG00000149548.10	93.0004	0.224543	0.71305	0.0103436	0.00149549	3.17556	CCDC15
ENSG00000134954.9	200.004	0.179059	-0.811182	8.23238e-05	5.89173e-06	-4.53024	ETS1
ENSG00000166106.2	165.647	0.196466	-1.56679	8.51736e-14	1.52526e-15	-7.97488	ADAMTS15
ENSG00000111206.8	42.0917	0.251146	-0.807677	0.00919988	0.00130006	-3.21597	FOXM1
ENSG00000118971.3	2830.02	0.0786186	-2.02546	5.22648e-143	2.2988e-146	-25.7631	CCND2
ENSG00000111262.4	58.8632	0.246631	-1.58997	3.65917e-09	1.1427e-10	-6.44676	KCNA1
ENSG00000047617.10	75.7257	0.232852	-0.893245	0.00122951	0.000124998	-3.83611	ANO2
ENSG00000269968.1	753.917	0.137746	0.600698	0.000168139	1.29525e-05	4.36091	RP5-940J5.9
ENSG00000173262.7	176.148	0.189432	-1.1959	8.19916e-09	2.73563e-10	-6.31306	SLC2A14
ENSG00000059804.11	1765.22	0.0920415	-1.53009	2.56777e-59	4.67894e-62	-16.6239	SLC2A3
ENSG00000089818.12	2587.46	0.0763951	-1.24041	1.37878e-56	2.77228e-59	-16.2367	NECAP1
ENSG00000197614.6	104.079	0.225616	-1.43036	7.0004e-09	2.30048e-10	-6.33981	MFAP5
ENSG00000060138.8	384.278	0.143832	-0.616639	0.000226914	1.80932e-05	-4.28721	YBX3
ENSG00000084444.9	686.903	0.116258	0.593827	5.93406e-06	3.25879e-07	5.10783	KIAA1467
ENSG00000151491.8	191.277	0.181465	-0.824482	7.77904e-05	5.53307e-06	-4.54349	EPS8
ENSG00000172572.6	345.126	0.1508	-0.686392	7.5358e-05	5.32217e-06	-4.55167	PDE3A
ENSG00000133703.7	2296.16	0.0774214	-0.630883	2.17644e-14	3.67869e-16	-8.1487	KRAS
ENSG00000255725.1	73.2553	0.23593	-0.740964	0.0113889	0.00168597	-3.14061	RP11-443N24.1
ENSG00000064115.6	840.752	0.107534	-0.768265	3.78596e-11	9.03967e-13	-7.14439	TM7SF3
ENSG00000087494.11	115.417	0.212005	-1.03541	1.69788e-05	1.04018e-06	-4.88388	PTHLH
ENSG00000139117.9	140.962	0.203506	-0.724595	0.00316146	0.000370079	-3.56055	CPNE8
ENSG00000205592.8	173.229	0.187665	0.653607	0.00406368	0.000496119	3.48284	MUC19
ENSG00000139174.6	233.123	0.169724	-0.696375	0.000460993	4.07841e-05	-4.10299	PRICKLE1
ENSG00000139173.5	182.498	0.18981	-0.873578	6.04333e-05	4.17698e-06	-4.60238	TMEM117
ENSG00000184613.6	10100.7	0.0675173	-1.1275	7.79348e-60	1.32217e-62	-16.6995	NELL2
ENSG00000139211.5	134.955	0.205348	-1.45896	4.95577e-11	1.20508e-12	-7.10479	AMIGO2
ENSG00000134291.7	596.212	0.121629	-0.622012	5.74977e-06	3.15398e-07	-5.11401	TMEM106C
ENSG00000139219.13	394.731	0.148889	-1.73081	5.10838e-29	3.0814e-31	-11.6248	COL2A1
ENSG00000172602.5	82.0045	0.228699	-0.913677	0.00069349	6.46648e-05	-3.99511	RND1
ENSG00000186897.3	507.223	0.127359	-0.780773	2.44151e-08	8.75968e-10	-6.13051	C1QL4
ENSG00000161800.8	827.621	0.10842	0.718352	1.1938e-09	3.458e-11	6.62562	RACGAP1
ENSG00000050405.9	435.372	0.138082	-0.719025	3.62323e-06	1.91691e-07	-5.20722	LIMA1
ENSG00000183283.10	354.97	0.146807	-1.29954	6.36438e-17	8.59781e-19	-8.85198	DAZAP2
ENSG00000050438.12	2980.18	0.0719723	-0.907197	5.0191e-34	1.98683e-36	-12.6048	SLC4A8
ENSG00000135480.10	70.0011	0.242126	-1.18411	1.64383e-05	1.00603e-06	-4.89046	KRT7
ENSG00000161638.6	205.941	0.185952	-1.92474	4.68534e-23	4.151e-25	-10.3508	ITGA5
ENSG00000123374.6	112.711	0.214857	-0.656176	0.0144673	0.00225804	-3.05401	CDK2
ENSG00000065361.10	47.6515	0.24994	-1.41707	3.3342e-07	1.43089e-08	-5.66965	ERBB3
ENSG00000198056.8	209.406	0.177486	0.735486	0.000395484	3.41436e-05	4.14391	PRIM1
ENSG00000139263.7	211.958	0.179079	-1.48218	7.87435e-15	1.26662e-16	-8.27667	LRIG3
ENSG00000198673.6	1392.71	0.103536	-0.62449	4.34263e-08	1.62354e-09	-6.03159	FAM19A2
ENSG00000111110.7	1175.54	0.102836	-0.626447	3.07638e-08	1.11728e-09	-6.09169	PPM1H
ENSG00000174206.8	112.242	0.215467	0.784063	0.00242488	0.000273798	3.63891	C12orf66
ENSG00000174099.6	205.033	0.181727	-1.07667	8.03216e-08	3.12908e-09	-5.92468	MSRB3
ENSG00000149948.9	310.339	0.163747	-1.36307	5.33727e-15	8.48463e-17	-8.32428	HMGA2
ENSG00000127314.13	1634.69	0.0897972	-1.43643	5.98452e-55	1.35371e-57	-15.9964	RAP1B
ENSG00000127329.10	76.3564	0.234556	-0.814711	0.00419189	0.000513879	-3.47342	PTPRB
ENSG00000080371.4	1036.65	0.0989972	-0.705011	4.43522e-11	1.06735e-12	-7.12153	RAB21
ENSG00000139278.5	438.609	0.146233	-1.4498	3.63407e-21	3.60781e-23	-9.9143	GLIPR1
ENSG00000175183.5	879.865	0.104254	-0.873285	3.47139e-15	5.45301e-17	-8.37649	CSRP2
ENSG00000165891.11	143.303	0.199842	-0.625252	0.0117843	0.00175561	-3.12873	E2F7
ENSG00000072041.12	2495.44	0.0783892	-0.605129	6.09179e-13	1.16745e-14	-7.71955	SLC6A15
ENSG00000182050.9	120.573	0.208207	-0.941512	8.52159e-05	6.12548e-06	-4.52201	MGAT4C
ENSG00000139318.7	1316.54	0.114205	-0.633064	6.53733e-07	2.96983e-08	-5.54321	DUSP6
ENSG00000120833.9	1267.76	0.110687	-1.21233	8.61811e-26	6.44395e-28	-10.9528	SOCS2
ENSG00000111145.3	165.006	0.192498	-0.777558	0.000584387	5.36101e-05	-4.0393	ELK3
ENSG00000120868.9	1130.55	0.0948624	-0.615462	2.85534e-09	8.70148e-11	-6.48795	APAF1
ENSG00000238105.3	81.5801	0.230543	0.932054	0.000576761	5.28018e-05	4.04287	GOLGA2B
ENSG00000179520.6	598.309	0.230136	-1.12075	1.80903e-05	1.11622e-06	-4.86996	SLC17A8
ENSG00000139354.6	295.505	0.163118	-0.931658	2.6515e-07	1.11937e-08	-5.71157	GAS2L3
ENSG00000151572.12	513.302	0.127344	-0.924656	1.70255e-11	3.84049e-13	-7.26107	ANO4
ENSG00000139372.10	1532.68	0.0890793	-1.03936	3.15015e-29	1.8606e-31	-11.6679	TDG
ENSG00000136010.9	491.17	0.133343	-0.810651	3.30317e-08	1.20587e-09	-6.07946	ALDH1L2
ENSG00000074590.9	1067.9	0.0984946	-1.05697	9.47348e-25	7.26211e-27	-10.7312	NUAK1
ENSG00000136026.9	1588.29	0.0859698	-0.642457	3.82524e-12	7.83555e-14	-7.47305	CKAP4
ENSG00000166111.5	1742.24	0.0815059	-0.588927	2.17579e-11	4.99004e-13	-7.22557	SVOP
ENSG00000111229.11	1450.15	0.102278	0.715043	1.07478e-10	2.72651e-12	6.99115	ARPC3
ENSG00000135116.5	1274.06	0.11628	-1.88299	2.61809e-56	5.59316e-59	-16.1936	HRK
ENSG00000171435.9	204.81	0.180909	0.632204	0.00391912	0.000474776	3.4946	KSR2
ENSG00000170855.3	422.192	0.135509	-0.713748	2.69881e-06	1.38544e-07	-5.26717	TRIAP1
ENSG00000177084.11	678.643	0.115853	0.660749	2.77432e-07	1.17492e-08	5.70333	POLE
ENSG00000127863.11	460.609	0.134505	-0.703115	3.28018e-06	1.71893e-07	-5.22742	TNFRSF19
ENSG00000182957.10	588.652	0.124338	-0.649514	3.34106e-06	1.75293e-07	-5.2238	SPATA13
ENSG00000180730.4	86.7668	0.227855	-1.3578	6.60876e-08	2.5372e-09	-5.95904	SHISA2
ENSG00000186184.11	699.546	0.112822	-0.831485	7.96904e-12	1.70747e-13	-7.36991	POLR1D
ENSG00000139514.8	717.158	0.119304	-0.751499	8.86113e-09	2.99547e-10	-6.29901	SLC7A1
ENSG00000102781.9	3318.94	0.0702683	-0.595217	1.63198e-15	2.44053e-17	-8.47064	KATNAL1
ENSG00000189403.10	7407.64	0.0714507	-0.716285	1.23265e-21	1.18501e-23	-10.0249	HMGB1
ENSG00000133121.16	411.112	0.138557	-0.953014	2.27634e-10	6.06452e-12	-6.87813	STARD13
ENSG00000133119.8	258.379	0.166387	0.605364	0.00242796	0.000274452	3.63829	RFC3
ENSG00000133083.10	6673.03	0.0615627	-0.656781	1.8199e-24	1.42939e-26	-10.6685	DCLK1
ENSG00000120669.11	54.1082	0.247347	0.753266	0.0148409	0.00232382	3.04539	SOHLH2
ENSG00000133101.5	153.766	0.197139	0.815024	0.000409191	3.56098e-05	4.13426	CCNA1
ENSG00000133110.10	130.438	0.21361	-2.17797	2.2518e-22	2.06574e-24	-10.196	POSTN
ENSG00000150893.9	69.4542	0.238677	-0.806486	0.00563993	0.000727539	-3.37899	FREM2
ENSG00000120685.14	335.897	0.153317	0.929491	3.63925e-08	1.33999e-09	6.06253	PROSER1
ENSG00000183722.7	872.339	0.112316	-0.971321	3.67041e-16	5.2352e-18	-8.64813	LHFP
ENSG00000151778.6	210.406	0.177059	-0.618647	0.0039255	0.000475796	-3.49403	SERP2
ENSG00000136167.9	56.9433	0.245421	0.783674	0.00984808	0.00140713	3.19318	LCP1
ENSG00000102753.5	2101.6	0.0784767	-0.774786	5.43196e-21	5.46098e-23	-9.87282	KPNA3
ENSG00000150510.11	139.629	0.201517	-0.718112	0.00312906	0.000365892	-3.56354	FAM124A
ENSG00000102805.9	376.774	0.161965	-0.966495	6.31445e-08	2.41211e-09	-5.9673	CLN5
ENSG00000125257.9	417.756	0.140289	-0.704148	9.08189e-06	5.1872e-07	-5.01926	ABCC4
ENSG00000222969.1	191.755	0.184808	-0.744054	0.000616119	5.67147e-05	-4.02608	RN7SKP8
ENSG00000187498.10	4634.96	0.0772805	-2.97943	0	0	-38.5534	COL4A1
ENSG00000134871.13	3556.66	0.0689864	-1.69202	1.10673e-129	7.64939e-133	-24.5268	COL4A2
ENSG00000198176.8	697.168	0.1154	-0.636547	7.47828e-07	3.46778e-08	-5.51601	TFDP1
ENSG00000157227.8	505.555	0.139401	-2.25358	3.97381e-56	8.73913e-59	-16.1662	MMP14
ENSG00000197324.4	293.905	0.15565	-0.861485	6.79452e-07	3.11656e-08	-5.53476	LRP10
ENSG00000168952.11	133.734	0.206159	-0.723514	0.00373694	0.000448949	-3.5095	STXBP6
ENSG00000100916.9	495.015	0.131088	-0.688655	2.88755e-06	1.49322e-07	-5.25339	BRMS1L
ENSG00000129514.4	119.834	0.212912	-0.665811	0.0118377	0.00176505	-3.12716	FOXA1
ENSG00000139874.5	184.253	0.194178	-0.820238	0.000291731	2.39835e-05	-4.22416	SSTR1
ENSG00000139926.11	674.573	0.118745	-1.41818	1.35175e-30	7.04965e-33	-11.9432	FRMD6
ENSG00000073712.9	1511.13	0.0863024	-0.902159	1.66546e-23	1.41274e-25	-10.4535	FERMT2
ENSG00000100528.7	871.218	0.105276	-0.885174	2.68513e-15	4.16731e-17	-8.40809	CNIH
ENSG00000020577.9	650.863	0.116082	-0.831862	3.27306e-11	7.71221e-13	-7.16618	SAMD4A
ENSG00000126787.8	69.9687	0.240981	-1.24599	4.33639e-06	2.33508e-07	-5.17047	DLGAP5
ENSG00000259969.1	173.018	0.189978	-0.773651	0.000516255	4.65489e-05	-4.07231	RP11-999E24.3
ENSG00000139971.11	1779.85	0.0938338	-0.596368	6.41664e-09	2.07639e-10	-6.35558	C14orf37
ENSG00000165617.9	738.665	0.125772	-0.90084	3.34442e-11	7.92238e-13	-7.16249	DACT1
ENSG00000179008.4	45.1624	0.250476	0.708108	0.02675	0.00469785	2.82705	C14orf39
ENSG00000186369.5	190.661	0.185222	-1.36183	9.03106e-12	1.94637e-13	-7.35243	LINC00643
ENSG00000126785.8	44.0285	0.250384	-0.826265	0.00717718	0.000966878	-3.29999	RHOJ
ENSG00000126803.8	425.472	0.1406	-1.57516	5.74784e-27	3.93663e-29	-11.2031	HSPA2
ENSG00000072110.9	1199.05	0.0955336	-1.17114	3.1944e-32	1.50537e-34	-12.2589	ACTN1
ENSG00000119655.4	216.354	0.175353	-0.932486	2.09498e-06	1.05045e-07	-5.31777	NPC2
ENSG00000119681.7	96.7775	0.223797	-0.591702	0.0420339	0.00819525	-2.64392	LTBP2
ENSG00000140044.8	73.1071	0.234087	-0.718471	0.0139458	0.00214598	-3.06925	JDP2
ENSG00000100603.9	1140.54	0.100361	-0.86405	5.07947e-16	7.34073e-18	-8.60946	SNW1
ENSG00000054983.12	1173.33	0.0936511	-0.684199	1.25303e-11	2.75564e-13	-7.30583	GALC
ENSG00000165943.4	2054.35	0.0795339	-0.998369	9.5477e-34	3.83948e-36	-12.5527	MOAP1
ENSG00000119698.7	624.502	0.117604	-0.604855	4.98236e-06	2.70171e-07	-5.14315	PPP4R4
ENSG00000250366.2	427.726	0.141027	-1.15455	1.60601e-14	2.68425e-16	-8.18673	LINC00617
ENSG00000185559.9	65.4188	0.239739	-1.14091	2.99758e-05	1.94565e-06	-4.75899	DLK1
ENSG00000254656.1	32.4959	0.252997	-1.06892	0.000291285	2.38919e-05	-4.22502	RTL1
ENSG00000197406.5	65.7488	0.240925	-1.25284	3.75994e-06	1.9916e-07	-5.20012	DIO3
ENSG00000100664.6	5790.48	0.0667807	-0.740955	1.8287e-26	1.3214e-28	-11.0954	EIF5
ENSG00000185100.6	85.4997	0.228003	0.587777	0.0490892	0.00993937	2.57793	ADSSL1
ENSG00000104044.11	36.9465	0.252564	-0.785132	0.0124737	0.00187948	-3.10864	OCA2
ENSG00000269932.1	80.8937	0.234055	0.935104	0.00069349	6.4633e-05	3.99522	RP5-1086D14.6
ENSG00000166923.6	93.6246	0.229275	-1.69103	7.68491e-12	1.63694e-13	-7.37553	GREM1
ENSG00000159251.6	183.264	0.19748	-1.16529	9.22966e-08	3.61718e-09	-5.90081	ACTC1
ENSG00000172575.7	370.749	0.151024	-0.959537	6.49035e-09	2.10432e-10	-6.35353	RASGRP1
ENSG00000137801.9	434.507	0.136082	-0.854433	9.99901e-09	3.41154e-10	-6.27882	THBS1
ENSG00000104081.9	205.01	0.18325	-0.613156	0.00623392	0.000819831	-3.34601	BMF
ENSG00000140323.4	445.104	0.142771	0.780372	9.74694e-07	4.60553e-08	5.4659	DISP2
ENSG00000140320.7	492.927	0.132357	0.694471	2.97237e-06	1.5462e-07	5.24697	BAHD1
ENSG00000137812.15	107.584	0.221296	-0.767242	0.00428158	0.000526219	-3.46704	CASC5
ENSG00000137804.8	69.8337	0.238484	-1.07625	8.85016e-05	6.39502e-06	-4.51289	NUSAP1
ENSG00000137842.2	374.187	0.146576	-0.677232	5.57392e-05	3.8312e-06	-4.62034	TMEM62
ENSG00000166963.8	4849.99	0.079955	0.614134	8.07803e-13	1.57855e-14	7.681	MAP1A
ENSG00000166147.9	2016.36	0.0937812	-1.1693	2.67776e-33	1.11048e-35	-12.4684	FBN1
ENSG00000166450.7	1301.9	0.095711	0.806471	2.35017e-15	3.57362e-17	8.4261	PRTG
ENSG00000157456.3	53.2893	0.249685	-1.05669	0.000284126	2.3155e-05	-4.23207	CCNB2
ENSG00000157483.4	185.1	0.184208	-0.724703	0.000860616	8.3493e-05	-3.93415	MYO1E
ENSG00000140416.15	5040.81	0.0625621	-0.970661	1.06353e-51	2.73984e-54	-15.5152	TPM1
ENSG00000174498.9	770.82	0.10983	0.706458	3.99311e-09	1.25702e-10	6.43228	IGDCC3
ENSG00000137809.12	49.808	0.249223	-1.22719	1.40967e-05	8.47662e-07	-4.92406	ITGA11
ENSG00000140332.11	396.008	0.146352	0.667994	7.1412e-05	5.01208e-06	4.56428	TLE3
ENSG00000137831.10	480.476	0.129046	-0.743959	1.9983e-07	8.16145e-09	-5.76509	UACA
ENSG00000187720.10	274.551	0.16626	-0.707653	0.000258807	2.07826e-05	-4.25631	THSD4
ENSG00000259781.1	1586.5	0.0952206	-0.769394	3.7444e-14	6.47006e-16	-8.08012	RP11-673C5.1
ENSG00000129038.11	220.636	0.175695	-0.973106	6.66458e-07	3.04858e-08	-5.53862	LOXL1
ENSG00000178718.5	73.1104	0.238948	0.649952	0.0351174	0.00652701	2.72006	RPP25
ENSG00000177971.7	429.526	0.135562	-1.00491	5.83378e-12	1.2353e-13	-7.41294	IMP3
ENSG00000041357.11	1973.76	0.0805046	-1.30568	1.79422e-56	3.72035e-59	-16.2187	PSMA4
ENSG00000103888.11	185.372	0.205575	-0.773278	0.00160357	0.000168871	-3.76154	KIAA1199
ENSG00000140511.7	86.1225	0.226428	-0.621573	0.0329223	0.00604869	-2.74513	HAPLN3
ENSG00000255571.2	40.6435	0.252261	-0.948358	0.00161366	0.000170298	-3.75943	CTD-2335A18.1
ENSG00000140575.8	1168.99	0.0930372	-0.615822	1.23964e-09	3.61414e-11	-6.61909	IQGAP1
ENSG00000197299.6	232.547	0.172186	-0.950841	7.25083e-07	3.34864e-08	-5.52216	BLM
ENSG00000198901.9	805.651	0.117776	0.624885	2.22702e-06	1.12225e-07	5.30573	PRC1
ENSG00000185518.7	334.687	0.159721	-0.703254	0.000141468	1.06756e-05	-4.40302	SV2B
ENSG00000184254.11	43.0817	0.251467	-0.719835	0.024446	0.00420258	-2.86254	ALDH1A3
ENSG00000184697.6	116.471	0.21158	-0.865676	0.000481731	4.28609e-05	-4.09149	CLDN6
ENSG00000006327.9	183.077	0.19459	-0.914594	3.92612e-05	2.60015e-06	-4.70012	TNFRSF12A
ENSG00000008517.12	116.046	0.221326	-2.24554	3.74444e-22	3.45858e-24	-10.1458	IL32
ENSG00000153048.6	1560.47	0.0909601	0.660701	1.67524e-11	3.76837e-13	7.26363	CARHSP1
ENSG00000213853.5	76.8068	0.233826	-0.699159	0.0173385	0.00278898	-2.99009	EMP2
ENSG00000175643.7	68.0787	0.238415	0.633598	0.0407191	0.00787129	2.65754	RMI2
ENSG00000205730.5	377.501	0.147802	-1.00683	3.49813e-10	9.62726e-12	-6.81197	ITPRIPL2
ENSG00000077238.9	43.5113	0.250682	-0.823158	0.00756696	0.00102462	-3.28368	IL4R
ENSG00000174938.10	2964.66	0.0905767	0.659227	1.50913e-11	3.38522e-13	7.27811	SEZ6L2
ENSG00000171241.4	129.93	0.209348	0.859281	0.000458199	4.05081e-05	4.10456	SHCBP1
ENSG00000155330.5	654.83	0.12415	-1.0264	8.47484e-15	1.36854e-16	-8.26745	C16orf87
ENSG00000140807.4	106.674	0.215267	-0.774395	0.00278798	0.000321454	-3.59737	NKD1
ENSG00000261685.2	57.5307	0.244112	-0.873343	0.00298437	0.000346724	-3.57763	RP11-401P9.4
ENSG00000177508.10	333.311	0.150417	0.721771	2.50463e-05	1.59893e-06	4.79846	IRX3
ENSG00000087245.8	643.774	0.123569	-1.68794	4.75172e-40	1.76155e-42	-13.6599	MMP2
ENSG00000087253.7	342.101	0.150593	-0.738269	1.55644e-05	9.46675e-07	-4.90241	LPCAT2
ENSG00000088682.9	481.389	0.134569	-0.649875	2.17834e-05	1.3701e-06	-4.82931	COQ9
ENSG00000205336.6	491.178	0.138452	0.76647	6.75531e-07	3.09433e-08	5.53601	GPR56
ENSG00000140937.9	2819.33	0.0755361	-0.806351	1.7096e-24	1.33201e-26	-10.675	CDH11
ENSG00000159792.5	269.072	0.164607	-0.870706	2.41148e-06	1.22581e-07	-5.2896	PSKH1
ENSG00000181019.8	112.646	0.212359	-0.73986	0.00405222	0.000493955	-3.48401	NQO1
ENSG00000157322.12	99.3121	0.223355	-0.782258	0.0038234	0.000461259	-3.5023	CLEC18A
ENSG00000157335.15	83.3337	0.230232	-0.729402	0.0105761	0.00153431	-3.16811	CLEC18C
ENSG00000140839.7	94.9494	0.222432	-0.716814	0.00902906	0.00127025	-3.22262	CLEC18B
ENSG00000140873.11	241.292	0.184353	-1.42387	5.92047e-13	1.1309e-14	-7.7236	ADAMTS18
ENSG00000178573.6	250.056	0.168978	-1.39373	9.93732e-15	1.61095e-16	-8.24798	MAF
ENSG00000261128.1	391.368	0.139861	-0.589212	0.000304052	2.52183e-05	-4.21284	RP11-18F14.2
ENSG00000103160.6	2274.72	0.0759482	-0.595546	2.38613e-13	4.4529e-15	-7.84147	HSDL1
ENSG00000103175.5	46.5791	0.249537	0.707952	0.0260823	0.00455315	2.83706	WFDC1
ENSG00000131153.4	92.3135	0.224445	-0.866106	0.00113237	0.000113913	-3.85887	GINS2
ENSG00000131148.4	316.492	0.153321	-0.849804	6.54957e-07	2.97951e-08	-5.54264	EMC8
ENSG00000225614.2	50.8004	0.248622	-0.850333	0.00494745	0.000625775	-3.42019	ZNF469
ENSG00000170100.9	738.783	0.113807	0.638714	4.53452e-07	1.9973e-08	5.61224	ZNF778
ENSG00000178773.10	287.716	0.161425	0.852258	2.53449e-06	1.29471e-07	5.27959	CPNE7
ENSG00000141252.15	1535	0.0923478	0.674163	1.29853e-11	2.87203e-13	7.30026	VPS53
ENSG00000213977.3	47.0137	0.249479	-0.722154	0.0224078	0.00379588	-2.89464	TAX1BP3
ENSG00000141503.11	956.286	0.103732	0.713892	2.21955e-10	5.89927e-12	6.88206	MINK1
ENSG00000129250.7	1242.97	0.0986263	0.671082	3.67307e-10	1.01549e-11	6.80429	KIF1C
ENSG00000129195.10	32.8484	0.253054	-0.775424	0.0141226	0.00218206	-3.06426	FAM64A
ENSG00000006047.8	40.7703	0.252097	0.676545	0.0383752	0.007282	2.68366	YBX2
ENSG00000109099.9	68.6259	0.236111	-0.713965	0.0158051	0.00249577	-3.02385	PMP22
ENSG00000109084.9	1326.25	0.108433	0.738103	3.61296e-10	9.966e-12	6.80699	TMEM97
ENSG00000109079.5	1076.96	0.104882	-0.602907	2.17869e-07	9.00773e-09	-5.74843	TNFAIP1
ENSG00000179761.7	88.4169	0.226533	0.593119	0.0445267	0.0088382	2.61825	PIPOX
ENSG00000063015.15	922.51	0.113012	0.789236	1.12727e-10	2.87573e-12	6.98367	SEZ6
ENSG00000108578.10	948.844	0.107385	-0.757342	7.09499e-11	1.75647e-12	-7.05257	BLMH
ENSG00000176658.11	270.802	0.164881	-0.823243	1.02083e-05	5.94602e-07	-4.99296	MYO1D
ENSG00000006042.7	659.762	0.117203	-0.666875	2.99198e-07	1.27086e-08	-5.68994	TMEM98
ENSG00000108684.10	339.269	0.147912	-0.595193	0.000620818	5.72253e-05	-4.02397	ASIC2
ENSG00000108691.4	86.7324	0.236751	-1.43285	3.86222e-08	1.42937e-09	-6.05214	CCL2
ENSG00000172123.8	170.794	0.194977	-0.770448	0.000813108	7.7669e-05	-3.95148	SLFN12
ENSG00000006125.12	9266.15	0.0572817	-0.705739	1.53157e-32	7.02511e-35	-12.3205	AP2B1
ENSG00000008838.13	906.034	0.103097	-0.961064	9.77313e-19	1.14219e-20	-9.32195	MED24
ENSG00000131747.10	313.763	0.163354	-1.91393	1.79683e-29	1.04998e-31	-11.7164	TOP2A
ENSG00000141753.5	286.271	0.157698	-1.00074	6.78085e-09	2.21128e-10	-6.3459	IGFBP4
ENSG00000171345.9	64.3516	0.241843	-1.33189	7.82778e-07	3.6446e-08	-5.50726	KRT19
ENSG00000168256.13	818.813	0.10607	-0.672743	6.89405e-09	2.2612e-10	-6.34246	NKIRAS2
ENSG00000177469.12	434.707	0.13906	-1.32714	1.2471e-19	1.37913e-21	-9.54363	PTRF
ENSG00000180329.9	657.751	0.116867	-1.03186	7.7591e-17	1.05307e-18	-8.82933	CCDC43
ENSG00000073670.9	389.101	0.142442	1.08476	1.32352e-12	2.6279e-14	7.61544	ADAM11
ENSG00000141293.10	52.2435	0.249623	0.688543	0.031817	0.00580963	2.75834	SKAP1
ENSG00000235300.3	527.475	0.13313	0.801061	4.70921e-08	1.77539e-09	6.01713	AC090627.1
ENSG00000170689.8	105.019	0.218763	-0.593948	0.0355707	0.00662689	-2.71503	HOXB9
ENSG00000159202.12	1434.24	0.0872007	-0.621014	4.43522e-11	1.06636e-12	-7.12166	UBE2Z
ENSG00000108821.9	2013.06	0.173022	-3.02912	7.73802e-66	1.26414e-68	-17.5071	COL1A1
ENSG00000182628.8	2111.82	0.0839	0.842223	1.08895e-21	1.03318e-23	10.0384	SKA2
ENSG00000068489.8	131.876	0.203958	-0.602442	0.0191645	0.0031393	-2.95376	PRR11
ENSG00000175155.4	225.346	0.16989	-0.612805	0.00269311	0.000309669	-3.60707	YPEL2
ENSG00000108443.9	1014.32	0.0993683	-0.678937	3.06633e-10	8.34257e-12	-6.83254	RPS6KB1
ENSG00000011028.9	681.895	0.121404	-0.60754	9.67797e-06	5.60671e-07	-5.00429	MRC2
ENSG00000265702.1	47.3631	0.249521	1.00228	0.000636117	5.89952e-05	4.01679	RP11-156L14.1
ENSG00000008283.11	307.845	0.156222	-0.906133	1.63353e-07	6.62036e-09	-5.80028	CYB561
ENSG00000108654.7	15087.5	0.0576245	-0.959113	1.89517e-59	3.33426e-62	-16.6442	DDX5
ENSG00000141337.8	178.551	0.187199	0.764814	0.000491779	4.39712e-05	4.08556	ARSG
ENSG00000108932.7	85.3535	0.228581	1.00575	0.000143239	1.08273e-05	4.39996	SLC16A6
ENSG00000227036.2	112.343	0.212902	-0.92177	0.00019085	1.49418e-05	-4.32954	LINC00511
ENSG00000170412.12	77.2092	0.233172	-0.760461	0.00808699	0.00110875	-3.26137	GPRC5C
ENSG00000129654.7	88.4982	0.228248	-0.755361	0.00697322	0.00093502	-3.30938	FOXJ1
ENSG00000129646.9	321.917	0.154415	-0.639703	0.000396897	3.43154e-05	-4.14276	QRICH2
ENSG00000163597.9	2166.81	0.0839505	-0.956519	6.67445e-28	4.48738e-30	-11.3938	SNHG16
ENSG00000267506.1	147.95	0.206309	0.645811	0.011751	0.00174622	3.13031	RP11-13K12.1
ENSG00000176105.9	697.81	0.115136	-1.12628	1.31146e-20	1.34318e-22	-9.78216	YES1
ENSG00000132205.6	179.625	0.194398	-1.96824	4.58148e-22	4.28929e-24	-10.1248	EMILIN2
ENSG00000177426.15	164.583	0.18906	-0.653504	0.00441943	0.000547048	-3.45659	TGIF1
ENSG00000154655.10	78.6412	0.234303	-0.808979	0.004479	0.000554985	-3.45271	L3MBTL4
ENSG00000265174.1	388.489	0.145981	-0.616755	0.000291285	2.39031e-05	-4.22492	CTD-2124B20.3
ENSG00000088756.8	3073.35	0.0697091	-0.72327	3.6421e-23	3.20386e-25	-10.3755	ARHGAP28
ENSG00000154845.11	2425.76	0.0759586	-0.834535	5.97181e-26	4.42773e-28	-10.9867	PPP4R1
ENSG00000168461.8	444.649	0.139947	-1.05593	2.25291e-12	4.51572e-14	-7.54521	RAB31
ENSG00000154864.7	213.978	0.175823	-0.830735	3.49754e-05	2.30312e-06	-4.72483	PIEZO2
ENSG00000176014.8	499.705	0.133963	-1.97274	1.45524e-46	4.38905e-49	-14.726	TUBB6
ENSG00000175354.13	505.44	0.141033	-0.903459	4.72648e-09	1.49382e-10	-6.406	PTPN2
ENSG00000168675.14	946.988	0.113368	-1.87905	5.62121e-59	1.05961e-61	-16.5748	LDLRAD4
ENSG00000267702.1	67.4796	0.244887	-0.971384	0.000772299	7.28868e-05	-3.96666	RP11-53B2.2
ENSG00000154065.11	96.5901	0.22218	0.598132	0.0376664	0.00710019	2.69211	ANKRD29
ENSG00000154059.5	782.088	0.110011	0.597373	1.18081e-06	5.63137e-08	5.43013	IMPACT
ENSG00000134762.12	203.504	0.17766	-0.895371	8.22222e-06	4.66004e-07	-5.03981	DSC3
ENSG00000046604.8	579.143	0.122401	-0.659123	1.49391e-06	7.2466e-08	-5.38495	DSG2
ENSG00000152229.14	115.311	0.211671	-1.09886	3.93236e-06	2.08787e-07	-5.19134	PSTPIP2
ENSG00000167220.7	872.283	0.104396	-0.95391	5.22153e-18	6.39772e-20	-9.13739	HDHD2
ENSG00000101670.6	379.879	0.146211	-0.678079	5.15436e-05	3.52369e-06	-4.63766	LIPG
ENSG00000227115.2	48.5397	0.247861	-0.725406	0.0206074	0.00342615	-2.92667	RP11-267C16.1
ENSG00000196628.9	1205.03	0.0957921	-0.620349	3.0655e-09	9.41897e-11	-6.47599	TCF4
ENSG00000198796.6	3102.74	0.0862962	-0.776311	1.82803e-17	2.34318e-19	-8.99589	ALPK2
ENSG00000141682.11	302.071	0.159441	-1.78383	6.69196e-27	4.66734e-29	-11.188	PMAIP1
ENSG00000101542.5	103.722	0.217724	-0.686986	0.0109382	0.0016033	-3.15531	CDH20
ENSG00000166401.9	144.853	0.202084	-0.607376	0.0166601	0.00265085	-3.00557	SERPINB8
ENSG00000171451.13	1804.6	0.0960599	-1.14055	3.01388e-30	1.62861e-32	-11.8733	DSEL
ENSG00000206052.6	1161.91	0.0994696	-0.648714	2.29484e-09	6.95014e-11	-6.52173	DOK6
ENSG00000166347.13	238.081	0.169588	0.61675	0.00243975	0.000276091	3.63676	CYB5A
ENSG00000070404.4	649.445	0.122516	-0.841576	2.40831e-10	6.46149e-12	-6.86909	FSTL3
ENSG00000065000.11	2377.36	0.079844	0.613119	8.15481e-13	1.6038e-14	7.67896	AP3D1
ENSG00000099860.4	179.214	0.184092	-0.618544	0.00597224	0.000779497	-3.35997	GADD45B
ENSG00000176840.7	67.6615	0.237681	-0.772435	0.0083477	0.00115456	-3.24987	MIR7-3HG
ENSG00000088247.11	880.95	0.111479	0.852696	1.02693e-12	2.0261e-14	7.64896	KHSRP
ENSG00000198003.7	42.6242	0.251589	0.819172	0.00820042	0.00112997	3.25599	CCDC151
ENSG00000130176.3	135.653	0.203586	-1.36785	6.55379e-10	1.83251e-11	-6.71878	CNN1
ENSG00000104889.4	256.899	0.167716	0.597755	0.00312424	0.000365133	3.56408	RNASEH2A
ENSG00000105612.4	73.1148	0.233785	-0.68456	0.020571	0.00340975	-2.92816	DNASE2
ENSG00000132017.6	630.631	0.119493	0.595191	1.08385e-05	6.32672e-07	4.98097	DCAF15
ENSG00000269378.1	2141.31	0.0766932	-0.669957	1.73592e-16	2.42465e-18	-8.73555	ITGB1P1
ENSG00000006016.6	63.6883	0.24309	-0.873371	0.00283119	0.000327148	-3.5928	CRLF1
ENSG00000213976.3	127.635	0.206036	0.606868	0.0196117	0.00322488	2.94545	CTD-2561J22.2
ENSG00000124302.7	670.216	0.116367	-0.607245	3.42797e-06	1.80499e-07	-5.21838	CHST8
ENSG00000126259.14	84.2822	0.227701	0.641996	0.0272245	0.00481026	2.81947	KIRREL2
ENSG00000090920.9	90.3073	0.228666	1.30062	3.01502e-07	1.28633e-08	5.68787	FCGBP
ENSG00000167601.7	174.748	0.189766	-1.20416	6.78468e-09	2.21735e-10	-6.34548	AXL
ENSG00000130203.5	145.524	0.198756	-0.643733	0.00860789	0.0012003	-3.23881	APOE
ENSG00000104866.6	554.372	0.124103	-0.722106	1.47561e-07	5.93396e-09	-5.81861	PPP1R37
ENSG00000124440.11	44.5691	0.250744	0.65135	0.0467378	0.00938573	2.59768	HIF3A
ENSG00000105281.8	154.067	0.193815	-0.814919	0.000314126	2.61525e-05	-4.20462	SLC1A5
ENSG00000105357.11	71.0751	0.246149	0.902039	0.00222611	0.000247719	3.66461	MYH14
ENSG00000161671.12	1629.97	0.0854213	-0.956249	6.27714e-27	4.33858e-29	-11.1945	EMC10
ENSG00000167614.9	205.434	0.18479	-0.675233	0.00230044	0.000258126	-3.65406	TTYH1
ENSG00000095752.2	153.429	0.204363	-1.48912	1.42067e-11	3.17788e-13	-7.28664	IL11
ENSG00000212232.1	5054.29	0.0663083	-0.611762	2.34041e-18	2.80879e-20	-9.22602	SNORD17
ENSG00000259974.1	37.9562	0.252822	-1.2314	1.80547e-05	1.11239e-06	-4.87064	LINC00261
ENSG00000178726.6	42.0987	0.251338	-1.0336	0.000445454	3.91574e-05	-4.1124	THBD
ENSG00000101439.4	556.494	0.127318	-0.73388	2.00312e-07	8.2063e-09	-5.76417	CST3
ENSG00000125804.9	88.9856	0.224986	0.684721	0.0149154	0.00233927	3.04339	FAM182A
ENSG00000227195.2	6394.02	0.0693657	-1.0706	3.65311e-51	9.64062e-54	-15.4342	RP3-410C9.1
ENSG00000125968.7	127.603	0.206921	-0.691266	0.00633559	0.00083559	-3.34073	ID1
ENSG00000197183.8	1341.41	0.090374	0.59508	1.55063e-09	4.5598e-11	6.58464	C20orf112
ENSG00000149600.6	837.28	0.105884	-0.867043	1.58668e-14	2.64197e-16	-8.18864	COMMD7
ENSG00000101412.9	112.873	0.2141	0.730313	0.00507787	0.000647058	3.41108	E2F1
ENSG00000101000.4	52.515	0.248321	-1.27736	4.96567e-06	2.68954e-07	-5.144	PROCR
ENSG00000101335.5	605.07	0.127797	-1.35911	2.57896e-24	2.04936e-26	-10.635	MYL9
ENSG00000118707.4	104.975	0.215472	-0.7949	0.00204651	0.000225033	-3.68912	TGIF2
ENSG00000149633.7	58.2593	0.24226	-0.655429	0.0364194	0.00682073	-2.70547	KIAA1755
ENSG00000101057.11	53.7621	0.246238	-1.19382	1.99452e-05	1.24571e-06	-4.84822	MYBL2
ENSG00000149596.6	43.1861	0.250882	-1.0656	0.00026742	2.16254e-05	-4.24741	JPH2
ENSG00000196839.8	40.8439	0.251898	-0.775505	0.0135966	0.00207943	-3.07865	ADA
ENSG00000175063.12	38.7323	0.252344	-1.06729	0.000286725	2.34208e-05	-4.2295	UBE2C
ENSG00000124140.7	468.077	0.133177	0.734004	7.66227e-07	3.55791e-08	5.5115	SLC12A5
ENSG00000158296.9	116.571	0.215796	1.10699	5.31879e-06	2.90085e-07	5.12978	SLC13A3
ENSG00000124225.11	621.514	0.125982	-1.21636	4.43499e-20	4.68161e-22	-9.655	PMEPA1
ENSG00000179242.11	210.992	0.179086	0.691215	0.00112931	0.000113534	3.85968	CDH4
ENSG00000101204.11	514.913	0.131713	0.5994	7.56022e-05	5.34417e-06	4.5508	CHRNA4
ENSG00000196700.3	1280.81	0.093992	-0.804812	7.50816e-16	1.10393e-17	-8.56256	ZNF512B
ENSG00000196132.7	1561.01	0.08906	0.801488	1.77906e-17	2.26924e-19	8.99941	MYT1
ENSG00000264462.1	271.548	0.178614	-1.00644	4.02754e-07	1.75375e-08	-5.63469	MIR3648
ENSG00000264063.1	109.612	0.236427	-1.20011	6.94729e-06	3.85451e-07	-5.07601	MIR3687
ENSG00000154639.14	3598.89	0.074554	-1.53467	3.7405e-91	3.76048e-94	-20.5847	CXADR
ENSG00000154645.9	211.578	0.177443	-1.00536	3.40434e-07	1.46313e-08	-5.66583	CHODL
ENSG00000154654.10	987.46	0.105641	-0.690847	2.04989e-09	6.16963e-11	-6.53957	NCAM2
ENSG00000166265.7	54.3497	0.246591	-0.73395	0.0180407	0.00291666	-2.97639	CYYR1
ENSG00000154734.9	556.343	0.130324	-0.774976	7.08666e-08	2.73848e-09	-5.94655	ADAMTS1
ENSG00000154736.5	357.219	0.147602	-0.739436	9.47328e-06	5.45242e-07	-5.00967	ADAMTS5
ENSG00000156265.11	50.7944	0.247184	-0.972587	0.00085927	8.33084e-05	-3.93468	MAP3K7CL
ENSG00000159055.3	162.164	0.192683	0.706408	0.00221503	0.000246207	3.66617	MIS18A
ENSG00000237945.2	97.9696	0.220344	0.627725	0.025403	0.00438786	2.84884	LINC00649
ENSG00000159216.13	336.342	0.155015	-1.07985	1.26809e-10	3.25888e-12	-6.96608	RUNX1
ENSG00000183036.6	121.624	0.215476	-0.603143	0.0286855	0.00512427	-2.79912	PCP4
ENSG00000182871.10	1872.12	0.0863729	-0.754484	1.73592e-16	2.43236e-18	-8.73519	COL18A1
ENSG00000142173.10	365.992	0.147228	-1.20901	1.31316e-14	2.17829e-16	-8.21184	COL6A2
ENSG00000160307.5	85.0692	0.227276	0.600932	0.0420339	0.00819164	2.64407	S100B
ENSG00000215193.6	1303.17	0.0913488	-0.669345	1.07664e-11	2.34743e-13	-7.32735	PEX26
ENSG00000185838.9	87.0009	0.226235	0.692716	0.0141868	0.00219911	3.06193	GNB1L
ENSG00000213707.2	528.566	0.127624	-0.631075	1.28243e-05	7.62286e-07	-4.94478	HMGB1P10
ENSG00000128342.4	170.976	0.187964	-0.861525	6.5573e-05	4.57342e-06	-4.58346	LIF
ENSG00000198832.6	117.473	0.210301	-0.795823	0.00147921	0.000154194	-3.78422	SELM
ENSG00000128309.12	379.148	0.142596	-0.624942	0.00015437	1.17269e-05	-4.38261	MPST
ENSG00000128283.6	52.8826	0.247144	-0.924607	0.00171579	0.000183168	-3.74117	CDC42EP1
ENSG00000100097.7	138.094	0.211231	-0.948819	9.7034e-05	7.06035e-06	-4.49186	LGALS1
ENSG00000184381.14	147.162	0.196609	0.637548	0.00852595	0.00118394	3.24272	PLA2G6
ENSG00000100311.12	74.7667	0.233331	-0.648252	0.0302848	0.00546516	-2.77826	PDGFB
ENSG00000172346.10	228.198	0.175677	-0.672522	0.00126513	0.000129096	-3.82818	CSDC2
ENSG00000184208.10	268.455	0.161427	0.65713	0.000519354	4.68609e-05	4.07076	C22orf46
ENSG00000100300.13	57.9578	0.245355	-0.781291	0.0101011	0.00145091	-3.18433	TSPO
ENSG00000075275.12	262.313	0.164129	-0.900599	8.71532e-07	4.08522e-08	-5.48713	CELSR1
ENSG00000100422.9	3637.32	0.070868	-0.836619	6.62679e-30	3.6642e-32	-11.8053	CERK
ENSG00000101825.7	207.129	0.179214	-0.614112	0.00484955	0.000610956	-3.4267	MXRA5
ENSG00000101871.10	604.683	0.120365	-0.692894	2.08813e-07	8.58081e-09	-5.75663	MID1
ENSG00000182287.9	1629.29	0.090316	-0.778628	4.60679e-16	6.62868e-18	-8.62115	AP1S2
ENSG00000147041.7	336.066	0.15062	-0.78021	4.14987e-06	2.219e-07	-5.17999	SYTL5
ENSG00000216866.4	386.929	0.140258	-0.650654	5.13559e-05	3.50117e-06	-4.63899	RPS2P55
ENSG00000069535.11	75.3634	0.232972	-0.989476	0.00026747	2.16463e-05	-4.2472	MAOB
ENSG00000102218.5	307.812	0.155627	-1.25557	4.12626e-14	7.15582e-16	-8.06783	RP2
ENSG00000126759.8	37.1416	0.252759	0.811394	0.00935497	0.00132668	3.21014	CFP
ENSG00000068394.9	484.465	0.128457	-0.604104	3.87911e-05	2.56658e-06	-4.70277	GPKOW
ENSG00000184205.10	792.994	0.110314	0.795598	2.38576e-11	5.50945e-13	7.2121	TSPYL2
ENSG00000204272.6	277.71	0.15951	-0.591859	0.0019095	0.000206866	-3.71048	RP11-622K12.1
ENSG00000181704.7	1285.66	0.0916477	-0.600117	1.94447e-09	5.82792e-11	-6.54809	YIPF6
ENSG00000082458.7	1733.88	0.0841289	-0.683261	2.69205e-14	4.60092e-16	-8.1216	DLG3
ENSG00000184634.10	681.785	0.119507	0.637873	1.89294e-06	9.42146e-08	5.33754	MED12
ENSG00000229807.5	72.291	0.236156	1.05445	0.000108883	8.00461e-06	4.46506	XIST
ENSG00000102362.11	41.3467	0.251521	0.674681	0.0384946	0.0073095	2.6824	SYTL4
ENSG00000102385.8	155.968	0.196648	-0.751067	0.00130563	0.000133803	-3.81935	DRP2
ENSG00000158164.6	1789.31	0.0968279	-0.585496	3.97283e-08	1.4778e-09	-6.04677	TMSB15A
ENSG00000133142.13	936.276	0.109727	-1.24028	1.86208e-27	1.26362e-29	-11.3033	TCEAL4
ENSG00000123560.9	86.2837	0.237473	-2.07905	1.47821e-16	2.0434e-18	-8.75487	PLP1
ENSG00000188153.8	360.101	0.147783	-0.907045	2.34174e-08	8.37427e-10	-6.13767	COL4A5
ENSG00000101888.7	35.286	0.252857	-0.758314	0.0169192	0.00270878	-2.99899	NXT2
ENSG00000102024.11	1063.01	0.11095	-1.66589	2.07827e-48	5.87636e-51	-15.0148	PLS3
ENSG00000147256.6	1938.89	0.105503	-1.10207	1.77782e-23	1.53039e-25	-10.4459	ARHGAP36
ENSG00000134602.11	180.115	0.18981	-0.802001	0.000291285	2.38629e-05	-4.22529	MST4
ENSG00000076716.7	427.934	0.135265	-0.774253	2.47919e-07	1.04059e-08	-5.72398	GPC4
ENSG00000156504.12	138.642	0.203231	0.826822	0.000524296	4.73398e-05	4.06839	FAM122B
ENSG00000102195.7	121.999	0.214753	-0.751912	0.00383594	0.000463012	-3.50129	GPR50
ENSG00000269993.1	38.794	0.252984	-0.723548	0.0246117	0.00423571	-2.86005	AF003625.3
ENSG00000102287.12	64.2221	0.240808	-0.891979	0.0019451	0.000212141	-3.7041	GABRE
ENSG00000011677.7	667.47	0.118971	-1.1249	2.81837e-19	3.22301e-21	-9.45523	GABRA3
ENSG00000196924.10	6774.45	0.0600242	-0.607841	4.52724e-22	4.21006e-24	-10.1266	FLNA
ENSG00000129824.9	1753	0.0825175	-0.778012	3.61973e-19	4.16217e-21	-9.42844	RPS4Y1
ENSG00000230663.1	80.0777	0.2355	-0.706867	0.0168098	0.00268597	-3.00156	FAM224B
ENSG00000233522.1	77.7943	0.23753	-0.720467	0.0153749	0.00241999	-3.03317	FAM224A
ENSG00000198695.2	194.292	0.185128	0.587265	0.0104502	0.00151286	3.17221	MT-ND6

## Sheet: FUS
gene_id	baseMean	lfcSE	log2FoldChange	padj	pvalue	stat	gene_name
ENSG00000223764.1	112.174	0.18282	-0.761516	0.000480717	3.10812e-05	-4.1654	RP11-54O7.3
ENSG00000187634.6	718.004	0.106356	-0.993326	1.41031e-18	9.66312e-21	-9.33967	SAMD11
ENSG00000078369.12	4510.24	0.0725075	-1.29516	5.34507e-68	2.31305e-71	-17.8624	GNB1
ENSG00000120937.8	753.223	0.106443	-1.54947	4.89366e-45	5.29425e-48	-14.5567	NPPB
ENSG00000162493.12	220.209	0.15984	-0.905375	4.86271e-07	1.47652e-08	-5.66427	PDPN
ENSG00000142627.9	414.742	0.129181	-1.00672	4.9535e-13	6.53798e-15	-7.79311	EPHA2
ENSG00000117122.9	197.05	0.16171	-0.878158	1.68698e-06	5.62125e-08	-5.43045	MFAP2
ENSG00000142798.12	326.32	0.159333	-0.731552	8.6156e-05	4.40391e-06	-4.59135	HSPG2
ENSG00000117318.8	393.003	0.132692	-1.22787	3.10459e-18	2.17198e-20	-9.25353	ID3
ENSG00000131914.6	306.648	0.144875	1.1712	5.16429e-14	6.25749e-16	8.0842	LIN28A
ENSG00000116954.7	613.716	0.111639	-0.63819	3.67588e-07	1.08699e-08	-5.71656	RRAGC
ENSG00000117016.5	3967.34	0.0667128	0.637815	1.90962e-19	1.1707e-21	9.5606	RIMS3
ENSG00000162599.11	322.238	0.142639	-0.627899	0.000190893	1.07252e-05	-4.40201	NFIA
ENSG00000162433.10	963.772	0.100386	-0.716017	5.83351e-11	9.84523e-13	-7.13265	AK4
ENSG00000172380.5	706.917	0.106049	-0.732626	2.6452e-10	4.90311e-12	-6.90835	GNG12
ENSG00000116729.9	981.672	0.105082	-0.969006	4.10595e-18	2.93176e-20	-9.22143	WLS
ENSG00000162623.10	431.239	0.127068	-0.594999	5.83818e-05	2.83382e-06	-4.68251	TYW3
ENSG00000142871.11	238.319	0.152477	-1.09862	3.50951e-11	5.79645e-13	-7.20519	CYR61
ENSG00000137962.8	156.649	0.172041	-0.688382	0.00089775	6.30011e-05	-4.00128	ARHGAP29
ENSG00000099260.6	90.4004	0.188862	-0.941381	1.47483e-05	6.21204e-07	-4.98451	PALMD
ENSG00000060718.14	1910.7	0.0862436	-1.00446	7.8664e-29	2.3829e-31	-11.6468	COL11A1
ENSG00000213366.7	139.06	0.174372	-0.592348	0.00643819	0.000681199	-3.39704	GSTM2
ENSG00000134184.8	111.084	0.182491	-0.612569	0.00730036	0.000788744	-3.35671	GSTM1
ENSG00000155380.7	1266.83	0.0922569	-1.01042	1.60581e-25	6.4858e-28	-10.9522	SLC16A1
ENSG00000134250.13	799.407	0.107264	-1.27558	4.51552e-30	1.30271e-32	-11.892	NOTCH2
ENSG00000232527.3	179.336	0.165239	-0.596912	0.00331181	0.000303354	-3.61242	RP11-14N7.2
ENSG00000163191.5	139.252	0.177358	-0.742524	0.00044515	2.83175e-05	-4.18659	S100A11
ENSG00000117152.9	5622.91	0.170539	0.597401	0.00468137	0.000460004	3.50303	RGS4
ENSG00000143195.7	135.906	0.177102	-1.23526	1.71189e-10	3.06202e-12	-6.97485	ILDR2
ENSG00000058085.10	239.402	0.152145	-0.61201	0.000828899	5.75715e-05	-4.02255	LAMC2
ENSG00000143341.7	669.729	0.109951	-1.54171	9.34966e-42	1.14637e-44	-14.0218	HMCN1
ENSG00000117691.5	274.777	0.148579	-0.672979	0.000112182	5.91453e-06	-4.52942	NENF
ENSG00000092969.7	799.079	0.106596	-1.46839	2.61961e-40	3.58981e-43	-13.7753	TGFB2
ENSG00000115738.5	389.47	0.130357	-0.869742	1.23188e-09	2.52329e-11	-6.67201	ID2
ENSG00000068697.6	1380.25	0.0893862	0.710347	1.48075e-13	1.91168e-15	7.94694	LAPTM4A
ENSG00000115129.9	653.124	0.112607	-0.594394	3.5905e-06	1.30258e-07	-5.27848	TP53I3
ENSG00000049323.11	712.464	0.112233	-1.21507	6.28489e-25	2.58376e-27	-10.8263	LTBP1
ENSG00000171055.10	1023.19	0.103186	-1.10099	3.30706e-24	1.40726e-26	-10.6699	FEZ2
ENSG00000115828.11	366.424	0.1405	-0.655927	6.1857e-05	3.03374e-06	-4.66852	QPCT
ENSG00000214595.7	1500.76	0.0935981	0.802845	1.01006e-15	9.68898e-18	8.57758	EML6
ENSG00000028116.12	123.509	0.179517	-0.655929	0.00289565	0.000258343	-3.65384	VRK2
ENSG00000198380.7	2865.69	0.0693667	-0.676326	3.23687e-20	1.84431e-22	-9.75002	GFPT1
ENSG00000196975.9	140.487	0.174929	-0.832643	4.1192e-05	1.93705e-06	-4.75988	ANXA4
ENSG00000115363.9	68.7746	0.194723	-1.19053	3.99849e-08	9.71866e-10	-6.11396	EVA1A
ENSG00000042493.11	101.013	0.185706	-0.799394	0.000283178	1.67272e-05	-4.30462	CAPG
ENSG00000143429.4	270.307	0.146736	-0.650584	0.000167217	9.26235e-06	-4.43371	AC027612.6
ENSG00000115641.13	173.092	0.165736	-0.820936	1.70628e-05	7.29767e-07	-4.95327	FHL2
ENSG00000169756.12	963.111	0.097349	-1.07303	7.64142e-26	2.9761e-28	-11.0225	LIMS1
ENSG00000088205.8	2675.99	0.0796125	0.653539	1.98234e-14	2.2304e-16	8.209	DDX18
ENSG00000186684.8	192.208	0.163693	-0.659225	0.000814376	5.64454e-05	-4.0272	CYP27C1
ENSG00000230756.1	126.206	0.180194	-0.657629	0.00293734	0.000262698	-3.64955	RHOQP3
ENSG00000232742.2	91.8066	0.190526	-0.611637	0.0111092	0.00132615	-3.21026	RHOQP2
ENSG00000150551.10	3625.75	0.0757421	-0.655108	5.66245e-16	5.18667e-18	-8.64919	LYPD1
ENSG00000121966.6	487.915	0.137142	-0.970802	8.4337e-11	1.45377e-12	-7.07883	CXCR4
ENSG00000136546.9	407.851	0.130316	-0.647898	1.56709e-05	6.63457e-07	-4.97177	SCN7A
ENSG00000091436.12	279.607	0.145277	-0.891195	3.56904e-08	8.54612e-10	-6.13444	MLTK
ENSG00000138448.7	4373.78	0.063877	-0.73686	2.75012e-28	8.7274e-31	-11.5356	ITGAV
ENSG00000204262.7	3753.33	0.0696114	-1.22861	2.03336e-66	1.02658e-69	-17.6495	COL5A2
ENSG00000138378.13	218.987	0.159106	-0.838449	3.74927e-06	1.36604e-07	-5.26976	STAT4
ENSG00000081320.5	128.15	0.177555	-0.658316	0.00243708	0.000209169	-3.70768	STK17B
ENSG00000115414.14	8925.5	0.131793	-0.679594	6.53226e-06	2.51585e-07	-5.15652	FN1
ENSG00000231672.2	157.175	0.170516	-0.616099	0.00330785	0.000302513	-3.61314	DIRC3
ENSG00000188760.6	302.4	0.154986	0.62653	0.000767818	5.28861e-05	4.04249	TMEM198
ENSG00000261428.1	148.959	0.175056	0.694598	0.00101359	7.25194e-05	3.96787	RP11-16P6.1
ENSG00000135916.11	594.717	0.112622	-0.721875	6.4786e-09	1.45786e-10	-6.40972	ITM2C
ENSG00000066248.10	276.249	0.150048	0.651032	0.000246723	1.43247e-05	4.33882	NGEF
ENSG00000134107.4	261.895	0.147811	-0.721457	2.39982e-05	1.05581e-06	-4.88094	BHLHE40
ENSG00000071282.7	244.065	0.15111	-0.612188	0.000745763	5.09367e-05	-4.05129	LMCD1
ENSG00000157103.6	77.8376	0.192655	-0.604412	0.0135803	0.00170525	-3.13728	SLC6A1
ENSG00000131378.8	159.069	0.176925	-1.19438	7.44092e-10	1.47047e-11	-6.75079	RFTN1
ENSG00000168036.12	10423.3	0.060303	-0.624911	7.92565e-23	3.65843e-25	-10.3629	CTNNB1
ENSG00000114270.11	1127.58	0.104712	-0.643296	3.39213e-08	8.07358e-10	-6.14347	COL7A1
ENSG00000114302.11	3607	0.0670658	0.621427	2.79288e-18	1.93376e-20	9.26593	PRKAR2A
ENSG00000172037.9	443.403	0.126117	-0.827309	2.54878e-09	5.38617e-11	-6.55985	LAMB2
ENSG00000145022.4	589.244	0.117802	0.589726	1.33476e-05	5.55468e-07	5.00609	TCTA
ENSG00000114251.9	262.929	0.151121	-1.48344	1.7259e-20	9.58487e-23	-9.81624	WNT5A
ENSG00000121570.8	244.95	0.15134	-0.929354	3.4383e-08	8.20828e-10	-6.14085	DPPA4
ENSG00000144824.15	631.457	0.110372	-0.896457	3.89495e-14	4.57899e-16	-8.12218	PHLDB2
ENSG00000163430.5	4733.8	0.0694302	-0.798149	4.17896e-28	1.38646e-30	-11.4957	FSTL1
ENSG00000173193.9	184.969	0.165069	-1.36821	1.05819e-14	1.14481e-16	-8.28871	PARP14
ENSG00000082781.6	335.94	0.13758	-0.769492	7.19346e-07	2.23093e-08	-5.59307	ITGB5
ENSG00000173706.8	385.477	0.131876	-0.641339	2.59532e-05	1.15493e-06	-4.86322	HEG1
ENSG00000152952.7	835.762	0.116298	-0.94212	4.55503e-14	5.45355e-16	-8.10094	PLOD2
ENSG00000169908.6	72.7024	0.193261	-0.651162	0.0070021	0.00075349	-3.36934	TM4SF1
ENSG00000018408.10	205.485	0.160479	-0.602526	0.00209004	0.000173655	-3.75455	WWTR1
ENSG00000181467.2	569.216	0.114424	-0.687603	7.0987e-08	1.86363e-09	-6.00927	RAP2B
ENSG00000269728.1	481.668	0.122441	-0.83863	3.89881e-10	7.42362e-12	-6.84925	RP11-145M9.4
ENSG00000114450.5	815.171	0.101155	-0.807012	1.17192e-13	1.48762e-15	-7.97797	GNB4
ENSG00000090530.5	163.702	0.169568	-0.73428	0.00025614	1.48899e-05	-4.33031	LEPREL1
ENSG00000133657.10	5007.73	0.0751513	0.777798	8.89751e-23	4.19512e-25	10.3498	ATP13A3
ENSG00000184203.3	1728.01	0.0897727	-1.18957	2.20661e-37	4.45618e-40	-13.2509	PPP1R2
ENSG00000072274.8	2766.38	0.0856821	0.707643	1.33195e-14	1.4698e-16	8.25893	TFRC
ENSG00000174007.7	458.188	0.125148	0.608986	2.56593e-05	1.13815e-06	4.86611	CEP19
ENSG00000161267.7	172.63	0.168648	0.625946	0.002404	0.000205983	3.71156	BDH1
ENSG00000127418.10	177.706	0.166279	-0.878089	3.5593e-06	1.28612e-07	-5.28081	FGFRL1
ENSG00000170891.6	144.665	0.174325	-0.678365	0.00131741	9.96726e-05	-3.89139	CYTL1
ENSG00000007062.7	562.869	0.115577	-0.995611	7.45258e-16	7.04139e-18	-8.61423	PROM1
ENSG00000091490.6	578.814	0.113716	-0.786339	2.54535e-10	4.68132e-12	-6.91492	SEL1L3
ENSG00000065882.11	820.245	0.100603	-0.594286	1.27942e-07	3.47884e-09	-5.90724	TBC1D1
ENSG00000197712.7	369.195	0.136183	-1.27967	8.67164e-19	5.62891e-21	-9.39672	FAM114A1
ENSG00000163071.6	345.073	0.13513	-0.787162	2.00731e-07	5.70415e-09	-5.82521	SPATA18
ENSG00000128052.8	121.951	0.185731	-1.30996	1.01154e-10	1.75095e-12	-7.053	KDR
ENSG00000187533.9	68.6272	0.194857	0.920119	4.88591e-05	2.33499e-06	4.72203	C4orf40
ENSG00000163735.6	184.097	0.168311	-1.87637	1.91153e-26	7.30696e-29	-11.1482	CXCL5
ENSG00000138771.10	717.578	0.105926	-0.795141	4.02753e-12	6.07106e-14	-7.50654	SHROOM3
ENSG00000138759.13	1082.77	0.0958973	-0.672703	1.30822e-10	2.30224e-12	-7.01483	FRAS1
ENSG00000145335.11	1299.42	0.0921012	-0.876332	2.899e-19	1.81906e-21	-9.51489	SNCA
ENSG00000138823.8	73.5009	0.193688	0.682005	0.00445243	0.000429669	3.52116	MTTP
ENSG00000164039.10	254.663	0.150869	-0.910049	6.25231e-08	1.61888e-09	-6.03205	BDH2
ENSG00000155011.4	312.379	0.147926	-2.21632	9.44761e-48	9.5396e-51	-14.9826	DKK2
ENSG00000138798.7	153.239	0.173054	-0.832577	3.24203e-05	1.50118e-06	-4.81108	EGF
ENSG00000164111.10	1917.38	0.0786678	-1.06705	4.3227e-39	6.54719e-42	-13.564	ANXA5
ENSG00000179387.4	1739.34	0.0918974	-0.716755	4.73447e-13	6.21474e-15	-7.79951	ELMOD2
ENSG00000197410.7	602.002	0.122704	-0.664715	1.80506e-06	6.05376e-08	-5.41721	DCHS2
ENSG00000145431.6	636.068	0.110871	-0.604842	1.47294e-06	4.88678e-08	-5.45538	PDGFC
ENSG00000164125.11	480.261	0.12374	-1.09102	1.36866e-16	1.17468e-18	-8.81709	FAM198B
ENSG00000129116.13	2054.9	0.0886938	-0.620854	1.44297e-10	2.56019e-12	-6.99997	PALLD
ENSG00000198948.7	2402.75	0.0786577	0.655926	6.97257e-15	7.49306e-17	8.33899	MFAP3L
ENSG00000150625.12	1674.2	0.0837303	-0.699845	6.04135e-15	6.36161e-17	-8.35832	GPM6A
ENSG00000164305.13	3101.19	0.0750991	0.751895	2.56274e-21	1.3493e-23	10.012	CASP3
ENSG00000154553.9	99.5563	0.186261	-0.762346	0.000633803	4.2604e-05	-4.09288	PDLIM3
ENSG00000083857.9	10541.5	0.0574554	-0.621935	6.28885e-25	2.63075e-27	-10.8247	FAT1
ENSG00000145536.11	445.618	0.12543	-0.59984	3.71438e-05	1.73329e-06	-4.78227	ADAMTS16
ENSG00000250337.1	366.664	0.132305	-0.613381	7.11339e-05	3.55028e-06	-4.63611	RP11-46C20.1
ENSG00000113407.9	4072.59	0.0785112	-0.602261	1.19484e-12	1.7063e-14	-7.67102	TARS
ENSG00000151388.6	549.551	0.116317	-0.606554	4.92927e-06	1.84159e-07	-5.21466	ADAMTS12
ENSG00000082196.15	247.61	0.151855	-1.11566	1.27849e-11	2.02862e-13	-7.3469	C1QTNF3
ENSG00000152620.8	610.622	0.114912	-0.998994	3.89625e-16	3.51267e-18	-8.69356	NADKD1
ENSG00000164588.4	404.702	0.136226	0.617603	0.000110246	5.79657e-06	4.53368	HCN1
ENSG00000213949.3	850.445	0.104119	-0.745228	4.91169e-11	8.21863e-13	-7.15746	ITGA1
ENSG00000134363.7	300.511	0.142359	-0.725106	8.76559e-06	3.51509e-07	-5.0935	FST
ENSG00000164294.9	327.126	0.137919	-0.911479	1.8526e-09	3.87489e-11	-6.60878	GPX8
ENSG00000049192.10	400.69	0.129761	-0.744814	3.2272e-07	9.47329e-09	-5.7399	ADAMTS6
ENSG00000214944.5	137.573	0.176788	-0.75022	0.000360475	2.19951e-05	-4.24361	ARHGEF28
ENSG00000171617.9	3481.29	0.0675809	-1.2862	3.94263e-77	9.255e-81	-19.0321	ENC1
ENSG00000164251.4	334.28	0.140216	-1.18209	3.36211e-15	3.44334e-17	-8.43045	F2RL1
ENSG00000145708.6	152.159	0.175535	-1.21867	2.11821e-10	3.84991e-12	-6.94258	CRHBP
ENSG00000113319.7	936.144	0.0980287	-1.38187	3.45236e-42	3.98397e-45	-14.0966	RASGRF2
ENSG00000145681.6	264.113	0.152881	0.763119	1.4292e-05	5.98894e-07	4.99157	HAPLN1
ENSG00000127184.6	3047.21	0.0884225	0.810163	7.03641e-18	5.07495e-20	9.16241	COX7C
ENSG00000118985.10	324.196	0.138896	-0.841996	5.37716e-08	1.34405e-09	-6.06204	ELL2
ENSG00000175426.6	1678.77	0.0852198	0.760518	5.7637e-17	4.48957e-19	8.92419	PCSK1
ENSG00000145730.16	1490.46	0.083502	-0.691216	1.15175e-14	1.25434e-16	-8.27784	PAM
ENSG00000113083.8	174.162	0.170121	-1.04268	3.65789e-08	8.83804e-10	-6.12909	LOX
ENSG00000168938.5	68.7734	0.194886	-0.633097	0.00998089	0.00115995	-3.24855	PPIC
ENSG00000138829.6	1027.99	0.110685	-1.49507	8.52339e-39	1.41391e-41	-13.5074	FBN2
ENSG00000120708.11	1547.47	0.0874307	-0.666405	1.72165e-12	2.49586e-14	-7.6221	TGFBI
ENSG00000187678.8	397.613	0.134809	0.664901	1.88848e-05	8.13143e-07	4.93219	SPRY4
ENSG00000113721.8	82.291	0.191292	-0.795741	0.000490649	3.18489e-05	-4.15983	PDGFRB
ENSG00000113140.6	7117.61	0.064319	-0.82297	8.06746e-35	1.74557e-37	-12.7951	SPARC
ENSG00000231989.2	103.251	0.186291	-0.888923	3.90876e-05	1.82682e-06	-4.7717	PPP1R2P3
ENSG00000175414.6	884.309	0.0999175	-0.600673	7.03221e-08	1.83603e-09	-6.01169	ARL10
ENSG00000161013.12	1050.82	0.0981182	0.838334	1.33015e-15	1.29514e-17	8.54413	MGAT4B
ENSG00000168994.9	110.707	0.184001	-0.636545	0.0053642	0.000541256	-3.45946	PXDC1
ENSG00000096696.9	1242.85	0.0910852	-0.688877	2.66398e-12	3.9388e-14	-7.563	DSP
ENSG00000153162.8	132.065	0.177644	-1.14255	5.68057e-09	1.26189e-10	-6.43169	BMP6
ENSG00000111859.12	531.67	0.120681	-1.21732	1.24807e-21	6.30111e-24	-10.0871	NEDD9
ENSG00000078401.6	169.19	0.171172	-0.944031	1.07406e-06	3.48594e-08	-5.51509	EDN1
ENSG00000180537.8	595.201	0.117106	-0.706539	6.23764e-08	1.60609e-09	-6.03334	RNF182
ENSG00000146038.7	197.884	0.162189	-0.675499	0.000480975	3.11515e-05	-4.16488	DCDC2
ENSG00000124610.3	196.197	0.163459	0.616279	0.00199239	0.000163099	3.77023	HIST1H1A
ENSG00000124529.3	544.24	0.120342	-0.63641	3.42925e-06	1.23418e-07	-5.28836	HIST1H4B
ENSG00000124508.12	136.073	0.175686	-0.829573	4.88591e-05	2.33636e-06	-4.72191	BTN2A2
ENSG00000263426.1	444.421	0.126747	-1.1408	3.0213e-17	2.24446e-19	-9.00062	RN7SL471P
ENSG00000204592.5	151.477	0.171497	-0.669789	0.00125823	9.40157e-05	-3.90554	HLA-E
ENSG00000234745.5	877.441	0.102085	-0.691089	6.5765e-10	1.29016e-11	-6.76974	HLA-B
ENSG00000168394.9	234.464	0.153707	-0.932894	5.17771e-08	1.28462e-09	-6.06931	TAP1
ENSG00000007866.14	83.7045	0.190963	-0.625936	0.00914998	0.00104621	-3.27779	TEAD3
ENSG00000112078.9	2420.96	0.0730143	-0.994411	2.12893e-39	3.07095e-42	-13.6194	KCTD20
ENSG00000124762.8	1756.82	0.0836113	-0.916627	1.45163e-25	5.75836e-28	-10.963	CDKN1A
ENSG00000146122.12	156.492	0.17243	-1.51313	1.93641e-16	1.70387e-18	-8.77534	DAAM2
ENSG00000112559.9	160.513	0.170785	-1.03028	6.24761e-08	1.61316e-09	-6.03263	MDFI
ENSG00000112232.7	588.251	0.114439	0.618778	1.89821e-06	6.40722e-08	5.40705	KHDRBS2
ENSG00000218350.1	129.164	0.180144	-0.875183	2.64501e-05	1.18433e-06	-4.85824	LYPLA1P3
ENSG00000156535.8	187.178	0.167515	-1.57012	1.07439e-18	7.05155e-21	-9.37298	CD109
ENSG00000111799.16	446.691	0.128084	-1.13609	8.83195e-17	7.32546e-19	-8.86983	COL12A1
ENSG00000118407.9	390.584	0.130568	-0.649807	1.52971e-05	6.46527e-07	-4.97677	FILIP1
ENSG00000118402.5	1867.67	0.08763	0.588579	9.27525e-10	1.85973e-11	6.71663	ELOVL4
ENSG00000146250.5	80.5805	0.192121	-0.779849	0.000724128	4.92501e-05	-4.05916	PRSS35
ENSG00000112276.9	165.495	0.168202	-0.891528	3.23746e-06	1.15582e-07	-5.30035	BVES
ENSG00000112335.10	818.436	0.113306	-1.00726	7.47181e-17	6.12647e-19	-8.88972	SNX3
ENSG00000155130.5	10255.8	0.0652708	-0.622251	2.45481e-19	1.52264e-21	-9.53337	MARCKS
ENSG00000152661.7	2346.35	0.0733143	-1.15984	3.13873e-53	2.26378e-56	-15.82	GJA1
ENSG00000164434.7	367.338	0.132848	-0.647098	2.52e-05	1.11051e-06	-4.87097	FABP7
ENSG00000152894.10	477.3	0.122481	-0.700183	3.67588e-07	1.08648e-08	-5.71664	PTPRK
ENSG00000196569.7	153.733	0.17141	-0.941759	1.20137e-06	3.92513e-08	-5.49419	LAMA2
ENSG00000164484.7	429.605	0.128679	-0.698384	1.7131e-06	5.72064e-08	-5.42732	TMEM200A
ENSG00000118523.5	2971.4	0.0829134	-1.90697	3.26411e-113	4.70842e-117	-22.9996	CTGF
ENSG00000146409.6	391.899	0.130046	-0.737455	4.71651e-07	1.42193e-08	-5.67073	SLC18B1
ENSG00000028839.4	877.441	0.102632	-0.607189	1.21495e-07	3.29479e-09	-5.91619	TBPL1
ENSG00000146411.5	173.41	0.171122	-1.20269	1.19341e-10	2.09158e-12	-7.02824	SLC2A12
ENSG00000112406.4	1207.51	0.088741	-0.748531	3.25665e-15	3.31185e-17	-8.43501	HECA
ENSG00000112414.10	289.151	0.14578	-0.94789	3.65869e-09	7.9164e-11	-6.50218	GPR126
ENSG00000152818.13	1472.33	0.0833193	-0.591859	7.08593e-11	1.21634e-12	-7.1035	UTRN
ENSG00000118508.4	155.95	0.17483	-0.669309	0.00163706	0.000129012	-3.82834	RAB32
ENSG00000198729.4	1868.81	0.0910144	-0.806441	9.51359e-17	7.95944e-19	-8.86059	PPP1R14C
ENSG00000120278.10	1393.52	0.0865308	-0.588576	5.36073e-10	1.03232e-11	-6.80192	PLEKHG1
ENSG00000153721.12	114.713	0.183082	-0.650763	0.00401134	0.00037872	-3.55449	CNKSR3
ENSG00000078269.9	159.987	0.170721	-0.871587	8.30944e-06	3.3022e-07	-5.10533	SYNJ2
ENSG00000164488.6	248.436	0.152622	-0.99948	2.70883e-09	5.80255e-11	-6.54874	DACT2
ENSG00000048052.16	1234.53	0.0903621	-0.808276	4.87086e-17	3.72436e-19	-8.94486	HDAC9
ENSG00000136231.9	1452.19	0.084952	0.625319	1.16227e-11	1.82744e-13	7.36085	IGF2BP3
ENSG00000180354.11	2634.91	0.0715103	-1.11661	7.29695e-52	5.78914e-55	-15.6146	C7orf41
ENSG00000173852.9	370.092	0.135205	-0.887659	2.46632e-09	5.19413e-11	-6.56526	DPY19L1
ENSG00000122641.9	442.454	0.131505	-1.65935	7.04495e-34	1.67676e-36	-12.6182	INHBA
ENSG00000136205.12	538.376	0.119182	-1.22507	1.78722e-22	8.76532e-25	-10.279	TNS3
ENSG00000179869.10	105.744	0.185958	-0.702603	0.00194438	0.000157907	-3.77829	ABCA13
ENSG00000106211.8	202.118	0.162964	-0.63568	0.00127733	9.59033e-05	-3.90073	HSPB1
ENSG00000153993.9	278.421	0.146868	-0.731941	1.47873e-05	6.23912e-07	-4.98366	SEMA3D
ENSG00000005471.11	152.61	0.171658	-0.970499	5.12347e-07	1.57048e-08	-5.65368	ABCB4
ENSG00000105825.7	74.7716	0.192735	-0.614666	0.0117615	0.00142681	-3.18917	TFPI2
ENSG00000127995.12	2845.22	0.0743349	-0.696183	1.14084e-18	7.56994e-21	-9.36549	CASD1
ENSG00000196411.5	245.797	0.156286	-1.16588	5.61368e-12	8.65484e-14	-7.45996	EPHB4
ENSG00000106366.7	594.075	0.12946	-1.47178	1.73085e-27	5.99214e-30	-11.3686	SERPINE1
ENSG00000189056.9	998.177	0.0999845	0.655368	2.62052e-09	5.57558e-11	6.55469	RELN
ENSG00000091136.9	2374.79	0.0744807	-0.62177	6.53181e-15	6.93898e-17	-8.34807	LAMB1
ENSG00000105974.7	377.278	0.134065	-0.71463	2.78289e-06	9.79482e-08	-5.33049	CAV1
ENSG00000128595.12	2926.59	0.0703303	-0.597891	1.87202e-15	1.87675e-17	-8.50118	CALU
ENSG00000128591.11	1239.38	0.0943814	-1.00333	4.80093e-24	2.14683e-26	-10.6306	FLNC
ENSG00000106484.9	2217.81	0.0765714	-0.653728	1.39838e-15	1.37165e-17	-8.53749	MEST
ENSG00000122786.15	2443.03	0.0823185	-0.72879	1.00695e-16	8.49712e-19	-8.8533	CALD1
ENSG00000106123.7	372.583	0.13655	-0.831783	4.56437e-08	1.11928e-09	-6.0914	EPHB6
ENSG00000009335.13	3060.44	0.0757069	0.60888	7.13144e-14	8.79535e-16	8.0426	UBE3C
ENSG00000168487.13	757.617	0.106	-0.781171	1.09423e-11	1.71258e-13	-7.36951	BMP1
ENSG00000134013.11	524.661	0.124618	-0.888071	6.08182e-11	1.03082e-12	-7.12633	LOXL2
ENSG00000159167.7	150.274	0.186236	1.20488	4.49549e-09	9.82425e-11	6.46963	STC1
ENSG00000120875.4	10517.3	0.0772543	0.593963	1.05921e-12	1.48969e-14	7.68842	DUSP4
ENSG00000104368.13	276.534	0.158418	-0.67244	0.000359136	2.18875e-05	-4.24471	PLAT
ENSG00000147434.4	168.776	0.168118	-0.784203	6.2959e-05	3.09232e-06	-4.66459	CHRNA6
ENSG00000181690.3	152.474	0.171455	-0.663621	0.00142055	0.000108603	-3.87052	PLAG1
ENSG00000137575.7	1997.12	0.0957507	-0.666932	1.81026e-10	3.27714e-12	-6.9653	SDCBP
ENSG00000137573.9	2098.28	0.0852885	-1.33098	7.70656e-52	6.66994e-55	-15.6056	SULF1
ENSG00000137558.3	89.2764	0.191646	0.795437	0.000508133	3.3167e-05	4.15056	PI15
ENSG00000104497.9	540.513	0.119488	0.64448	2.01914e-06	6.9028e-08	5.39368	SNX16
ENSG00000104327.3	176.976	0.168936	-1.22046	3.08752e-11	5.03266e-13	-7.22441	CALB1
ENSG00000164938.9	1680.8	0.0823208	-1.04152	4.73053e-34	1.09179e-36	-12.6519	TP53INP1
ENSG00000169439.7	973.116	0.0962808	-0.828398	8.0879e-16	7.69999e-18	-8.60398	SDC2
ENSG00000177459.6	85.3415	0.190274	-0.587699	0.0154768	0.00201037	-3.0887	C8orf47
ENSG00000164930.7	509.307	0.118812	-0.640067	2.08409e-06	7.15488e-08	-5.38724	FZD6
ENSG00000164932.8	232.54	0.154415	-1.0363	9.59598e-10	1.93096e-11	-6.71115	CTHRC1
ENSG00000154188.5	303.598	0.143702	-0.64935	0.00011768	6.22138e-06	-4.51872	ANGPT1
ENSG00000168672.3	599.21	0.118273	-0.825674	1.64391e-10	2.92857e-12	-6.98111	FAM84B
ENSG00000249859.2	197.225	0.161753	-0.59118	0.00289203	0.000257349	-3.65483	PVT1
ENSG00000169436.12	104.341	0.186502	-1.36721	1.42883e-11	2.28778e-13	-7.3308	COL22A1
ENSG00000169427.2	537.946	0.119917	-0.619839	6.14882e-06	2.35487e-07	-5.16889	KCNK9
ENSG00000107249.17	162.979	0.173061	-1.04603	5.91202e-08	1.50092e-09	-6.04427	GLIS3
ENSG00000147883.9	794.903	0.109884	-1.45739	1.94734e-37	3.79216e-40	-13.263	CDKN2B
ENSG00000260412.1	296.913	0.147091	0.775459	3.71292e-06	1.34966e-07	5.27197	RP11-438B23.2
ENSG00000086065.9	1873.57	0.092972	-0.651533	1.36968e-10	2.42028e-12	-7.00784	CHMP5
ENSG00000198467.8	1293.77	0.0870385	-0.736664	2.56624e-15	2.59122e-17	-8.46366	TPM2
ENSG00000122694.11	593.077	0.118133	-1.0662	2.4329e-17	1.7898e-19	-9.02544	GLIPR2
ENSG00000135046.9	874.272	0.104465	-1.0811	8.89751e-23	4.23538e-25	-10.3489	ANXA1
ENSG00000213694.3	109.169	0.185537	-1.03499	7.7936e-07	2.4283e-08	-5.57834	S1PR3
ENSG00000106799.7	5457.68	0.0675644	-1.24114	6.36786e-72	2.29638e-75	-18.3697	TGFBR1
ENSG00000198785.4	613.096	0.116807	0.626505	2.35647e-06	8.15799e-08	5.3636	GRIN3A
ENSG00000165124.13	179.346	0.167325	-0.777439	6.82131e-05	3.37991e-06	-4.64627	SVEP1
ENSG00000196739.10	84.3093	0.193144	-0.761045	0.00111714	8.13784e-05	-3.9403	COL27A1
ENSG00000041982.10	1202.05	0.102101	-1.02922	1.31706e-21	6.74443e-24	-10.0804	TNC
ENSG00000182752.8	2080.53	0.0856485	-1.02144	3.08223e-30	8.6698e-33	-11.9259	PAPPA
ENSG00000148180.11	1003.98	0.0945057	-0.768626	3.58102e-14	4.18409e-16	-8.13311	GSN
ENSG00000148204.7	271.169	0.151932	-1.00495	1.78876e-09	3.72847e-11	-6.61449	CRB2
ENSG00000148200.12	580.15	0.123704	1.15834	1.14624e-18	7.68847e-21	9.36385	NR6A1
ENSG00000130635.11	1625.92	0.0976541	-1.11019	1.73085e-27	5.99203e-30	-11.3686	COL5A1
ENSG00000196642.10	1249.41	0.0908882	0.703642	7.26533e-13	9.79889e-15	7.74184	RABL6
ENSG00000065665.16	679.931	0.107511	-0.593822	1.02933e-06	3.32594e-08	-5.52335	SEC61A2
ENSG00000026025.9	14064.5	0.0545245	-0.610081	1.25339e-26	4.61037e-29	-11.1891	VIM
ENSG00000095739.7	145.473	0.179501	-0.700574	0.00126837	9.50478e-05	-3.9029	BAMBI
ENSG00000197321.10	1647.1	0.0807531	-0.822748	4.48786e-22	2.23341e-24	-10.1884	SVIL
ENSG00000165757.8	156.459	0.171326	-0.713789	0.000480231	3.09648e-05	-4.16625	KIAA1462
ENSG00000148730.6	3217.52	0.0711497	0.793979	1.72009e-26	6.45112e-29	11.1593	EIF4EBP2
ENSG00000107731.8	175.624	0.170575	-0.585473	0.00582194	0.00059836	-3.43236	UNC5B
ENSG00000107796.8	933.149	0.0977684	-0.67468	2.74703e-10	5.17111e-12	-6.9008	ACTA2
ENSG00000026103.15	179.598	0.168678	-1.12783	1.12542e-09	2.28899e-11	-6.68629	FAS
ENSG00000148677.6	1328.97	0.0881733	-1.22208	8.52718e-41	1.10703e-43	-13.86	ANKRD1
ENSG00000138119.12	887.163	0.105677	-1.26939	1.15171e-30	3.07344e-33	-12.012	MYOF
ENSG00000095587.8	94.3623	0.188963	-0.681969	0.00334788	0.000307382	-3.609	TLL2
ENSG00000155629.10	172.615	0.169679	-1.24466	1.38683e-11	2.21052e-13	-7.33541	PIK3AP1
ENSG00000198408.9	7335.34	0.0626886	-1.02876	2.4712e-57	1.6041e-60	-16.4107	MGEA5
ENSG00000166197.12	2715.27	0.0721342	-0.587125	3.42236e-14	3.97404e-16	-8.13935	NOLC1
ENSG00000150593.11	870.774	0.099089	-0.639121	5.06899e-09	1.11872e-10	-6.44997	PDCD4
ENSG00000150760.8	730.451	0.106944	-0.678696	9.5884e-09	2.20606e-10	-6.34626	DOCK1
ENSG00000167244.12	163.207	0.169321	-0.91528	1.90562e-06	6.45973e-08	-5.40558	IGF2
ENSG00000180176.10	110.553	0.185956	1.16871	1.39975e-08	3.28105e-10	6.28488	TH
ENSG00000244734.1	109.643	0.184468	-0.62325	0.00679705	0.000728483	-3.37863	HBB
ENSG00000132274.11	354.231	0.138856	-1.87214	1.14279e-38	1.97814e-41	-13.4827	TRIM22
ENSG00000166483.6	638.965	0.111972	-0.890784	1.39101e-13	1.78579e-15	-7.95538	WEE1
ENSG00000198168.4	670.925	0.112509	0.638797	4.5438e-07	1.36502e-08	5.67772	SVIP
ENSG00000026508.12	131.003	0.181963	-0.684608	0.00203651	0.000168326	-3.76235	CD44
ENSG00000149090.7	156.849	0.173741	-1.3128	2.79588e-12	4.15399e-14	-7.55608	PAMR1
ENSG00000135362.9	115.781	0.181884	-0.853665	5.57576e-05	2.68634e-06	-4.69345	PRR5L
ENSG00000165912.11	73.407	0.192909	-0.710325	0.00265207	0.000231255	-3.68217	PACSIN3
ENSG00000124942.9	4278.38	0.0729726	-0.985931	8.49145e-39	1.34736e-41	-13.511	AHNAK
ENSG00000110092.3	1856.81	0.0852539	-1.08415	2.13662e-34	4.77715e-37	-12.7167	CCND1
ENSG00000150687.7	1254.78	0.0883709	-0.909281	1.62831e-22	7.86851e-25	-10.2894	PRSS23
ENSG00000168959.10	216.681	0.156047	-0.597887	0.00162333	0.000127384	-3.83146	GRM5
ENSG00000152558.10	650.622	0.116194	-1.14744	9.85891e-21	5.33298e-23	-9.87519	TMEM123
ENSG00000204381.7	151.648	0.172716	-0.865045	1.32285e-05	5.48604e-07	-5.00848	LAYN
ENSG00000166741.3	121.108	0.183357	-1.02932	6.4278e-07	1.97957e-08	-5.61378	NNMT
ENSG00000182985.11	4139.31	0.0670818	-1.17845	7.59271e-66	4.38094e-69	-17.5674	CADM1
ENSG00000149591.12	2877.98	0.0759663	-0.808816	4.15982e-24	1.80014e-26	-10.647	TAGLN
ENSG00000154134.10	959.099	0.191644	-0.702766	0.0027813	0.000245383	-3.66703	ROBO3
ENSG00000134954.9	221.154	0.156469	-0.80212	7.48723e-06	2.95385e-07	-5.12637	ETS1
ENSG00000166106.2	210.119	0.16153	-0.945197	1.74522e-07	4.87125e-09	-5.85151	ADAMTS15
ENSG00000118971.3	3184.84	0.0703309	-1.96145	5.04184e-167	3.63638e-171	-27.8889	CCND2
ENSG00000010219.8	205.984	0.164505	-0.852221	5.82148e-06	2.21271e-07	-5.18052	DYRK4
ENSG00000047617.10	74.9304	0.193725	-1.14248	1.35093e-07	3.69278e-09	-5.8974	ANO2
ENSG00000060138.8	411.027	0.128279	-0.742874	2.42412e-07	6.99349e-09	-5.79108	YBX3
ENSG00000084444.9	808.337	0.107573	0.684929	8.47094e-09	1.92602e-10	6.36713	KIAA1467
ENSG00000134531.5	280.349	0.150978	-0.614736	0.000689859	4.66706e-05	-4.0717	EMP1
ENSG00000172572.6	368.563	0.135603	-0.821723	5.43078e-08	1.36308e-09	-6.05978	PDE3A
ENSG00000087494.11	136.14	0.17537	-0.790964	0.000121813	6.47503e-06	-4.51025	PTHLH
ENSG00000133687.11	2041.23	0.0855058	0.760754	7.16036e-17	5.73242e-19	8.8971	TMTC1
ENSG00000188375.3	449.446	0.133285	-0.608466	9.6388e-05	4.99146e-06	-4.56515	H3F3C
ENSG00000151229.7	434.049	0.128625	0.621303	2.98543e-05	1.36298e-06	4.83034	SLC2A13
ENSG00000139211.5	154.602	0.172831	-1.23976	4.39619e-11	7.32434e-13	-7.17324	AMIGO2
ENSG00000139219.13	565.004	0.13076	-0.601447	8.32486e-05	4.23272e-06	-4.59962	COL2A1
ENSG00000170421.7	1435.93	0.0898804	-0.862547	1.39699e-19	8.26207e-22	-9.59661	KRT8
ENSG00000111057.6	1616.25	0.0839781	-0.952616	2.25727e-27	7.97737e-30	-11.3436	KRT18
ENSG00000161638.6	272.16	0.149863	-1.03227	2.98018e-10	5.65299e-12	-6.88813	ITGA5
ENSG00000123374.6	121.04	0.182728	-0.700455	0.00161853	0.000126424	-3.83332	CDK2
ENSG00000139263.7	289.606	0.144894	-0.643756	0.000161046	8.87411e-06	-4.44293	LRIG3
ENSG00000174099.6	254.027	0.148907	-0.683099	8.76319e-05	4.48746e-06	-4.58743	MSRB3
ENSG00000127329.10	90.3574	0.1893	-0.596025	0.0131793	0.00164064	-3.14858	PTPRB
ENSG00000139278.5	571.919	0.119724	-0.766572	6.75688e-09	1.52535e-10	-6.40282	GLIPR1
ENSG00000075415.8	7075.1	0.0629441	-0.744561	9.35755e-30	2.76711e-32	-11.8289	SLC25A3
ENSG00000151572.12	603.199	0.113479	-0.718929	1.02588e-08	2.36771e-10	-6.33537	ANO4
ENSG00000111229.11	1690.34	0.0962192	0.787134	2.49344e-14	2.82345e-16	8.18064	ARPC3
ENSG00000176871.4	3120.18	0.0719164	-1.36794	3.94263e-77	1.13743e-80	-19.0212	WSB2
ENSG00000152137.2	342.377	0.140345	-0.708255	1.09444e-05	4.49932e-07	-5.04652	HSPB8
ENSG00000127863.11	521.862	0.118969	-0.635789	2.61315e-06	9.08429e-08	-5.34415	TNFRSF19
ENSG00000180730.4	109.916	0.183065	-0.816772	0.000148962	8.13303e-06	-4.46165	SHISA2
ENSG00000120693.9	165.693	0.169092	-0.600772	0.00402228	0.000380961	-3.55293	SMAD9
ENSG00000150907.6	131.117	0.177283	-0.692114	0.00126383	9.46164e-05	-3.904	FOXO1
ENSG00000120690.9	201.119	0.16295	-0.938096	2.93659e-07	8.56429e-09	-5.75696	ELF1
ENSG00000139679.11	82.544	0.193471	-0.612077	0.0126622	0.00155796	-3.16367	LPAR6
ENSG00000125249.6	1979.74	0.0796158	-0.755278	3.76319e-19	2.38846e-21	-9.48653	RAP2A
ENSG00000187498.10	7053.35	0.0678266	-0.902917	1.04923e-37	1.96755e-40	-13.3121	COL4A1
ENSG00000134871.13	4709.46	0.0638214	-0.860273	1.14723e-38	2.06857e-41	-13.4794	COL4A2
ENSG00000165795.15	306.066	0.143352	-0.598775	0.000460497	2.9543e-05	-4.17696	NDRG2
ENSG00000157227.8	732.162	0.108027	-0.838834	6.08551e-13	8.16376e-15	-7.76501	MMP14
ENSG00000197324.4	344.544	0.137115	-0.664256	2.82476e-05	1.26926e-06	-4.84451	LRP10
ENSG00000129474.11	314.568	0.141682	-1.13859	7.47049e-14	9.26739e-16	-8.03619	AJUBA
ENSG00000129514.4	131.614	0.176401	-0.667586	0.00190515	0.000154033	-3.78447	FOXA1
ENSG00000182400.10	1917.22	0.0831765	-0.672911	4.9472e-14	5.95876e-16	-8.09016	TRAPPC6B
ENSG00000100504.12	170.791	0.167455	-1.13444	6.3832e-10	1.24764e-11	-6.77459	PYGL
ENSG00000139926.11	795.624	0.113297	-1.1211	8.17767e-21	4.36457e-23	-9.89526	FRMD6
ENSG00000020577.9	729.142	0.107545	-0.805342	4.55867e-12	6.97034e-14	-7.48843	SAMD4A
ENSG00000131979.14	338.471	0.136615	-0.702528	6.96535e-06	2.71279e-07	-5.14238	GCH1
ENSG00000179841.7	139.581	0.176311	-0.789708	0.000138415	7.49729e-06	-4.47906	AKAP5
ENSG00000126803.8	539.76	0.122267	-0.94467	8.12254e-13	1.10722e-14	-7.72629	HSPA2
ENSG00000072110.9	1498.4	0.085378	-0.705898	1.24345e-14	1.36318e-16	-8.26792	ACTN1
ENSG00000119681.7	87.8287	0.190168	-1.1579	4.61159e-08	1.13751e-09	-6.08881	LTBP2
ENSG00000089916.13	2377.72	0.0725785	-0.639316	1.46395e-16	1.26703e-18	-8.80861	GPATCH2L
ENSG00000165934.8	1604.06	0.0834223	-0.633456	2.13949e-12	3.11704e-14	-7.59336	CPSF2
ENSG00000140105.12	4951.73	0.0626474	0.600147	1.6248e-19	9.72656e-22	9.57977	WARS
ENSG00000166912.12	193.653	0.160717	-0.613191	0.00171095	0.000135988	-3.81535	MTMR10
ENSG00000169926.5	1741.81	0.0830768	0.759872	8.06342e-18	5.87382e-20	9.14663	KLF13
ENSG00000137801.9	436.783	0.129711	-1.24739	1.1636e-19	6.79778e-22	-9.6167	THBS1
ENSG00000104081.9	221.05	0.159527	-0.69546	0.000226486	1.30354e-05	-4.35951	BMF
ENSG00000166147.9	2466.23	0.0869871	-0.781837	3.35749e-17	2.51842e-19	-8.98797	FBN1
ENSG00000140416.15	6153.58	0.059676	-0.623875	3.07936e-23	1.3992e-25	-10.4544	TPM1
ENSG00000166949.11	325.845	0.138107	-0.681589	1.86254e-05	8.00628e-07	-4.93521	SMAD3
ENSG00000156642.12	1665.03	0.0812952	-0.626229	9.63675e-13	1.32753e-14	-7.70315	NPTN
ENSG00000129038.11	252.599	0.151906	-0.841574	9.46235e-07	3.02331e-08	-5.54008	LOXL1
ENSG00000170776.15	2744.25	0.0725464	-0.648843	4.87086e-17	3.75898e-19	-8.94383	AKAP13
ENSG00000140511.7	87.6165	0.189706	-0.798	0.000411429	2.5935e-05	-4.20651	HAPLN3
ENSG00000140545.10	826.048	0.107464	-0.955296	7.47181e-17	6.14343e-19	-8.88941	MFGE8
ENSG00000259660.2	1279.51	0.0962981	-0.617444	6.41161e-09	1.43816e-10	-6.4118	DNM1P47
ENSG00000103260.4	145.547	0.173113	-0.668656	0.00146227	0.000112215	-3.86254	METRN
ENSG00000006327.9	203.015	0.161079	-0.898139	7.89109e-07	2.46436e-08	-5.57577	TNFRSF12A
ENSG00000008517.12	145.515	0.175888	-1.41483	7.09494e-14	8.69917e-16	-8.04394	IL32
ENSG00000213853.5	84.1303	0.19053	-0.675685	0.00411217	0.000390605	-3.54635	EMP2
ENSG00000189067.8	194.757	0.165026	-0.674245	0.000652377	4.39467e-05	-4.08569	LITAF
ENSG00000103528.12	272.19	0.148016	-1.08882	1.19869e-11	1.89335e-13	-7.35612	SYT17
ENSG00000013364.14	131.827	0.180535	-0.625278	0.00529609	0.000533238	-3.46348	MVP
ENSG00000089280.14	747.971	0.107199	-1.24559	1.05901e-28	3.28434e-31	-11.6194	FUS
ENSG00000087245.8	785.74	0.104578	-1.20429	3.38493e-28	1.09861e-30	-11.5158	MMP2
ENSG00000124067.12	275.539	0.151928	-0.921256	5.34388e-08	1.32971e-09	-6.06377	SLC12A4
ENSG00000157322.12	101.508	0.188372	-0.954676	9.89823e-06	4.01926e-07	-5.06804	CLEC18A
ENSG00000157335.15	83.1664	0.192731	-0.936324	2.64501e-05	1.18467e-06	-4.85818	CLEC18C
ENSG00000140839.7	91.4222	0.1906	-1.06242	7.94944e-07	2.48832e-08	-5.57409	CLEC18B
ENSG00000140873.11	288.276	0.147981	-1.11049	4.07723e-12	6.17539e-14	-7.50431	ADAMTS18
ENSG00000178573.6	318.671	0.138762	-0.812456	1.7131e-07	4.76926e-09	-5.85503	MAF
ENSG00000153786.8	692.221	0.10674	-0.686359	5.71749e-09	1.27422e-10	-6.43022	ZDHHC7
ENSG00000141252.15	1758.39	0.0807458	0.718266	7.20618e-17	5.82108e-19	8.8954	VPS53
ENSG00000065320.4	701.46	0.118077	-0.963829	2.87414e-14	3.27525e-16	-8.16273	NTN1
ENSG00000007237.13	240.522	0.153914	-0.678326	0.00018711	1.04722e-05	-4.40719	GAS7
ENSG00000065559.10	3090.03	0.0762317	-0.589179	8.00677e-13	1.08566e-14	-7.7288	MAP2K4
ENSG00000167543.11	105.223	0.187119	-0.722594	0.00146327	0.000112608	-3.86168	TP53I13
ENSG00000172301.6	466.384	0.125301	-0.797959	8.43653e-09	1.91062e-10	-6.36836	COPRS
ENSG00000006042.7	729.666	0.106141	-0.688402	4.06731e-09	8.82986e-11	-6.48574	TMEM98
ENSG00000108691.4	94.1837	0.190372	-1.46952	8.54029e-13	1.17032e-14	-7.71923	CCL2
ENSG00000172123.8	169.92	0.167576	-1.12968	7.91348e-10	1.56957e-11	-6.74132	SLFN12
ENSG00000006125.12	10374.8	0.0574383	-0.696395	3.02739e-31	7.86053e-34	-12.1242	AP2B1
ENSG00000141753.5	285.584	0.147439	-1.43409	4.02236e-20	2.32087e-22	-9.72666	IGFBP4
ENSG00000141756.14	789.318	0.105129	-0.916493	3.17072e-16	2.8357e-18	-8.71784	FKBP10
ENSG00000177469.12	568.921	0.117745	-0.665725	5.12347e-07	1.56797e-08	-5.65396	PTRF
ENSG00000073670.9	463.661	0.12879	1.15371	4.36493e-17	3.30557e-19	8.95802	ADAM11
ENSG00000108821.9	2934.62	0.184728	-0.839249	0.000105834	5.5417e-06	-4.54316	COL1A1
ENSG00000121064.8	159.922	0.172041	-0.693348	0.000805118	5.57456e-05	-4.03013	SCPEP1
ENSG00000011028.9	722.423	0.112971	-0.782547	2.35646e-10	4.29992e-12	-6.92696	MRC2
ENSG00000108932.7	79.3965	0.191968	0.61928	0.0106342	0.00125555	3.22595	SLC16A6
ENSG00000108984.9	635.127	0.114651	-0.591076	6.5577e-06	2.53038e-07	-5.15544	MAP2K6
ENSG00000267194.1	410.456	0.129254	-0.640761	1.67641e-05	7.14573e-07	-4.95736	RP1-193H18.2
ENSG00000170412.12	72.8435	0.194669	-1.14408	1.51205e-07	4.17683e-09	-5.87703	GPRC5C
ENSG00000161513.7	216.855	0.157371	-0.769559	2.30201e-05	1.0078e-06	-4.89011	FDXR
ENSG00000132475.4	11946	0.0731672	-0.736898	1.42323e-21	7.39075e-24	-10.0714	H3F3B
ENSG00000141562.12	1132.21	0.0927928	-0.721743	5.52194e-13	7.3679e-15	-7.778	NARF
ENSG00000158270.10	72.6139	0.194051	-0.658965	0.006462	0.000684185	-3.39584	COLEC12
ENSG00000132205.6	221.381	0.160073	-1.33898	5.75666e-15	6.02031e-17	-8.36483	EMILIN2
ENSG00000177426.15	179.546	0.164519	-0.682139	0.000515498	3.37948e-05	-4.14626	TGIF1
ENSG00000101558.9	3766.66	0.0695856	-0.650514	1.31266e-18	8.89936e-21	-9.34839	VAPA
ENSG00000176014.8	738.905	0.108598	-0.625959	2.82618e-07	8.21459e-09	-5.76399	TUBB6
ENSG00000168675.14	1109.14	0.102552	-1.56052	2.91233e-49	2.73064e-52	-15.2169	LDLRAD4
ENSG00000267702.1	74.1592	0.195415	-0.889615	0.000101975	5.30283e-06	-4.55244	RP11-53B2.2
ENSG00000134762.12	234.894	0.153583	-0.738508	3.27852e-05	1.52044e-06	-4.80853	DSC3
ENSG00000134755.10	579.17	0.114603	-0.619046	1.94379e-06	6.60313e-08	-5.40165	DSC2
ENSG00000046604.8	611.323	0.112164	-0.847207	2.84216e-12	4.24325e-14	-7.55331	DSG2
ENSG00000167315.13	416.692	0.129719	-1.11825	7.10327e-16	6.66012e-18	-8.62061	ACAA2
ENSG00000141682.11	391.441	0.147736	-0.967529	2.70883e-09	5.79083e-11	-6.54904	PMAIP1
ENSG00000171451.13	2274.49	0.0863823	-0.647146	4.46948e-12	6.80174e-14	-7.49164	DSEL
ENSG00000141668.5	1505.98	0.0939472	0.885003	7.01307e-19	4.50172e-21	9.42021	CBLN2
ENSG00000105355.4	355.517	0.136046	-0.609738	0.000137162	7.39972e-06	-4.48185	PLIN3
ENSG00000074181.4	278.491	0.151917	-0.735437	2.85813e-05	1.29164e-06	-4.84104	NOTCH3
ENSG00000130513.5	107.764	0.18613	-0.6619	0.00399276	0.000376382	-3.55611	GDF15
ENSG00000131941.3	180.654	0.164833	-0.994869	6.16719e-08	1.5835e-09	-6.03562	RHPN2
ENSG00000196381.6	233.68	0.158674	-0.675344	0.000343682	2.07969e-05	-4.25616	ZNF781
ENSG00000167601.7	225.506	0.155004	-0.639397	0.000559856	3.7068e-05	-4.12503	AXL
ENSG00000130203.5	147.012	0.174383	-0.90802	5.10602e-06	1.91867e-07	-5.20705	APOE
ENSG00000169515.5	190.825	0.16166	-0.58918	0.00298782	0.000267859	-3.64455	CCDC8
ENSG00000142227.6	70.93	0.193796	-0.59741	0.0157238	0.00205154	-3.08267	EMP3
ENSG00000063176.11	403.518	0.130405	0.592558	0.000105707	5.51979e-06	4.544	SPHK2
ENSG00000074219.9	149.761	0.171515	-0.717155	0.000453619	2.89871e-05	-4.18128	TEAD2
ENSG00000104870.8	72.9433	0.193282	-0.588841	0.0172857	0.00231498	-3.04653	FCGRT
ENSG00000198538.6	666.477	0.115881	-0.758033	2.8341e-09	6.09133e-11	-6.54148	ZNF28
ENSG00000242779.2	236.113	0.152477	-0.839382	1.13251e-06	3.69198e-08	-5.50499	ZNF702P
ENSG00000095752.2	157.006	0.176016	-1.87175	4.70733e-24	2.07102e-26	-10.634	IL11
ENSG00000227195.2	7987.82	0.0634035	-0.624215	1.31251e-20	7.19443e-23	-9.84513	RP3-410C9.1
ENSG00000125968.7	144.225	0.173464	-0.608468	0.00462302	0.000451906	-3.50775	ID1
ENSG00000088325.11	205.341	0.161605	-0.680073	0.000408752	2.57368e-05	-4.20824	TPX2
ENSG00000101000.4	71.7883	0.194583	-0.58553	0.0190469	0.00261971	-3.00916	PROCR
ENSG00000260032.1	12468	0.0579062	-0.728988	9.88524e-34	2.42408e-36	-12.5891	LINC00657
ENSG00000101335.5	785.317	0.103115	-0.718239	1.81026e-10	3.27367e-12	-6.96545	MYL9
ENSG00000101347.7	830.886	0.103152	0.733755	6.65339e-11	1.13249e-12	7.11336	SAMHD1
ENSG00000196562.10	1086.97	0.0958582	-1.07928	5.79217e-27	2.08878e-29	-11.2591	SULF2
ENSG00000124212.5	193.675	0.162711	-0.610592	0.00210444	0.000175003	-3.75261	PTGIS
ENSG00000101144.8	494.697	0.120189	-0.829887	2.70039e-10	5.02488e-12	-6.90487	BMP7
ENSG00000124225.11	712.683	0.110628	-1.08483	1.88358e-20	1.05964e-22	-9.80612	PMEPA1
ENSG00000101198.10	258.501	0.149675	-0.769453	6.97214e-06	2.73555e-07	-5.14081	NKAIN4
ENSG00000196132.7	1603.21	0.0829608	0.599535	3.04904e-11	4.94796e-13	7.22672	MYT1
ENSG00000154721.10	374.54	0.131436	-0.665598	1.00367e-05	4.10442e-07	-5.06405	JAM2
ENSG00000142173.10	442.221	0.1282	-0.861184	9.25358e-10	1.84871e-11	-6.7175	COL6A2
ENSG00000128342.4	169.665	0.168666	-1.23366	1.60955e-11	2.58874e-13	-7.31422	LIF
ENSG00000100234.11	364.583	0.134246	-1.28469	1.77052e-19	1.07265e-21	-9.56965	TIMP3
ENSG00000100116.12	119.913	0.181949	0.693711	0.00172651	0.000137473	3.81267	GCAT
ENSG00000100196.6	97.2617	0.188022	-0.788994	0.000429431	2.71317e-05	-4.19629	KDELR3
ENSG00000100380.8	5208.85	0.0754075	-0.614946	3.02668e-14	3.49274e-16	-8.15497	ST13
ENSG00000056487.11	1478.23	0.08575	-0.733414	1.24168e-15	1.20004e-17	-8.55293	PHF21B
ENSG00000093000.13	1447.83	0.0854591	-0.631818	9.19927e-12	1.43314e-13	-7.39322	NUP50
ENSG00000002586.13	580.546	0.11495	-0.701532	4.25994e-08	1.04156e-09	-6.10291	CD99
ENSG00000101825.7	210.854	0.160569	-0.877946	1.38602e-06	4.55843e-08	-5.46773	MXRA5
ENSG00000101871.10	669.925	0.108143	-0.713426	1.99795e-09	4.19332e-11	-6.59708	MID1
ENSG00000165169.6	703.364	0.12716	-1.02564	5.96897e-14	7.27556e-16	-8.0658	DYNLT3
ENSG00000069535.11	75.9847	0.194386	-1.15587	1.02515e-07	2.7431e-09	-5.94628	MAOB
ENSG00000188021.7	491.229	0.122702	-0.698753	4.14887e-07	1.23583e-08	-5.69471	UBQLN2
ENSG00000089472.12	849.725	0.100564	-0.888898	1.13378e-16	9.64917e-19	-8.8391	HEPH
ENSG00000147162.9	5197.53	0.0618888	-0.803324	7.58531e-36	1.58654e-38	-12.9801	OGT
ENSG00000186310.8	4322.68	0.0764458	-0.642632	4.10017e-15	4.22881e-17	-8.40637	NAP1L3
ENSG00000000003.10	686.875	0.111377	-0.784001	1.10827e-10	1.93437e-12	-7.03913	TSPAN6
ENSG00000126950.7	2726.36	0.0733658	-0.586833	9.95993e-14	1.25711e-15	-7.99873	TMEM35
ENSG00000102385.8	169.733	0.172216	-0.770122	0.000142796	7.75517e-06	-4.47183	DRP2
ENSG00000182916.7	2903.32	0.0818144	-0.645142	2.41454e-13	3.13464e-15	-7.88543	TCEAL7
ENSG00000166681.9	4456.83	0.073573	-0.919076	3.26897e-33	8.25201e-36	-12.492	NGFRAP1
ENSG00000123560.9	126.278	0.184486	-0.767331	0.000491237	3.19224e-05	-4.1593	PLP1
ENSG00000123570.3	805.801	0.113468	-0.641737	5.08863e-07	1.55246e-08	-5.65566	RAB9B
ENSG00000123572.12	356.204	0.136592	-0.982575	3.80717e-11	6.31553e-13	-7.19349	NRK
ENSG00000188153.8	422.94	0.132363	-0.692149	4.58387e-06	1.70263e-07	-5.22918	COL4A5
ENSG00000131724.6	582.446	0.114432	-0.640175	7.15609e-07	2.21418e-08	-5.59437	IL13RA1
ENSG00000125356.6	960.591	0.0992176	-0.794486	9.32718e-14	1.17052e-15	-8.00751	NDUFA1
ENSG00000134602.11	192.123	0.168415	-0.889039	3.58994e-06	1.29978e-07	-5.27888	MST4
ENSG00000076716.7	384.282	0.140576	-1.68551	1.46217e-30	4.00739e-33	-11.99	GPC4
ENSG00000129680.11	130.968	0.176955	-0.683347	0.00146327	0.0001126	-3.8617	MAP7D3
ENSG00000102195.7	245.696	0.160197	0.613238	0.00163706	0.00012917	3.82804	GPR50
ENSGR0000002586.13	580.546	0.11495	-0.701532	4.25994e-08	1.04156e-09	-6.10291	CD99

## Sheet: FUS TAF15
gene_id	baseMean	lfcSE	log2FoldChange	padj	pvalue	stat	gene_name
ENSG00000229344.1	207.822	0.174399	0.599881	0.00563274	0.000582364	3.4397	RP5-857K21.7
ENSG00000223764.1	89.9266	0.20244	-0.778394	0.00149964	0.00012052	-3.84507	RP11-54O7.3
ENSG00000187634.6	532.932	0.12696	-1.40322	5.14324e-26	2.1329e-28	-11.0525	SAMD11
ENSG00000078369.12	3862.21	0.0675344	-1.07867	1.86142e-54	1.99638e-57	-15.9722	GNB1
ENSG00000120937.8	515.583	0.137419	-2.89857	2.57977e-95	9.22269e-99	-21.093	NPPB
ENSG00000162493.12	184.899	0.176675	-0.782385	0.000166182	9.49375e-06	-4.42839	PDPN
ENSG00000142627.9	368.345	0.139886	-0.683033	2.30368e-05	1.04593e-06	-4.88279	EPHA2
ENSG00000117122.9	168.873	0.178212	-0.699789	0.00112976	8.6109e-05	-3.92673	MFAP2
ENSG00000169991.6	458.855	0.128847	-0.629971	2.23588e-05	1.01195e-06	-4.8893	IFFO2
ENSG00000142798.12	267.899	0.171473	-0.719697	0.00041499	2.7031e-05	-4.19714	HSPG2
ENSG00000117318.8	290.474	0.155909	-1.69643	3.05747e-25	1.42096e-27	-10.8809	ID3
ENSG00000117643.10	128.082	0.188966	-0.601042	0.0122605	0.00146923	-3.18069	MAN1C1
ENSG00000131914.6	216.524	0.172131	0.883299	7.21559e-06	2.87365e-07	5.13155	LIN28A
ENSG00000117713.13	1008.47	0.124615	0.586045	5.16291e-05	2.56558e-06	4.70285	ARID1A
ENSG00000162520.10	264.616	0.166114	-0.611402	0.00261998	0.000232662	-3.68063	SYNC
ENSG00000116954.7	499.912	0.125581	-0.638771	8.96973e-06	3.64666e-07	-5.08653	RRAGC
ENSG00000117016.5	3248.14	0.065322	0.651939	2.88618e-21	1.85726e-23	9.9804	RIMS3
ENSG00000162433.10	744.306	0.10747	-0.921739	9.82218e-16	9.76178e-18	-8.57672	AK4
ENSG00000172380.5	533.895	0.122967	-1.01958	1.0094e-14	1.11867e-16	-8.29146	GNG12
ENSG00000162595.4	58.0845	0.211326	-0.826084	0.00120216	9.2659e-05	-3.90905	DIRAS3
ENSG00000116729.9	767.145	0.107259	-1.15722	7.97861e-25	3.8792e-27	-10.789	WLS
ENSG00000142871.11	176.825	0.178851	-1.46395	2.40415e-14	2.71597e-16	-8.18531	CYR61
ENSG00000137962.8	116.512	0.193448	-0.949988	2.02966e-05	9.07004e-07	-4.91081	ARHGAP29
ENSG00000117519.11	3291.09	0.0779621	-0.654735	4.23018e-15	4.53687e-17	-8.39812	CNN3
ENSG00000099260.6	70.1946	0.208876	-1.02148	2.23096e-05	1.00653e-06	-4.89036	PALMD
ENSG00000060718.14	1350.5	0.0918806	-1.73373	3.16642e-76	2.0376e-79	-18.8694	COL11A1
ENSG00000155380.7	1040.34	0.0977055	-0.983516	1.28326e-21	7.799e-24	-10.0661	SLC16A1
ENSG00000134250.13	622.341	0.121888	-1.49713	4.01628e-32	1.11994e-34	-12.2828	NOTCH2
ENSG00000231360.2	62.3735	0.210099	-0.589009	0.0332569	0.00505536	-2.80348	AL592284.1
ENSG00000232527.3	141.106	0.186681	-0.682734	0.00282342	0.000254968	-3.65722	RP11-14N7.2
ENSG00000203811.1	254.489	0.156012	-0.60722	0.00127141	9.93599e-05	-3.89215	HIST2H3C
ENSG00000203852.3	254.489	0.156012	-0.60722	0.00127141	9.93599e-05	-3.89215	HIST2H3A
ENSG00000163191.5	108.633	0.198852	-0.840177	0.000370662	2.38786e-05	-4.22515	S100A11
ENSG00000143570.13	505.842	0.123709	-0.639647	6.02181e-06	2.33363e-07	-5.17058	SLC39A1
ENSG00000173207.8	120.156	0.192741	-0.592018	0.0165269	0.00212937	-3.07157	CKS1B
ENSG00000132688.10	6048.7	0.057152	-0.638677	1.34906e-26	5.40164e-29	-11.1751	NES
ENSG00000162745.6	85.3934	0.203416	-0.639127	0.0136141	0.00167816	-3.14197	OLFML2B
ENSG00000143248.7	87.4556	0.207281	-0.787055	0.00177166	0.000146435	-3.79704	RGS5
ENSG00000143195.7	113.836	0.200127	-1.02209	8.10694e-06	3.26921e-07	-5.10723	ILDR2
ENSG00000143341.7	524.812	0.125752	-1.75227	2.02912e-41	3.91722e-44	-13.9344	HMCN1
ENSG00000066279.12	193.333	0.170245	-0.684028	0.000812333	5.87208e-05	-4.01789	ASPM
ENSG00000224114.1	375.91	0.136859	-0.636655	6.43367e-05	3.28905e-06	-4.65189	RP11-343H5.4
ENSG00000092969.7	615.111	0.125912	-1.78155	1.05719e-42	1.88973e-45	-14.1492	TGFB2
ENSG00000182118.5	72.9112	0.20769	-0.795306	0.00158772	0.000128507	-3.8293	FAM89A
ENSG00000242540.1	97.1041	0.201331	-0.62806	0.014467	0.00181132	-3.11954	AC010729.1
ENSG00000115738.5	314.873	0.146618	-0.890481	4.6814e-08	1.25185e-09	-6.07346	ID2
ENSG00000171848.9	123.351	0.19079	-0.753633	0.00103671	7.81279e-05	-3.95007	RRM2
ENSG00000068697.6	1081.24	0.093154	0.62617	8.9608e-10	1.79395e-11	6.72188	LAPTM4A
ENSG00000143970.11	545.693	0.123321	0.644443	4.59498e-06	1.7347e-07	5.22573	ASXL2
ENSG00000138029.9	621.984	0.117604	-0.59928	8.58423e-06	3.47396e-07	-5.09573	HADHB
ENSG00000049323.11	588.005	0.11851	-1.16421	1.27009e-20	8.89956e-23	-9.82372	LTBP1
ENSG00000171055.10	851.656	0.104732	-1.02312	2.13977e-20	1.52994e-22	-9.76897	FEZ2
ENSG00000119729.6	1152.64	0.103229	-0.769017	6.14612e-12	9.36024e-14	-7.44963	RHOQ
ENSG00000198380.7	2342.79	0.0715883	-0.667009	1.39097e-18	1.19346e-20	-9.31729	GFPT1
ENSG00000163017.9	328.372	0.209511	-0.807402	0.00145782	0.000116325	-3.85374	ACTG2
ENSG00000115363.9	56.9658	0.211706	-1.05447	1.47348e-05	6.33179e-07	-4.98081	EVA1A
ENSG00000068615.11	6334.57	0.0563955	-0.668014	7.24507e-30	2.2793e-32	-11.8452	REEP1
ENSG00000143429.4	220.354	0.171144	-0.632711	0.00248513	0.000218199	-3.69696	AC027612.6
ENSG00000115641.13	138.563	0.185957	-0.853097	8.50816e-05	4.48342e-06	-4.58761	FHL2
ENSG00000169756.12	841.735	0.106678	-0.793969	6.4173e-12	9.865e-14	-7.4427	LIMS1
ENSG00000175772.10	240.429	0.160789	0.621025	0.00141244	0.000112301	3.86235	AC112229.7
ENSG00000186684.8	157.961	0.180321	-0.618794	0.00578697	0.000599965	-3.43163	CYP27C1
ENSG00000230756.1	99.2921	0.200377	-0.722622	0.00331837	0.000310578	-3.60631	RHOQP3
ENSG00000232742.2	73.06	0.20918	-0.627789	0.0199322	0.00268926	-3.00119	RHOQP2
ENSG00000150551.10	2892.99	0.0717435	-0.738437	1.32855e-22	7.59931e-25	-10.2927	LYPD1
ENSG00000115866.6	1030.11	0.0978334	-0.645077	2.00774e-09	4.29224e-11	-6.59362	DARS
ENSG00000121966.6	398.55	0.148637	-0.973457	2.65217e-09	5.78373e-11	-6.54922	CXCR4
ENSG00000183091.15	191.27	0.172273	1.0837	1.27802e-08	3.1617e-10	6.29064	NEB
ENSG00000115233.7	1504.84	0.085061	-0.696991	2.2506e-14	2.52641e-16	-8.19402	PSMD14
ENSG00000081479.8	428.513	0.133099	-0.723816	1.60852e-06	5.38245e-08	-5.43819	LRP2
ENSG00000091436.12	213.14	0.168056	-1.10999	1.87335e-09	3.97815e-11	-6.60489	MLTK
ENSG00000138448.7	3612.5	0.0642919	-0.69048	1.28904e-24	6.62103e-27	-10.7398	ITGAV
ENSG00000144366.11	221.324	0.165936	-0.62315	0.00204124	0.000173095	-3.75536	GULP1
ENSG00000204262.7	2962.31	0.0690843	-1.39688	1.30731e-87	6.5431e-91	-20.2199	COL5A2
ENSG00000138378.13	174.228	0.1778	-0.89411	1.17434e-05	4.93718e-07	-5.02874	STAT4
ENSG00000081320.5	91.5701	0.202269	-1.00411	1.59465e-05	6.89806e-07	-4.96421	STK17B
ENSG00000162972.6	205.643	0.171515	-0.592449	0.00536427	0.000551922	-3.4542	C2orf47
ENSG00000174453.5	393.444	0.139463	0.618486	0.00016194	9.21668e-06	4.43478	VWC2L
ENSG00000115414.14	6818.52	0.184663	-0.783504	0.000345589	2.20657e-05	-4.24289	FN1
ENSG00000231672.2	125.794	0.190757	-0.640429	0.00729487	0.00078707	-3.3573	DIRC3
ENSG00000152049.5	237.363	0.165657	-0.680107	0.000587135	4.0343e-05	-4.10551	KCNE4
ENSG00000135916.11	476.936	0.126609	-0.770631	4.34555e-08	1.15272e-09	-6.08669	ITM2C
ENSG00000130147.11	1468.09	0.0852663	-0.586632	3.05526e-10	5.98557e-12	-6.87999	SH3BP4
ENSG00000132326.7	263.894	0.160426	0.601613	0.00207055	0.000176765	3.7501	PER2
ENSG00000134107.4	212.526	0.175142	-0.707534	0.000749769	5.35013e-05	-4.03978	BHLHE40
ENSG00000071282.7	188.881	0.172143	-0.754119	0.000199747	1.18254e-05	-4.38078	LMCD1
ENSG00000157087.12	162.849	0.180328	0.824238	9.15974e-05	4.85952e-06	4.57076	ATP2B2
ENSG00000131378.8	126.698	0.194456	-1.26555	3.42113e-09	7.60741e-11	-6.50817	RFTN1
ENSG00000151789.5	470.105	0.127233	0.703148	1.01319e-06	3.26719e-08	5.52648	ZNF385D
ENSG00000144655.10	162.97	0.180767	-0.847821	5.4627e-05	2.73018e-06	-4.69014	CSRNP1
ENSG00000114270.11	892.613	0.102008	-0.759759	6.19159e-12	9.47376e-14	-7.44804	COL7A1
ENSG00000172037.9	368.402	0.144868	-0.751043	5.63641e-06	2.16816e-07	-5.18431	LAMB2
ENSG00000164061.4	1049.27	0.123071	0.807373	2.47997e-09	5.37274e-11	6.56022	BSN
ENSG00000114251.9	219.09	0.173326	-1.30109	4.07948e-12	6.067e-14	-7.50663	WNT5A
ENSG00000172340.10	101.206	0.199144	-0.761821	0.00160835	0.000130522	-3.82547	SUCLG2
ENSG00000206538.3	111.138	0.202401	-0.658404	0.0099394	0.00114204	-3.25297	VGLL3
ENSG00000144810.11	368.64	0.146304	-0.786181	2.22559e-06	7.7178e-08	-5.3736	COL8A1
ENSG00000168386.14	322.187	0.144807	-0.708814	2.19065e-05	9.83645e-07	-4.89488	FILIP1L
ENSG00000144802.7	275.123	0.156942	-0.659168	0.000410079	2.66818e-05	-4.20008	NFKBIZ
ENSG00000121570.8	200.611	0.170126	-0.883224	5.45094e-06	2.08512e-07	-5.19158	DPPA4
ENSG00000144824.15	475.024	0.128536	-1.22185	2.5694e-19	1.98409e-21	-9.50586	PHLDB2
ENSG00000091986.11	257.304	0.159997	-0.753573	4.99491e-05	2.47815e-06	-4.70992	CCDC80
ENSG00000163430.5	3341.56	0.0692184	-1.45504	9.8271e-95	4.21583e-98	-21.021	FSTL1
ENSG00000138496.12	117.672	0.192441	-0.735978	0.00161376	0.000131076	-3.82443	PARP9
ENSG00000163840.5	317.883	0.148394	-0.5996	0.000748413	5.33145e-05	-4.0406	DTX3L
ENSG00000173193.9	158.187	0.181586	-1.12751	2.10372e-08	5.32473e-10	-6.20922	PARP14
ENSG00000152952.7	600.715	0.132445	-1.5085	1.24272e-27	4.70931e-30	-11.3896	PLOD2
ENSG00000018408.10	149.743	0.184581	-0.934674	9.94665e-06	4.11065e-07	-5.06376	WWTR1
ENSG00000114200.5	104.408	0.198762	-0.697066	0.00455208	0.000453108	-3.50705	BCHE
ENSG00000075651.11	53.8839	0.211883	-0.67746	0.0117003	0.00138703	-3.19734	PLD1
ENSG00000269728.1	351.166	0.14307	-1.27458	5.59621e-17	5.16167e-19	-8.90874	RP11-145M9.4
ENSG00000114450.5	617.697	0.11594	-1.08879	7.36094e-19	5.94728e-21	-9.39093	GNB4
ENSG00000187068.2	309.144	0.152281	-0.672559	0.000173148	1.00279e-05	-4.41657	C3orf70
ENSG00000113916.13	1016.1	0.0955898	-0.589096	2.75456e-08	7.14933e-10	-6.16275	BCL6
ENSG00000090530.5	120.227	0.19652	-1.02298	5.07786e-06	1.93515e-07	-5.20546	LEPREL1
ENSG00000163347.5	112.58	0.197342	-0.866537	0.000192409	1.1281e-05	-4.39104	CLDN1
ENSG00000114315.3	86.1411	0.205285	-0.674526	0.00904187	0.00101694	-3.2858	HES1
ENSG00000133657.10	3784.96	0.0719498	0.616042	1.09152e-15	1.10823e-17	8.56211	ATP13A3
ENSG00000184203.3	1365.78	0.0910615	-1.34669	1.21096e-46	1.73168e-49	-14.7887	PPP1R2
ENSG00000174007.7	370.034	0.140053	0.587216	0.000421616	2.75531e-05	4.1928	CEP19
ENSG00000161267.7	143.527	0.187341	0.647967	0.00529629	0.000542656	3.45877	BDH1
ENSG00000127418.10	138.11	0.186663	-1.01401	1.65552e-06	5.56338e-08	-5.4323	FGFRL1
ENSG00000170891.6	97.8522	0.201868	-1.24575	2.6421e-08	6.78188e-10	-6.17109	CYTL1
ENSG00000007062.7	493.093	0.125054	-0.721612	2.69789e-07	7.90888e-09	-5.77039	PROM1
ENSG00000151552.7	354.639	0.141778	-0.655998	7.14903e-05	3.71099e-06	-4.62694	QDPR
ENSG00000197712.7	275.35	0.159295	-1.69381	3.95002e-24	2.08996e-26	-10.6331	FAM114A1
ENSG00000128052.8	119.55	0.192272	-0.702511	0.00284846	0.000258451	-3.65374	KDR
ENSG00000080493.9	79.7419	0.206623	-0.783519	0.00179852	0.000149427	-3.79202	SLC4A4
ENSG00000163735.6	141.931	0.194265	-2.15762	2.86029e-26	1.16571e-28	-11.1066	CXCL5
ENSG00000138771.10	581.184	0.127983	-0.80804	1.11793e-08	2.72568e-10	-6.31363	SHROOM3
ENSG00000118785.9	544.197	0.121658	0.926162	1.89372e-12	2.68095e-14	7.61286	SPP1
ENSG00000145335.11	1062.06	0.100678	-0.86705	7.32199e-16	7.17227e-18	-8.61212	SNCA
ENSG00000163110.10	486.155	0.125444	-0.799576	7.78455e-09	1.84233e-10	-6.37394	PDLIM5
ENSG00000138821.8	86.8047	0.204508	-0.954816	5.9581e-05	3.02889e-06	-4.66885	SLC39A8
ENSG00000164039.10	201.559	0.169325	-0.996651	1.39381e-07	3.95639e-09	-5.88601	BDH2
ENSG00000155011.4	250.165	0.168485	-2.31253	3.44717e-40	7.14772e-43	-13.7255	DKK2
ENSG00000138798.7	127.814	0.190618	-0.746895	0.00116132	8.91787e-05	-3.91829	EGF
ENSG00000164111.10	1579.09	0.0833677	-1.02245	4.92259e-32	1.40786e-34	-12.2643	ANXA5
ENSG00000179387.4	1442.54	0.0904158	-0.658687	1.97188e-11	3.21456e-13	-7.28509	ELMOD2
ENSG00000145431.6	508.231	0.123744	-0.665717	2.15942e-06	7.45747e-08	-5.37979	PDGFC
ENSG00000164125.11	360.855	0.146502	-1.44152	1.10783e-20	7.60413e-23	-9.83956	FAM198B
ENSG00000181381.9	127.634	0.189978	-0.694147	0.00284846	0.000258366	-3.65382	DDX60L
ENSG00000150625.12	1386.44	0.0893967	-0.646367	2.89251e-11	4.81878e-13	-7.23031	GPM6A
ENSG00000151718.11	287.242	0.158107	-0.667287	0.000376751	2.43786e-05	-4.22048	WWC2
ENSG00000164305.13	2361.83	0.0798637	0.602288	3.15569e-12	4.64803e-14	7.54144	CASP3
ENSG00000154553.9	76.2221	0.207517	-0.891184	0.000282752	1.75077e-05	-4.29451	PDLIM3
ENSG00000145536.11	334.842	0.143139	-0.872059	4.22775e-08	1.11241e-09	-6.09239	ADAMTS16
ENSG00000113361.8	7517.3	0.0580364	-0.751819	9.14149e-36	2.2223e-38	-12.9543	CDH6
ENSG00000113407.9	3190.6	0.0741784	-0.751941	6.38349e-22	3.78829e-24	-10.1369	TARS
ENSG00000151388.6	431.534	0.138349	-0.725801	4.15326e-06	1.55309e-07	-5.24615	ADAMTS12
ENSG00000082196.15	206.516	0.172231	-1.00045	2.1792e-07	6.29486e-09	-5.80873	C1QTNF3
ENSG00000152620.8	506.327	0.125009	-0.925363	8.5815e-12	1.3376e-13	-7.40239	NADKD1
ENSG00000079215.9	172.001	0.176529	-0.970291	1.18046e-06	3.87411e-08	-5.4965	SLC1A3
ENSG00000213949.3	630.09	0.119242	-1.11644	9.35664e-19	7.76041e-21	-9.36286	ITGA1
ENSG00000164171.6	180.896	0.174176	-0.696546	0.000871825	6.35834e-05	-3.9991	ITGA2
ENSG00000134363.7	230.916	0.162366	-0.911917	6.32555e-07	1.94932e-08	-5.61644	FST
ENSG00000164294.9	242.892	0.161686	-1.25114	7.5081e-13	1.00924e-14	-7.73809	GPX8
ENSG00000049192.10	335.741	0.142471	-0.646965	0.00010397	5.59769e-06	-4.54104	ADAMTS6
ENSG00000134057.10	220.926	0.165343	-0.604161	0.00284846	0.000258196	-3.65399	CCNB1
ENSG00000171617.9	2924.8	0.0691722	-1.1476	8.78139e-59	8.16231e-62	-16.5905	ENC1
ENSG00000164251.4	275.934	0.155267	-1.11296	4.49078e-11	7.60987e-13	-7.168	F2RL1
ENSG00000145708.6	129.274	0.190278	-1.05031	1.04494e-06	3.39197e-08	-5.5199	CRHBP
ENSG00000113319.7	789.023	0.106072	-1.21977	3.78974e-28	1.32774e-30	-11.4994	RASGRF2
ENSG00000127184.6	2324.99	0.0866001	0.676436	4.31146e-13	5.67217e-15	7.81103	COX7C
ENSG00000245526.3	153.24	0.182257	-0.822504	0.000116771	6.39546e-06	-4.51288	LINC00461
ENSG00000164199.11	2531.24	0.0808313	-0.585985	2.52224e-11	4.1839e-13	-7.24948	GPR98
ENSG00000118985.10	230.804	0.169416	-1.34886	1.36276e-13	1.69541e-15	-7.96181	ELL2
ENSG00000145730.16	1164.4	0.0911503	-0.850808	1.19684e-18	1.01833e-20	-9.33412	PAM
ENSG00000113083.8	128.459	0.192363	-1.41845	1.04383e-11	1.65774e-13	-7.37385	LOX
ENSG00000138829.6	829.231	0.106836	-1.58379	7.49388e-47	1.01804e-49	-14.8245	FBN2
ENSG00000131435.8	78.0358	0.205985	-0.626081	0.018045	0.00237013	-3.03945	PDLIM4
ENSG00000120708.11	1167.97	0.106292	-0.952306	3.59779e-17	3.26698e-19	-8.95932	TGFBI
ENSG00000112984.7	73.1984	0.207175	-0.598377	0.0269946	0.00387375	-2.88826	KIF20A
ENSG00000156453.9	514.695	0.134762	0.641751	3.98118e-05	1.91573e-06	4.76212	PCDH1
ENSG00000187678.8	351.76	0.1472	0.816908	8.97698e-07	2.86267e-08	5.54963	SPRY4
ENSG00000113721.8	58.5591	0.211655	-1.11744	3.54504e-06	1.29523e-07	-5.27952	PDGFRB
ENSG00000113140.6	5117.46	0.0743109	-1.38082	6.33127e-74	4.52686e-77	-18.5816	SPARC
ENSG00000231989.2	88.3101	0.203212	-0.724894	0.00377751	0.000360844	-3.56718	PPP1R2P3
ENSG00000161013.12	836.26	0.105429	0.789148	4.739e-12	7.1495e-14	7.4851	MGAT4B
ENSG00000168994.9	78.9717	0.206811	-0.958195	6.97481e-05	3.60061e-06	-4.6332	PXDC1
ENSG00000153162.8	97.7276	0.203849	-1.44504	7.66021e-11	1.35283e-12	-7.0888	BMP6
ENSG00000111859.12	474.472	0.12941	-0.84414	3.12933e-09	6.89141e-11	-6.523	NEDD9
ENSG00000078401.6	124.715	0.194192	-1.28274	1.87183e-09	3.96154e-11	-6.60551	EDN1
ENSG00000180537.8	485.384	0.125391	-0.707984	5.38552e-07	1.64038e-08	-5.6462	RNF182
ENSG00000146038.7	165.036	0.17946	-0.597365	0.00794032	0.000872607	-3.32867	DCDC2
ENSG00000124693.2	153.534	0.182175	-0.842753	7.16934e-05	3.72666e-06	-4.62607	HIST1H3B
ENSG00000158373.7	876.737	0.100825	-0.648147	5.54888e-09	1.28942e-10	-6.42841	HIST1H2BD
ENSG00000256018.1	96.6726	0.201474	-0.901644	0.000136078	7.63251e-06	-4.47524	HIST1H3G
ENSG00000124508.12	115.262	0.193103	-0.689336	0.00374301	0.00035728	-3.56978	BTN2A2
ENSG00000184357.3	431.958	0.13834	-0.61522	0.000153453	8.70071e-06	-4.44717	HIST1H1B
ENSG00000263426.1	340.646	0.149308	-1.39773	9.40603e-19	7.86862e-21	-9.3614	RN7SL471P
ENSG00000204525.10	311.664	0.154618	-0.682613	0.000174326	1.01085e-05	-4.41484	HLA-C
ENSG00000234745.5	632.072	0.115528	-1.18007	2.94625e-22	1.70632e-24	-10.2146	HLA-B
ENSG00000204520.8	59.5772	0.21146	-0.704655	0.00785708	0.000861211	-3.33233	MICA
ENSG00000168394.9	175.822	0.177112	-1.22033	2.87655e-10	5.57375e-12	-6.89014	TAP1
ENSG00000197283.8	225.401	0.168083	0.619992	0.00254952	0.000225494	3.6886	SYNGAP1
ENSG00000007866.14	66.7477	0.210033	-0.6258	0.0210403	0.00288691	-2.97953	TEAD3
ENSG00000112078.9	2015.14	0.0754772	-0.9095	6.45883e-31	1.93959e-33	-12.05	KCTD20
ENSG00000146122.12	122.841	0.194825	-1.6317	5.10621e-15	5.51293e-17	-8.3752	DAAM2
ENSG00000112559.9	124.525	0.193877	-1.16699	6.46352e-08	1.75243e-09	-6.01924	MDFI
ENSG00000124749.12	139.678	0.186783	-0.948444	9.36963e-06	3.8186e-07	-5.07779	COL21A1
ENSG00000218350.1	109.187	0.196926	-0.751035	0.00167304	0.000136848	-3.8138	LYPLA1P3
ENSG00000156535.8	179.161	0.176124	-0.892309	9.84588e-06	4.05493e-07	-5.06636	CD109
ENSG00000111799.16	314.986	0.154571	-1.85674	9.96814e-31	3.06471e-33	-12.0122	COL12A1
ENSG00000146250.5	60.8978	0.211036	-0.933774	0.000167989	9.65701e-06	-4.42471	PRSS35
ENSG00000112276.9	132.858	0.18831	-0.906383	3.15628e-05	1.48494e-06	-4.81325	BVES
ENSG00000112335.10	644.669	0.116783	-1.16728	2.51145e-21	1.59816e-23	-9.99529	SNX3
ENSG00000155130.5	8414.85	0.0592971	-0.60266	4.92609e-22	2.88817e-24	-10.1634	MARCKS
ENSG00000152661.7	1699.17	0.0844628	-1.79296	1.84889e-96	5.28783e-100	-21.2278	GJA1
ENSG00000164434.7	291.268	0.151712	-0.720226	4.23343e-05	2.06133e-06	-4.74732	FABP7
ENSG00000196569.7	136.619	0.186468	-0.652528	0.00464829	0.000466292	-3.49941	LAMA2
ENSG00000146376.6	98.6346	0.199728	-0.709828	0.0039283	0.000379461	-3.55397	ARHGAP18
ENSG00000164484.7	348.487	0.140659	-0.711546	1.01979e-05	4.22177e-07	-5.05868	TMEM200A
ENSG00000079819.11	593.022	0.115978	-0.645636	8.22475e-07	2.59339e-08	-5.56688	EPB41L2
ENSG00000197594.7	57.7286	0.21116	-0.661982	0.0138705	0.00171869	-3.13497	ENPP1
ENSG00000118523.5	2364.84	0.084929	-2.09783	1.46179e-130	1.04518e-134	-24.7009	CTGF
ENSG00000118503.10	152.267	0.18155	-0.656283	0.00323267	0.000300477	-3.61489	TNFAIP3
ENSG00000112406.4	1028.98	0.0946502	-0.588804	1.96306e-08	4.94501e-10	-6.22084	HECA
ENSG00000112414.10	230.503	0.173481	-0.990891	3.72241e-07	1.11784e-08	-5.71181	GPR126
ENSG00000152818.13	1168.7	0.0919187	-0.687034	5.11809e-12	7.75802e-14	-7.47436	UTRN
ENSG00000118508.4	112.51	0.198781	-0.999768	1.17166e-05	4.91752e-07	-5.0295	RAB32
ENSG00000198729.4	1455.77	0.089072	-0.996488	1.19469e-26	4.69812e-29	-11.1874	PPP1R14C
ENSG00000120278.10	1121.75	0.0947622	-0.633304	1.15373e-09	2.33949e-11	-6.68309	PLEKHG1
ENSG00000153721.12	91.4336	0.20326	-0.683532	0.00716746	0.000771441	-3.36284	CNKSR3
ENSG00000078269.9	118.551	0.194554	-1.1648	7.81255e-08	2.13735e-09	-5.98701	SYNJ2
ENSG00000164488.6	190.403	0.173412	-1.22092	1.05428e-10	1.91469e-12	-7.04056	DACT2
ENSG00000112562.14	219.057	0.169014	-0.813747	3.13896e-05	1.47454e-06	-4.81466	SMOC2
ENSG00000136231.9	1216.33	0.0910733	0.688177	2.82924e-12	4.14697e-14	7.5563	IGF2BP3
ENSG00000005020.8	2881.19	0.0742902	-0.706101	2.57594e-19	2.00756e-21	-9.50463	SKAP2
ENSG00000106080.6	324.148	0.144869	-0.672194	6.77667e-05	3.48379e-06	-4.64002	FKBP14
ENSG00000180354.11	2195.42	0.0737213	-1.02199	5.30738e-41	1.06254e-43	-13.8629	C7orf41
ENSG00000173852.9	304.93	0.154006	-0.820932	2.76712e-06	9.79355e-08	-5.33051	DPY19L1
ENSG00000122641.9	324.912	0.162051	-2.32305	7.67095e-44	1.31634e-46	-14.3353	INHBA
ENSG00000146674.10	575.565	0.129215	-1.75303	2.845e-39	6.30595e-42	-13.5667	IGFBP3
ENSG00000136205.12	434.786	0.139706	-1.24948	4.11332e-17	3.76451e-19	-8.94367	TNS3
ENSG00000196313.7	499.502	0.140196	0.617982	0.000179324	1.04343e-05	4.40797	POM121
ENSG00000205578.4	167.686	0.190187	0.660271	0.00509034	0.000517187	3.47169	POM121B
ENSG00000106211.8	162.098	0.18204	-0.665133	0.00284846	0.000258407	-3.65378	HSPB1
ENSG00000153993.9	207.29	0.167871	-1.03516	2.69933e-08	6.98669e-10	-6.16639	SEMA3D
ENSG00000058091.12	481.943	0.125605	-0.648773	6.14096e-06	2.40187e-07	-5.1652	CDK14
ENSG00000105825.7	54.898	0.211684	-0.81925	0.00137792	0.000108767	-3.87015	TFPI2
ENSG00000105829.6	210.412	0.168418	-0.699877	0.00048429	3.24453e-05	-4.15559	BET1
ENSG00000127995.12	2253.56	0.0799586	-0.801434	1.93947e-21	1.20645e-23	-10.0231	CASD1
ENSG00000106236.3	493.735	0.124337	-0.652602	4.11327e-06	1.53226e-07	-5.24864	NPTX2
ENSG00000196411.5	212.919	0.167061	-0.924075	9.90417e-07	3.1775e-08	-5.53136	EPHB4
ENSG00000106366.7	465.667	0.146738	-1.6732	1.09104e-27	4.05651e-30	-11.4026	SERPINE1
ENSG00000091136.9	1934.04	0.0785655	-0.627183	1.16198e-13	1.429e-15	-7.98293	LAMB1
ENSG00000105974.7	291.899	0.153428	-0.889837	2.28866e-07	6.64375e-09	-5.79969	CAV1
ENSG00000128595.12	2249.44	0.073984	-0.816223	6.31884e-26	2.6656e-28	-11.0324	CALU
ENSG00000128591.11	979.921	0.103234	-1.13863	6.41877e-26	2.75365e-28	-11.0295	FLNC
ENSG00000128602.5	148.539	0.185819	-0.681924	0.00271566	0.000242712	-3.66983	SMO
ENSG00000106484.9	1836.91	0.0790084	-0.598578	2.45281e-12	3.56013e-14	-7.57613	MEST
ENSG00000122786.15	1786.02	0.092662	-1.17635	2.51705e-34	6.29894e-37	-12.6951	CALD1
ENSG00000106123.7	315.908	0.151907	-0.693432	9.39616e-05	4.99839e-06	-4.56486	EPHB6
ENSG00000201098.1	223.685	0.163991	-0.631088	0.00148405	0.000118934	-3.84831	RNY1
ENSG00000164690.3	140.342	0.185546	-0.755241	0.000672637	4.69393e-05	-4.07037	SHH
ENSG00000156011.12	6170.1	0.0598116	-0.628691	1.41198e-23	7.67268e-26	-10.5112	PSD3
ENSG00000168487.13	609.229	0.120441	-0.829376	2.94752e-10	5.73234e-12	-6.88615	BMP1
ENSG00000134013.11	407.677	0.141108	-1.07199	2.10907e-12	3.03105e-14	-7.59699	LOXL2
ENSG00000168615.7	1627.62	0.0812425	-0.601247	8.65504e-12	1.35525e-13	-7.40064	ADAM9
ENSG00000176907.3	222.678	0.171079	-1.07785	1.2077e-08	2.97047e-10	-6.30031	C8orf4
ENSG00000104368.13	199.348	0.171438	-1.11631	3.35861e-09	7.44437e-11	-6.51142	PLAT
ENSG00000147434.4	138.957	0.187542	-0.731465	0.00123632	9.60877e-05	-3.90026	CHRNA6
ENSG00000120992.13	1351.73	0.0924965	-0.600597	3.74318e-09	8.40382e-11	-6.49319	LYPLA1
ENSG00000137575.7	1558.37	0.0890968	-0.841483	4.49563e-19	3.56796e-21	-9.44459	SDCBP
ENSG00000165084.11	116.757	0.192849	-0.590934	0.0168346	0.00218226	-3.06424	C8orf34
ENSG00000137573.9	1767.13	0.0866135	-1.1853	5.82569e-40	1.24961e-42	-13.6849	SULF1
ENSG00000067167.3	1239.68	0.0909841	-0.632044	1.98776e-10	3.73789e-12	-6.94675	TRAM1
ENSG00000137558.3	90.899	0.203989	1.10465	1.79844e-06	6.12083e-08	5.41524	PI15
ENSG00000164823.5	524.036	0.125202	-0.700248	7.14471e-07	2.2324e-08	-5.59295	OSGIN2
ENSG00000104327.3	139.617	0.190153	-1.31485	2.46566e-10	4.68945e-12	-6.91467	CALB1
ENSG00000164938.9	1491.75	0.0836498	-0.708792	2.2846e-15	2.38489e-17	-8.47332	TP53INP1
ENSG00000169439.7	789.831	0.108829	-0.832907	1.40412e-12	1.9577e-14	-7.65338	SDC2
ENSG00000104324.11	96.7127	0.199975	-0.651405	0.00980921	0.00112428	-3.25743	CPQ
ENSG00000164930.7	397.786	0.136386	-0.783035	3.17347e-07	9.39379e-09	-5.74133	FZD6
ENSG00000164932.8	182.711	0.177235	-1.1491	3.94607e-09	8.96112e-11	-6.48351	CTHRC1
ENSG00000154188.5	232.149	0.16332	-0.847047	5.59386e-06	2.14379e-07	-5.18642	ANGPT1
ENSG00000147655.6	452.106	0.133579	-0.986737	9.51075e-12	1.50284e-13	-7.38691	RSPO2
ENSG00000170961.6	104.63	0.198223	-0.66717	0.00710916	0.00076334	-3.36576	HAS2
ENSG00000168672.3	444.486	0.131679	-1.20545	6.21142e-18	5.46263e-20	-9.15447	FAM84B
ENSG00000136997.10	241.01	0.164022	-0.705588	0.000274883	1.69419e-05	-4.3018	MYC
ENSG00000184156.11	290.011	0.154392	-0.595129	0.00145371	0.000115893	-3.85465	KCNQ3
ENSG00000104419.10	206.684	0.168134	-0.608054	0.00322031	0.000298637	-3.61648	NDRG1
ENSG00000169436.12	84.4281	0.20649	-1.29318	1.52092e-08	3.78435e-10	-6.26267	COL22A1
ENSG00000169427.2	406.445	0.135917	-0.880714	4.02712e-09	9.18526e-11	-6.47979	KCNK9
ENSG00000107249.17	136.516	0.19002	-0.923545	2.56999e-05	1.17235e-06	-4.86025	GLIS3
ENSG00000147883.9	643.224	0.133258	-1.46695	7.8544e-26	3.48186e-28	-11.0084	CDKN2B
ENSG00000176399.2	56.4663	0.211675	-0.739476	0.00473637	0.00047682	-3.49345	DMRTA1
ENSG00000086065.9	1533.02	0.0855479	-0.649926	2.10907e-12	3.02575e-14	-7.59721	CHMP5
ENSG00000198467.8	906.011	0.108917	-1.37469	6.08166e-34	1.6089e-36	-12.6214	TPM2
ENSG00000137076.14	1120.99	0.108357	-0.616431	4.23755e-07	1.2786e-08	-5.6889	TLN1
ENSG00000122694.11	465.505	0.130448	-1.22004	1.01288e-18	8.54567e-21	-9.35268	GLIPR2
ENSG00000165072.9	287.993	0.159406	-0.621354	0.00124711	9.70156e-05	-3.89794	MAMDC2
ENSG00000135046.9	687.219	0.115837	-1.2444	1.28121e-24	6.41249e-27	-10.7427	ANXA1
ENSG00000213694.3	93.1782	0.202713	-0.84261	0.000482531	3.22929e-05	-4.15666	S1PR3
ENSG00000187764.7	1042.25	0.0987395	0.600451	4.48575e-08	1.19312e-09	6.08117	SEMA4D
ENSG00000106799.7	4492.31	0.0632505	-1.20196	2.80334e-77	1.60351e-80	-19.0032	TGFBR1
ENSG00000165124.13	152.88	0.182095	-0.630423	0.00524305	0.000536076	-3.46205	SVEP1
ENSG00000041982.10	971.423	0.10035	-1.08516	6.18437e-25	2.96262e-27	-10.8138	TNC
ENSG00000182752.8	1797.22	0.092624	-0.791152	1.29531e-15	1.32439e-17	-8.54154	PAPPA
ENSG00000148180.11	833.98	0.102973	-0.695476	7.2118e-10	1.43865e-11	-6.75396	GSN
ENSG00000148204.7	199.853	0.175713	-1.39444	1.67039e-13	2.09008e-15	-7.93588	CRB2
ENSG00000119408.12	164.714	0.179706	-0.828334	7.70638e-05	4.03888e-06	-4.60937	NEK6
ENSG00000148200.12	481.189	0.129584	1.20311	1.88025e-18	1.6267e-20	9.28437	NR6A1
ENSG00000224020.1	106.073	0.198781	-0.600151	0.0190085	0.00253474	-3.01916	MIR181A2HG
ENSG00000130635.11	1386.45	0.110241	-0.919741	6.57754e-15	7.24253e-17	-8.34301	COL5A1
ENSG00000148411.3	1381.26	0.0922393	-0.778142	3.12099e-15	3.28032e-17	-8.43612	NACC2
ENSG00000196642.10	1019.16	0.096837	0.708085	1.62001e-11	2.62936e-13	7.31213	RABL6
ENSG00000095739.7	115.187	0.194567	-0.784074	0.00077685	5.58166e-05	-4.02983	BAMBI
ENSG00000197321.10	1423.96	0.085753	-0.608185	7.49955e-11	1.3191e-12	-7.09229	SVIL
ENSG00000165757.8	132.722	0.187674	-0.586709	0.014184	0.00177072	-3.12621	KIAA1462
ENSG00000107562.12	76.041	0.209203	-0.660753	0.0129962	0.00158619	-3.15843	CXCL12
ENSG00000122870.7	233.164	0.16166	-0.612281	0.00182403	0.000152198	-3.78745	BICC1
ENSG00000165476.8	403.72	0.137798	-0.586136	0.000330941	2.10358e-05	-4.2536	REEP3
ENSG00000148730.6	2433.44	0.0746983	0.627515	4.16725e-15	4.43958e-17	8.40066	EIF4EBP2
ENSG00000122863.5	216.761	0.167123	-0.720969	0.000261949	1.60323e-05	-4.31401	CHST3
ENSG00000122359.13	171.522	0.178962	-0.66288	0.00242901	0.000212199	-3.70403	ANXA11
ENSG00000107796.8	575.279	0.13435	-1.98089	2.23079e-46	3.34953e-49	-14.7443	ACTA2
ENSG00000026103.15	151.046	0.184395	-0.988576	2.36458e-06	8.26741e-08	-5.36119	FAS
ENSG00000148680.11	272.874	0.153805	-0.597935	0.00129297	0.00010123	-3.88762	HTR7
ENSG00000148677.6	943.338	0.117345	-1.97373	2.03307e-60	1.74437e-63	-16.8199	ANKRD1
ENSG00000138119.12	742.312	0.11647	-1.1483	9.20389e-21	6.25175e-23	-9.85925	MYOF
ENSG00000138193.9	146.05	0.18453	-0.5905	0.0116058	0.00137418	-3.20002	PLCE1
ENSG00000155629.10	136.215	0.189903	-1.3381	1.02428e-10	1.83822e-12	-7.04624	PIK3AP1
ENSG00000155254.8	184.159	0.173241	-0.63263	0.00286397	0.000260473	-3.65174	MARVELD1
ENSG00000198408.9	6047.71	0.0608409	-0.985423	5.31522e-56	5.32054e-59	-16.1967	MGEA5
ENSG00000166197.12	2188.59	0.0786609	-0.629036	1.05044e-13	1.27681e-15	-7.99681	NOLC1
ENSG00000203805.6	124.541	0.190626	-0.684097	0.00351871	0.000332348	-3.58869	PPAPDC1A
ENSG00000130600.10	921.451	0.0989902	-0.752911	1.98817e-12	2.82888e-14	-7.60592	H19
ENSG00000180176.10	70.4631	0.208707	0.77809	0.00223889	0.000192898	3.72814	TH
ENSG00000244734.1	160.497	0.184477	0.596803	0.0104721	0.00121598	3.2351	HBB
ENSG00000132274.11	308.466	0.149808	-1.47724	9.15479e-21	6.15294e-23	-9.86084	TRIM22
ENSG00000133816.9	179.109	0.180701	-1.20761	1.15373e-09	2.34277e-11	-6.68289	MICAL2
ENSG00000176971.2	86.3903	0.205554	-0.721706	0.00449793	0.000446384	-3.51102	FIBIN
ENSG00000205213.9	819.426	0.109552	-0.632316	2.68139e-07	7.84134e-09	-5.77183	LGR4
ENSG00000149090.7	148.572	0.183144	-0.763827	0.000457778	3.03745e-05	-4.17064	PAMR1
ENSG00000135362.9	89.6419	0.203551	-0.966638	4.20705e-05	2.04547e-06	-4.74888	PRR5L
ENSG00000011347.5	215.096	0.165683	0.592236	0.0036952	0.000350867	3.57452	SYT7
ENSG00000124920.9	57.1298	0.211611	-0.65815	0.0148075	0.00186972	-3.11018	MYRF
ENSG00000124942.9	3685.8	0.0735444	-0.77071	1.9487e-23	1.07286e-25	-10.4795	AHNAK
ENSG00000245532.3	3289.09	0.0769504	0.908158	1.18659e-29	3.81787e-32	11.8019	NEAT1
ENSG00000110092.3	1566.16	0.0872794	-0.940709	8.8513e-25	4.36679e-27	-10.7781	CCND1
ENSG00000149257.9	603.996	0.120202	-0.92926	7.86406e-13	1.06833e-14	-7.73085	SERPINH1
ENSG00000150687.7	1004.14	0.097783	-0.983832	1.33105e-21	8.18464e-24	-10.0614	PRSS23
ENSG00000137693.9	264.787	0.162895	-0.717163	0.000183323	1.06958e-05	-4.40261	YAP1
ENSG00000152558.10	548.755	0.125546	-1.0051	9.81922e-14	1.18651e-15	-8.00584	TMEM123
ENSG00000204381.7	124.937	0.192067	-0.804053	0.000431948	2.83518e-05	-4.18632	LAYN
ENSG00000166741.3	96.4337	0.205286	-1.0405	9.76888e-06	4.00925e-07	-5.06852	NNMT
ENSG00000182985.11	3640.95	0.0658949	-0.856643	5.17584e-36	1.22124e-38	-13.0001	CADM1
ENSG00000149591.12	1791.67	0.0941921	-2.2765	3.32274e-125	4.75152e-129	-24.1687	TAGLN
ENSG00000154134.10	758.873	0.196229	-0.900936	8.37263e-05	4.40602e-06	-4.59125	ROBO3
ENSG00000134954.9	154.086	0.184788	-1.34419	2.1186e-11	3.48404e-13	-7.27423	ETS1
ENSG00000166106.2	174.501	0.179259	-0.863285	3.12484e-05	1.46568e-06	-4.81586	ADAMTS15
ENSG00000118971.3	2662.41	0.0789428	-1.791	2.78731e-110	5.97879e-114	-22.6873	CCND2
ENSG00000010219.8	177.182	0.18	-0.67522	0.00206456	0.000175973	-3.75122	DYRK4
ENSG00000047617.10	69.9779	0.208748	-0.70642	0.00672623	0.000714175	-3.38408	ANO2
ENSG00000139200.9	56.0187	0.210947	0.668635	0.0126588	0.00152601	3.16969	PIANP
ENSG00000060138.8	341.238	0.141841	-0.671846	4.43693e-05	2.1731e-06	-4.73662	YBX3
ENSG00000087494.11	114.692	0.193517	-0.671034	0.00516196	0.000525201	-3.46756	PTHLH
ENSG00000188375.3	358.818	0.142348	-0.674428	4.41618e-05	2.15978e-06	-4.73787	H3F3C
ENSG00000139211.5	139.76	0.186586	-0.83499	0.000136078	7.63774e-06	-4.47509	AMIGO2
ENSG00000139219.13	429.846	0.136993	-0.846759	2.48804e-08	6.36865e-10	-6.18103	COL2A1
ENSG00000221491.2	324.45	0.158895	-0.612232	0.00145925	0.000116648	-3.85307	SNORA34
ENSG00000167548.10	755.875	0.134234	0.657819	2.1353e-05	9.5574e-07	4.90054	MLL2
ENSG00000050405.9	407.864	0.137726	-0.599844	0.00022067	1.3285e-05	-4.35536	LIMA1
ENSG00000135480.10	65.2885	0.211723	-0.900007	0.000334635	2.12945e-05	-4.25087	KRT7
ENSG00000170421.7	1093.17	0.0985996	-1.15298	4.09385e-29	1.37574e-31	-11.6935	KRT8
ENSG00000111057.6	1289.74	0.0893835	-1.04611	3.71237e-29	1.221e-31	-11.7036	KRT18
ENSG00000161638.6	201.509	0.172947	-1.40507	3.91025e-14	4.50129e-16	-8.12425	ITGA5
ENSG00000135414.5	603.07	0.116511	0.606965	4.97733e-06	1.89328e-07	5.20952	GDF11
ENSG00000123374.6	92.8034	0.202934	-0.841432	0.000502156	3.37858e-05	-4.14632	CDK2
ENSG00000123411.10	135.23	0.192601	0.651985	0.00670449	0.000711387	3.38515	IKZF4
ENSG00000139263.7	238.425	0.161018	-0.60199	0.0021564	0.000185019	-3.73864	LRIG3
ENSG00000174099.6	190.008	0.171811	-0.948594	1.03981e-06	3.36789e-08	-5.52115	MSRB3
ENSG00000139291.9	508.604	0.124289	-0.839842	7.08041e-10	1.40737e-11	-6.75714	TMEM19
ENSG00000139278.5	401.978	0.140433	-1.36891	2.61203e-20	1.88628e-22	-9.74774	GLIPR1
ENSG00000139329.4	325.162	0.146114	-1.03761	7.08044e-11	1.23525e-12	-7.10137	LUM
ENSG00000075415.8	5596.81	0.0598497	-0.864797	1.53615e-44	2.52621e-47	-14.4495	SLC25A3
ENSG00000139354.6	280.438	0.1585	-0.732935	7.21487e-05	3.76065e-06	-4.62419	GAS2L3
ENSG00000151572.12	447.292	0.132457	-1.0611	9.53666e-14	1.13873e-15	-8.0109	ANO4
ENSG00000235162.4	530.645	0.127288	-0.733533	2.81519e-07	8.27287e-09	-5.7628	C12orf75
ENSG00000111783.8	74.7396	0.207268	-0.641596	0.0154396	0.00196489	-3.09549	RFX4
ENSG00000151135.5	748.012	0.11218	-0.589635	3.98116e-06	1.4709e-07	-5.25616	C12orf23
ENSG00000111229.11	1317.67	0.100687	0.695332	2.60447e-10	4.99069e-12	6.90584	ARPC3
ENSG00000176871.4	2564.41	0.0738621	-1.33277	1.11667e-69	8.78262e-73	-18.0441	WSB2
ENSG00000152137.2	266.247	0.159626	-0.857984	2.21332e-06	7.65942e-08	-5.37497	HSPB8
ENSG00000127863.11	426.937	0.131648	-0.618781	5.22067e-05	2.59802e-06	-4.70028	TNFRSF19
ENSG00000180730.4	80.9064	0.207735	-1.02759	1.7257e-05	7.55132e-07	-4.94662	SHISA2
ENSG00000133110.10	158.453	0.182435	-0.73678	0.000752836	5.3774e-05	-4.03859	POSTN
ENSG00000120690.9	176.104	0.179225	-0.689182	0.00149923	0.00012038	-3.84535	ELF1
ENSG00000215475.3	373.598	0.14937	0.872914	1.78646e-07	5.0965e-09	5.84399	SIAH3
ENSG00000139679.11	65.6792	0.209692	-0.671111	0.0115951	0.00137208	-3.20046	LPAR6
ENSG00000139734.13	74.5048	0.207588	-0.782748	0.00193124	0.000162801	-3.77068	DIAPH3
ENSG00000125249.6	1512.81	0.0876939	-1.0145	1.73021e-28	5.9381e-31	-11.5687	RAP2A
ENSG00000187498.10	5491.02	0.0752964	-1.09813	2.25215e-45	3.54264e-48	-14.5842	COL4A1
ENSG00000134871.13	3879.16	0.0651127	-0.822479	5.49054e-34	1.41327e-36	-12.6316	COL4A2
ENSG00000157227.8	586.29	0.129379	-0.894204	2.51229e-10	4.79608e-12	-6.91148	MMP14
ENSG00000129474.11	246.789	0.16002	-1.28412	8.56899e-14	1.01705e-15	-8.02478	AJUBA
ENSG00000136367.11	132.296	0.201228	0.600212	0.0209189	0.00285679	2.98274	ZFHX2
ENSG00000100968.9	80.4242	0.204876	-0.611172	0.0209138	0.00285311	-2.98314	NFATC4
ENSG00000129514.4	93.3767	0.207227	-0.985549	4.08753e-05	1.97567e-06	-4.7559	FOXA1
ENSG00000182400.10	1575.24	0.084241	-0.647417	1.10612e-12	1.52639e-14	-7.6853	TRAPPC6B
ENSG00000100504.12	152.298	0.182596	-0.798592	0.000205249	1.22245e-05	-4.37354	PYGL
ENSG00000139926.11	598.341	0.131394	-1.49862	1.08001e-27	3.92254e-30	-11.4056	FRMD6
ENSG00000073712.9	1402.69	0.0855289	-0.81942	1.27282e-19	9.64672e-22	-9.58062	FERMT2
ENSG00000020577.9	572.141	0.118327	-0.950815	7.8992e-14	9.31909e-16	-8.03551	SAMD4A
ENSG00000131979.14	259.095	0.15783	-0.89718	4.33816e-07	1.31206e-08	-5.68449	GCH1
ENSG00000050130.13	895.034	0.0997565	-0.621133	1.90335e-08	4.76999e-10	-6.22649	JKAMP
ENSG00000179841.7	114.943	0.193496	-0.739077	0.00163991	0.000133669	-3.8196	AKAP5
ENSG00000126803.8	430.315	0.137635	-1.03095	4.57117e-12	6.86362e-14	-7.49045	HSPA2
ENSG00000139998.10	1804.52	0.078955	0.621171	2.8336e-13	3.62063e-15	7.86741	RAB15
ENSG00000072110.9	1107.75	0.0993838	-1.09196	9.60874e-26	4.39696e-28	-10.9873	ACTN1
ENSG00000119681.7	76.4714	0.206696	-0.900745	0.000218464	1.31366e-05	-4.35782	LTBP2
ENSG00000197406.5	67.1018	0.209643	-0.740466	0.00421383	0.000412369	-3.53204	DIO3
ENSG00000207191.1	160.651	0.19266	0.623588	0.0104189	0.00120906	3.23674	SNORD116-5
ENSG00000207174.1	119.229	0.196938	0.731352	0.00235385	0.000204317	3.71362	SNORD116-15
ENSG00000206656.1	230.94	0.180285	1.00116	8.81328e-07	2.80417e-08	5.55324	SNORD116-17
ENSG00000206688.1	298.732	0.163211	0.873705	2.45594e-06	8.63952e-08	5.35324	SNORD116-18
ENSG00000207460.1	386.835	0.152625	0.651281	0.000314233	1.9794e-05	4.2672	SNORD116-19
ENSG00000207375.1	53.7297	0.21183	0.608515	0.028002	0.00407036	2.87266	SNORD116-23
ENSG00000166923.6	89.693	0.205768	-1.2385	6.46352e-08	1.75614e-09	-6.01889	GREM1
ENSG00000159251.6	158.676	0.190433	-1.24616	2.74121e-09	5.99749e-11	-6.5438	ACTC1
ENSG00000137801.9	333.267	0.147382	-1.55778	7.68032e-24	4.11858e-26	-10.5697	THBS1
ENSG00000092531.5	207.681	0.166349	-0.598289	0.00342903	0.000322406	-3.5966	SNAP23
ENSG00000166147.9	1879.73	0.0940124	-1.05495	8.29648e-27	3.20328e-29	-11.2214	FBN1
ENSG00000157483.4	172.84	0.175621	-0.595979	0.00653776	0.000689932	-3.39355	MYO1E
ENSG00000140416.15	4633.18	0.0598527	-0.932558	8.07854e-52	9.81947e-55	-15.5809	TPM1
ENSG00000166949.11	242.454	0.160579	-0.985458	3.22403e-08	8.41393e-10	-6.13692	SMAD3
ENSG00000137831.10	419.633	0.132363	-0.867718	2.54999e-09	5.54266e-11	-6.55558	UACA
ENSG00000156642.12	1328.45	0.0894133	-0.698848	4.16968e-13	5.45583e-15	-7.81593	NPTN
ENSG00000129038.11	198.389	0.171911	-0.949536	1.02868e-06	3.3245e-08	-5.52343	LOXL1
ENSG00000185787.10	10620.2	0.057896	-0.626116	6.18437e-25	2.93927e-27	-10.8145	MORF4L1
ENSG00000103888.11	174.742	0.17657	-0.667722	0.00186091	0.000155808	-3.78163	KIAA1199
ENSG00000170776.15	2212.19	0.0738193	-0.69132	9.24663e-19	7.60305e-21	-9.36503	AKAP13
ENSG00000103260.4	115.914	0.193159	-0.71118	0.00260961	0.000231555	-3.68184	METRN
ENSG00000215154.2	104.71	0.199093	0.60566	0.0179254	0.0023493	3.0421	AC141586.5
ENSG00000006327.9	140.986	0.194332	-1.41393	2.1021e-11	3.44188e-13	-7.27587	TNFRSF12A
ENSG00000008517.12	108.726	0.201133	-1.7345	6.67031e-16	6.48621e-18	-8.62363	IL32
ENSG00000103528.12	246.162	0.161263	-0.707498	0.000195093	1.14802e-05	-4.38723	SYT17
ENSG00000168488.14	438.349	0.147651	0.630199	0.000313249	1.97096e-05	4.26815	ATXN2L
ENSG00000089280.14	629.52	0.126853	-1.08753	1.00599e-15	1.007e-17	-8.57314	FUS
ENSG00000140807.4	97.5657	0.199726	-0.666031	0.00780528	0.000853859	-3.33472	NKD1
ENSG00000087245.8	724.975	0.110628	-0.70787	6.68432e-09	1.56761e-10	-6.39865	MMP2
ENSG00000140937.9	2623.13	0.0694278	-0.726313	2.32925e-23	1.29902e-25	-10.4614	CDH11
ENSG00000124067.12	235.143	0.163265	-0.75679	6.91208e-05	3.56329e-06	-4.63535	SLC12A4
ENSG00000157322.12	92.7546	0.203768	-0.615882	0.0188229	0.00250729	-3.02246	CLEC18A
ENSG00000140873.11	233.08	0.16307	-1.13073	2.15941e-10	4.09156e-12	-6.93398	ADAMTS18
ENSG00000171724.2	3997.93	0.0621467	-0.587564	4.12801e-19	3.24668e-21	-9.45447	VAT1L
ENSG00000178573.6	270.257	0.153426	-0.669332	0.000214525	1.28537e-05	-4.36258	MAF
ENSG00000153786.8	570.336	0.11794	-0.64678	1.26166e-06	4.15863e-08	-5.48398	ZDHHC7
ENSG00000051523.6	83.4053	0.204252	-0.673945	0.00870299	0.000968325	-3.29957	CYBA
ENSG00000141252.15	1487.92	0.087184	0.797898	6.31025e-18	5.59467e-20	9.15189	VPS53
ENSG00000132510.6	315.179	0.161683	0.618122	0.00162144	0.000131816	3.82304	KDM6B
ENSG00000220205.4	233.809	0.174474	0.586708	0.00716746	0.000771786	3.36272	VAMP2
ENSG00000065320.4	572.729	0.125783	-0.960309	1.60726e-12	2.2639e-14	-7.63468	NTN1
ENSG00000007237.13	198.174	0.170429	-0.636959	0.00216543	0.000185949	-3.73738	GAS7
ENSG00000065559.10	2517.75	0.0734986	-0.594032	5.45726e-14	6.36017e-16	-8.08221	MAP2K4
ENSG00000167543.11	85.126	0.206422	-0.695423	0.00704992	0.000754592	-3.36893	TP53I13
ENSG00000006042.7	594	0.116874	-0.68898	1.32945e-07	3.74521e-09	-5.89507	TMEM98
ENSG00000108691.4	81.4108	0.209174	-1.13415	1.73708e-06	5.89156e-08	-5.42206	CCL2
ENSG00000172123.8	143.964	0.18573	-0.958879	6.17696e-06	2.43351e-07	-5.16275	SLFN12
ENSG00000006125.12	8588.87	0.0533569	-0.643142	6.33508e-31	1.85713e-33	-12.0536	AP2B1
ENSG00000172660.7	572.762	0.118171	-0.638688	1.89847e-06	6.4884e-08	-5.40479	TAF15
ENSG00000131747.10	370.444	0.140425	-0.671277	3.64805e-05	1.75021e-06	-4.78032	TOP2A
ENSG00000141753.5	219.296	0.171932	-1.70475	5.49058e-21	3.57245e-23	-9.91528	IGFBP4
ENSG00000141756.14	605.388	0.116833	-1.16995	2.10396e-21	1.32381e-23	-10.0139	FKBP10
ENSG00000177469.12	380.465	0.147184	-1.45253	8.55043e-21	5.68562e-23	-9.86877	PTRF
ENSG00000073670.9	389.241	0.137776	1.20965	1.73454e-16	1.63706e-18	8.77984	ADAM11
ENSG00000011028.9	556.557	0.124859	-0.999916	9.67565e-14	1.16224e-15	-8.00839	MRC2
ENSG00000170412.12	55.8828	0.212082	-1.2614	9.77678e-08	2.71927e-09	-5.94771	GPRC5C
ENSG00000132475.4	9511.45	0.0597115	-0.838737	4.35475e-42	8.09548e-45	-14.0465	H3F3B
ENSG00000129654.7	69.1925	0.209869	-1.04094	1.6271e-05	7.05006e-07	-4.95998	FOXJ1
ENSG00000184557.3	1171.99	0.101307	-0.728185	3.89848e-11	6.57831e-13	-7.18793	SOCS3
ENSG00000141562.12	910.127	0.100077	-0.774227	7.57324e-13	1.02341e-14	-7.73631	NARF
ENSG00000158270.10	59.513	0.211506	-0.599468	0.0308971	0.00459281	-2.83429	COLEC12
ENSG00000132205.6	162.002	0.186335	-1.83892	8.55043e-21	5.6772e-23	-9.86892	EMILIN2
ENSG00000101608.6	1366.55	0.0922647	-0.616883	1.13735e-09	2.29324e-11	-6.68602	MYL12A
ENSG00000168461.8	430.652	0.131865	-0.787871	8.36768e-08	2.30342e-09	-5.97482	RAB31
ENSG00000101558.9	3017.91	0.0709644	-0.716775	9.1521e-22	5.49676e-24	-10.1005	VAPA
ENSG00000176014.8	532.013	0.124189	-1.09471	1.27918e-16	1.19815e-18	-8.81488	TUBB6
ENSG00000168675.14	860.16	0.123082	-1.83717	1.72279e-47	2.21723e-50	-14.9265	LDLRAD4
ENSG00000267702.1	62.3314	0.212041	-0.763335	0.0033878	0.000318287	-3.59994	RP11-53B2.2
ENSG00000134755.10	474.113	0.127386	-0.595965	5.73521e-05	2.89098e-06	-4.67842	DSC2
ENSG00000046604.8	509.28	0.123043	-0.761348	2.39251e-08	6.107e-10	-6.18764	DSG2
ENSG00000167315.13	347.579	0.143655	-1.00984	1.1268e-10	2.07055e-12	-7.02965	ACAA2
ENSG00000198796.6	2932.48	0.07415	-0.646572	2.93127e-16	2.7875e-18	-8.71978	ALPK2
ENSG00000141682.11	295.665	0.153855	-1.323	8.148e-16	8.03964e-18	-8.59902	PMAIP1
ENSG00000171451.13	1799.05	0.0907123	-0.763191	3.76658e-15	3.9858e-17	-8.41332	DSEL
ENSG00000141668.5	1252.38	0.0989921	0.928825	7.88093e-19	6.42375e-21	9.38281	CBLN2
ENSG00000070404.4	569.731	0.123331	-0.965389	3.86287e-13	4.97152e-15	-7.82763	FSTL3
ENSG00000105355.4	270.506	0.155565	-0.822649	3.39556e-06	1.23576e-07	-5.28813	PLIN3
ENSG00000034063.9	164.216	0.17806	-0.632162	0.00397207	0.000384824	-3.55028	UHRF1
ENSG00000130176.3	118.249	0.195205	-1.39565	5.0899e-11	8.69788e-13	-7.14968	CNN1
ENSG00000171223.4	312.727	0.147349	-0.654426	0.000157471	8.93979e-06	-4.44135	JUNB
ENSG00000074181.4	227.424	0.162423	-0.736153	0.00010778	5.83364e-06	-4.53233	NOTCH3
ENSG00000131941.3	149.278	0.183171	-0.914818	1.39012e-05	5.90398e-07	-4.99433	RHPN2
ENSG00000196381.6	193.285	0.171867	-0.631268	0.00268873	0.000239728	-3.67299	ZNF781
ENSG00000167601.7	154.521	0.192631	-1.15818	6.70935e-08	1.82773e-09	-6.01242	AXL
ENSG00000130203.5	120.746	0.19469	-0.854012	0.000195483	1.15171e-05	-4.38653	APOE
ENSG00000074219.9	119.724	0.193188	-0.732285	0.00180333	0.000150327	-3.79053	TEAD2
ENSG00000198538.6	568.337	0.118223	-0.605971	7.4189e-06	2.96523e-07	-5.12564	ZNF28
ENSG00000242779.2	186.207	0.174539	-0.931694	2.6603e-06	9.39645e-08	-5.33802	ZNF702P
ENSG00000167614.9	182.985	0.177783	-0.683439	0.00150337	0.000120928	-3.84424	TTYH1
ENSG00000095752.2	118.994	0.20178	-2.22414	6.81621e-26	2.97289e-28	-11.0226	IL11
ENSG00000101384.7	958.118	0.0979083	-0.889456	1.16481e-17	1.04105e-19	-9.08457	JAG1
ENSG00000125968.7	112.714	0.197663	-0.693715	0.0045125	0.000448798	-3.50959	ID1
ENSG00000088325.11	162.38	0.180591	-0.756655	0.000426159	2.79109e-05	-4.18987	TPX2
ENSG00000197183.8	1254.25	0.0980476	0.633238	4.59382e-09	1.05764e-10	6.45847	C20orf112
ENSG00000260032.1	10464.4	0.0546703	-0.623526	1.08001e-27	3.93825e-30	-11.4052	LINC00657
ENSG00000101335.5	479.422	0.134623	-2.14859	2.11995e-54	2.42523e-57	-15.9601	MYL9
ENSG00000200354.1	172.21	0.182215	-0.804353	0.000174537	1.01333e-05	-4.41431	SNORA71D
ENSG00000025772.7	283.295	0.152119	-0.647602	0.000326371	2.06987e-05	-4.25722	TOMM34
ENSG00000196562.10	981.891	0.0972345	-0.679081	1.54972e-10	2.86985e-12	-6.98395	SULF2
ENSG00000124225.11	566.756	0.122524	-1.18914	3.92183e-20	2.86019e-22	-9.70538	PMEPA1
ENSG00000101198.10	205.215	0.169188	-0.842887	1.46872e-05	6.29456e-07	-4.98195	NKAIN4
ENSG00000196132.7	1318.78	0.0876576	0.622184	7.23138e-11	1.26676e-12	7.09789	MYT1
ENSG00000264063.1	109.909	0.207021	-0.758426	0.0027636	0.000248776	-3.66352	MIR3687
ENSG00000154721.10	292.055	0.149891	-0.802484	2.45372e-06	8.61414e-08	-5.35377	JAM2
ENSG00000159200.12	1517.33	0.0863848	-0.615617	5.95136e-11	1.02994e-12	-7.12645	RCAN1
ENSG00000142173.10	354.1	0.144216	-0.923995	6.3462e-09	1.48378e-10	-6.40703	COL6A2
ENSG00000160307.5	89.9135	0.202732	0.743031	0.00275984	0.000247253	3.66509	S100B
ENSG00000128342.4	126.586	0.194659	-1.53825	2.16327e-13	2.73773e-15	-7.90231	LIF
ENSG00000100234.11	288.229	0.153438	-1.40638	5.64014e-18	4.9199e-20	-9.16576	TIMP3
ENSG00000100116.12	101.736	0.198758	0.743703	0.00213349	0.000182748	3.74174	GCAT
ENSG00000100196.6	80.789	0.205235	-0.716455	0.00477499	0.000481391	-3.4909	KDELR3
ENSG00000002586.13	476.509	0.126448	-0.671052	3.11216e-06	1.11482e-07	-5.30694	CD99
ENSG00000101871.10	556.104	0.119864	-0.648007	1.88795e-06	6.43894e-08	-5.40616	MID1
ENSG00000165169.6	556.363	0.134763	-1.15391	1.09152e-15	1.10397e-17	-8.56255	DYNLT3
ENSG00000216866.4	355.107	0.139503	-0.599379	0.000280817	1.73478e-05	-4.29655	RPS2P55
ENSG00000069535.11	64.106	0.210401	-1.01034	3.30909e-05	1.57102e-06	-4.80198	MAOB
ENSG00000089472.12	725.886	0.112718	-0.712274	1.08883e-08	2.63137e-10	-6.31907	HEPH
ENSG00000147162.9	4280.2	0.0611561	-0.766007	1.99448e-33	5.419e-36	-12.5254	OGT
ENSG00000102158.15	407.234	0.134119	-0.660512	1.90788e-05	8.44399e-07	-4.92482	MAGT1
ENSG00000186310.8	3386.73	0.0739588	-0.794285	1.28904e-24	6.63598e-27	-10.7396	NAP1L3
ENSG00000000003.10	557.112	0.122765	-0.795927	3.94607e-09	8.97218e-11	-6.48333	TSPAN6
ENSG00000182916.7	2378.25	0.0735961	-0.635818	5.86022e-16	5.65658e-18	-8.63929	TCEAL7
ENSG00000166681.9	3696.91	0.0642269	-0.860315	2.82884e-38	6.47239e-41	-13.3949	NGFRAP1
ENSG00000123560.9	97.2857	0.202407	-0.911256	0.000121897	6.72846e-06	-4.5021	PLP1
ENSG00000123570.3	628.844	0.114521	-0.809923	8.52799e-11	1.52438e-12	-7.07225	RAB9B
ENSG00000123572.12	264.792	0.159675	-1.35301	2.2846e-15	2.38096e-17	-8.47352	NRK
ENSG00000157502.8	165.651	0.177976	-0.829051	6.25638e-05	3.18947e-06	-4.65823	MUM1L1
ENSG00000188153.8	326.142	0.148041	-0.886299	7.81255e-08	2.13943e-09	-5.98685	COL4A5
ENSG00000102024.11	1143.84	0.0960169	-0.863645	2.62885e-17	2.36833e-19	-8.99472	PLS3
ENSG00000131724.6	435.783	0.132728	-0.946396	5.81071e-11	1.00127e-12	-7.13033	IL13RA1
ENSG00000125356.6	806.969	0.103978	-0.686242	1.93157e-09	4.11559e-11	-6.59986	NDUFA1
ENSG00000102038.10	3782.5	0.0654643	-0.633189	5.36998e-20	3.95472e-22	-9.67228	SMARCA1
ENSG00000085185.10	134.107	0.200534	0.756035	0.00193414	0.000163184	3.7701	BCORL1
ENSG00000134602.11	150.123	0.187593	-1.00644	2.31987e-06	8.09448e-08	-5.36501	MST4
ENSG00000076716.7	372.158	0.138228	-0.909292	2.20548e-09	4.76231e-11	-6.57818	GPC4
ENSG00000102195.7	201.492	0.177605	0.606753	0.00608925	0.000634787	3.4163	GPR50
ENSG00000196924.10	6049.41	0.0618169	-0.680407	7.86589e-26	3.54319e-28	-11.0068	FLNA
ENSGR0000002586.13	476.509	0.126448	-0.671052	3.11216e-06	1.11482e-07	-5.30694	CD99
ENSG00000228253.1	65.0862	0.210521	0.837466	0.000938838	6.94764e-05	3.97807	MT-ATP8
ENSG00000198695.2	272.808	0.174072	1.24554	4.90647e-11	8.34935e-13	7.15529	MT-ND6
