# Supplementary material for: Distinct and shared functions of ALS-associated proteins TDP-43, FUS and TAF15 revealed by multisystem analyses
Source: Nat Commun. 2016 Jul 5;7:12143. doi: 10.1038/ncomms12143 (PMC4935974; doi:10.1038/ncomms12143)
Supplement: Supplementary Data 7 — Significantly differentially expressed genes in human patient FUS R521G iPSC-derived motor neurons vs. wild-type sibling control. [file ncomms12143-s8.xls]

## Sheet: R521G FUS
gene_id	baseMean	lfcSE	log2FoldChange	padj	pvalue	stat	gene_name
ENSG00000001497.12	900.927	0.165341	0.684972	0.000798703	3.43107e-05	4.14279	LAS1L
ENSG00000001626.9	17.7558	0.369359	-1.05236	0.0334053	0.00438366	-2.84915	CFTR
ENSG00000002549.7	357	0.186677	-1.18072	3.58925e-08	2.53307e-10	-6.32495	LAP3
ENSG00000002586.13	317.101	0.277909	-0.956699	0.00734031	0.000576392	-3.44249	CD99
ENSG00000003096.9	2294.84	0.225449	-0.685898	0.0214083	0.00234731	-3.04236	KLHL13
ENSG00000003137.4	350.242	0.358958	1.14559	0.0147659	0.0014157	3.19143	CYP26B1
ENSG00000003249.8	1400.39	0.14367	-0.608008	0.000573367	2.31646e-05	-4.23198	DBNDD1
ENSG00000003756.12	3926.59	0.236172	0.779649	0.0109706	0.000962749	3.30119	RBM5
ENSG00000003989.12	117.174	0.236597	-2.04411	3.44663e-15	5.64039e-18	-8.63961	SLC7A2
ENSG00000004777.13	2110.77	0.130332	0.591745	0.000178624	5.61798e-06	4.54028	ARHGAP33
ENSG00000004864.9	993.718	0.172157	-1.00202	5.65514e-07	5.87088e-09	-5.82039	SLC25A13
ENSG00000004961.10	381.535	0.14873	-0.624184	0.000652065	2.70777e-05	-4.19675	HCCS
ENSG00000005022.5	2051.35	0.143863	-0.676797	9.25176e-05	2.54549e-06	-4.70445	SLC25A5
ENSG00000005302.13	704.056	0.148343	-0.686164	0.000126636	3.73678e-06	-4.62551	MSL3
ENSG00000005379.11	1596.44	0.202003	0.624442	0.0190115	0.00199313	3.09125	BZRAP1
ENSG00000005889.11	416.257	0.179701	-0.619028	0.00733343	0.000571553	-3.44477	ZFX
ENSG00000005961.13	93.6525	0.351019	1.08354	0.0192108	0.00202286	3.08686	ITGA2B
ENSG00000006007.7	1007.41	0.209719	-0.819737	0.00176483	9.2781e-05	-3.90873	GDE1
ENSG00000006025.7	275.633	0.233081	0.881934	0.00266783	0.000154443	3.78381	OSBPL7
ENSG00000006047.8	153.836	0.277424	1.0271	0.00342991	0.000213665	3.70229	YBX2
ENSG00000006283.13	457.972	0.285982	2.1126	4.24984e-11	1.49964e-13	7.38719	CACNA1G
ENSG00000006327.9	69.1267	0.37063	-1.26118	0.00818303	0.000666984	-3.4028	TNFRSF12A
ENSG00000006744.12	859.651	0.139736	-0.616431	0.000296645	1.02705e-05	-4.4114	ELAC2
ENSG00000006757.7	231.365	0.211127	-1.09285	1.25056e-05	2.26398e-07	-5.17624	PNPLA4
ENSG00000007174.12	11.7992	0.397878	1.12141	0.0357394	0.00482521	2.81848	DNAH9
ENSG00000007237.13	244.995	0.182035	0.936607	1.4335e-05	2.67237e-07	5.1452	GAS7
ENSG00000007392.12	1826.96	0.199224	0.870415	0.000347126	1.24798e-05	4.36903	LUC7L
ENSG00000007516.9	158.041	0.261532	1.02604	0.0016866	8.73749e-05	3.92322	BAIAP3
ENSG00000007944.10	319.55	0.194118	1.72641	4.44938e-16	5.91613e-19	8.8936	MYLIP
ENSG00000007968.6	9.62815	0.396267	-1.29368	0.0120865	0.00109591	-3.26467	E2F2
ENSG00000008118.5	285.467	0.239126	1.18808	3.07671e-05	6.75006e-07	4.96842	CAMK1G
ENSG00000008283.11	492.028	0.175296	-0.602553	0.00744484	0.00058747	-3.43733	CYB561
ENSG00000008300.10	4451.74	0.117383	0.645827	2.84311e-06	3.75814e-08	5.50186	CELSR3
ENSG00000011243.12	2214.49	0.260959	1.10195	0.000594441	2.41395e-05	4.2227	AKAP8L
ENSG00000011260.9	406.279	0.193929	-0.989729	1.69903e-05	3.33296e-07	-5.10358	UTP18
ENSG00000011426.6	133.232	0.289102	-1.41488	4.2078e-05	9.87715e-07	-4.89407	ANLN
ENSG00000012048.14	43.8457	0.345029	-1.69274	4.00068e-05	9.29223e-07	-4.90606	BRCA1
ENSG00000012171.13	166.129	0.251073	0.771043	0.0199417	0.00213347	3.07099	SEMA3B
ENSG00000012174.7	1523.38	0.216427	-0.838921	0.00196821	0.00010609	-3.87622	MBTPS2
ENSG00000012817.11	497.58	0.275299	6.64056	7.31871e-125	1.49713e-128	24.1212	KDM5D
ENSG00000012822.11	1528.81	0.196927	1.02807	1.01395e-05	1.78377e-07	5.22057	CALCOCO1
ENSG00000013297.5	96.0136	0.391803	-1.05236	0.0482014	0.00723246	-2.68595	CLDN11
ENSG00000013573.12	407.081	0.20052	1.10272	2.85688e-06	3.81326e-08	5.49929	DDX11
ENSG00000013619.9	231.164	0.237873	0.675919	0.0339381	0.00449002	2.84151	MAMLD1
ENSG00000015133.14	312.284	0.181098	-0.738689	0.00100075	4.5242e-05	-4.07894	CCDC88C
ENSG00000018236.10	2303.01	0.243342	-0.914292	0.00288709	0.000171801	-3.75723	CNTN1
ENSG00000018408.10	49.3823	0.397903	-1.32853	0.00986917	0.000841358	-3.33882	WWTR1
ENSG00000018610.8	348.393	0.159525	-0.964807	1.64387e-07	1.46663e-09	-6.04799	CXorf56
ENSG00000021300.9	77.6794	0.298764	0.858198	0.0317511	0.0040724	2.8725	PLEKHB1
ENSG00000021645.13	925.102	0.226428	0.891024	0.00162923	8.3153e-05	3.93513	NRXN3
ENSG00000022355.10	86.2695	0.336515	1.15723	0.00741664	0.000584149	3.43887	GABRA1
ENSG00000023697.8	57.961	0.29736	-0.938704	0.0160461	0.00159514	-3.15679	DERA
ENSG00000024526.12	27.0744	0.387976	-2.0415	8.39564e-06	1.42546e-07	-5.26194	DEPDC1
ENSG00000025708.8	38.9435	0.363651	1.62841	0.000230603	7.53582e-06	4.47796	TYMP
ENSG00000025772.7	437.177	0.153081	-0.662987	0.00040266	1.4847e-05	-4.33095	TOMM34
ENSG00000026103.15	19.0672	0.378963	-1.6529	0.000357464	1.29092e-05	-4.36164	FAS
ENSG00000027847.9	162.762	0.217547	-0.956132	0.000316251	1.10743e-05	-4.39506	B4GALT7
ENSG00000030419.12	266.547	0.30657	-0.83125	0.0455463	0.00669895	-2.71145	IKZF2
ENSG00000031081.6	15.3654	0.393694	-1.06189	0.0469951	0.00699135	-2.69726	ARHGAP31
ENSG00000034152.14	194.231	0.183064	-0.647745	0.00561963	0.000402633	-3.53835	MAP2K3
ENSG00000039560.9	1140.81	0.19696	-0.813774	0.000835377	3.60143e-05	-4.13167	RAI14
ENSG00000040531.10	131.924	0.21539	-1.34457	5.76832e-08	4.30692e-10	-6.24248	CTNS
ENSG00000040731.6	684.366	0.242664	0.871496	0.00485217	0.000328941	3.59137	CDH10
ENSG00000044090.4	1360.38	0.13565	0.771713	1.1106e-06	1.27793e-08	5.68899	CUL7
ENSG00000044115.15	5153.07	0.121623	0.654434	4.94841e-06	7.41477e-08	5.38082	CTNNA1
ENSG00000044574.7	4188.22	0.133049	-0.757814	1.07235e-06	1.22842e-08	-5.69573	HSPA5
ENSG00000046653.10	4307.27	0.203595	-0.814267	0.00130006	6.34936e-05	-3.99944	GPM6B
ENSG00000047617.10	50.4861	0.298381	1.28103	0.000455373	1.76057e-05	4.29327	ANO2
ENSG00000047662.4	110.007	0.29603	-1.06865	0.00457495	0.00030626	-3.60995	FAM184B
ENSG00000048052.16	466.19	0.261894	-0.898516	0.00757126	0.000601705	-3.43084	HDAC9
ENSG00000048162.15	200.487	0.205705	-0.715618	0.006671	0.000503549	-3.47886	NOP16
ENSG00000049089.9	211.249	0.355678	1.64061	0.000133364	3.97624e-06	4.61262	COL9A2
ENSG00000049130.9	76.1155	0.314509	-1.75181	1.9927e-06	2.54769e-08	-5.56998	KITLG
ENSG00000049247.9	64.0148	0.331152	-2.57564	2.67185e-12	7.37852e-15	-7.77782	UTS2
ENSG00000049249.4	60.3767	0.29157	-2.0898	1.94115e-10	7.6439e-13	-7.16739	TNFRSF9
ENSG00000049449.4	1209.22	0.180473	-1.00828	1.86033e-06	2.31186e-08	-5.58688	RCN1
ENSG00000050405.9	239.837	0.165498	-0.832667	2.36988e-05	4.8721e-07	-5.03128	LIMA1
ENSG00000050628.16	709.036	0.333816	-1.07247	0.0139628	0.00131459	-3.21277	PTGER3
ENSG00000051341.9	17.731	0.393449	-1.59857	0.00105507	4.84533e-05	-4.06297	POLQ
ENSG00000051620.5	779.247	0.218841	-0.787953	0.00471077	0.00031752	-3.60057	HEBP2
ENSG00000052749.9	610.102	0.175134	-1.18589	2.39871e-09	1.27578e-11	-6.77136	RRP12
ENSG00000053108.12	434.219	0.182519	1.48061	2.43262e-13	4.97622e-16	8.11208	FSTL4
ENSG00000054690.9	765.838	0.232489	0.780766	0.00929994	0.00078427	3.35829	PLEKHH1
ENSG00000056558.6	218.046	0.209883	0.823768	0.00167858	8.67698e-05	3.92489	TRAF1
ENSG00000056998.14	1158.13	0.133678	-1.16865	1.54044e-15	2.28458e-18	-8.74228	GYG2
ENSG00000057294.9	95.2162	0.249163	-0.997702	0.00127966	6.22238e-05	-4.00421	PKP2
ENSG00000058335.10	208.36	0.243235	0.909607	0.00305143	0.000184297	3.73962	RASGRF1
ENSG00000058453.12	614.687	0.13762	0.688548	2.65514e-05	5.63669e-07	5.00327	CROCC
ENSG00000058866.10	33.3768	0.365621	2.59442	2.9556e-10	1.28478e-12	7.09594	DGKG
ENSG00000059573.4	1033.25	0.137553	-0.633099	0.00013876	4.1726e-06	-4.60259	ALDH18A1
ENSG00000059588.5	1116.2	0.259841	0.796972	0.0201418	0.00216107	3.06715	TARBP1
ENSG00000060138.8	197.167	0.274147	-2.04374	2.62474e-11	8.99344e-14	-7.4549	YBX3
ENSG00000060709.9	1706.16	0.242749	1.39256	8.70779e-07	9.65836e-09	5.73662	RIMBP2
ENSG00000060762.14	355.75	0.165931	-0.641746	0.00201844	0.000109934	-3.86755	MPC1
ENSG00000060982.10	3723.21	0.3122	-0.951012	0.0212086	0.00231783	-3.04616	BCAT1
ENSG00000061337.11	2379.76	0.212106	-0.675048	0.0151409	0.00145958	-3.1826	LZTS1
ENSG00000061938.12	1391.73	0.16147	0.811495	2.42204e-05	5.0165e-07	5.02568	TNK2
ENSG00000062038.9	85.62	0.379681	1.1649	0.0200973	0.00215423	3.0681	CDH3
ENSG00000062282.10	81.6162	0.24775	-0.804057	0.0127323	0.00117269	-3.24544	DGAT2
ENSG00000062716.5	1012.94	0.13583	-0.595425	0.000330327	1.16738e-05	-4.38359	VMP1
ENSG00000064199.2	144.791	0.219014	-1.68449	4.99746e-12	1.45676e-14	-7.69127	SPA17
ENSG00000064547.9	1047.55	0.250324	1.00197	0.00128637	6.26276e-05	4.00269	LPAR2
ENSG00000064763.5	698.748	0.146908	-0.724946	3.53537e-05	8.02753e-07	-4.9347	FAR2
ENSG00000064932.11	611.573	0.19186	-1.05372	2.93712e-06	3.9713e-08	-5.49212	SBNO2
ENSG00000064989.8	12.6034	0.389509	-1.36923	0.00602823	0.000439308	-3.51527	CALCRL
ENSG00000065183.10	752.734	0.160858	-0.99668	7.25859e-08	5.79084e-10	-6.19602	WDR3
ENSG00000065328.12	35.9264	0.335133	-2.07672	7.25859e-08	5.76616e-10	-6.19669	MCM10
ENSG00000065357.15	276.699	0.192822	0.718337	0.00318232	0.000195021	3.72538	DGKA
ENSG00000065427.10	1906.66	0.114276	-0.749724	8.65698e-09	5.35693e-11	-6.56066	KARS
ENSG00000065665.16	1217.25	0.143271	-0.633794	0.000283549	9.70104e-06	-4.42373	SEC61A2
ENSG00000065833.7	529.365	0.153036	-0.987817	1.6425e-08	1.08357e-10	-6.45481	ME1
ENSG00000065882.11	662.756	0.181899	0.776613	0.000498875	1.95937e-05	4.26947	TBC1D1
ENSG00000065911.7	1283.08	0.223298	-0.991997	0.000265478	8.8927e-06	-4.44248	MTHFD2
ENSG00000066032.13	3972.52	0.163996	0.704347	0.000452663	1.74778e-05	4.29489	CTNNA2
ENSG00000066248.10	192.322	0.330376	-1.13416	0.00752417	0.000597088	-3.43293	NGEF
ENSG00000066279.12	91.7801	0.345491	-2.78491	3.36997e-13	7.58303e-16	-8.06075	ASPM
ENSG00000067048.12	1016.67	0.21456	4.84227	3.46635e-109	8.86353e-113	22.5684	DDX3Y
ENSG00000067182.3	279.975	0.216798	-0.810032	0.00308113	0.000186721	-3.73634	TNFRSF1A
ENSG00000067533.5	451.173	0.172708	-0.827471	6.4975e-05	1.6581e-06	-4.79117	RRP15
ENSG00000067560.6	2756.71	0.159038	-0.684134	0.00044309	1.69496e-05	-4.3017	RHOA
ENSG00000067646.7	110.703	0.260359	2.83059	1.91781e-24	1.56924e-27	10.8719	ZFY
ENSG00000068366.14	5504.21	0.242492	-1.11669	0.000137388	4.12385e-06	-4.60504	ACSL4
ENSG00000069424.10	527.919	0.221548	0.626965	0.0349027	0.00465584	2.82993	KCNAB2
ENSG00000069482.6	95.7253	0.366833	-2.87166	1.82512e-12	4.94688e-15	-7.82825	GAL
ENSG00000069509.5	384.216	0.163579	-0.690653	0.000594441	2.41984e-05	-4.22215	FUNDC1
ENSG00000069667.11	341.179	0.275553	1.39616	2.02162e-05	4.04685e-07	5.06674	RORA
ENSG00000069849.6	2314.38	0.127162	-0.650141	1.64742e-05	3.17622e-07	-5.11268	ATP1B3
ENSG00000070882.8	88.583	0.238948	-0.922539	0.002065	0.000112997	-3.86084	OSBPL3
ENSG00000070950.5	154.775	0.255257	-0.809819	0.0154856	0.00151102	-3.17256	RAD18
ENSG00000071127.12	1314.98	0.272208	-0.948769	0.00654848	0.000491286	-3.48546	WDR1
ENSG00000071539.9	102.495	0.257704	-1.31638	1.67442e-05	3.25396e-07	-5.10811	TRIP13
ENSG00000071894.10	2107.32	0.149264	0.743503	2.92238e-05	6.32181e-07	4.98112	CPSF1
ENSG00000072041.12	1484.05	0.196773	-0.845882	0.000447792	1.71752e-05	-4.29877	SLC6A15
ENSG00000072195.10	1125.76	0.201406	0.785966	0.00180637	9.52425e-05	3.9024	SPEG
ENSG00000072274.8	813.21	0.196373	-0.61575	0.0170134	0.00171491	-3.13562	TFRC
ENSG00000072506.8	498.302	0.262354	-0.901182	0.00749032	0.000592591	-3.43498	HSD17B10
ENSG00000072571.14	33.7468	0.363506	-1.06878	0.0272364	0.00328002	-2.9402	HMMR
ENSG00000073060.11	359.096	0.184663	-0.611999	0.0105861	0.00091926	-3.31414	SCARB1
ENSG00000073282.8	14.7234	0.397913	1.48142	0.00320048	0.0001969	3.72296	TP63
ENSG00000074219.9	43.8739	0.376146	-1.11741	0.0253953	0.00297149	-2.97067	TEAD2
ENSG00000074842.3	355.591	0.210377	-0.588291	0.0375262	0.00516815	-2.79636	C19orf10
ENSG00000074855.6	1500.87	0.1675	0.91954	2.95842e-06	4.02444e-08	5.48978	ANO8
ENSG00000074935.9	854.088	0.262344	0.762177	0.0294195	0.00366953	2.90526	TUBE1
ENSG00000074964.12	1466.18	0.14333	0.759275	7.26768e-06	1.17478e-07	5.29738	ARHGEF10L
ENSG00000075035.5	409.528	0.149951	1.41447	3.71489e-18	3.9896e-21	9.43289	WSCD2
ENSG00000075218.14	25.5175	0.376691	-1.8058	6.42376e-05	1.636e-06	-4.79386	GTSE1
ENSG00000075223.9	10593.7	0.202385	0.941527	0.000114283	3.2846e-06	4.65217	SEMA3C
ENSG00000075239.9	1006.36	0.193366	-0.640864	0.0105861	0.000918869	-3.31426	ACAT1
ENSG00000075399.8	560.951	0.165817	0.630396	0.00251072	0.000143679	3.80175	VPS9D1
ENSG00000075420.8	174.92	0.295096	-0.896746	0.02158	0.00237497	-3.03883	FNDC3B
ENSG00000075426.7	190.598	0.289864	-0.775857	0.049111	0.00743673	-2.67663	FOSL2
ENSG00000075624.9	44110	0.206723	-0.702382	0.00831516	0.000679535	-3.39771	ACTB
ENSG00000075826.12	454.447	0.319091	0.966007	0.0221784	0.00246691	3.02737	SEC31B
ENSG00000076344.11	1100.43	0.220701	1.11683	2.06626e-05	4.1845e-07	5.06037	RGS11
ENSG00000076770.10	18.0092	0.390453	-1.76562	0.000192281	6.12617e-06	-4.52199	MBNL3
ENSG00000077092.14	1376.25	0.169266	0.758548	0.000227986	7.41531e-06	4.48141	RARB
ENSG00000077157.15	1522.74	0.14382	0.689657	6.40387e-05	1.62438e-06	4.79529	PPP1R12B
ENSG00000077264.9	1404.47	0.175098	-0.721783	0.000863914	3.75336e-05	-4.12216	PAK3
ENSG00000077348.4	158.576	0.270321	-0.858236	0.0153944	0.00149898	-3.17488	EXOSC5
ENSG00000077549.13	2963.8	0.133891	-0.6392	6.97851e-05	1.80583e-06	-4.77402	CAPZB
ENSG00000077616.6	308.996	0.362046	1.03755	0.0321798	0.00415974	2.86579	NAALAD2
ENSG00000077713.13	28.9172	0.354488	-1.78269	2.38749e-05	4.93273e-07	-5.02891	SLC25A43
ENSG00000077782.15	1340.44	0.214972	0.726313	0.008744	0.000728443	3.37864	FGFR1
ENSG00000078237.4	171.232	0.20231	-0.68442	0.00864801	0.000716908	-3.38303	C12orf5
ENSG00000078687.12	1273.16	0.154184	0.6361	0.000854758	3.6981e-05	4.12558	TNRC6C
ENSG00000079101.12	129.388	0.221345	1.10736	2.65514e-05	5.64866e-07	5.00286	CLUL1
ENSG00000079337.11	100.742	0.243027	1.55698	2.22119e-08	1.48806e-10	6.40659	RAPGEF3
ENSG00000080007.6	10.3873	0.380566	-1.30376	0.00766757	0.000612888	-3.42585	DDX43
ENSG00000080224.13	60.9576	0.318165	0.985763	0.0187038	0.00194652	3.09827	EPHA6
ENSG00000080608.9	212.885	0.207894	-0.844829	0.00105391	4.8292e-05	-4.06374	KIAA0020
ENSG00000080709.10	68.1117	0.26465	1.17464	0.000268159	9.06094e-06	4.43845	KCNN2
ENSG00000080854.9	675.347	0.17561	0.891546	1.92411e-05	3.83759e-07	5.07684	IGSF9B
ENSG00000080947.10	318.702	0.207274	0.610039	0.0270338	0.00324893	2.94315	CROCCP3
ENSG00000080986.7	19.8061	0.386526	-1.44678	0.00301549	0.000181818	-3.74303	NDC80
ENSG00000081189.9	280.141	0.246216	-1.2274	2.87017e-05	6.19419e-07	-4.98506	MEF2C
ENSG00000081320.5	25.0414	0.385543	-1.47429	0.00232418	0.00013134	-3.82393	STK17B
ENSG00000081479.8	113.333	0.291825	-0.798306	0.0431964	0.00622741	-2.73556	LRP2
ENSG00000081665.9	331.292	0.182044	0.619422	0.00818303	0.000667482	3.4026	ZNF506
ENSG00000081791.4	1235.59	0.153218	0.732101	6.89013e-05	1.76887e-06	4.77818	KIAA0141
ENSG00000082397.11	2709.77	0.175	-0.672475	0.00219704	0.000121683	-3.84271	EPB41L3
ENSG00000082482.9	307.075	0.309042	0.886994	0.0319252	0.0041029	2.87014	KCNK2
ENSG00000082556.6	173.199	0.377567	-1.23783	0.0116841	0.00104388	-3.27842	OPRK1
ENSG00000082684.10	362.847	0.169854	1.37072	3.19866e-13	7.03192e-16	8.06996	SEMA5B
ENSG00000083067.17	510.495	0.397706	1.06578	0.0487939	0.00736613	2.67982	TRPM3
ENSG00000084073.4	779.217	0.226945	-0.889336	0.00171148	8.90138e-05	-3.91874	ZMPSTE24
ENSG00000084207.11	2550.28	0.149463	-0.929908	6.32824e-08	4.91916e-10	-6.22166	GSTP1
ENSG00000084453.12	94.4779	0.379467	-1.13861	0.0236742	0.00269504	-3.00054	SLCO1A2
ENSG00000084636.12	33.6439	0.374127	1.2628	0.00882897	0.000737328	3.37531	COL16A1
ENSG00000084710.9	1555.78	0.16988	0.586107	0.007218	0.000560342	3.45012	EFR3B
ENSG00000084734.4	39.6222	0.354875	1.03561	0.0285489	0.00352006	2.91825	GCKR
ENSG00000085276.13	936.658	0.33713	1.29803	0.00214239	0.000117999	3.85025	MECOM
ENSG00000085415.11	714.729	0.186597	-0.71509	0.00227136	0.000126961	-3.83228	SEH1L
ENSG00000086189.5	163.238	0.197852	-1.07649	3.75618e-06	5.30176e-08	-5.44088	DIMT1
ENSG00000086200.12	296.221	0.18062	-0.650891	0.00466951	0.000313784	-3.60365	IPO11
ENSG00000086289.7	65.3473	0.307704	-1.02844	0.00978776	0.000830914	-3.34229	EPDR1
ENSG00000086598.6	1898.72	0.140934	-0.622515	0.000290247	1.00044e-05	-4.41708	TMED2
ENSG00000086712.8	685.894	0.22723	-1.11444	4.01747e-05	9.36875e-07	-4.90445	TXLNG
ENSG00000087088.15	301.395	0.190887	-0.77179	0.00113311	5.27325e-05	-4.04317	BAX
ENSG00000087266.11	1839.65	0.153091	0.637959	0.000729149	3.0838e-05	4.16719	SH3BP2
ENSG00000087303.12	11.024	0.396856	-1.39818	0.00590382	0.000426488	-3.52313	NID2
ENSG00000087494.11	14.4567	0.396572	-1.2155	0.0202287	0.0021766	-3.06501	PTHLH
ENSG00000087586.13	69.3434	0.258591	-1.48074	9.17204e-07	1.02725e-08	-5.72617	AURKA
ENSG00000087842.6	43.6553	0.350388	-1.34899	0.00214272	0.000118127	-3.84998	PIR
ENSG00000088280.13	765.455	0.167753	0.750222	0.000236259	7.74231e-06	4.47219	ASAP3
ENSG00000088305.13	1011.27	0.241453	0.80558	0.00993205	0.00084875	3.33639	DNMT3B
ENSG00000088325.11	227.551	0.268657	-1.39989	1.06636e-05	1.88142e-07	-5.21069	TPX2
ENSG00000088340.11	198.935	0.370427	1.16493	0.0165795	0.00166185	3.14483	FER1L4
ENSG00000088832.10	1915.09	0.147315	-0.712832	5.34259e-05	1.306e-06	-4.83884	FKBP1A
ENSG00000088881.15	981.927	0.145333	0.811492	1.88734e-06	2.35507e-08	5.58366	EBF4
ENSG00000088882.7	1348.63	0.159336	0.796069	2.73267e-05	5.84819e-07	4.99616	CPXM1
ENSG00000088899.10	2942.81	0.14354	0.900325	4.8652e-08	3.55796e-10	6.27228	PROSAPIP1
ENSG00000088992.13	17.1201	0.388129	-1.0909	0.0363987	0.00494399	-2.81066	TESC
ENSG00000089335.16	1307.14	0.18433	0.672379	0.00409342	0.000264605	3.64769	ZNF302
ENSG00000089685.9	51.7379	0.390002	-2.40788	8.13907e-08	6.65776e-10	-6.17401	BIRC5
ENSG00000089692.4	35.4156	0.305518	0.833897	0.043805	0.006344	2.72945	LAG3
ENSG00000089847.8	342.39	0.15574	1.35022	2.73208e-15	4.33131e-18	8.66973	ANKRD24
ENSG00000090238.7	411.36	0.249789	0.853	0.00791684	0.000638098	3.41488	YPEL3
ENSG00000090266.8	880.368	0.211709	-0.625015	0.0265676	0.00315485	-2.95223	NDUFB2
ENSG00000090487.6	1240.08	0.129186	-0.642473	3.02537e-05	6.58417e-07	-4.97324	SPG21
ENSG00000090539.11	525.448	0.19698	0.741341	0.00283488	0.000167522	3.76354	CHRD
ENSG00000090889.10	46.8312	0.34826	-1.83313	8.34186e-06	1.41207e-07	-5.26367	KIF4A
ENSG00000091127.9	292.474	0.2232	-1.592	2.42285e-10	9.84566e-13	-7.13265	PUS7
ENSG00000091317.7	257.361	0.173702	-0.691307	0.00139439	6.89566e-05	-3.97986	CMTM6
ENSG00000091428.13	1066.9	0.318664	1.06975	0.00932674	0.00078796	3.35699	RAPGEF4
ENSG00000091436.12	71.9705	0.356452	-1.34332	0.0028085	0.000164167	-3.7686	MLTK
ENSG00000091583.6	74.4116	0.323353	-1.643	1.89089e-05	3.752e-07	-5.08113	APOH
ENSG00000091622.11	313.849	0.244783	0.910345	0.00323785	0.000200027	3.71898	PITPNM3
ENSG00000092094.6	807.602	0.204194	0.712607	0.00645934	0.000483278	3.48986	OSGEP
ENSG00000092421.12	2997.22	0.225233	1.05715	9.66714e-05	2.68449e-06	4.69359	SEMA6A
ENSG00000092621.7	731.881	0.162764	-0.641971	0.00158152	8.0071e-05	-3.94419	PHGDH
ENSG00000092820.13	654.079	0.216811	-0.77151	0.00530898	0.000373067	-3.55844	EZR
ENSG00000092850.7	81.7517	0.272597	1.35193	3.19253e-05	7.06949e-07	4.95945	TEKT2
ENSG00000092969.7	224.89	0.262439	-1.67179	2.71443e-08	1.88791e-10	-6.37019	TGFB2
ENSG00000094804.5	57.2285	0.298616	-1.01027	0.00864801	0.000716577	-3.38316	CDC6
ENSG00000095370.15	1048.23	0.146798	0.793093	4.45237e-06	6.56713e-08	5.40263	SH2D3C
ENSG00000095380.10	395.053	0.161358	-0.686025	0.000533537	2.1228e-05	-4.25157	NANS
ENSG00000095383.15	88.815	0.250082	1.08653	0.000380681	1.39468e-05	4.3447	TBC1D2
ENSG00000095637.15	1604.03	0.176524	0.634743	0.00477989	0.000323401	3.5958	SORBS1
ENSG00000096060.10	177.682	0.274983	-1.18981	0.00040966	1.5126e-05	-4.32685	FKBP5
ENSG00000096093.9	752.22	0.198792	0.833441	0.000661858	2.75859e-05	4.19253	EFHC1
ENSG00000096654.11	248.834	0.176855	0.635	0.00485525	0.000330024	3.59052	ZNF184
ENSG00000099326.4	628.182	0.175261	0.637055	0.00424665	0.000278102	3.63489	MZF1
ENSG00000099338.18	291.168	0.339266	1.23399	0.00422311	0.00027558	3.63724	CATSPERG
ENSG00000099840.8	57.5244	0.29544	1.27994	0.000400719	1.47549e-05	4.33232	IZUMO4
ENSG00000099849.10	230.595	0.305257	1.09008	0.00510846	0.00035556	3.57105	RASSF7
ENSG00000099889.9	1713.18	0.120962	0.612468	2.04471e-05	4.11995e-07	5.06333	ARVCF
ENSG00000099901.12	1197.56	0.155275	-0.823163	7.15948e-06	1.14968e-07	-5.30132	RANBP1
ENSG00000099954.13	448.952	0.301402	1.23472	0.000942284	4.19296e-05	4.09658	CECR2
ENSG00000100027.10	662.029	0.20029	1.30185	1.25789e-08	8.04112e-11	6.49983	YPEL1
ENSG00000100033.11	26.7772	0.349486	1.42516	0.00100413	4.54462e-05	4.07789	PRODH
ENSG00000100068.7	108.683	0.237692	0.734384	0.0190866	0.00200393	3.08965	LRP5L
ENSG00000100095.14	5579.32	0.215304	0.853161	0.00147784	7.41412e-05	3.96259	SEZ6L
ENSG00000100097.7	103.914	0.379897	-1.07752	0.0343464	0.00456336	-2.83634	LGALS1
ENSG00000100106.15	228.415	0.179774	0.721661	0.00124146	5.96316e-05	4.01426	TRIOBP
ENSG00000100116.12	57.4466	0.351976	-1.20081	0.00799191	0.000645761	-3.41163	GCAT
ENSG00000100142.8	490.011	0.233314	-0.684312	0.0276391	0.003357	-2.933	POLR2F
ENSG00000100201.14	14850.3	0.183256	0.824178	0.000212494	6.87882e-06	4.4974	DDX17
ENSG00000100219.12	718.849	0.228353	-0.719117	0.0163758	0.00163751	-3.14914	XBP1
ENSG00000100276.8	31.3114	0.37819	2.08581	2.65003e-06	3.48296e-08	5.51524	RASL10A
ENSG00000100285.9	1681.88	0.329171	-0.975048	0.0258728	0.00305514	-2.96213	NEFH
ENSG00000100290.2	56.7198	0.342076	1.24806	0.00408419	0.000263799	3.64848	BIK
ENSG00000100307.8	124.683	0.26124	1.07245	0.000915209	4.0392e-05	4.10523	CBX7
ENSG00000100314.3	71.4779	0.375016	1.60976	0.000455709	1.76653e-05	4.29252	CABP7
ENSG00000100345.16	1492.98	0.334599	-1.05417	0.0163255	0.00162971	-3.15054	MYH9
ENSG00000100346.13	94.8232	0.370425	1.45037	0.00172834	9.02444e-05	3.91543	CACNA1I
ENSG00000100359.15	1289.81	0.14755	0.779044	7.73138e-06	1.29291e-07	5.27985	SGSM3
ENSG00000100360.10	1103.29	0.233623	0.793039	0.00838609	0.000687476	3.39453	IFT27
ENSG00000100376.7	527.709	0.175416	1.284	6.84323e-11	2.48476e-13	7.31973	FAM118A
ENSG00000100413.12	891.144	0.235963	-0.707887	0.0236867	0.00269987	-2.99999	POLR3H
ENSG00000100418.7	1525.81	0.145633	-0.72342	3.0855e-05	6.78513e-07	-4.96742	DESI1
ENSG00000100429.13	65.8639	0.336459	1.03071	0.0203077	0.00218821	3.06342	HDAC10
ENSG00000100626.12	900.979	0.137846	0.717068	1.10813e-05	1.97213e-07	5.20195	GALNT16
ENSG00000100629.12	73.4946	0.351846	-0.982771	0.0377423	0.00521915	-2.79319	CEP128
ENSG00000100650.11	3827.84	0.146816	0.681843	0.000117409	3.41403e-06	4.6442	SRSF5
ENSG00000100714.10	565.476	0.212191	-1.12055	7.71347e-06	1.28597e-07	-5.28083	MTHFD1
ENSG00000100749.3	158.38	0.197998	-0.870194	0.000316251	1.10786e-05	-4.39497	VRK1
ENSG00000100836.6	2087.48	0.214724	0.711525	0.0105968	0.00092078	3.31368	PABPN1
ENSG00000100918.8	1137.63	0.278404	-0.998763	0.00489086	0.000333911	-3.58746	REC8
ENSG00000100968.9	65.4175	0.351847	1.15871	0.011247	0.000990454	3.29322	NFATC4
ENSG00000100979.10	309.595	0.213733	-0.756597	0.00560241	0.000400254	-3.53992	PLTP
ENSG00000100987.9	25.6336	0.396925	-1.16557	0.027411	0.00331948	-2.93649	VSX1
ENSG00000101003.8	117.282	0.244916	-0.699213	0.0330113	0.00430493	-2.85491	GINS1
ENSG00000101057.11	44.9135	0.375407	-1.88802	2.38749e-05	4.92365e-07	-5.02926	MYBL2
ENSG00000101144.8	673.111	0.18483	0.885281	6.53174e-05	1.67018e-06	4.78972	BMP7
ENSG00000101191.12	2297.82	0.167129	0.599175	0.00491713	0.000336943	3.5851	DIDO1
ENSG00000101204.11	1707.74	0.150542	0.68095	0.000191386	6.08786e-06	4.52331	CHRNA4
ENSG00000101220.13	584.264	0.148152	-0.896529	1.63211e-07	1.43563e-09	-6.05143	C20orf27
ENSG00000101311.11	26.9787	0.384543	-1.1889	0.0189993	0.00198991	-3.09173	FERMT1
ENSG00000101412.9	49.428	0.326905	-1.15872	0.005533	0.000393315	-3.54453	E2F1
ENSG00000101439.4	737.028	0.200062	-0.604241	0.0226323	0.00252551	-3.02027	CST3
ENSG00000101443.13	271.248	0.279168	1.07959	0.00201845	0.0001101	3.86718	WFDC2
ENSG00000101444.7	1506.19	0.175033	-0.625171	0.0051065	0.00035464	-3.57172	AHCY
ENSG00000101557.9	2355.49	0.143339	-0.799814	1.91336e-06	2.40711e-08	-5.57986	USP14
ENSG00000101605.8	101.69	0.242476	0.975523	0.00120955	5.74192e-05	4.02317	MYOM1
ENSG00000101608.6	1187.84	0.190309	-0.763629	0.00124536	6.00578e-05	-4.01258	MYL12A
ENSG00000101843.14	844.315	0.190831	-0.745568	0.00177619	9.34695e-05	-3.90695	PSMD10
ENSG00000101846.6	625.078	0.252211	-1.61926	2.04618e-08	1.36035e-10	-6.42027	STS
ENSG00000101868.6	313.495	0.159969	-1.11269	7.40613e-10	3.50874e-12	-6.95568	POLA1
ENSG00000101888.7	45.2729	0.321287	-0.898439	0.0375262	0.0051679	-2.79638	NXT2
ENSG00000101901.6	787.752	0.142852	-0.64732	0.000185684	5.85902e-06	-4.53141	ALG13
ENSG00000101928.8	158.354	0.225399	-0.933302	0.000804223	3.46301e-05	-4.14066	MOSPD1
ENSG00000101935.5	80.6432	0.24912	-1.25008	2.5084e-05	5.22102e-07	-5.01801	AMMECR1
ENSG00000101938.10	299.465	0.39789	-1.31829	0.0105968	0.000922353	-3.3132	CHRDL1
ENSG00000101955.10	53.0502	0.344626	-1.07216	0.018116	0.00186404	-3.11108	SRPX
ENSG00000101958.9	3024.48	0.205216	-0.962385	9.80251e-05	2.73712e-06	-4.68962	GLRA2
ENSG00000101974.10	2144.69	0.147628	-0.812148	2.84311e-06	3.76952e-08	-5.50132	ATP11C
ENSG00000101997.7	204.833	0.191941	0.598443	0.0178296	0.0018218	3.11784	CCDC22
ENSG00000102024.11	323.745	0.351671	-2.71338	4.20181e-12	1.20334e-14	-7.71568	PLS3
ENSG00000102038.10	2273.73	0.165047	-0.881245	5.96055e-06	9.32764e-08	-5.33936	SMARCA1
ENSG00000102054.13	2349.74	0.140451	-0.7881	1.63031e-06	2.00933e-08	-5.6112	RBBP7
ENSG00000102096.9	165.732	0.198066	-0.706782	0.00514499	0.000359155	-3.56841	PIM2
ENSG00000102100.10	368.76	0.226791	-0.769517	0.00842556	0.000691143	-3.39307	SLC35A2
ENSG00000102158.15	159.065	0.247622	-0.773612	0.0175459	0.00178308	-3.12417	MAGT1
ENSG00000102172.11	3529.27	0.176019	-1.16878	5.42458e-09	3.13479e-11	-6.6401	SMS
ENSG00000102174.7	15.4024	0.380359	-1.1638	0.0204816	0.00221533	-3.05973	PHEX
ENSG00000102218.5	164.858	0.253046	-0.929176	0.0037925	0.000240692	-3.67197	RP2
ENSG00000102221.9	347.972	0.218027	-0.779648	0.00505866	0.000348989	-3.57593	PHF16
ENSG00000102225.11	4237.65	0.153314	-0.835474	3.59279e-06	5.05276e-08	-5.44944	CDK16
ENSG00000102265.7	199.213	0.242363	-1.4703	1.50357e-07	1.30718e-09	-6.06651	TIMP1
ENSG00000102317.13	1949.44	0.212215	-0.660843	0.0179897	0.00184553	-3.11403	RBM3
ENSG00000102385.8	246.871	0.24692	0.876415	0.00543573	0.000386122	3.54939	DRP2
ENSG00000102452.11	747.548	0.233108	0.625279	0.0485884	0.00731043	2.68236	NALCN
ENSG00000102580.10	228.108	0.211168	-0.952555	0.00020083	6.45601e-06	-4.51088	DNAJC3
ENSG00000102743.10	154.223	0.192594	-0.631232	0.0117079	0.00104721	-3.27753	SLC25A15
ENSG00000102878.10	565.292	0.344823	1.19193	0.00708773	0.000546962	3.45664	HSF4
ENSG00000102897.5	563.485	0.139586	-0.607003	0.000376312	1.37022e-05	-4.34858	LYRM1
ENSG00000102935.7	587.509	0.171596	0.833594	4.93628e-05	1.18649e-06	4.85788	ZNF423
ENSG00000103018.12	1204.79	0.142404	-0.626189	0.00031384	1.09621e-05	-4.39727	CYB5B
ENSG00000103187.5	2824.23	0.123897	-1.27054	1.2239e-21	1.12663e-24	-10.2548	COTL1
ENSG00000103257.4	1256.27	0.194575	-1.24562	2.27527e-08	1.53593e-10	-6.40176	SLC7A5
ENSG00000103269.9	49.9045	0.291289	1.3545	0.000115071	3.31901e-06	4.65002	RHBDL1
ENSG00000103342.8	2667.63	0.123946	-0.648349	9.64481e-06	1.68688e-07	-5.2309	GSPT1
ENSG00000103415.7	848.276	0.180963	-0.628769	0.00676043	0.000511682	-3.47457	HMOX2
ENSG00000103528.12	717.089	0.242408	-1.30416	4.95425e-06	7.44886e-08	-5.37999	SYT17
ENSG00000103534.12	84.0915	0.30976	-1.12083	0.00445924	0.000296462	-3.61837	TMC5
ENSG00000104147.4	8.20542	0.397493	-1.55037	0.00181981	9.60439e-05	-3.90037	OIP5
ENSG00000104331.4	1375.78	0.152509	-0.655214	0.000451131	1.73725e-05	-4.29623	IMPAD1
ENSG00000104341.12	4926.35	0.198269	-0.937692	8.32418e-05	2.25196e-06	-4.72939	LAPTM4B
ENSG00000104356.6	198.219	0.210324	-0.892034	0.000555822	2.22283e-05	-4.24124	POP1
ENSG00000104375.11	23.9644	0.389117	-1.09282	0.0365923	0.00497778	-2.80847	STK3
ENSG00000104419.10	291.314	0.273771	1.277	0.000108824	3.09387e-06	4.66449	NDRG1
ENSG00000104447.7	300.459	0.232532	0.911032	0.00171425	8.93334e-05	3.91787	TRPS1
ENSG00000104635.8	504.299	0.214946	-0.959814	0.000241946	7.99311e-06	-4.46537	SLC39A14
ENSG00000104687.8	591.269	0.142664	-0.618472	0.000396643	1.45643e-05	-4.33518	GSR
ENSG00000104852.10	3605.49	0.17071	0.681088	0.00134456	6.61486e-05	3.98973	SNRNP70
ENSG00000104856.9	20.323	0.370362	-1.06345	0.0318138	0.00408695	-2.87137	RELB
ENSG00000104870.8	98.5845	0.257244	0.924577	0.00480623	0.000325429	3.59417	FCGRT
ENSG00000104885.12	1465.66	0.1712	0.644621	0.00283154	0.000166349	3.7653	DOT1L
ENSG00000104888.5	87.0453	0.379668	1.39627	0.00371558	0.00023543	3.67761	SLC17A7
ENSG00000104936.13	971.105	0.182411	0.686458	0.00283488	0.000167725	3.76324	DMPK
ENSG00000104983.4	50.4409	0.304917	0.923261	0.0221595	0.00246254	3.02791	CCDC61
ENSG00000105011.4	12.1718	0.394603	-1.1442	0.0298066	0.00373611	-2.89962	ASF1B
ENSG00000105197.5	1090.08	0.158576	-0.812181	1.58298e-05	3.02769e-07	-5.12172	TIMM50
ENSG00000105251.6	364.82	0.282923	1.02349	0.0044663	0.000297388	3.61756	SHD
ENSG00000105278.6	350.06	0.215374	0.786214	0.00406564	0.00026177	3.65046	ZFR2
ENSG00000105281.8	172.621	0.281877	-1.70543	1.6344e-07	1.44601e-09	-6.05027	SLC1A5
ENSG00000105376.4	51.5488	0.397104	1.26418	0.0151216	0.00145511	3.18349	ICAM5
ENSG00000105402.3	1201.58	0.139431	-0.828048	2.93986e-07	2.8716e-09	-5.93877	NAPA
ENSG00000105426.10	7724.41	0.105466	0.628616	2.61812e-07	2.51716e-09	5.96034	PTPRS
ENSG00000105479.10	29.8776	0.378288	1.19902	0.0155992	0.00152652	3.16959	CCDC114
ENSG00000105486.9	318.836	0.273969	0.78676	0.0317928	0.00408262	2.87171	LIG1
ENSG00000105499.9	128.644	0.276864	0.89744	0.0128762	0.00118924	3.24145	PLA2G4C
ENSG00000105655.12	1123.33	0.170871	0.586682	0.00751716	0.000595868	3.43349	ISYNA1
ENSG00000105699.11	13.5139	0.387316	-1.46528	0.00267248	0.000154849	-3.78316	LSR
ENSG00000105708.8	117.222	0.236184	0.838943	0.00540344	0.0003822	3.55208	ZNF14
ENSG00000105810.5	504.708	0.315096	-0.860057	0.043805	0.00634285	-2.72951	CDK6
ENSG00000105835.7	886.788	0.21946	-0.587868	0.0489077	0.00739093	-2.6787	NAMPT
ENSG00000105854.8	264.535	0.166779	-0.975499	4.86546e-07	4.94434e-09	-5.84903	PON2
ENSG00000105855.4	118.018	0.240765	0.803584	0.00989975	0.000844977	3.33762	ITGB8
ENSG00000105894.7	631.255	0.220653	0.765202	0.00687908	0.000524532	3.46791	PTN
ENSG00000105939.8	528.718	0.206903	-0.845356	0.00097623	4.39339e-05	-4.08575	ZC3HAV1
ENSG00000105988.6	186.868	0.215133	-0.598302	0.0387912	0.00541775	-2.78109	NHP2P1
ENSG00000106069.14	394.445	0.245012	0.664762	0.0453561	0.00666401	2.71318	CHN2
ENSG00000106123.7	538.23	0.169761	0.785886	0.00012474	3.66807e-06	4.62935	EPHB6
ENSG00000106133.13	618.483	0.195733	0.686089	0.00619077	0.000456219	3.50523	NSUN5P2
ENSG00000106236.3	415.559	0.244829	-1.32263	4.45237e-06	6.58042e-08	-5.40227	NPTX2
ENSG00000106258.9	88.4535	0.293955	1.44243	3.99209e-05	9.24832e-07	4.90699	CYP3A5
ENSG00000106305.5	282.765	0.267636	-0.959266	0.0049299	0.000338089	-3.58422	AIMP2
ENSG00000106341.6	1271.59	0.296695	1.43802	5.17591e-05	1.25467e-06	4.8468	PPP1R17
ENSG00000106479.6	578.415	0.160618	0.67521	0.00063433	2.62439e-05	4.20383	ZNF862
ENSG00000106526.6	77.5832	0.241642	-0.763498	0.0159306	0.0015797	-3.15963	ACTR3C
ENSG00000106538.5	64.1331	0.375044	1.01284	0.0467361	0.00692178	2.70058	RARRES2
ENSG00000106772.13	1835.45	0.190942	-0.890087	0.00010997	3.13814e-06	-4.66156	PRUNE2
ENSG00000107099.10	24.8927	0.396784	1.89466	6.96767e-05	1.79662e-06	4.77505	DOCK8
ENSG00000107104.14	206.367	0.246739	1.09046	0.000287453	9.8934e-06	4.41949	KANK1
ENSG00000107147.7	205.939	0.256126	1.63748	2.38711e-08	1.62364e-10	6.39328	KCNT1
ENSG00000107262.12	904.014	0.187835	-0.66088	0.0059784	0.000434148	-3.51841	BAG1
ENSG00000107438.4	3220.38	0.280807	0.86315	0.0198179	0.0021134	3.07382	PDLIM1
ENSG00000107485.11	17.8476	0.394808	-2.0692	9.21144e-06	1.59695e-07	-5.24102	GATA3
ENSG00000107611.10	63.7102	0.285675	1.24323	0.000371691	1.3496e-05	4.3519	CUBN
ENSG00000107623.4	17.4562	0.395362	1.07672	0.0444019	0.00646158	2.72339	GDF10
ENSG00000107719.8	76.1848	0.339499	-1.24925	0.00369022	0.000233532	-3.67967	PALD1
ENSG00000107731.8	304.836	0.309361	1.57883	1.69903e-05	3.33386e-07	5.10352	UNC5B
ENSG00000108010.7	1356.2	0.163307	-0.672486	0.000875371	3.82309e-05	-4.11792	GLRX3
ENSG00000108272.9	222.914	0.240806	0.714828	0.0254775	0.00299283	2.96847	DHRS11
ENSG00000108292.12	1463.04	0.188992	0.639415	0.00864801	0.000716242	3.38329	MLLT6
ENSG00000108370.11	232.687	0.2545	1.53031	1.96394e-07	1.82127e-09	6.01299	RGS9
ENSG00000108424.5	4368.32	0.142087	-0.665011	0.000101472	2.8645e-06	-4.6803	KPNB1
ENSG00000108465.9	721.493	0.182118	0.878361	5.66773e-05	1.4139e-06	4.82304	CDK5RAP3
ENSG00000108518.7	2630.61	0.18997	-0.86374	0.000174093	5.44876e-06	-4.54672	PFN1
ENSG00000108561.4	1261.71	0.19257	-0.668627	0.00680822	0.000516344	-3.47213	C1QBP
ENSG00000108684.10	736.184	0.261548	0.815514	0.0178271	0.00182063	3.11803	ASIC2
ENSG00000108828.11	4861.69	0.124761	-0.747937	2.15133e-07	2.03537e-09	-5.99496	VAT1
ENSG00000108848.10	6891.82	0.250877	1.07175	0.000493853	1.93712e-05	4.27202	LUC7L3
ENSG00000109065.7	471.431	0.175957	0.605171	0.00741471	0.000583196	3.43931	NAT9
ENSG00000109083.9	594.606	0.164342	0.586146	0.00516895	0.000361621	3.56662	IFT20
ENSG00000109084.9	776.14	0.246121	-0.928272	0.00278134	0.000162204	-3.7716	TMEM97
ENSG00000109099.9	24.8145	0.380833	-1.90261	2.73267e-05	5.85552e-07	-4.99592	PMP22
ENSG00000109103.7	886.465	0.177744	0.782507	0.000307337	1.07035e-05	4.40245	UNC119
ENSG00000109107.9	3325.39	0.274083	0.747421	0.0440229	0.00639159	2.72699	ALDOC
ENSG00000109132.5	1994.26	0.243109	-0.666939	0.0424368	0.006081	-2.74338	PHOX2B
ENSG00000109133.8	1648.44	0.223568	-0.632032	0.0351181	0.00469822	-2.82703	TMEM33
ENSG00000109519.8	557.895	0.138641	-0.639884	0.000131826	3.92364e-06	-4.61539	GRPEL1
ENSG00000109686.12	130.052	0.231231	-0.98893	0.000485899	1.89598e-05	-4.2768	SH3D19
ENSG00000109805.5	57.4351	0.394328	-1.35798	0.00733511	0.000573654	-3.44377	NCAPG
ENSG00000109861.11	150.215	0.282177	-1.63242	6.84614e-07	7.24737e-09	-5.78509	CTSC
ENSG00000109917.6	793.941	0.154671	-0.611346	0.00153347	7.73246e-05	-3.95254	ZNF259
ENSG00000109919.5	2395.9	0.124226	-0.750561	1.69232e-07	1.52321e-09	-6.04189	MTCH2
ENSG00000109971.9	25995.2	0.219131	-0.624351	0.0334053	0.00438268	-2.84922	HSPA8
ENSG00000110104.7	384.27	0.186119	-1.46544	1.32028e-12	3.4435e-15	-7.87368	CCDC86
ENSG00000110148.5	31.7599	0.367813	0.991757	0.04709	0.00701019	2.69636	CCKBR
ENSG00000110324.5	142.373	0.210498	0.588362	0.0376273	0.00518844	2.7951	IL10RA
ENSG00000110675.8	1239.87	0.215341	1.24137	7.61796e-07	8.1813e-09	5.76468	ELMOD1
ENSG00000110680.8	51.6329	0.397433	1.26374	0.0152094	0.00147402	3.17975	CALCA
ENSG00000110786.13	2001.62	0.1535	0.768834	2.59884e-05	5.48024e-07	5.00869	PTPN5
ENSG00000110844.9	839.113	0.16905	0.72886	0.000430065	1.62145e-05	4.31151	PRPF40B
ENSG00000110958.11	4584	0.150444	-0.726132	5.623e-05	1.38893e-06	-4.82659	PTGES3
ENSG00000111077.13	97.0494	0.261573	1.31202	2.51786e-05	5.27935e-07	5.01587	TENC1
ENSG00000111206.8	60.2171	0.372022	-2.31626	6.19112e-08	4.78091e-10	-6.22613	FOXM1
ENSG00000111218.7	358.619	0.190568	0.611326	0.0141358	0.00133698	3.20792	PRMT8
ENSG00000111266.4	1676.64	0.193549	0.903917	0.000106196	3.00872e-06	4.67022	DUSP16
ENSG00000111331.8	18.9045	0.386685	-1.53461	0.00145122	7.22863e-05	-3.96863	OAS3
ENSG00000111371.11	7290.18	0.196289	-0.594579	0.0221131	0.00245286	-3.0291	SLC38A1
ENSG00000111653.15	880.477	0.132802	1.08097	2.07283e-13	3.96375e-16	8.13966	ING4
ENSG00000111696.7	186.047	0.215782	-1.22338	1.22823e-06	1.43212e-08	-5.6695	NT5DC3
ENSG00000111731.8	1861.71	0.223834	0.716737	0.0143509	0.00136434	3.20209	C2CD5
ENSG00000111783.8	29.395	0.380858	-2.66398	5.84099e-10	2.65853e-12	-6.99469	RFX4
ENSG00000111788.9	263.01	0.241048	0.711007	0.0267528	0.00318135	2.94965	RP11-22B23.1
ENSG00000111906.12	687.069	0.159957	-0.646557	0.00113718	5.298e-05	-4.04208	HDDC2
ENSG00000111981.3	93.3279	0.258143	0.972483	0.00281904	0.000165071	3.76723	ULBP1
ENSG00000112053.9	77.5596	0.321907	0.897364	0.0381957	0.0053092	2.78765	SLC26A8
ENSG00000112118.12	287.178	0.202137	-0.698931	0.00707655	0.000544777	-3.45772	MCM3
ENSG00000112137.12	496.156	0.214168	0.68695	0.0141358	0.00133884	3.20752	PHACTR1
ENSG00000112139.9	960.129	0.198913	0.790423	0.00142495	7.07592e-05	3.97372	MDGA1
ENSG00000112164.5	423.025	0.336512	0.943499	0.0369646	0.00505111	2.80376	GLP1R
ENSG00000112242.10	764.465	0.192682	-0.663405	0.00733792	0.00057528	-3.44301	E2F3
ENSG00000112245.6	2853.54	0.168469	-0.654031	0.0019278	0.000103518	-3.88219	PTP4A1
ENSG00000112249.9	924.36	0.215764	-0.591447	0.0426018	0.00612207	-2.74117	ASCC3
ENSG00000112530.7	210.132	0.270058	1.26614	9.82512e-05	2.75349e-06	4.6884	PACRG
ENSG00000112539.9	53.5664	0.315336	1.27667	0.00111209	5.15269e-05	4.04859	C6orf118
ENSG00000112562.14	92.0248	0.325103	-1.60506	3.50013e-05	7.92962e-07	-4.93709	SMOC2
ENSG00000112576.8	276.086	0.233169	-0.691663	0.0256312	0.00301351	-2.96636	CCND3
ENSG00000112742.5	52.1205	0.338278	-1.19021	0.0059784	0.000434106	-3.51843	TTK
ENSG00000112902.7	787.845	0.21469	1.24259	6.80007e-07	7.13007e-09	5.78783	SEMA5A
ENSG00000112984.7	31.9961	0.389921	-1.98991	1.69903e-05	3.33655e-07	-5.10337	KIF20A
ENSG00000113273.11	328.247	0.241356	-0.744671	0.0192612	0.00203306	-3.08536	ARSB
ENSG00000113356.6	53.5385	0.376007	-1.23258	0.0116914	0.00104513	-3.27809	POLR3G
ENSG00000113369.4	1124.33	0.311991	1.10113	0.0057893	0.000416566	3.52936	ARRDC3
ENSG00000113504.15	355.635	0.230329	0.626199	0.0448228	0.00655356	2.71872	SLC12A7
ENSG00000113594.5	6540.6	0.283993	-0.85366	0.0233852	0.00264779	-3.00592	LIFR
ENSG00000113810.11	188.135	0.303078	-1.23435	0.00101984	4.64704e-05	-4.0727	SMC4
ENSG00000113971.14	489.832	0.200126	0.892028	0.000250808	8.2987e-06	4.45733	NPHP3
ENSG00000114166.7	382.557	0.160687	0.845364	8.41555e-06	1.43315e-07	5.26095	KAT2B
ENSG00000114251.9	187.278	0.285864	-1.21414	0.000542456	2.16383e-05	-4.24728	WNT5A
ENSG00000114374.8	1343.31	0.252512	6.20032	2.51946e-129	3.86539e-133	24.5546	USP9Y
ENSG00000114450.5	262.016	0.18773	-0.760858	0.00109522	5.05781e-05	-4.05294	GNB4
ENSG00000114626.13	190.478	0.277076	1.64112	3.20268e-07	3.16107e-09	5.92301	ABTB1
ENSG00000114670.9	119.409	0.22296	0.598482	0.0483793	0.00726902	2.68426	NEK11
ENSG00000114686.4	934.284	0.154308	-1.43949	9.52385e-18	1.07152e-20	-9.32873	MRPL3
ENSG00000114738.6	301.34	0.183176	-0.883584	5.66773e-05	1.40919e-06	-4.8237	MAPKAPK3
ENSG00000114739.8	357.557	0.152737	0.78416	1.49468e-05	2.83588e-07	5.13404	ACVR2B
ENSG00000114757.14	447.131	0.323931	-0.997127	0.0195589	0.00208253	-3.0782	PEX5L
ENSG00000114767.6	207.772	0.287529	-0.89796	0.0175718	0.00179007	-3.12302	RRP9
ENSG00000114770.12	3325.11	0.204623	0.710232	0.00682492	0.000518658	3.47093	ABCC5
ENSG00000114841.13	276.67	0.261923	0.829402	0.0156838	0.00154239	3.16659	DNAH1
ENSG00000114850.2	834.718	0.18752	-0.846698	0.000197552	6.32441e-06	-4.51524	SSR3
ENSG00000115233.7	990.738	0.141228	-0.599852	0.000542456	2.16271e-05	-4.24739	PSMD14
ENSG00000115282.15	296.241	0.183983	0.986696	5.28336e-06	8.18685e-08	5.36296	TTC31
ENSG00000115318.7	520.591	0.141973	0.761486	5.2822e-06	8.15805e-08	5.3636	LOXL3
ENSG00000115339.9	23.9115	0.355871	1.1207	0.0163758	0.00163726	3.14919	GALNT3
ENSG00000115350.7	244.31	0.230571	-0.729243	0.0158083	0.00156272	-3.16278	POLE4
ENSG00000115392.7	279.679	0.238158	0.9611	0.00116543	5.44751e-05	4.03555	FANCL
ENSG00000115415.14	1128.01	0.262763	-1.07007	0.00102007	4.65327e-05	-4.07239	STAT1
ENSG00000115524.10	6615.29	0.142568	0.650092	0.000165427	5.11829e-06	4.55988	SF3B1
ENSG00000115539.9	314.148	0.232486	-0.662978	0.0332685	0.00434869	-2.85169	PDCL3
ENSG00000115541.6	645.959	0.17967	-0.874732	4.72765e-05	1.12425e-06	-4.86854	HSPE1
ENSG00000115946.3	317.467	0.189501	-0.826079	0.000360492	1.30525e-05	-4.35922	PNO1
ENSG00000116001.11	4382.67	0.217904	0.795162	0.00408018	0.000263123	3.64914	TIA1
ENSG00000116147.11	545.938	0.23925	0.784694	0.0116449	0.00103877	3.27981	TNR
ENSG00000116183.6	628.159	0.397887	1.1722	0.0269189	0.0032186	2.94605	PAPPA2
ENSG00000116221.11	829.65	0.175567	-0.632233	0.00470863	0.000316895	-3.60108	MRPL37
ENSG00000116254.13	888.628	0.181793	1.01284	1.98469e-06	2.52729e-08	5.57138	CHD5
ENSG00000116455.9	322.57	0.21905	-0.717458	0.0117663	0.00105544	-3.27531	WDR77
ENSG00000116574.4	1932.55	0.164307	-0.689092	0.000658948	2.74178e-05	-4.19392	RHOU
ENSG00000116649.5	780.768	0.194429	-1.03477	6.47007e-06	1.02574e-07	-5.3221	SRM
ENSG00000116729.9	148.325	0.349746	-1.73338	3.23933e-05	7.19233e-07	-4.9561	WLS
ENSG00000116809.7	538.134	0.168077	0.587612	0.00636351	0.000472138	3.49609	ZBTB17
ENSG00000116819.6	44.6859	0.329739	0.896794	0.0447651	0.00653388	2.71971	TFAP2E
ENSG00000116830.6	141.335	0.325393	-0.971133	0.0246093	0.0028405	-2.98449	TTF2
ENSG00000116883.8	113.162	0.319701	1.25414	0.0016876	8.75127e-05	3.92284	RP11-268J15.5
ENSG00000116983.8	522.115	0.242837	0.86661	0.00514333	0.000358776	3.56869	HPCAL4
ENSG00000117122.9	177.002	0.356103	0.977681	0.0422241	0.00604188	2.7455	MFAP2
ENSG00000117152.9	424.839	0.345024	-1.85446	5.02856e-06	7.66345e-08	-5.37488	RGS4
ENSG00000117289.7	3122.45	0.25542	0.913019	0.00506604	0.000350794	3.57458	TXNIP
ENSG00000117335.14	3980.18	0.322647	0.988592	0.0202776	0.00218393	3.06401	CD46
ENSG00000117395.6	765.196	0.204548	-0.914254	0.000237904	7.83524e-06	-4.46964	EBNA1BP2
ENSG00000117399.9	35.7801	0.397706	-1.21276	0.0210407	0.00229302	-3.0494	CDC20
ENSG00000117450.9	2412.75	0.124874	-1.24851	1.59687e-20	1.55163e-23	-9.99822	PRDX1
ENSG00000117500.8	719.053	0.19096	-0.627648	0.0114465	0.00101329	-3.28681	TMED5
ENSG00000117600.8	358.605	0.265328	0.95162	0.00490374	0.000335041	3.58658	LPPR4
ENSG00000117650.8	23.6454	0.383857	-2.33422	1.39035e-07	1.19453e-09	-6.08098	NEK2
ENSG00000117724.8	345.406	0.397042	-1.17894	0.025453	0.00298474	-2.9693	CENPF
ENSG00000118193.7	33.7774	0.384581	-1.72873	0.00021447	6.95378e-06	-4.4951	KIF14
ENSG00000118407.9	239.148	0.168308	0.805521	6.64067e-05	1.70143e-06	4.78599	FILIP1
ENSG00000118418.10	768.728	0.182514	0.798185	0.000343556	1.22391e-05	4.37328	HMGN3
ENSG00000118503.10	162.789	0.242545	1.12689	0.000116639	3.38215e-06	4.64613	TNFAIP3
ENSG00000118690.8	139.014	0.231593	0.722136	0.0178271	0.00182005	3.11813	ARMC2
ENSG00000118785.9	69.8504	0.364973	-2.056	1.4648e-06	1.76788e-08	-5.63331	SPP1
ENSG00000118898.11	292.732	0.2091	1.6595	8.47874e-13	2.08131e-15	7.9364	PPL
ENSG00000118960.8	170.364	0.211999	-0.594331	0.0369798	0.00505582	-2.80346	HS1BP3
ENSG00000118985.10	81.2348	0.342914	-1.12534	0.0116112	0.00103178	-3.28171	ELL2
ENSG00000119185.8	1322.95	0.161729	-0.960309	2.94285e-07	2.88957e-09	-5.93775	ITGB1BP1
ENSG00000119227.3	359.219	0.167981	0.88879	7.41035e-06	1.21649e-07	5.291	PIGZ
ENSG00000119397.12	390.628	0.263337	0.761623	0.0303172	0.00382564	2.89219	CNTRL
ENSG00000119514.5	46.8841	0.30353	0.907661	0.0242543	0.0027866	2.99035	GALNT12
ENSG00000119640.4	309.312	0.232136	0.811364	0.0063661	0.000473697	3.49521	ACYP1
ENSG00000119681.7	28.2958	0.397792	-1.08698	0.0435331	0.00628485	-2.73254	LTBP2
ENSG00000119715.10	411.116	0.318797	1.13344	0.0053543	0.000377467	3.55536	ESRRB
ENSG00000119812.14	606.594	0.198376	-0.612487	0.0191782	0.00201844	-3.0875	FAM98A
ENSG00000119866.16	178.331	0.293757	0.961759	0.0118082	0.00106041	3.27399	BCL11A
ENSG00000119917.9	14.8584	0.397524	-2.18671	2.84311e-06	3.78034e-08	-5.50082	IFIT3
ENSG00000119969.10	170.743	0.24933	-0.683704	0.0425185	0.00610358	-2.74216	HELLS
ENSG00000120088.10	105.277	0.275326	1.31479	6.96767e-05	1.79359e-06	4.77539	CRHR1
ENSG00000120129.5	849.176	0.196644	0.635543	0.0132096	0.00122949	3.23195	DUSP1
ENSG00000120158.6	114.247	0.26432	-0.90894	0.00741664	0.000584332	-3.43878	RCL1
ENSG00000120251.14	3509.68	0.256179	1.09701	0.000475535	1.85068e-05	4.28218	GRIA2
ENSG00000120254.11	727.028	0.197349	-0.792229	0.00124146	5.96074e-05	-4.01436	MTHFD1L
ENSG00000120306.5	405.05	0.15096	-0.867644	8.35422e-07	9.05745e-09	-5.7475	CYSTM1
ENSG00000120318.11	76.3066	0.376119	1.04571	0.0388559	0.00543145	2.78027	ARAP3
ENSG00000120694.15	2509.87	0.122998	-0.673622	3.15007e-06	4.33347e-08	-5.47669	HSPH1
ENSG00000120800.4	376.231	0.18571	-1.17369	3.67973e-08	2.61574e-10	-6.31999	UTP20
ENSG00000120820.8	74.22	0.268003	0.763328	0.0334518	0.0043966	2.84821	GLT8D2
ENSG00000120903.6	130.882	0.361143	1.34598	0.00317124	0.000193774	3.727	CHRNA2
ENSG00000120992.13	1374.72	0.199676	-0.826948	0.000802465	3.45133e-05	-4.14144	LYPLA1
ENSG00000121152.5	61.5161	0.276791	-1.08666	0.00167858	8.63978e-05	-3.92592	NCAPH
ENSG00000121361.3	17.9789	0.367661	-1.19619	0.0124311	0.00113987	-3.25351	KCNJ8
ENSG00000121570.8	39.7721	0.397262	-1.51547	0.00240327	0.000136301	-3.81479	DPPA4
ENSG00000121579.7	1110.16	0.146634	-0.601806	0.000918517	4.0585e-05	-4.10412	NAA50
ENSG00000121621.6	23.6048	0.3911	-1.45709	0.00318232	0.000194842	-3.72561	KIF18A
ENSG00000121753.8	1341.91	0.160361	0.775478	5.40158e-05	1.32595e-06	4.83582	BAI2
ENSG00000121904.13	1191.58	0.185558	0.735304	0.00147784	7.41201e-05	3.96266	CSMD2
ENSG00000122034.8	1954.81	0.148748	-1.02191	1.2937e-09	6.41757e-12	-6.87006	GTF3A
ENSG00000122085.11	1104.33	0.181363	0.690809	0.00245583	0.000139533	3.809	MTERFD2
ENSG00000122126.10	2570.51	0.164981	-0.705371	0.000488177	1.90737e-05	-4.27547	OCRL
ENSG00000122257.14	1350.65	0.200338	0.643399	0.0140049	0.00132013	3.21157	RBBP6
ENSG00000122335.8	543.807	0.17296	-0.587145	0.00838609	0.000687051	-3.39469	SERAC1
ENSG00000122477.8	37.3002	0.349134	1.00954	0.0303348	0.00383334	2.89156	LRRC39
ENSG00000122574.6	374.481	0.219054	0.83161	0.00255436	0.000146829	3.79637	WIPF3
ENSG00000122584.8	310.15	0.396521	1.1221	0.0349027	0.00465691	2.82985	NXPH1
ENSG00000122707.7	227.4	0.240631	0.758825	0.0161907	0.00161333	3.15349	RECK
ENSG00000122952.12	52.6749	0.291025	-1.35492	0.000112757	3.22922e-06	-4.65567	ZWINT
ENSG00000122971.4	164.782	0.20488	0.747273	0.00409529	0.000264935	3.64737	ACADS
ENSG00000123009.3	287.754	0.258571	-0.761439	0.026952	0.00323162	-2.9448	NME2P1
ENSG00000123066.3	2333.51	0.127204	0.691762	3.79938e-06	5.38217e-08	5.4382	MED13L
ENSG00000123130.12	425.233	0.199772	-1.17612	3.93687e-07	3.926e-09	-5.88728	ACOT9
ENSG00000123131.8	663.898	0.216217	-1.43875	5.0179e-09	2.84845e-11	-6.6542	PRDX4
ENSG00000123179.9	225.081	0.223589	-0.849802	0.00251645	0.000144264	-3.80074	EBPL
ENSG00000123213.18	1703.79	0.136988	-0.676487	3.49203e-05	7.88081e-07	-4.9383	NLN
ENSG00000123485.6	18.1413	0.39664	-1.31426	0.0105968	0.000921391	-3.31349	HJURP
ENSG00000123496.3	14.7723	0.397598	-1.22908	0.0190115	0.00199299	-3.09127	IL13RA2
ENSG00000123505.10	1775.04	0.171188	-0.700784	0.000948972	4.24645e-05	-4.09364	AMD1
ENSG00000123560.9	50.1192	0.390029	-2.57102	7.3223e-09	4.3438e-11	-6.59185	PLP1
ENSG00000123562.11	8454.48	0.121538	-0.732502	1.82516e-07	1.67077e-09	-6.02696	MORF4L2
ENSG00000123570.3	762.419	0.186596	-0.831069	0.000253756	8.43516e-06	-4.45383	RAB9B
ENSG00000123575.8	2052.34	0.123361	-0.7199	5.21063e-07	5.35613e-09	-5.83571	FAM199X
ENSG00000123595.5	250.245	0.183921	-1.04501	1.15284e-06	1.33242e-08	-5.68185	RAB9A
ENSG00000123612.10	50.4422	0.397153	1.22476	0.0193208	0.00204334	3.08386	ACVR1C
ENSG00000123700.4	73.5054	0.368762	-1.67781	0.000171804	5.36832e-06	-4.54985	KCNJ2
ENSG00000123728.5	982.708	0.150269	-0.794949	7.41175e-06	1.2221e-07	-5.29016	RAP2C
ENSG00000123975.4	153.294	0.265132	-1.13322	0.000490368	1.91844e-05	-4.27418	CKS2
ENSG00000124092.7	9.01265	0.389254	-1.38431	0.00534472	0.000376104	-3.55631	CTCFL
ENSG00000124140.7	1028.12	0.147019	1.00417	1.62632e-09	8.47681e-12	6.83025	SLC12A5
ENSG00000124151.14	2246.19	0.162657	0.775123	7.24096e-05	1.88486e-06	4.76539	NCOA3
ENSG00000124177.10	1981.58	0.169485	0.614901	0.00432857	0.000285561	3.62806	CHD6
ENSG00000124225.11	384.73	0.147063	-0.880865	2.20981e-07	2.102e-09	-5.98972	PMEPA1
ENSG00000124299.8	732.317	0.217422	-0.614412	0.0351896	0.00471498	-2.82589	PEPD
ENSG00000124302.7	516.126	0.261027	-0.793753	0.0214733	0.00235883	-3.04089	CHST8
ENSG00000124440.11	221.896	0.284948	1.13997	0.00129492	6.31766e-05	4.00062	HIF3A
ENSG00000124466.8	38.2025	0.373246	1.29981	0.00659536	0.000496828	3.48246	LYPD3
ENSG00000124486.7	4787.47	0.111786	-0.912498	1.7766e-13	3.27082e-16	-8.1629	USP9X
ENSG00000124493.8	93.6825	0.267703	1.62845	1.38057e-07	1.17907e-09	6.08306	GRM4
ENSG00000124571.13	1878.23	0.136698	-0.588198	0.000441315	1.68582e-05	-4.30289	XPO5
ENSG00000124762.8	423.608	0.395708	-1.16027	0.027652	0.00336641	-2.93213	CDKN1A
ENSG00000124766.4	10190.2	0.185572	0.611584	0.0111625	0.000981866	3.29567	SOX4
ENSG00000124780.9	29.1607	0.388844	1.73294	0.000251224	8.32531e-06	4.45664	KCNK17
ENSG00000124802.7	233.666	0.203605	-0.848294	0.000729361	3.09491e-05	-4.16637	EEF1E1
ENSG00000125148.6	8.7266	0.392003	-1.38766	0.00560241	0.00040024	-3.53993	MT2A
ENSG00000125257.9	350.379	0.264183	-1.80651	1.56924e-09	8.02514e-12	-6.8381	ABCC4
ENSG00000125266.6	1385.28	0.205243	-0.789219	0.00217611	0.000120413	-3.84528	EFNB2
ENSG00000125520.8	188.95	0.221728	0.658629	0.0253962	0.00297379	2.97043	SLC2A4RG
ENSG00000125531.5	61.9995	0.256304	0.78779	0.0198179	0.00211457	3.07365	C20orf195
ENSG00000125618.12	35.0357	0.377933	2.36069	5.66785e-08	4.20292e-10	6.2463	PAX8
ENSG00000125835.13	613.57	0.217603	-0.63601	0.0282874	0.00346902	-2.9228	SNRPB
ENSG00000125895.5	693.845	0.188907	0.892131	8.55906e-05	2.32864e-06	4.72259	TMEM74B
ENSG00000125931.6	111.47	0.34039	-1.32008	0.00195634	0.000105254	-3.87815	CITED1
ENSG00000125968.7	25.866	0.381026	-1.28497	0.00890629	0.000745151	-3.3724	ID1
ENSG00000126016.9	1008.02	0.224053	-1.06101	8.18481e-05	2.18496e-06	-4.73552	AMOT
ENSG00000126500.3	165.669	0.285521	0.974975	0.00791684	0.000638481	3.41472	FLRT1
ENSG00000126561.11	220.222	0.269532	0.764948	0.0342412	0.00453888	2.83806	STAT5A
ENSG00000126709.10	110.54	0.39235	-2.41105	9.64231e-08	7.98841e-10	-6.14516	IFI6
ENSG00000126953.5	145.092	0.198404	-0.648051	0.0120366	0.00108954	-3.26632	TIMM8A
ENSG00000127084.13	287.469	0.195338	1.00853	1.32719e-05	2.42985e-07	5.16303	FGD3
ENSG00000127241.12	25.396	0.396688	1.36309	0.00747204	0.000589998	3.43617	MASP1
ENSG00000127334.10	1296.96	0.165824	-0.589542	0.0053543	0.000377642	-3.55523	DYRK2
ENSG00000127415.8	267.246	0.284482	0.941958	0.0106504	0.000929198	3.31113	IDUA
ENSG00000127419.12	501.499	0.223096	0.693381	0.0182605	0.00188357	3.108	TMEM175
ENSG00000127586.12	152.816	0.207827	0.741715	0.00514289	0.000358482	3.5689	CHTF18
ENSG00000128050.4	1792.63	0.170437	-0.834053	4.20862e-05	9.90061e-07	-4.8936	PAICS
ENSG00000128059.4	725.294	0.199709	-0.948884	7.68798e-05	2.02088e-06	-4.75133	PPAT
ENSG00000128159.7	1182.97	0.177545	0.698976	0.00162219	8.25449e-05	3.93689	TUBGCP6
ENSG00000128228.4	42.4028	0.293984	-0.795865	0.0460251	0.00678584	-2.70718	SDF2L1
ENSG00000128283.6	35.841	0.391136	-1.13105	0.0303335	0.00383164	-2.8917	CDC42EP1
ENSG00000128298.12	56.1072	0.333642	1.13576	0.00815306	0.000663786	3.40412	BAIAP2L2
ENSG00000128342.4	35.2427	0.395345	-1.46243	0.00346471	0.000216345	-3.69912	LIF
ENSG00000128482.11	143.513	0.202401	1.11886	2.47514e-06	3.24044e-08	5.52792	RNF112
ENSG00000128564.5	3273.27	0.252781	-1.10545	0.000343556	1.2246e-05	-4.37316	VGF
ENSG00000128573.18	26.6086	0.397755	-1.17054	0.0270463	0.00325181	-2.94287	FOXP2
ENSG00000128591.11	292.484	0.363648	-1.21357	0.00990818	0.000846203	-3.33722	FLNC
ENSG00000128595.12	1301.7	0.206997	-0.714114	0.00721962	0.000560837	-3.44988	CALU
ENSG00000128604.14	67.3909	0.264162	1.03486	0.00171502	8.94612e-05	3.91753	IRF5
ENSG00000128805.10	257.528	0.178154	0.648597	0.00418392	0.000271953	3.64065	ARHGAP22
ENSG00000128917.5	74.128	0.312601	0.943327	0.022754	0.00254723	3.01767	DLL4
ENSG00000129195.10	27.1183	0.394609	-1.29899	0.0112958	0.000995329	-3.29184	FAM64A
ENSG00000129219.9	269.64	0.232718	0.638032	0.04257	0.00611316	2.74165	PLD2
ENSG00000129235.6	374.314	0.206669	-1.15785	1.70746e-06	2.11315e-08	-5.60247	TXNDC17
ENSG00000129244.4	663.782	0.233248	0.731082	0.0170608	0.00172231	3.13436	ATP1B2
ENSG00000129480.8	219.981	0.171049	-0.771558	0.00020083	6.46017e-06	-4.51074	DTD2
ENSG00000129484.9	1063.54	0.220497	0.603239	0.043178	0.00622254	2.73582	PARP2
ENSG00000129514.4	9.74236	0.377267	-1.01601	0.0474731	0.00707945	-2.69308	FOXA1
ENSG00000129680.11	47.8187	0.323737	-1.61226	2.92998e-05	6.35324e-07	-4.98016	MAP7D3
ENSG00000129682.9	4878.52	0.254501	-1.11401	0.000338168	1.20194e-05	-4.37724	FGF13
ENSG00000129757.8	666.372	0.177695	0.845608	7.45113e-05	1.94787e-06	4.75876	CDKN1C
ENSG00000129810.10	20.1994	0.371448	-1.48795	0.0012735	6.18059e-05	-4.00581	SGOL1
ENSG00000129824.9	812.49	0.284745	7.65556	6.31649e-155	3.23028e-159	26.8857	RPS4Y1
ENSG00000129946.5	2788.97	0.115133	0.721425	5.02942e-08	3.70377e-10	6.26603	SHC2
ENSG00000130021.9	473.566	0.210735	-1.01934	5.3793e-05	1.31773e-06	-4.83706	HDHD1
ENSG00000130032.11	216.647	0.244981	0.716892	0.0280512	0.00343001	2.92632	PRRG3
ENSG00000130066.12	374.079	0.164805	-0.676856	0.000909219	4.00811e-05	-4.10701	SAT1
ENSG00000130150.7	359.641	0.211833	-0.61429	0.029795	0.00373313	-2.89987	MOSPD2
ENSG00000130224.10	1209.17	0.232462	-0.72114	0.0185219	0.00192096	-3.10219	LRCH2
ENSG00000130270.11	92.0106	0.329605	1.05723	0.0141358	0.00133855	3.20758	ATP8B3
ENSG00000130513.5	17.0826	0.397425	-1.32221	0.0102092	0.000878011	-3.32695	GDF15
ENSG00000130529.11	517.436	0.243818	0.725016	0.025221	0.00294334	2.97359	TRPM4
ENSG00000130589.11	588.926	0.200941	0.816849	0.00105002	4.80066e-05	4.06513	HELZ2
ENSG00000130653.10	71.9304	0.353182	1.05443	0.024559	0.00283093	2.98552	PNPLA7
ENSG00000130675.10	1236.97	0.29615	1.13944	0.00215842	0.000119324	3.84751	MNX1
ENSG00000130702.9	1218.65	0.163554	0.81169	3.15205e-05	6.94761e-07	4.96282	LAMA5
ENSG00000130741.5	2225.3	0.134273	-1.05946	1.17863e-12	3.01377e-15	-7.89033	EIF2S3
ENSG00000130762.10	33.9036	0.378189	1.15812	0.0203557	0.00219651	3.06229	ARHGEF16
ENSG00000130787.9	2383.78	0.125805	0.702315	1.89168e-06	2.37017e-08	5.58255	HIP1R
ENSG00000130822.10	822.984	0.151693	1.09773	1.21654e-10	4.60388e-13	7.23651	PNCK
ENSG00000130962.13	383.036	0.155219	-0.818528	7.98282e-06	1.3395e-07	-5.27336	PRRG1
ENSG00000130985.12	10705	0.145117	-0.697348	6.13766e-05	1.5443e-06	-4.80542	UBA1
ENSG00000131002.7	357.566	0.32614	6.21711	1.67965e-77	5.15389e-81	19.0627	TXLNG2P
ENSG00000131044.12	133.891	0.242644	1.04266	0.000450048	1.73078e-05	4.29706	TTLL9
ENSG00000131467.6	1852.98	0.176735	-0.684598	0.00197951	0.000107245	-3.87359	PSME3
ENSG00000131584.14	3372.18	0.129449	0.730395	1.39601e-06	1.67772e-08	5.64232	ACAP3
ENSG00000131669.5	216.306	0.203431	0.653306	0.0140049	0.0013207	3.21144	NINJ1
ENSG00000131724.6	219.737	0.221592	-2.53351	3.71964e-27	2.85336e-30	-11.4332	IL13RA1
ENSG00000131725.9	897.537	0.183717	-0.821605	0.000236259	7.74481e-06	-4.47212	WDR44
ENSG00000131747.10	325.938	0.36229	-0.98525	0.0447651	0.00653798	-2.7195	TOP2A
ENSG00000131773.9	572.886	0.23369	-1.21702	1.07987e-05	1.91078e-07	-5.20781	KHDRBS3
ENSG00000132130.7	89.263	0.383297	1.45958	0.00245945	0.000140116	3.80796	LHX1
ENSG00000132204.9	11.6227	0.397918	-2.24082	1.47285e-06	1.78802e-08	-5.63135	LINC00470
ENSG00000132274.11	32.1129	0.37012	-2.03124	2.97596e-06	4.06353e-08	-5.48807	TRIM22
ENSG00000132329.6	31.9229	0.33958	-1.39852	0.000874682	3.81561e-05	-4.11837	RAMP1
ENSG00000132334.12	452.265	0.177878	0.857079	5.78827e-05	1.44751e-06	4.81835	PTPRE
ENSG00000132359.9	868.647	0.148118	0.679324	0.000147968	4.5099e-06	4.58638	RAP1GAP2
ENSG00000132424.10	4153.52	0.281645	1.05814	0.00288709	0.000171969	3.75699	PNISR
ENSG00000132507.13	3574.87	0.192481	-0.753147	0.00174015	9.12168e-05	-3.91284	EIF5A
ENSG00000132518.6	12.2616	0.389928	1.10406	0.0347696	0.00463382	2.83145	GUCY2D
ENSG00000132622.6	24.3889	0.381784	1.64011	0.000451174	1.73972e-05	4.29592	HSPA12B
ENSG00000132635.12	644.793	0.186517	0.60455	0.0128772	0.00118999	3.24127	PCED1A
ENSG00000132646.6	369.544	0.189144	-0.598569	0.0157409	0.00155284	-3.16462	PCNA
ENSG00000132692.13	55.1368	0.295345	0.814281	0.0411827	0.00583257	2.75705	BCAN
ENSG00000132749.6	119.814	0.242838	0.90417	0.00319823	0.000196598	3.72335	MTL5
ENSG00000132768.9	245.168	0.180798	-0.650349	0.00476304	0.000321774	-3.59711	DPH2
ENSG00000132793.7	215.781	0.287227	1.32575	0.000131826	3.91805e-06	4.61568	LPIN3
ENSG00000132849.14	446.504	0.174423	0.621268	0.00525219	0.00036825	3.56185	INADL
ENSG00000132975.6	140.989	0.228839	-0.834022	0.00412686	0.000267822	-3.64459	GPR12
ENSG00000133119.8	200.106	0.198283	-0.945019	7.24096e-05	1.87906e-06	-4.76601	RFC3
ENSG00000133121.16	132.054	0.277414	-1.16707	0.000627913	2.5882e-05	-4.20697	STARD13
ENSG00000133136.3	20.0869	0.387307	-1.09922	0.0342412	0.004538	-2.83812	GNG5P2
ENSG00000133142.13	1948.3	0.160809	-0.728476	0.000186576	5.89669e-06	-4.53006	TCEAL4
ENSG00000133195.7	113.911	0.235992	-0.694937	0.026952	0.0032322	-2.94475	SLC39A11
ENSG00000133454.11	26.1738	0.386645	1.09721	0.0342599	0.0045431	2.83776	MYO18B
ENSG00000133519.8	460.433	0.144836	0.796376	2.85931e-06	3.83114e-08	5.49846	ZDHHC8P1
ENSG00000133624.9	412.363	0.176348	0.713073	0.00113249	5.26457e-05	4.04356	ZNF767
ENSG00000133687.11	574.587	0.262625	-0.840028	0.0145033	0.00138106	-3.19858	TMTC1
ENSG00000133816.9	57.1331	0.397746	-1.49881	0.00280971	0.000164381	-3.76827	MICAL2
ENSG00000133863.2	40.5738	0.392313	-1.43715	0.00389891	0.000249008	-3.66328	TEX15
ENSG00000133874.1	502.097	0.184488	0.591978	0.0141051	0.00133304	3.20877	RNF122
ENSG00000134057.10	159.718	0.221693	-1.47014	5.70244e-09	3.32453e-11	-6.63143	CCNB1
ENSG00000134107.4	149.988	0.324414	-1.10374	0.00818823	0.000668325	-3.40225	BHLHE40
ENSG00000134215.11	503.724	0.209282	1.06784	1.70322e-05	3.35348e-07	5.10241	VAV3
ENSG00000134222.12	168.068	0.1978	-0.602812	0.0211486	0.00230694	-3.04758	PSRC1
ENSG00000134317.13	129.901	0.250936	0.708488	0.0353572	0.0047519	2.82339	GRHL1
ENSG00000134463.10	46.4724	0.322864	1.2727	0.00159506	8.0838e-05	3.9419	ECHDC3
ENSG00000134532.11	444.782	0.235632	0.770088	0.0119848	0.00108239	3.26819	SOX5
ENSG00000134590.9	2843.47	0.127374	-0.597265	9.81069e-05	2.74442e-06	-4.68908	FAM127A
ENSG00000134595.6	24.4564	0.373126	-1.38366	0.00335839	0.000208675	-3.70828	SOX3
ENSG00000134602.11	134.203	0.25141	-1.5298	1.37304e-07	1.16562e-09	-6.0849	MST4
ENSG00000134684.6	2107.66	0.15247	-0.791978	1.15116e-05	2.0546e-07	-5.19433	YARS
ENSG00000134690.6	44.8155	0.365648	-1.04183	0.0334053	0.00438182	-2.84928	CDCA8
ENSG00000134709.6	317.136	0.289289	0.77739	0.0481128	0.00720436	2.68725	HOOK1
ENSG00000134884.9	3160.75	0.168556	0.708005	0.000642393	2.66432e-05	4.20041	ARGLU1
ENSG00000135052.12	4575.66	0.204731	-0.864176	0.000596657	2.43191e-05	-4.22103	GOLM1
ENSG00000135069.9	533.296	0.144833	-1.03676	2.04745e-10	8.16716e-13	-7.15832	PSAT1
ENSG00000135116.5	1656.09	0.313795	0.940235	0.0238996	0.00273247	2.99633	HRK
ENSG00000135363.7	46.7701	0.290179	0.840071	0.0301624	0.0037915	2.89501	LMO2
ENSG00000135404.7	1734.57	0.173357	-0.853882	3.67941e-05	8.41105e-07	-4.92558	CD63
ENSG00000135439.7	1559.72	0.143108	0.602401	0.000621914	2.5603e-05	4.20942	AGAP2
ENSG00000135447.12	998.974	0.139802	-0.609216	0.000362507	1.3144e-05	-4.35769	PPP1R1A
ENSG00000135451.8	10.8267	0.396401	-1.17509	0.0257493	0.00303265	-2.96441	TROAP
ENSG00000135476.7	16.6182	0.391982	-1.10481	0.0357394	0.00482443	-2.81853	ESPL1
ENSG00000135519.6	100.173	0.30505	1.56653	1.48857e-05	2.81666e-07	5.13532	KCNH3
ENSG00000135540.7	467.23	0.216679	0.609851	0.0360577	0.00488477	2.81454	NHSL1
ENSG00000135596.13	2777.58	0.245825	0.708644	0.030986	0.00394258	2.88272	MICAL1
ENSG00000135617.3	126.395	0.207651	-0.66272	0.0147659	0.00141529	-3.19151	PRADC1
ENSG00000135763.5	263.966	0.241467	-0.70116	0.0295126	0.00368718	-2.90375	URB2
ENSG00000135862.5	627.97	0.262102	-0.787348	0.0234931	0.00266481	-3.00397	LAMC1
ENSG00000135976.12	2628.44	0.299495	0.919789	0.0199417	0.00213246	3.07114	ANKRD36
ENSG00000136002.12	1016.03	0.131586	0.791147	1.96394e-07	1.82795e-09	6.0124	ARHGEF4
ENSG00000136048.9	59.1022	0.279773	-1.2202	0.000357464	1.29246e-05	-4.36138	DRAM1
ENSG00000136160.10	51.5336	0.34544	-1.2264	0.00542566	0.000384852	-3.55026	EDNRB
ENSG00000136378.10	988.767	0.19571	0.865694	0.000283639	9.71864e-06	4.42334	ADAMTS7
ENSG00000136383.6	235.646	0.190044	0.954684	2.44378e-05	5.07403e-07	5.02349	ALPK3
ENSG00000136492.4	24.1773	0.395696	-1.55933	0.00159974	8.12389e-05	-3.94072	BRIP1
ENSG00000136732.10	121.393	0.308765	-1.55948	2.15705e-05	4.40146e-07	-5.05072	GYPC
ENSG00000136810.8	1933	0.152271	-0.702997	0.00013142	3.8981e-06	-4.61674	TXN
ENSG00000136842.8	891.305	0.16402	-1.04675	2.55281e-08	1.7494e-10	-6.38187	TMOD1
ENSG00000136859.5	14.6594	0.38926	-1.56607	0.00120955	5.74126e-05	-4.0232	ANGPTL2
ENSG00000136861.13	823.219	0.183221	0.659751	0.00470937	0.000317185	3.60084	CDK5RAP2
ENSG00000136866.9	327.169	0.185404	0.798105	0.000440158	1.67222e-05	4.30469	ZFP37
ENSG00000136883.8	21.5397	0.380146	1.60513	0.000594441	2.41715e-05	4.2224	KIF12
ENSG00000136933.12	302.487	0.223067	-0.802909	0.00472483	0.000318951	-3.5994	RABEPK
ENSG00000136982.5	30.5093	0.370394	-2.02783	3.17236e-06	4.38037e-08	-5.47479	DSCC1
ENSG00000136997.10	3443.07	0.388498	-1.2544	0.0133273	0.00124287	-3.22885	MYC
ENSG00000137054.11	355.25	0.160197	-0.796668	3.02537e-05	6.59102e-07	-4.97304	POLR1E
ENSG00000137124.6	490.148	0.202097	-0.745714	0.00356375	0.000224352	-3.68989	ALDH1B1
ENSG00000137210.8	589.27	0.189218	-0.623829	0.0111209	0.000977644	-3.29688	TMEM14B
ENSG00000137269.10	438.587	0.221516	1.15295	1.09412e-05	1.9416e-07	5.20484	LRRC1
ENSG00000137411.12	1369.2	0.177924	0.741284	0.000729361	3.09589e-05	4.1663	VARS2
ENSG00000137449.11	1192.95	0.162004	-0.667311	0.000872903	3.80338e-05	-4.11911	CPEB2
ENSG00000137474.15	464.883	0.190252	1.08669	9.88904e-07	1.11766e-08	5.71183	MYO7A
ENSG00000137496.13	193.035	0.204833	0.781794	0.00238861	0.000135225	3.81674	IL18BP
ENSG00000137501.12	197.927	0.286495	0.785172	0.0426591	0.00613249	2.74061	SYTL2
ENSG00000137547.4	673.001	0.190214	-0.702863	0.00350283	0.000219787	-3.69512	MRPL15
ENSG00000137558.3	24.5295	0.349483	-1.07013	0.0203633	0.00219837	-3.06204	PI15
ENSG00000137628.12	11.8078	0.397908	-1.07732	0.0460156	0.00677973	-2.70747	DDX60
ENSG00000137673.4	8.90259	0.392618	-1.29502	0.0110669	0.000972333	-3.29841	MMP7
ENSG00000137693.9	81.5911	0.34973	-2.34822	3.45166e-09	1.88876e-11	-6.71437	YAP1
ENSG00000137727.8	350.173	0.382979	1.08012	0.0356436	0.00479768	2.82031	ARHGAP20
ENSG00000137802.9	1385.82	0.208798	0.688903	0.0110351	0.000968973	3.29938	MAPKBP1
ENSG00000137804.8	56.2034	0.35375	-1.87812	6.90226e-06	1.10131e-07	-5.30916	NUSAP1
ENSG00000137807.9	66.1888	0.284011	-1.85283	1.08089e-08	6.85434e-11	-6.52381	KIF23
ENSG00000137812.15	49.3055	0.331412	-1.79419	4.21935e-06	6.17129e-08	-5.41377	CASC5
ENSG00000137822.8	474.754	0.15818	-0.620865	0.00167858	8.67124e-05	-3.92505	TUBGCP4
ENSG00000137944.12	344.568	0.222994	-0.753465	0.0087423	0.000727855	-3.37887	CCBL2
ENSG00000138160.4	86.1298	0.330345	-1.87051	1.26971e-06	1.49363e-08	-5.66229	KIF11
ENSG00000138166.5	47.3321	0.307011	-1.21474	0.00150875	7.60008e-05	-3.95667	DUSP5
ENSG00000138180.11	40.4703	0.392419	-2.46164	4.8652e-08	3.54175e-10	-6.27299	CEP55
ENSG00000138316.6	17.4266	0.391026	-1.6148	0.000841789	3.63338e-05	-4.12964	ADAMTS14
ENSG00000138378.13	108.034	0.306587	1.04106	0.00836254	0.00068469	3.39564	STAT4
ENSG00000138496.12	66.2616	0.363941	-2.11964	5.55692e-07	5.7405e-09	-5.82415	PARP9
ENSG00000138653.5	61.8337	0.373033	1.34597	0.0046004	0.000308365	3.60817	NDST4
ENSG00000138685.7	650.738	0.208177	-0.607083	0.0286652	0.00354344	-2.91618	FGF2
ENSG00000138696.6	15.6863	0.380473	-1.52861	0.001228	5.87811e-05	-4.01765	BMPR1B
ENSG00000138778.7	123.108	0.373973	-1.11208	0.025221	0.00294239	-2.97369	CENPE
ENSG00000139083.5	145.08	0.224108	-0.66236	0.0263409	0.0031212	-2.95554	ETV6
ENSG00000139146.9	1875.87	0.198796	-0.92322	0.000117409	3.41647e-06	-4.64405	FAM60A
ENSG00000139178.6	464.442	0.225311	0.663692	0.0269297	0.00322264	2.94566	C1RL
ENSG00000139352.3	42.8853	0.37053	-1.89305	1.67074e-05	3.23826e-07	-5.10902	ASCL1
ENSG00000139410.10	72.163	0.282309	-1.28259	0.00017673	5.54032e-06	-4.54321	SDSL
ENSG00000139579.8	661.815	0.168978	-0.700281	0.000794681	3.40973e-05	-4.14422	NABP2
ENSG00000139597.12	148.656	0.30439	1.52381	2.62312e-05	5.55371e-07	5.00612	N4BP2L1
ENSG00000139618.10	33.5077	0.374582	-1.98224	7.39791e-06	1.21066e-07	-5.29188	BRCA2
ENSG00000139734.13	17.19	0.397738	-1.82367	0.000148617	4.5374e-06	-4.58511	DIAPH3
ENSG00000139793.14	750.491	0.294629	1.23008	0.00070706	2.9797e-05	4.17501	MBNL2
ENSG00000139835.9	32.7522	0.319951	1.47187	0.000139814	4.21857e-06	4.60031	GRTP1
ENSG00000139874.5	144.123	0.294552	-1.50923	1.56967e-05	2.99421e-07	-5.12381	SSTR1
ENSG00000139880.15	442.879	0.174118	0.859791	3.49203e-05	7.8934e-07	4.93798	CDH24
ENSG00000139926.11	74.7667	0.35761	-1.06414	0.0251367	0.00292323	-2.9757	FRMD6
ENSG00000140015.15	110.506	0.289875	-0.918139	0.015667	0.0015383	-3.16736	KCNH5
ENSG00000140181.10	5904.18	0.202909	0.875848	0.000423366	1.58551e-05	4.31646	HERC2P2
ENSG00000140400.9	820.294	0.209826	0.80534	0.00223015	0.000123973	3.83813	MAN2C1
ENSG00000140403.8	420.514	0.164221	0.636188	0.00197951	0.000107077	3.87397	DNAJA4
ENSG00000140525.13	118.471	0.226099	-1.18836	8.59614e-06	1.47269e-07	-5.25594	FANCI
ENSG00000140534.9	16.8688	0.39569	-1.32096	0.00987952	0.000842745	-3.33836	TICRR
ENSG00000140600.12	486.073	0.20444	0.687071	0.00922861	0.00077731	3.36075	SH3GL3
ENSG00000140650.7	77.7401	0.283879	-0.835215	0.0270979	0.00325939	-2.94215	PMM2
ENSG00000140675.8	23.7905	0.347257	1.11341	0.0141733	0.00134456	3.2063	SLC5A2
ENSG00000140853.11	35.0514	0.376201	-1.99292	7.26768e-06	1.17411e-07	-5.29748	NLRC5
ENSG00000140905.5	566.991	0.17691	-0.688612	0.00186416	9.92425e-05	-3.89244	GCSH
ENSG00000140937.9	855.437	0.253697	0.832549	0.0116112	0.00103197	3.28166	CDH11
ENSG00000140988.11	13775.4	0.157106	-0.59166	0.00282799	0.000165884	-3.766	RPS2
ENSG00000141013.10	560.809	0.234227	0.633195	0.0464312	0.00686471	2.70334	GAS8
ENSG00000141076.12	709.724	0.202539	-0.655925	0.0129878	0.00120154	-3.23851	CIRH1A
ENSG00000141258.7	2356.55	0.174912	0.663469	0.00258307	0.000148744	3.79316	SGSM2
ENSG00000141441.11	368.327	0.206635	-0.650291	0.0164704	0.00164923	-3.14706	GAREM
ENSG00000141448.4	10.1038	0.39691	-1.82778	0.000137388	4.12397e-06	-4.60503	GATA6
ENSG00000141503.11	1431.06	0.185416	0.594178	0.0142437	0.00135269	3.20456	MINK1
ENSG00000141505.7	400.129	0.155378	0.624947	0.00121019	5.76811e-05	4.0221	ASGR1
ENSG00000141510.11	148.49	0.250039	-0.97463	0.00183309	9.70259e-05	-3.89791	TP53
ENSG00000141519.10	385.671	0.253313	0.947148	0.00305582	0.000184718	3.73905	CCDC40
ENSG00000141522.7	3205.89	0.232226	-0.737398	0.0153859	0.00149657	-3.17535	ARHGDIA
ENSG00000141527.11	16.7732	0.378701	1.25718	0.0104443	0.000901074	3.31972	CARD14
ENSG00000141562.12	1408.55	0.234224	0.681576	0.0290786	0.00361513	2.90993	NARF
ENSG00000141570.6	317.625	0.198769	0.649988	0.0119354	0.00107523	3.27007	CBX8
ENSG00000141682.11	25.5175	0.350611	-1.46161	0.000725059	3.06279e-05	-4.16875	PMAIP1
ENSG00000141756.14	345.922	0.24587	-1.72427	5.24531e-10	2.33375e-12	-7.01293	FKBP10
ENSG00000141759.10	640.302	0.165098	-0.61632	0.00310838	0.000189167	-3.73306	TXNL4A
ENSG00000141837.14	1413.44	0.17301	0.932635	4.71727e-06	7.02018e-08	5.39065	CACNA1A
ENSG00000141854.3	80.3069	0.250825	0.985423	0.00166486	8.53972e-05	3.92873	CTB-55O6.8
ENSG00000142046.10	100.394	0.240396	1.06413	0.000280695	9.57471e-06	4.42656	TMEM91
ENSG00000142303.9	959.49	0.211125	0.683146	0.0130857	0.00121327	3.23574	ADAMTS10
ENSG00000142408.2	481.88	0.151656	0.843977	2.04155e-06	2.62058e-08	5.56506	CACNG8
ENSG00000142449.8	628.879	0.161589	1.21547	1.67475e-11	5.39577e-14	7.52197	FBN3
ENSG00000142606.11	130.237	0.334403	1.20741	0.00456596	0.000305425	3.61065	MMEL1
ENSG00000142611.11	477.988	0.388202	1.09393	0.0357719	0.00483325	2.81794	PRDM16
ENSG00000142627.9	71.6088	0.381795	-1.28378	0.00918956	0.000772438	-3.36249	EPHA2
ENSG00000142669.9	1417.02	0.158439	-0.851687	5.02821e-06	7.6372e-08	-5.3755	SH3BGRL3
ENSG00000142856.12	91.6072	0.242212	0.788945	0.0123236	0.00112497	3.25725	ITGB3BP
ENSG00000142875.15	10385.3	0.155375	0.689918	0.000267326	8.98196e-06	4.44033	PRKACB
ENSG00000142945.8	33.2505	0.369725	-1.37332	0.00328859	0.000203666	-3.71443	KIF2C
ENSG00000143110.7	50.1582	0.346768	1.04137	0.023541	0.00267265	3.00308	C1orf162
ENSG00000143228.8	26.6906	0.365519	-1.84711	2.13233e-05	4.34012e-07	-5.0534	NUF2
ENSG00000143258.11	488.456	0.173957	0.707474	0.00104301	4.76327e-05	4.06695	USP21
ENSG00000143303.7	260.394	0.18308	0.702851	0.00222394	0.000123514	3.83904	RRNAD1
ENSG00000143315.5	377.103	0.201139	-0.588027	0.028242	0.00346127	-2.92349	PIGM
ENSG00000143387.8	85.2788	0.270052	1.18051	0.000344855	1.23452e-05	4.3714	CTSK
ENSG00000143429.4	111.415	0.284568	-0.810634	0.0334318	0.00439056	-2.84865	AC027612.6
ENSG00000143437.15	695.633	0.216928	0.619798	0.0328298	0.00427456	2.85716	ARNT
ENSG00000143476.13	65.956	0.35142	-2.67009	9.96788e-12	3.00759e-14	-7.59799	DTL
ENSG00000143549.14	2318.99	0.173013	-0.634287	0.00386138	0.000246248	-3.66613	TPM3
ENSG00000143554.9	278.841	0.18659	0.804546	0.000430065	1.61902e-05	4.31184	SLC27A3
ENSG00000143578.11	106.262	0.228767	0.658773	0.0311994	0.0039809	2.87967	CREB3L4
ENSG00000143630.5	1294.19	0.253685	0.692253	0.0438749	0.00635663	2.72879	HCN3
ENSG00000143771.7	748.76	0.135679	-0.967621	2.42285e-10	9.91243e-13	-7.13172	CNIH4
ENSG00000143842.10	368.653	0.304189	0.918365	0.0226951	0.00253556	3.01907	SOX13
ENSG00000143847.11	1023.27	0.329354	1.12442	0.00792696	0.000640108	3.41402	PPFIA4
ENSG00000143858.7	558.583	0.309217	1.88186	1.3729e-07	1.15847e-09	6.08589	SYT2
ENSG00000143870.8	1713.56	0.16855	-0.748509	0.000267074	8.95985e-06	-4.44086	PDIA6
ENSG00000143921.6	20.29	0.365552	1.14378	0.0173221	0.00175453	3.12892	ABCG8
ENSG00000143942.4	36.7263	0.314453	-0.975621	0.0185054	0.0019183	-3.1026	CHAC2
ENSG00000143995.14	5815.69	0.11983	0.723103	1.76266e-07	1.59553e-09	6.0344	MEIS1
ENSG00000144045.9	18.6788	0.384002	1.15121	0.0238159	0.0027183	2.99792	DQX1
ENSG00000144136.6	1466.37	0.152848	-0.835417	3.30292e-06	4.61132e-08	-5.46568	SLC20A1
ENSG00000144152.8	65.2567	0.318713	0.854412	0.0487136	0.00734415	2.68082	FBLN7
ENSG00000144199.7	455.473	0.175804	0.59423	0.0087145	0.000724648	3.38008	FAHD2B
ENSG00000144227.4	25.235	0.394432	-1.14291	0.0299592	0.00376006	-2.89762	NXPH2
ENSG00000144354.9	97.1214	0.358188	-1.3441	0.00292928	0.000175082	-3.7525	CDCA7
ENSG00000144381.12	5632.71	0.138321	-0.732666	7.26768e-06	1.1782e-07	-5.29685	HSPD1
ENSG00000144406.13	1216.06	0.216231	0.861547	0.00137233	6.76549e-05	3.98439	UNC80
ENSG00000144445.11	271.627	0.230042	0.925662	0.00120955	5.7246e-05	4.02388	KANSL1L
ENSG00000144554.6	55.3768	0.304818	-0.822471	0.046906	0.00697089	-2.69823	FANCD2
ENSG00000144596.7	1066.95	0.297075	1.65694	1.93125e-06	2.43949e-08	5.57754	GRIP2
ENSG00000144655.10	75.0242	0.312215	-0.959397	0.0198544	0.00212008	-3.07287	CSRNP1
ENSG00000144681.6	302.597	0.277129	-0.776028	0.0372298	0.00510639	-2.80024	STAC
ENSG00000144736.9	115.995	0.22747	-0.698149	0.0200431	0.00214637	-3.06919	SHQ1
ENSG00000144815.9	769.642	0.147596	-0.585623	0.0014536	7.25535e-05	-3.96775	NXPE3
ENSG00000144867.6	700.374	0.16101	-1.05091	1.06663e-08	6.70937e-11	-6.52701	SRPRB
ENSG00000144891.13	11.4105	0.387697	-1.38993	0.00491713	0.000336962	-3.58509	AGTR1
ENSG00000145014.13	392.53	0.158749	0.749067	8.69754e-05	2.37521e-06	4.71856	TMEM44
ENSG00000145022.4	497.969	0.227085	-0.823264	0.00436208	0.000288569	-3.62535	TCTA
ENSG00000145050.11	434.348	0.213198	-1.08541	1.79886e-05	3.56018e-07	-5.09109	MANF
ENSG00000145147.14	12065.8	0.244593	0.672227	0.0419493	0.00598969	2.74835	SLIT2
ENSG00000145194.13	191.606	0.283585	1.06752	0.00283488	0.00016697	3.76437	ECE2
ENSG00000145198.10	152.632	0.315267	1.74435	2.41503e-06	3.1494e-08	5.53292	VWA5B2
ENSG00000145220.9	102.53	0.218633	-0.810173	0.00339087	0.000210867	-3.70563	LYAR
ENSG00000145242.9	2019.48	0.217005	0.772982	0.00525193	0.000367963	3.56206	EPHA5
ENSG00000145246.9	140.338	0.277432	-1.12688	0.001059	4.86876e-05	-4.06184	ATP10D
ENSG00000145332.8	700.452	0.179677	-0.616949	0.00751716	0.000595501	-3.43366	KLHL8
ENSG00000145354.5	951.21	0.164308	-0.612166	0.00318232	0.000194752	-3.72573	CISD2
ENSG00000145386.5	103.611	0.324874	-1.1148	0.00755804	0.000600268	-3.43149	CCNA2
ENSG00000145416.9	856.828	0.27662	-0.936543	0.00861307	0.000710047	-3.38567	2015-03-01
ENSG00000145451.8	101.863	0.294824	-1.0289	0.00645934	0.000483256	-3.48987	GLRA3
ENSG00000145623.8	21.5023	0.394968	-2.04936	1.17991e-05	2.11798e-07	-5.18867	OSMR
ENSG00000145632.10	793.164	0.175018	-0.689707	0.00159974	8.12144e-05	-3.94079	PLK2
ENSG00000145675.10	5690.47	0.247471	0.949099	0.00225076	0.000125465	3.8352	PIK3R1
ENSG00000145703.11	106.737	0.342875	1.24258	0.00438019	0.000290086	3.624	IQGAP2
ENSG00000145708.6	18.6236	0.390902	-1.11577	0.0330579	0.00431271	-2.85433	CRHBP
ENSG00000145736.10	782.994	0.202243	0.851704	0.000619066	2.53908e-05	4.2113	GTF2H2
ENSG00000145808.4	25.8516	0.397803	-1.12851	0.0343178	0.00455605	-2.83685	ADAMTS19
ENSG00000145912.4	1014.02	0.211116	-0.603003	0.0328842	0.00428656	-2.85627	NHP2
ENSG00000145934.11	1232.3	0.335475	1.43201	0.000499518	1.96701e-05	4.2686	TENM2
ENSG00000146005.3	1569.92	0.1281	0.738606	7.60074e-07	8.12393e-09	5.76587	PSD2
ENSG00000146054.13	57.4439	0.326467	1.98281	1.44765e-07	1.25117e-09	6.07354	TRIM7
ENSG00000146067.11	1210.97	0.191727	0.742644	0.00197951	0.000107307	3.87345	FAM193B
ENSG00000146070.12	28.3759	0.343854	1.38168	0.00122772	5.86421e-05	4.01821	PLA2G7
ENSG00000146151.8	503.049	0.13947	0.789515	1.26971e-06	1.50645e-08	5.66083	HMGCLL1
ENSG00000146250.5	9.77763	0.390396	-1.05458	0.0466663	0.00690663	-2.70131	PRSS35
ENSG00000146556.10	2055.68	0.148888	0.792504	6.46514e-06	1.02165e-07	5.32283	WASH2P
ENSG00000146592.12	1558.13	0.168238	1.2775	1.01553e-11	3.11609e-14	7.5934	CREB5
ENSG00000146670.5	49.5451	0.302833	-1.40795	0.000115286	3.33112e-06	-4.64927	CDCA5
ENSG00000146701.6	2573.14	0.150295	-0.667075	0.000268159	9.06166e-06	-4.43843	MDH2
ENSG00000146830.9	1253.87	0.162008	0.88054	3.83687e-06	5.47452e-08	5.43517	GIGYF1
ENSG00000146950.8	1472.52	0.166181	-0.814236	4.10686e-05	9.59821e-07	-4.8997	SHROOM2
ENSG00000147010.13	1878.02	0.150762	-0.693599	0.000139814	4.21197e-06	-4.60064	SH3KBP1
ENSG00000147041.7	109.492	0.257227	-1.37318	5.97289e-06	9.37751e-08	-5.33839	SYTL5
ENSG00000147044.15	3672.3	0.178681	-0.958905	5.22997e-06	8.02389e-08	-5.36659	CASK
ENSG00000147065.11	3372.33	0.172041	-0.86301	2.51786e-05	5.26765e-07	-5.0163	MSN
ENSG00000147162.9	5821.31	0.220425	0.791536	0.00485492	0.000329471	3.59095	OGT
ENSG00000147202.13	82.6657	0.290652	-1.6362	1.47924e-06	1.80801e-08	-5.62943	DIAPH2
ENSG00000147224.6	1424.27	0.143688	-0.711016	3.35706e-05	7.48531e-07	-4.94833	PRPS1
ENSG00000147234.6	1329.95	0.122719	-0.596392	4.90967e-05	1.17507e-06	-4.8598	FRMPD3
ENSG00000147437.5	30.494	0.336435	1.02586	0.0210445	0.00229451	3.0492	GNRH1
ENSG00000147459.13	252.36	0.245525	0.980625	0.00132335	6.49694e-05	3.99399	DOCK5
ENSG00000147533.12	1044.83	0.182947	-0.604228	0.0109229	0.000957445	-3.30274	GOLGA7
ENSG00000147535.12	227.514	0.191399	0.93151	4.75833e-05	1.13398e-06	4.86684	PPAPDC1B
ENSG00000147536.7	32.7883	0.341284	-1.37528	0.00119085	5.5846e-05	-4.02971	GINS4
ENSG00000147642.12	661.444	0.153524	0.782434	1.75267e-05	3.45981e-07	5.09651	SYBU
ENSG00000147676.9	220.619	0.249956	1.88807	1.33519e-11	4.2335e-14	7.55361	MAL2
ENSG00000147804.5	36.171	0.397753	-1.14355	0.031588	0.00403999	-2.87502	SLC39A4
ENSG00000147813.11	216.694	0.25833	1.15369	0.00024166	7.97129e-06	4.46595	NAPRT1
ENSG00000147862.9	756.777	0.234034	-0.638904	0.0437962	0.00633403	-2.72997	NFIB
ENSG00000147955.12	1044.94	0.134331	-0.882205	8.34277e-09	5.11983e-11	-6.56741	SIGMAR1
ENSG00000148090.7	262.49	0.212033	0.778193	0.00381654	0.000242413	3.67014	AUH
ENSG00000148175.8	161.104	0.213175	-1.0794	2.04471e-05	4.1172e-07	-5.06346	STOM
ENSG00000148200.12	1026.35	0.198466	0.647297	0.0121881	0.00110823	3.2615	NR6A1
ENSG00000148229.8	735.783	0.139977	-0.586638	0.000665663	2.77785e-05	-4.19095	POLE3
ENSG00000148248.9	1202.15	0.195238	-0.645566	0.010788	0.00094452	-3.30655	SURF4
ENSG00000148335.10	310.733	0.192842	-0.666551	0.00708773	0.000547329	-3.45646	NTMT1
ENSG00000148357.12	85.2925	0.261036	0.864866	0.0105968	0.000922314	3.31321	HMCN2
ENSG00000148411.3	576.821	0.210715	-1.03406	3.99209e-05	9.22865e-07	-4.90741	NACC2
ENSG00000148444.11	276.73	0.17778	0.66661	0.00295719	0.000177093	3.74963	COMMD3
ENSG00000148484.13	798.484	0.166659	-0.73056	0.000330327	1.16758e-05	-4.38355	RSU1
ENSG00000148700.9	640.906	0.197073	0.612373	0.0182829	0.00188775	3.10735	ADD3
ENSG00000148834.8	323.694	0.236653	-1.02817	0.000380681	1.39501e-05	-4.34464	GSTO1
ENSG00000148841.11	68.4118	0.302832	-0.884163	0.0284678	0.00350424	-2.91965	ITPRIP
ENSG00000148843.9	1367.13	0.160809	-0.585784	0.00415341	0.000269757	-3.64273	PDCD11
ENSG00000148908.10	38.5598	0.384041	-2.16095	1.49519e-06	1.83515e-08	-5.62686	RGS10
ENSG00000149089.8	375.094	0.155595	0.83253	5.63831e-06	8.76571e-08	5.35061	APIP
ENSG00000149256.10	1935.68	0.223769	0.734032	0.0116328	0.00103693	3.28031	TENM4
ENSG00000149295.9	1558.18	0.183338	1.25223	1.62632e-09	8.48339e-12	6.83014	DRD2
ENSG00000149403.7	112.957	0.223281	1.3268	2.89226e-07	2.81031e-09	5.94231	GRIK4
ENSG00000149527.12	383.978	0.238886	1.09104	0.000161097	4.94313e-06	4.56719	PLCH2
ENSG00000149547.10	1886.47	0.123332	-0.652338	7.41175e-06	1.22809e-07	-5.28926	EI24
ENSG00000149554.8	98.1503	0.278719	-1.1689	0.000658948	2.74309e-05	-4.19381	CHEK1
ENSG00000149922.6	18.4078	0.378245	1.02748	0.0450529	0.00659873	2.71644	TBX6
ENSG00000149970.10	715.916	0.185735	-0.591217	0.0151216	0.00145695	-3.18313	CNKSR2
ENSG00000150051.8	17.4366	0.384593	-1.86151	5.32791e-05	1.29696e-06	-4.84022	MKX
ENSG00000150054.14	149.446	0.257821	0.713547	0.0400656	0.00564697	2.76761	MPP7
ENSG00000150086.3	329.046	0.251806	1.13953	0.00018979	6.02738e-06	4.52543	GRIN2B
ENSG00000150275.13	260.456	0.256171	0.929828	0.0043069	0.000283727	3.62972	PCDH15
ENSG00000150394.9	522.46	0.243142	1.04505	0.00044852	1.7226e-05	4.29811	CDH8
ENSG00000150551.10	2419.14	0.227111	-0.650177	0.0323759	0.0041989	-2.86282	LYPD1
ENSG00000150627.11	498.067	0.267177	0.798174	0.0244274	0.00281326	2.98744	WDR17
ENSG00000150722.6	96.5873	0.36398	1.06126	0.0286652	0.00354875	2.91571	PPP1R1C
ENSG00000150753.7	4246.31	0.211003	-0.636343	0.0228641	0.00256306	-3.0158	CCT5
ENSG00000150893.9	17.1765	0.397196	-1.45503	0.00389891	0.00024904	-3.66324	FREM2
ENSG00000150990.3	344.259	0.267161	-0.987679	0.00348324	0.000218215	-3.69694	DHX37
ENSG00000151012.9	22.5862	0.391774	-1.08193	0.0407057	0.00575176	-2.76161	SLC7A11
ENSG00000151090.13	17.6355	0.390213	1.1843	0.0217539	0.00240523	3.03502	THRB
ENSG00000151136.10	188.466	0.239407	0.942359	0.00162373	8.27736e-05	3.93622	BTBD11
ENSG00000151304.5	99.0267	0.241689	-0.807535	0.00980171	0.000834103	-3.34122	SRFBP1
ENSG00000151572.12	362.316	0.206228	0.656491	0.0151216	0.00145598	3.18332	ANO4
ENSG00000151718.11	153.344	0.242001	-0.74293	0.0200019	0.00214094	-3.06995	WWC2
ENSG00000151812.10	76.8333	0.379313	1.18187	0.0178993	0.00183441	3.11581	SLC35F4
ENSG00000151849.10	1096.03	0.187646	0.603828	0.0137751	0.00129128	3.21791	CENPJ
ENSG00000152049.5	34.0261	0.352408	-2.28583	1.36515e-08	8.7966e-11	-6.48631	KCNE4
ENSG00000152076.14	186.661	0.253074	1.35757	5.27845e-06	8.12526e-08	5.36432	CCDC74B
ENSG00000152078.5	138.407	0.212709	0.709024	0.0100307	0.000858204	3.33331	TMEM56
ENSG00000152147.5	131.622	0.217952	-0.756876	0.0067989	0.000515289	-3.47268	GEMIN6
ENSG00000152348.11	158.072	0.2044	-0.645847	0.0159306	0.00157923	-3.15972	ATG10
ENSG00000152518.5	27.9112	0.361602	-1.56076	0.000423366	1.58703e-05	-4.31625	ZFP36L2
ENSG00000152527.9	219.24	0.275416	2.15744	1.78615e-12	4.74992e-15	7.83336	PLEKHH2
ENSG00000152558.10	350.967	0.300139	-2.08751	7.40613e-10	3.5224e-12	-6.95513	TMEM123
ENSG00000152760.4	34.0239	0.319024	1.40124	0.000318339	1.12169e-05	4.39228	TCTEX1D1
ENSG00000152926.9	408.445	0.237316	0.646114	0.0444404	0.0064772	2.72259	ZNF117
ENSG00000153012.7	657.518	0.233451	-0.680827	0.0286622	0.00354137	-2.91636	LGI2
ENSG00000153037.7	315.153	0.218759	-0.591575	0.0463219	0.00684618	-2.70424	SRP19
ENSG00000153044.5	85.26	0.241871	-0.849883	0.00605	0.000441773	-3.51378	CENPH
ENSG00000153094.17	509.453	0.235801	1.45582	8.13907e-08	6.65977e-10	6.17397	BCL2L11
ENSG00000153157.8	30.0344	0.383124	1.11624	0.0288455	0.00357379	2.91352	SYCP2L
ENSG00000153179.7	17.4495	0.379217	-1.25549	0.010658	0.00093045	-3.31075	RASSF3
ENSG00000153233.8	83.7985	0.289641	0.987493	0.00803812	0.00065114	3.40937	PTPRR
ENSG00000153291.11	645.367	0.184136	0.912527	3.23933e-05	7.20624e-07	4.95572	SLC25A27
ENSG00000153404.9	225.976	0.246033	0.868896	0.00575629	0.000413014	3.53163	PLEKHG4B
ENSG00000153551.9	14.6536	0.390781	-1.50581	0.00212349	0.000116524	-3.85333	CMTM7
ENSG00000153707.11	8944.41	0.21307	1.22228	8.70779e-07	9.66345e-09	5.73653	PTPRD
ENSG00000153904.14	2677.2	0.196935	-0.725452	0.00363956	0.000229869	-3.6837	DDAH1
ENSG00000153993.9	205.68	0.359485	-1.73143	5.83238e-05	1.46152e-06	-4.81643	SEMA3D
ENSG00000154146.7	100.618	0.309531	-1.31701	0.000526428	2.09182e-05	-4.25486	NRGN
ENSG00000154188.5	80.5653	0.37944	-1.63988	0.000416186	1.54734e-05	-4.32184	ANGPT1
ENSG00000154229.7	1379.46	0.13583	-0.938886	9.82017e-10	4.77097e-12	-6.91223	PRKCA
ENSG00000154274.10	25.012	0.397032	1.4867	0.0029999	0.000180724	3.74454	C4orf19
ENSG00000154358.15	2081.25	0.185487	1.01418	3.2784e-06	4.56032e-08	5.46765	OBSCN
ENSG00000154429.6	1152.26	0.176018	-0.966639	2.93712e-06	3.98045e-08	-5.49172	CCSAP
ENSG00000154620.5	91.6574	0.317222	2.58146	2.07283e-13	4.0282e-16	8.13771	TMSB4Y
ENSG00000154678.12	1740.4	0.306837	1.98204	1.60395e-08	1.04994e-10	6.45958	PDE1C
ENSG00000154721.10	239.642	0.257481	-1.04218	0.00111441	5.17483e-05	-4.04759	JAM2
ENSG00000154734.9	202.199	0.180897	-0.927997	1.52318e-05	2.89773e-07	-5.12998	ADAMTS1
ENSG00000154813.5	1470.43	0.202108	-0.609103	0.0229655	0.00258039	-3.01375	DPH3
ENSG00000154839.5	11.8609	0.396389	-1.5169	0.00230981	0.000129819	-3.8268	SKA1
ENSG00000154928.12	2091.29	0.179518	0.691634	0.00212672	0.00011681	3.85273	EPHB1
ENSG00000155052.14	593.736	0.208301	0.855922	0.000903294	3.97276e-05	4.10906	CNTNAP5
ENSG00000155093.13	1633.19	0.26428	0.711917	0.0473874	0.00706425	2.6938	PTPRN2
ENSG00000155115.6	586.176	0.190491	-0.625177	0.0116112	0.00103099	-3.28193	GTF3C6
ENSG00000155265.6	871.601	0.129325	0.716951	2.28773e-06	2.95999e-08	5.54379	GOLGA7B
ENSG00000155363.14	144.291	0.242269	0.721086	0.0251137	0.0029167	2.97638	MOV10
ENSG00000155380.7	631.895	0.185123	-1.31579	2.81455e-10	1.18029e-12	-7.10766	SLC16A1
ENSG00000155438.7	434.31	0.142787	-0.636064	0.000253181	8.4031e-06	-4.45465	MKI67IP
ENSG00000155511.12	513.938	0.215706	0.676308	0.0170221	0.00171666	3.13532	GRIA1
ENSG00000155629.10	28.0724	0.367771	-1.36248	0.00340061	0.000211647	-3.70469	PIK3AP1
ENSG00000155657.19	15.0665	0.386862	-1.07698	0.0385144	0.00537121	-2.78388	TTN
ENSG00000155660.6	864.331	0.212235	-0.673408	0.0154821	0.0015091	-3.17293	PDIA4
ENSG00000155906.12	394.072	0.189	-0.597786	0.0158083	0.00156212	-3.16289	RMND1
ENSG00000156030.8	770.054	0.161958	0.652482	0.00119335	5.60854e-05	4.0287	ELMSAN1
ENSG00000156103.11	1342.17	0.264733	-1.13911	0.000441315	1.68591e-05	-4.30288	MMP16
ENSG00000156110.9	407.122	0.202975	-0.645944	0.0151414	0.00146072	-3.18238	ADK
ENSG00000156218.8	16.2657	0.378156	1.42704	0.00276631	0.000160852	3.77369	ADAMTSL3
ENSG00000156273.11	1206.89	0.228534	-0.672642	0.0270329	0.00324743	-2.94329	BACH1
ENSG00000156299.8	584.686	0.210683	0.594009	0.035727	0.00481074	2.81944	TIAM1
ENSG00000156381.4	113.946	0.256119	0.909713	0.00540344	0.000382447	3.55191	ANKRD9
ENSG00000156395.8	822.767	0.201037	1.07542	5.65813e-06	8.82545e-08	5.34938	SORCS3
ENSG00000156504.12	331.937	0.181625	-0.694641	0.00232418	0.000130987	-3.8246	FAM122B
ENSG00000156535.8	20.1272	0.39792	-1.15871	0.0289417	0.00359231	-2.91191	CD109
ENSG00000156709.9	457.247	0.21124	-0.724343	0.0076129	0.000605793	-3.42901	AIFM1
ENSG00000156970.8	64.7227	0.299195	-2.03212	2.09981e-09	1.10607e-11	-6.79198	BUB1B
ENSG00000157005.3	3256.39	0.282257	1.26179	0.000237472	7.80885e-06	4.47036	SST
ENSG00000157103.6	74.1262	0.340788	0.988983	0.0296132	0.00370733	2.90205	SLC6A1
ENSG00000157110.11	91.3797	0.338115	-1.40453	0.000767859	3.26715e-05	-4.154	RBPMS
ENSG00000157152.12	1043.04	0.222383	-0.90894	0.000971105	4.36491e-05	-4.08726	SYN2
ENSG00000157343.4	38.7466	0.355574	1.00547	0.0350798	0.00468771	2.82775	ARMC12
ENSG00000157379.9	243.498	0.180331	0.753491	0.000698727	2.93593e-05	4.17838	DHRS1
ENSG00000157456.3	35.7114	0.363163	-1.7868	3.76694e-05	8.64967e-07	-4.92011	CCNB2
ENSG00000157470.7	119.729	0.306962	-0.820731	0.0493809	0.00750157	-2.67372	FAM81A
ENSG00000157483.4	45.5003	0.375022	-1.32745	0.00560375	0.000400636	-3.53966	MYO1E
ENSG00000157514.12	2447.16	0.202177	-0.73148	0.00446199	0.000296873	-3.61801	TSC22D3
ENSG00000157600.7	968.754	0.15979	-1.1148	6.56688e-10	3.0225e-12	-6.97667	TMEM164
ENSG00000157601.9	258.13	0.356954	-1.62943	0.000162384	4.99924e-06	-4.56482	MX1
ENSG00000157625.11	1568.51	0.15645	-0.586197	0.00297977	0.000179055	-3.74687	TAB3
ENSG00000157734.9	163.594	0.212939	0.761253	0.00506529	0.000350254	3.57498	SNX22
ENSG00000157828.5	29.9737	0.379294	3.4337	1.08915e-16	1.3925e-19	9.05288	RPS4Y2
ENSG00000157856.6	31.0309	0.340068	1.05581	0.018394	0.00190465	3.10471	DRC1
ENSG00000158296.9	113.323	0.337588	-0.916428	0.0452045	0.00663481	-2.71464	SLC13A3
ENSG00000158406.2	26.045	0.378982	-1.22365	0.0133273	0.00124317	-3.22879	HIST1H4H
ENSG00000158417.5	1857.21	0.163777	-0.671776	0.000926861	4.10011e-05	-4.10177	EIF5B
ENSG00000158552.8	373.481	0.180183	0.685066	0.00250977	0.000143496	3.80206	ZFAND2B
ENSG00000158555.10	1004.23	0.190318	0.652124	0.00766144	0.000611408	3.4265	GDPD5
ENSG00000158710.10	2848.54	0.162894	-0.654147	0.00123644	5.92482e-05	-4.01579	TAGLN2
ENSG00000158716.4	72.2536	0.249833	-0.73427	0.0272784	0.00329226	-2.93904	DUSP23
ENSG00000158806.9	368.976	0.194924	0.966831	3.19033e-05	7.04829e-07	4.96003	NPM2
ENSG00000158815.6	200.454	0.33211	1.54021	0.000120468	3.52397e-06	4.63765	FGF17
ENSG00000158816.11	17.7314	0.374271	1.78093	7.45113e-05	1.95139e-06	4.75839	VWA5B1
ENSG00000158887.11	33.8788	0.331455	0.986117	0.025173	0.00292874	2.97512	MPZ
ENSG00000159086.10	1161.65	0.223852	0.602743	0.0475253	0.00708966	2.6926	PAXBP1
ENSG00000159217.5	2095.67	0.15645	-0.726283	0.000118213	3.44593e-06	-4.64228	IGF2BP1
ENSG00000159403.11	81.3065	0.320197	0.924531	0.0306479	0.00388461	2.88738	C1R
ENSG00000159433.7	1021.99	0.269347	1.19191	0.000282075	9.6362e-06	4.42518	STARD9
ENSG00000159450.8	38.3062	0.351759	1.11842	0.0152094	0.00147525	3.17951	TCHH
ENSG00000159648.7	35.7187	0.346022	1.12793	0.0122513	0.00111523	3.25972	TEPP
ENSG00000160111.8	346.461	0.221512	1.01835	0.000141629	4.28058e-06	4.59727	CPAMD8
ENSG00000160161.4	59.4907	0.370646	1.08888	0.0273417	0.0033055	2.9378	CILP2
ENSG00000160208.11	972.826	0.13566	-0.76802	1.26971e-06	1.50183e-08	-5.66135	RRP1B
ENSG00000160213.5	653.159	0.170793	-0.718023	0.00063433	2.62163e-05	-4.20407	CSTB
ENSG00000160256.8	134.692	0.239589	-0.681688	0.0336726	0.00443781	-2.84524	FAM207A
ENSG00000160305.13	1059.92	0.22746	0.618154	0.044944	0.00657507	2.71763	DIP2A
ENSG00000160323.14	310.5	0.246559	0.781437	0.0155992	0.00152769	3.16937	ADAMTS13
ENSG00000160460.11	970.089	0.164349	0.7292	0.000269561	9.12598e-06	4.43691	SPTBN4
ENSG00000160741.11	356.621	0.195129	0.66073	0.00860962	0.000708883	3.38612	CRTC2
ENSG00000160818.12	289.144	0.223396	-0.765881	0.00762143	0.000607251	-3.42835	GPATCH4
ENSG00000161091.8	563.543	0.159005	-0.745732	9.80251e-05	2.73225e-06	-4.68999	MFSD12
ENSG00000161249.16	29.5866	0.374424	1.03704	0.0398395	0.00561102	2.76969	DMKN
ENSG00000161265.9	78.9795	0.239263	0.684285	0.0326169	0.00423683	2.85997	U2AF1L4
ENSG00000161298.12	621.116	0.311561	0.900971	0.0303335	0.00383044	2.8918	ZNF382
ENSG00000161381.9	98.9181	0.268586	1.54445	8.25534e-07	8.90804e-09	5.75031	PLXDC1
ENSG00000161542.11	895.359	0.174845	0.652842	0.00310134	0.00018858	3.73384	PRPSAP1
ENSG00000161609.5	21.6504	0.395013	1.66357	0.000619066	2.53772e-05	4.21142	CCDC155
ENSG00000161681.11	1854.04	0.18879	0.62635	0.0105012	0.000907589	3.31771	SHANK1
ENSG00000161791.9	210.418	0.216325	1.06948	3.41174e-05	7.65957e-07	4.94385	FMNL3
ENSG00000161912.13	141.48	0.26034	1.34075	1.41111e-05	2.60516e-07	5.14998	ADCY10P1
ENSG00000161960.10	83.6631	0.297339	0.920337	0.0188495	0.00196651	3.09524	EIF4A1
ENSG00000161980.5	155.324	0.229189	-0.75081	0.0117483	0.00105308	-3.27595	POLR3K
ENSG00000161996.13	241.791	0.245016	0.722205	0.0268208	0.00320265	2.94759	WDR90
ENSG00000162032.11	415.111	0.201848	0.647207	0.0141733	0.00134406	3.2064	SPSB3
ENSG00000162367.7	25.5307	0.393817	-2.16277	2.93712e-06	3.97823e-08	-5.49182	TAL1
ENSG00000162407.8	26.93	0.377436	-1.23287	0.0120366	0.00108908	-3.26644	PPAP2B
ENSG00000162434.7	4528.83	0.159802	-1.07592	3.06868e-09	1.6635e-11	-6.73287	JAK1
ENSG00000162461.7	51.4405	0.301129	0.847759	0.036003	0.0048736	2.81527	SLC25A34
ENSG00000162493.12	86.0935	0.344586	-2.06812	2.07427e-07	1.95186e-09	-6.00176	PDPN
ENSG00000162511.7	19.9533	0.395597	-1.29488	0.0118332	0.00106326	-3.27323	LAPTM5
ENSG00000162572.15	150.274	0.23833	1.08109	0.000181886	5.72987e-06	4.53612	SCNN1D
ENSG00000162591.11	332.615	0.235541	1.72276	7.03951e-11	2.59203e-13	7.31405	MEGF6
ENSG00000162650.11	689.181	0.173903	0.764214	0.000316516	1.11041e-05	4.39447	ATXN7L2
ENSG00000162669.11	212.87	0.231997	1.00354	0.000411296	1.52075e-05	4.32566	HFM1
ENSG00000162722.8	142.957	0.225612	-1.36439	1.64387e-07	1.47119e-09	-6.04749	TRIM58
ENSG00000162729.9	930.977	0.191485	0.600334	0.0170237	0.00171769	3.13515	IGSF8
ENSG00000162755.9	182.497	0.206748	0.753888	0.00410754	0.000265938	3.6464	KLHDC9
ENSG00000162836.6	114.988	0.288473	0.868786	0.0230269	0.00259817	3.01167	ACP6
ENSG00000162852.9	2438.17	0.200807	-0.592265	0.0267528	0.00318369	-2.94942	CNST
ENSG00000162878.8	230.229	0.209017	0.591877	0.0347528	0.00462979	2.83172	PKDCC
ENSG00000162931.7	72.9213	0.264508	1.37206	1.18572e-05	2.13447e-07	5.18723	TRIM17
ENSG00000162975.3	79.8145	0.349052	1.0525	0.0228903	0.00256717	3.01531	KCNF1
ENSG00000162989.3	91.3462	0.272598	1.54514	1.23218e-06	1.44303e-08	5.6682	KCNJ3
ENSG00000162998.4	490.205	0.30701	1.67425	3.52609e-06	4.94093e-08	5.45342	FRZB
ENSG00000163040.10	211.868	0.288239	1.35426	9.45998e-05	2.62213e-06	4.6984	CCDC74A
ENSG00000163071.6	69.3622	0.388807	-1.2083	0.018269	0.00188538	-3.10772	SPATA18
ENSG00000163110.10	139.912	0.284369	-0.911408	0.0142286	0.00135053	-3.20502	PDLIM5
ENSG00000163297.12	103.078	0.226409	-0.684162	0.0225393	0.00251282	-3.02179	ANTXR2
ENSG00000163347.5	64.3335	0.335147	-1.21365	0.00442099	0.000293175	-3.62126	CLDN1
ENSG00000163354.9	28.7031	0.353148	1.59123	0.000205197	6.61115e-06	4.50584	DCST2
ENSG00000163382.7	535.485	0.187165	-0.72264	0.002065	0.000112934	-3.86098	APOA1BP
ENSG00000163468.9	3950.51	0.196976	-0.59334	0.0229981	0.00259317	-3.01225	CCT3
ENSG00000163507.9	70.9274	0.312468	-0.944662	0.0224433	0.00250097	-3.02322	KIAA1524
ENSG00000163516.9	909.124	0.287995	0.816953	0.0343222	0.00455839	2.83669	ANKZF1
ENSG00000163565.14	805.023	0.257921	-2.16314	2.78971e-14	4.99334e-17	-8.38685	IFI16
ENSG00000163638.9	82.4871	0.370474	1.14111	0.0194891	0.00206911	3.08013	ADAMTS9
ENSG00000163660.7	1270.68	0.218851	1.03796	7.9729e-05	2.108e-06	4.74278	CCNL1
ENSG00000163673.6	17.5335	0.381118	1.26166	0.010658	0.000931548	3.31042	DCLK3
ENSG00000163710.3	39.0936	0.313688	-1.66125	7.28303e-06	1.18441e-07	-5.29588	PCOLCE2
ENSG00000163728.6	1221.07	0.279735	0.888942	0.0152721	0.00148394	3.17781	TTC14
ENSG00000163754.13	427.693	0.192855	-0.737527	0.00232418	0.000131173	-3.82425	GYG1
ENSG00000163808.12	37.259	0.364044	-1.57737	0.000400176	1.47145e-05	-4.33292	KIF15
ENSG00000163840.5	128.733	0.344993	-1.91713	2.12954e-06	2.74442e-08	-5.55701	DTX3L
ENSG00000163864.10	191.765	0.230742	0.970029	0.00063433	2.62286e-05	4.20396	NMNAT3
ENSG00000163873.5	1452.46	0.297195	1.9758	5.18198e-09	2.9681e-11	6.64814	GRIK3
ENSG00000163879.9	423.931	0.190998	0.638392	0.00978776	0.00083058	3.3424	DNALI1
ENSG00000164039.10	129.914	0.26487	1.14002	0.000440158	1.67672e-05	4.30409	BDH2
ENSG00000164066.7	372.464	0.262855	1.2683	5.65349e-05	1.39935e-06	4.8251	INTU
ENSG00000164082.10	184.031	0.274492	1.09102	0.00142068	7.04747e-05	3.97468	GRM2
ENSG00000164099.3	233.841	0.277834	0.881106	0.0155264	0.00151738	3.17134	PRSS12
ENSG00000164100.7	1051.79	0.281273	0.893081	0.0153889	0.00149765	3.17514	NDST3
ENSG00000164109.8	121.241	0.297428	-1.52879	1.45559e-05	2.74682e-07	-5.14004	MAD2L1
ENSG00000164116.12	540.942	0.216351	-0.83313	0.00213927	0.000117718	-3.85083	GUCY1A3
ENSG00000164128.2	92.1484	0.345744	-0.983684	0.0336726	0.0044394	-2.84512	NPY1R
ENSG00000164161.5	64.1623	0.351081	-2.02675	7.32587e-07	7.79268e-09	-5.77288	HHIP
ENSG00000164163.6	1627.16	0.163341	-0.614749	0.00283488	0.000167494	-3.76359	ABCE1
ENSG00000164171.6	22.5832	0.378558	-1.33471	0.0058558	0.00042225	-3.52577	ITGA2
ENSG00000164176.8	3078.6	0.190802	-0.741883	0.00188945	0.000100975	-3.88824	EDIL3
ENSG00000164182.6	360.347	0.163545	-0.725196	0.000272119	9.24043e-06	-4.43422	NDUFAF2
ENSG00000164292.8	1051.15	0.163504	-0.672195	0.00089708	3.93625e-05	-4.11119	RHOBTB3
ENSG00000164294.9	26.712	0.391232	-1.2454	0.0151216	0.0014562	-3.18327	GPX8
ENSG00000164331.5	459.862	0.200204	0.592938	0.0258939	0.00305973	2.96167	ANKRA2
ENSG00000164406.7	42.7749	0.317966	0.868922	0.0435197	0.00628069	2.73276	LEAP2
ENSG00000164465.14	117.827	0.290674	-1.66786	8.70779e-07	9.58515e-09	-5.73791	DCBLD1
ENSG00000164488.6	216.973	0.236993	-0.974412	0.00089708	3.9299e-05	-4.11156	DACT2
ENSG00000164626.8	60.992	0.296467	0.795641	0.0484386	0.00728041	2.68374	KCNK5
ENSG00000164631.14	683.463	0.17314	0.588014	0.00835104	0.000683321	3.39619	ZNF12
ENSG00000164649.15	25.1388	0.394135	-1.27501	0.0131071	0.0012166	-3.23496	CDCA7L
ENSG00000164683.12	168.924	0.217235	-0.753643	0.00685378	0.000521902	-3.46926	HEY1
ENSG00000164684.9	2819.05	0.145793	0.633401	0.000380681	1.39587e-05	4.34451	ZNF704
ENSG00000164690.3	49.2954	0.394864	1.5344	0.00190407	0.000101952	3.8859	SHH
ENSG00000164713.5	575.221	0.169389	-0.585806	0.00706594	0.000543478	-3.45836	BRI3
ENSG00000164796.13	875.615	0.181098	0.779504	0.000440158	1.67497e-05	4.30432	CSMD3
ENSG00000164828.13	1840.98	0.155825	0.596606	0.0022943	0.00012883	3.82868	SUN1
ENSG00000164877.14	128.129	0.279491	0.797692	0.033071	0.00431611	2.85408	MICALL2
ENSG00000164924.13	25186.2	0.13291	-0.657565	3.35725e-05	7.52007e-07	-4.94743	YWHAZ
ENSG00000164932.8	193.789	0.297445	-1.14282	0.00220034	0.000121979	-3.84211	CTHRC1
ENSG00000164949.3	22.1088	0.382056	-1.02318	0.0489581	0.00740457	-2.67808	GEM
ENSG00000165029.11	551.286	0.198576	-0.588608	0.0257538	0.00303517	-2.96415	ABCA1
ENSG00000165060.7	119.088	0.209376	-0.63233	0.0226367	0.00252715	-3.02007	FXN
ENSG00000165084.11	173.397	0.314239	1.17844	0.00295379	0.000176738	3.75014	C8orf34
ENSG00000165186.9	306.545	0.209854	-1.08449	1.29726e-05	2.36843e-07	-5.16782	PTCHD1
ENSG00000165194.10	186.123	0.313527	-1.87248	2.44618e-07	2.33935e-09	-5.9723	PCDH19
ENSG00000165244.6	25.484	0.373635	-1.06365	0.0335742	0.00441665	-2.84676	ZNF367
ENSG00000165246.8	921.274	0.153281	1.63953	1.21907e-23	1.05984e-26	10.6962	NLGN4Y
ENSG00000165304.3	45.8997	0.358646	-1.7567	4.1307e-05	9.67505e-07	-4.89814	MELK
ENSG00000165389.6	559.39	0.197616	-0.696085	0.00590975	0.000427651	-3.5224	SPTSSA
ENSG00000165449.7	310.9	0.200899	0.737089	0.00382813	0.000243541	3.66896	SLC16A9
ENSG00000165462.5	530.324	0.257147	-1.02242	0.00141533	7.00869e-05	-3.97599	PHOX2A
ENSG00000165480.11	23.7818	0.385656	-1.98253	1.45478e-05	2.73784e-07	-5.14065	SKA3
ENSG00000165490.8	24.0304	0.371026	-1.58191	0.000508202	2.0116e-05	-4.2636	C11orf82
ENSG00000165606.4	20.16	0.397763	-1.18644	0.0247357	0.00285636	-2.98279	DRGX
ENSG00000165655.14	388.801	0.26313	1.32828	2.18264e-05	4.46485e-07	5.04799	ZNF503
ENSG00000165659.12	1596.88	0.224324	1.21742	3.98697e-06	5.72946e-08	5.42705	DACH1
ENSG00000165675.12	1189.9	0.179224	-1.29562	1.26795e-10	4.86328e-13	-7.22907	ENOX2
ENSG00000165704.10	583.162	0.211139	-0.939001	0.000260773	8.69509e-06	-4.44731	HPRT1
ENSG00000165732.8	1627.52	0.191211	-1.14839	2.03336e-07	1.90296e-09	-6.00588	DDX21
ENSG00000165795.15	515.832	0.144897	0.660353	0.000167114	5.17906e-06	4.5574	NDRG2
ENSG00000165806.15	12.6981	0.395674	-1.28609	0.0125478	0.00115249	-3.25038	CASP7
ENSG00000165863.12	145.364	0.20911	1.0119	5.34259e-05	1.3046e-06	4.83905	C10orf82
ENSG00000165879.7	174.82	0.196037	0.795077	0.00108331	4.99715e-05	4.05576	FRAT1
ENSG00000165891.11	45.7116	0.384681	-1.62245	0.00060412	2.46851e-05	-4.21766	E2F7
ENSG00000165895.13	34.9252	0.33388	-1.57209	9.08429e-05	2.49477e-06	-4.70856	ARHGAP42
ENSG00000165929.8	34.6513	0.340995	1.75537	1.41984e-05	2.63578e-07	5.14779	TC2N
ENSG00000165966.10	143.181	0.364981	1.09493	0.0236867	0.00270007	2.99997	PDZRN4
ENSG00000165973.13	2121.29	0.162366	0.881333	3.97859e-06	5.69707e-08	5.42806	NELL1
ENSG00000165985.8	160.237	0.322251	1.16966	0.0043069	0.000283793	3.62966	C1QL3
ENSG00000166006.8	27.3414	0.379814	1.17722	0.0186384	0.00193876	3.09946	KCNC2
ENSG00000166073.4	985.899	0.19948	0.833483	0.000698727	2.93727e-05	4.17828	GPR176
ENSG00000166130.10	104.947	0.222317	-1.12938	1.89679e-05	3.77339e-07	-5.08005	IKBIP
ENSG00000166197.12	3296.51	0.121677	-0.655539	4.78395e-06	7.14387e-08	-5.38751	NOLC1
ENSG00000166265.7	34.5762	0.390493	-1.06583	0.043805	0.00634416	-2.72944	CYYR1
ENSG00000166426.7	3948.08	0.189333	0.591438	0.01755	0.00178529	3.1238	CRABP1
ENSG00000166444.13	258.009	0.17883	1.037	6.40055e-07	6.67747e-09	5.79884	ST5
ENSG00000166451.9	43.5154	0.3014	-0.973415	0.013302	0.00123945	-3.22964	CENPN
ENSG00000166501.8	930.591	0.145274	0.707491	4.70209e-05	1.11577e-06	4.87004	PRKCB
ENSG00000166510.9	81.4181	0.366347	-1.98058	4.38338e-06	6.43362e-08	-5.40631	CCDC68
ENSG00000166598.8	5661.54	0.183477	-0.636943	0.00681495	0.000517552	-3.4715	HSP90B1
ENSG00000166603.3	94.4404	0.368104	-2.97057	3.19866e-13	7.03398e-16	-8.06993	MC4R
ENSG00000166710.12	1331.29	0.24791	-1.99159	4.02595e-13	9.47088e-16	-8.03353	B2M
ENSG00000166750.5	195.892	0.186568	0.596672	0.0145175	0.00138315	3.19815	SLFN5
ENSG00000166793.6	361.994	0.27906	1.57666	1.34177e-06	1.60568e-08	5.64987	YPEL4
ENSG00000166794.4	2326.91	0.19239	-0.763386	0.0014536	7.2505e-05	-3.96791	PPIB
ENSG00000166803.5	18.6483	0.395762	-1.06122	0.0486545	0.00733027	-2.68146	KIAA0101
ENSG00000166839.12	183.992	0.21079	0.605608	0.031722	0.00406542	2.87304	ANKDD1A
ENSG00000166960.12	51.6254	0.385139	-1.05795	0.0421023	0.00601584	-2.74692	CCDC178
ENSG00000166965.8	353.242	0.194897	0.597832	0.0201326	0.00215905	3.06743	RCCD1
ENSG00000167004.8	4813.66	0.191379	-0.722001	0.00277321	0.000161537	-3.77263	PDIA3
ENSG00000167103.7	176.772	0.214193	1.05435	3.73102e-05	8.54812e-07	4.92242	PIP5KL1
ENSG00000167393.12	247.643	0.219433	0.64685	0.0268208	0.00320012	2.94783	PPP2R3B
ENSG00000167414.4	17.6386	0.377907	1.38422	0.00390165	0.000249415	3.66286	GNG8
ENSG00000167525.9	121.958	0.269885	0.725689	0.0478981	0.00716912	2.68888	PROCA1
ENSG00000167549.14	122.662	0.340409	1.05407	0.0187888	0.00195825	3.09649	CORO6
ENSG00000167595.10	242.423	0.18757	0.623657	0.0102692	0.00088439	3.32494	C19orf55
ENSG00000167615.12	4270.46	0.285932	1.00249	0.00617585	0.000454803	3.50605	LENG8
ENSG00000167619.7	672.594	0.183072	0.641067	0.00626419	0.00046227	3.50172	TMEM145
ENSG00000167641.6	140.839	0.202519	-0.783464	0.00201164	0.00010946	-3.8686	PPP1R14A
ENSG00000167670.11	120.942	0.243162	-0.786977	0.013066	0.00121033	-3.23643	CHAF1A
ENSG00000167702.7	1969.46	0.185562	0.910311	4.00068e-05	9.30915e-07	4.90571	KIFC2
ENSG00000167766.13	3397.35	0.299011	1.26444	0.000580942	2.35003e-05	4.22874	ZNF83
ENSG00000167785.4	257.707	0.254801	0.927069	0.00421053	0.000274328	3.63841	ZNF558
ENSG00000167964.8	89.8377	0.362734	1.19006	0.0116217	0.00103515	3.2808	RAB26
ENSG00000167978.12	12319.7	0.159609	0.640612	0.00124146	5.97947e-05	4.01362	SRRM2
ENSG00000167995.11	137.776	0.249666	0.769978	0.0193208	0.00204214	3.08404	BEST1
ENSG00000168016.9	283.409	0.204792	1.35527	6.20042e-09	3.64656e-11	6.61777	TRANK1
ENSG00000168056.10	234.433	0.221188	0.688714	0.0179923	0.00184751	3.11371	LTBP3
ENSG00000168067.7	293.097	0.195348	0.735102	0.00283488	0.000167865	3.76303	MAP4K2
ENSG00000168078.5	34.2986	0.383095	-2.51961	7.88853e-09	4.80073e-11	-6.57699	PBK
ENSG00000168118.7	1276.84	0.160947	-1.20306	2.28853e-11	7.7244e-14	-7.47493	RAB4A
ENSG00000168461.8	119.642	0.316054	-2.6774	1.39519e-14	2.42592e-17	-8.47134	RAB31
ENSG00000168477.13	97.5342	0.36966	1.1082	0.0238159	0.00271848	2.9979	TNXB
ENSG00000168481.4	146.474	0.207818	0.796082	0.00228106	0.000127795	3.83067	LGI3
ENSG00000168495.7	364.228	0.171457	-0.591695	0.0071998	0.000558561	-3.45098	POLR3D
ENSG00000168546.6	408.704	0.312419	0.942364	0.0228328	0.00255839	3.01635	GFRA2
ENSG00000168675.14	328.136	0.255662	-1.16437	0.000169289	5.25512e-06	-4.55434	LDLRAD4
ENSG00000168676.6	58.0969	0.367511	1.37284	0.00308618	0.000187342	3.7355	KCTD19
ENSG00000168830.5	32.5632	0.394711	-1.48397	0.00286589	0.00017016	-3.75964	HTR1E
ENSG00000168843.9	417.247	0.34407	-0.925962	0.0476927	0.00711952	-2.6912	FSTL5
ENSG00000168970.15	266.049	0.317192	1.0594	0.00983589	0.000838017	3.33992	JMJD7-PLA2G4B
ENSG00000169085.7	186.953	0.295368	-1.09632	0.00332148	0.000205873	-3.7117	C8orf46
ENSG00000169116.7	1595.85	0.226881	0.719803	0.0154856	0.00151078	3.17261	PARM1
ENSG00000169218.9	102.252	0.268962	0.949663	0.00576929	0.000414242	3.53084	RSPO1
ENSG00000169230.5	859.651	0.177106	-0.916616	1.25195e-05	2.2729e-07	-5.17551	PRELID1
ENSG00000169239.8	138.184	0.211373	-0.704713	0.0100124	0.000856132	-3.33398	CA5B
ENSG00000169282.13	226.126	0.278927	1.32174	8.07468e-05	2.15143e-06	4.73865	KCNAB1
ENSG00000169302.10	699.88	0.151444	0.944709	5.89464e-08	4.43138e-10	6.23802	STK32A
ENSG00000169427.2	299.096	0.244881	-1.70737	6.70297e-10	3.11941e-12	-6.97224	KCNK9
ENSG00000169446.4	1558.47	0.164652	-0.833288	2.06564e-05	4.17269e-07	-5.06091	MMGT1
ENSG00000169554.11	669.577	0.263638	-1.19375	0.000187809	5.95486e-06	-4.52799	ZEB2
ENSG00000169607.8	35.0298	0.36495	-1.77154	5.00794e-05	1.20883e-06	-4.85418	CKAP2L
ENSG00000169627.7	319.745	0.173923	-0.702029	0.00116233	5.42706e-05	-4.03643	BOLA2B
ENSG00000169660.11	449.051	0.170407	0.898531	7.98282e-06	1.34313e-07	5.27286	HEXDC
ENSG00000169679.10	52.9188	0.356466	-1.86732	9.31511e-06	1.61969e-07	-5.23841	BUB1
ENSG00000169752.12	16.0317	0.392179	1.45915	0.00322277	0.000198726	3.72063	NRG4
ENSG00000169758.8	105.543	0.241672	0.996179	0.000863914	3.75538e-05	4.12204	C15orf27
ENSG00000169855.15	3538.56	0.280303	1.23429	0.000306442	1.06567e-05	4.4034	ROBO1
ENSG00000169895.5	1138.62	0.191321	-1.25022	1.02195e-08	6.37605e-11	-6.53465	SYAP1
ENSG00000169914.5	697.087	0.186395	0.871979	0.000102372	2.89514e-06	4.67812	OTUD3
ENSG00000170011.9	177.125	0.223617	0.636685	0.033544	0.00441043	2.84721	MYRIP
ENSG00000170043.7	645.127	0.141163	-0.750348	6.6881e-06	1.06372e-07	-5.31549	TRAPPC1
ENSG00000170088.8	432.937	0.163016	-0.630087	0.00203244	0.000111008	-3.86518	TMEM192
ENSG00000170231.11	151.233	0.223924	-0.661147	0.0265512	0.00315155	-2.95256	FABP6
ENSG00000170312.11	49.1561	0.372963	-2.49352	4.12258e-09	2.29805e-11	-6.68571	CDK1
ENSG00000170345.5	322.172	0.257435	-0.702192	0.0439659	0.00637881	-2.72765	FOS
ENSG00000170385.9	243.962	0.217978	-1.15366	7.39393e-06	1.20623e-07	-5.29255	SLC30A1
ENSG00000170396.6	513.973	0.229571	-1.43171	5.91341e-08	4.47573e-10	-6.23646	ZNF804A
ENSG00000170419.6	970.174	0.228119	0.756652	0.0105183	0.000910143	3.31692	VSTM2A
ENSG00000170549.3	957.124	0.301957	1.02563	0.00834338	0.000682268	3.39661	IRX1
ENSG00000170558.4	3081.29	0.131122	-0.919905	5.20434e-10	2.28891e-12	-7.01564	CDH2
ENSG00000170579.10	538.296	0.163026	-0.655898	0.00120955	5.73946e-05	-4.02327	DLGAP1
ENSG00000170631.10	154.106	0.208707	0.682252	0.011965	0.00107951	3.26894	ZNF16
ENSG00000170634.7	114.027	0.214595	-0.595173	0.0394942	0.00554624	-2.77347	ACYP2
ENSG00000170855.3	275.423	0.16514	-0.599046	0.00433436	0.000286164	-3.62751	TRIAP1
ENSG00000171004.12	1781.48	0.177848	-0.873439	3.93432e-05	9.05413e-07	-4.91116	HS6ST2
ENSG00000171067.6	379.559	0.182601	-0.605399	0.0105626	0.00091506	-3.31542	C11orf24
ENSG00000171097.9	242.362	0.232429	0.818476	0.0059196	0.000429272	3.5214	CCBL1
ENSG00000171155.7	176.892	0.198973	-0.67756	0.00813858	0.000660943	-3.40529	C1GALT1C1
ENSG00000171163.11	693.92	0.234944	0.877645	0.00308618	0.000187307	3.73555	ZNF692
ENSG00000171223.4	163.323	0.228599	-0.981101	0.000456588	1.77227e-05	-4.2918	JUNB
ENSG00000171241.4	15.7133	0.380916	-1.15367	0.0221228	0.00245621	-3.02869	SHCBP1
ENSG00000171298.8	856.636	0.204713	0.707436	0.00709703	0.000548773	3.45575	GAA
ENSG00000171320.10	15.642	0.397778	-1.68435	0.000569396	2.29168e-05	-4.2344	ESCO2
ENSG00000171365.10	1461.22	0.170319	-0.894901	8.64878e-06	1.48614e-07	-5.25427	CLCN5
ENSG00000171435.9	693.9	0.205208	1.11163	4.17085e-06	6.0577e-08	5.41709	KSR2
ENSG00000171476.17	29.5421	0.337733	-1.09573	0.0127732	0.00117712	-3.24437	HOPX
ENSG00000171490.8	1502.94	0.171242	-0.598776	0.00636209	0.000471122	-3.49666	RSL1D1
ENSG00000171608.11	1108.94	0.141952	0.702317	3.35725e-05	7.51429e-07	4.94758	PIK3CD
ENSG00000171612.5	289.882	0.199383	-0.923224	0.000124324	3.64948e-06	-4.63041	SLC25A33
ENSG00000171617.9	943.821	0.263482	-1.1392	0.00041341	1.53491e-05	-4.32362	ENC1
ENSG00000171680.16	1324.7	0.148221	0.960109	1.43546e-08	9.32309e-11	6.47754	PLEKHG5
ENSG00000171798.13	1221.84	0.147416	0.775104	8.52968e-06	1.45695e-07	5.25792	KNDC1
ENSG00000171848.9	109.379	0.361999	-2.57761	2.59628e-10	1.07548e-12	-7.12049	RRM2
ENSG00000172037.9	132.135	0.303494	-1.59304	8.87287e-06	1.52918e-07	-5.24901	LAMB2
ENSG00000172059.6	620.036	0.142138	0.877399	8.14514e-08	6.70639e-10	6.17286	KLF11
ENSG00000172071.7	730.004	0.204191	0.796171	0.00182549	9.65303e-05	3.89915	EIF2AK3
ENSG00000172137.14	21.6598	0.373124	-1.33091	0.00516631	0.000361171	-3.56694	CALB2
ENSG00000172209.4	64.9195	0.300922	0.933159	0.0185596	0.00192866	3.101	GPR22
ENSG00000172232.5	54.8127	0.318022	1.17034	0.00368899	0.00023318	3.68006	AZU1
ENSG00000172260.8	832.73	0.181373	1.45209	4.92699e-13	1.18425e-15	8.00608	NEGR1
ENSG00000172294.6	58.6377	0.310917	1.07561	0.00704152	0.00054124	3.45947	CSPG4P4Y
ENSG00000172340.10	26.0379	0.374475	-1.28811	0.00740666	0.000582185	-3.43978	SUCLG2
ENSG00000172342.5	58.6377	0.310917	1.07561	0.00704152	0.00054124	3.45947	CSPG4P3Y
ENSG00000172345.8	130.659	0.273325	1.39514	1.69903e-05	3.31969e-07	5.10433	STARD5
ENSG00000172380.5	79.0802	0.342722	-1.86319	3.82291e-06	5.43504e-08	-5.43646	GNG12
ENSG00000172426.11	100.816	0.273659	0.784313	0.0321798	0.0041567	2.86602	RSPH9
ENSG00000172432.14	1758.79	0.197025	0.662241	0.0092193	0.000776054	3.3612	GTPBP2
ENSG00000172568.4	104.477	0.248104	1.4158	1.01588e-06	1.15335e-08	5.70648	FNDC9
ENSG00000172667.6	785.162	0.255747	-0.907832	0.0054326	0.000385622	-3.54973	ZMAT3
ENSG00000172746.6	260.361	0.163871	-0.637952	0.00186334	9.90084e-05	-3.89301	RP11-344H11.4
ENSG00000172824.10	328.162	0.230121	1.04712	0.00017172	5.35693e-06	4.5503	CES4A
ENSG00000172830.8	104.263	0.355974	1.20744	0.00845511	0.000693999	3.39194	SSH3
ENSG00000173193.9	17.6014	0.397686	-1.17474	0.0264435	0.00313741	-2.95394	PARP14
ENSG00000173207.8	125.311	0.205017	-0.662782	0.0131818	0.00122574	-3.23282	CKS1B
ENSG00000173209.17	743.312	0.313295	1.07254	0.00771699	0.000618416	3.42341	AHSA2
ENSG00000173258.8	122.044	0.275581	1.24091	0.00020773	6.70335e-06	4.5029	ZNF483
ENSG00000173269.7	288.614	0.169464	0.965701	1.0595e-06	1.20828e-08	5.69855	MMRN2
ENSG00000173436.9	352.729	0.215546	-0.648271	0.0232705	0.00263335	-3.00758	MINOS1
ENSG00000173442.7	199.176	0.257945	0.969888	0.00286364	0.000169879	3.76005	EHBP1L1
ENSG00000173452.9	911.354	0.207078	0.717248	0.0069563	0.000532881	3.46366	TMEM196
ENSG00000173457.6	942.725	0.23683	-0.643257	0.0450829	0.00660543	-2.71611	PPP1R14B
ENSG00000173517.6	1180.13	0.160153	0.606496	0.00263887	0.000152497	3.78697	PEAK1
ENSG00000173530.5	110.244	0.340324	-1.43622	0.00059826	2.4415e-05	-4.22014	TNFRSF10D
ENSG00000173531.11	423.349	0.229584	1.2173	7.14706e-06	1.14403e-07	5.30222	MST1
ENSG00000173546.7	47.0193	0.305493	0.875549	0.0321798	0.00415665	2.86602	CSPG4
ENSG00000173559.7	60.9786	0.318601	-0.894501	0.036665	0.00499137	-2.80759	NABP1
ENSG00000173674.6	5247.74	0.138017	-1.18845	4.29458e-15	7.24769e-18	-8.61092	EIF1AX
ENSG00000173705.4	108.975	0.290999	-0.993581	0.00792147	0.00063926	-3.41439	SUSD5
ENSG00000173905.4	313.254	0.251605	-0.942805	0.00297891	0.00017885	-3.74716	GOLIM4
ENSG00000173991.5	73.9753	0.29096	0.847381	0.0289246	0.0035871	2.91236	TCAP
ENSG00000174021.6	242.068	0.253423	-0.992038	0.00173061	9.05705e-05	-3.91456	GNG5
ENSG00000174145.7	2297.57	0.328536	1.38764	0.000593317	2.40312e-05	4.22371	KIAA1239
ENSG00000174371.12	24.1439	0.374331	-1.73924	0.000116639	3.37984e-06	-4.64627	EXO1
ENSG00000174453.5	344.863	0.303279	0.925136	0.0209871	0.00228504	3.05044	VWC2L
ENSG00000174501.10	2053.25	0.272022	0.930241	0.00779733	0.000626849	3.41972	ANKRD36C
ENSG00000174652.13	521.044	0.20327	0.759586	0.00307767	0.000186354	3.73683	ZNF266
ENSG00000174738.8	230.383	0.228296	0.621205	0.044632	0.0065074	2.72105	NR1D2
ENSG00000174740.7	202.439	0.198522	-0.96143	5.26665e-05	1.27936e-06	-4.84293	PABPC5
ENSG00000174775.12	642.839	0.226407	-0.699054	0.0191782	0.00201784	-3.08759	HRAS
ENSG00000174827.9	25.1282	0.383087	1.31509	0.00752417	0.000597193	3.43289	PDZK1
ENSG00000175040.4	187.772	0.182055	0.690455	0.00258467	0.000149101	3.79256	CHST2
ENSG00000175063.12	30.8703	0.384546	-1.53355	0.00135334	6.66494e-05	-3.98794	UBE2C
ENSG00000175305.12	21.0499	0.390986	-1.40292	0.00488248	0.000333011	-3.58817	CCNE2
ENSG00000175354.13	260.761	0.259494	-0.756788	0.0286622	0.00354091	-2.9164	PTPN2
ENSG00000175455.10	2056.71	0.264371	0.899553	0.00818303	0.000667437	3.40262	CCDC14
ENSG00000175691.8	124.364	0.239034	0.685979	0.0319472	0.00410736	2.8698	ZNF77
ENSG00000175756.9	548.322	0.25033	-0.677153	0.0462419	0.00682964	-2.70504	AURKAIP1
ENSG00000175766.7	24.6243	0.3889	1.16579	0.0238232	0.00272053	2.99767	EIF4E1B
ENSG00000175792.7	783.457	0.201184	-0.731482	0.00424189	0.000277022	-3.63589	RUVBL1
ENSG00000175806.10	59.5567	0.287409	-0.997245	0.00684511	0.000520892	-3.46978	MSRA
ENSG00000175832.8	174.778	0.221555	-1.25362	1.28313e-06	1.52894e-08	-5.65828	ETV4
ENSG00000175899.10	28.9451	0.388656	-2.55971	7.54873e-09	4.51673e-11	-6.58605	A2M
ENSG00000176055.9	454.432	0.200988	-0.674804	0.0093231	0.000786699	-3.35743	MBLAC2
ENSG00000176092.9	105.892	0.299056	1.71848	8.37207e-07	9.11962e-09	5.74634	AIM1L
ENSG00000176225.8	204.002	0.25921	0.699665	0.046818	0.00695027	2.69922	RTTN
ENSG00000176274.6	228.135	0.194141	-0.964782	3.06704e-05	6.71316e-07	-4.96948	SLC25A53
ENSG00000176383.8	99.9613	0.224304	0.885276	0.00156774	7.9213e-05	3.94677	B3GNT4
ENSG00000176387.6	220.351	0.257599	1.17577	0.000162502	5.01118e-06	4.56432	HSD11B2
ENSG00000176485.6	339.735	0.294768	-0.933127	0.0157039	0.00154746	-3.16563	PLA2G16
ENSG00000176728.3	26.1132	0.38152	3.32165	2.04503e-15	3.13752e-18	8.70637	TTTY14
ENSG00000176890.11	114.32	0.283163	-1.44695	1.66704e-05	3.22256e-07	-5.10994	TYMS
ENSG00000176907.3	30.7561	0.39195	-1.10674	0.0353375	0.00474745	-2.82369	C8orf4
ENSG00000176928.4	17.5505	0.395109	-1.66338	0.000621762	2.55443e-05	-4.20994	GCNT4
ENSG00000176998.3	20.2816	0.378759	1.28228	0.00861382	0.00071055	3.38548	HCG4
ENSG00000177103.9	61.3121	0.384112	1.69502	0.00029558	1.02033e-05	4.41282	DSCAML1
ENSG00000177106.10	294.133	0.230695	0.79458	0.00733511	0.00057257	3.44429	EPS8L2
ENSG00000177108.5	373.306	0.15836	0.750424	8.07468e-05	2.15063e-06	4.73873	ZDHHC22
ENSG00000177133.5	152.773	0.385617	1.10519	0.0321798	0.00415657	2.86603	RP1-163G9.1
ENSG00000177189.8	1376.23	0.201394	-0.647762	0.0138332	0.00129814	-3.21639	RPS6KA3
ENSG00000177236.3	51.5824	0.361944	1.01854	0.0360938	0.00489151	2.81409	AP006621.1
ENSG00000177272.7	112.883	0.237882	0.945777	0.00141533	7.01368e-05	3.97582	KCNA3
ENSG00000177575.8	15.431	0.394212	-1.12444	0.0332117	0.00433956	-2.85236	CD163
ENSG00000177606.5	2546.82	0.172208	0.687753	0.00132349	6.50441e-05	3.99372	JUN
ENSG00000177628.10	368.454	0.208136	-0.798393	0.00224616	0.000125093	-3.83592	GBA
ENSG00000177728.10	848.984	0.151082	0.697648	0.000131275	3.88037e-06	4.61769	KIAA0195
ENSG00000177855.8	392.69	0.199742	-0.608577	0.0211876	0.00231284	-3.04681	CACYBPP2
ENSG00000177943.9	353.553	0.271363	1.28484	8.19978e-05	2.19315e-06	4.73476	MAMDC4
ENSG00000177989.9	67.5741	0.340273	2.13735	4.65669e-08	3.35784e-10	6.28129	ODF3B
ENSG00000177990.7	722.021	0.220285	0.9135	0.000786806	3.36997e-05	4.14691	DPY19L2
ENSG00000178031.11	102.224	0.357177	1.72282	5.66773e-05	1.41111e-06	4.82343	ADAMTSL1
ENSG00000178038.12	127.993	0.348541	1.08628	0.0178844	0.00182923	3.11664	ALS2CL
ENSG00000178162.4	2423.06	0.186393	0.74182	0.00139439	6.89515e-05	3.97987	AC140481.1
ENSG00000178343.4	27.1167	0.397663	-1.19341	0.0236445	0.00269045	-3.00106	SHISA3
ENSG00000178502.5	257.27	0.194634	0.839122	0.000430065	1.62314e-05	4.31128	KLHL11
ENSG00000178741.7	1879.53	0.157434	-0.623995	0.00147504	7.38503e-05	-3.96353	COX5A
ENSG00000178965.9	61.5027	0.328189	1.3625	0.000774198	3.30204e-05	4.15157	C1orf173
ENSG00000178971.9	654.981	0.228705	0.876917	0.00225712	0.000125934	3.83428	CTC1
ENSG00000178980.10	3050.48	0.165033	-0.636144	0.00211595	0.000115893	-3.85465	SEPW1
ENSG00000179041.2	116.848	0.267603	-0.833817	0.0178993	0.00183399	-3.11588	RRS1
ENSG00000179059.5	18.197	0.396073	-1.2048	0.0214227	0.00235109	-3.04188	ZFP42
ENSG00000179083.5	91.501	0.295411	-1.42476	5.66773e-05	1.41447e-06	-4.82295	FAM133A
ENSG00000179157.4	158.511	0.211304	-0.623253	0.0267528	0.00318239	-2.94955	RP11-480N24.6
ENSG00000179299.12	43.0385	0.370623	0.991235	0.0493226	0.00748389	2.67451	NSUN7
ENSG00000179348.7	18.4727	0.391661	-1.86649	7.24096e-05	1.88321e-06	-4.76557	GATA2
ENSG00000179399.9	38.7197	0.345812	1.2088	0.0063661	0.000473099	3.49554	GPC5
ENSG00000179598.5	230.102	0.276429	-0.858345	0.0183937	0.00190201	-3.10512	PLD6
ENSG00000179958.4	532.754	0.195426	-0.713547	0.00405984	0.000260981	-3.65124	DCTPP1
ENSG00000179978.10	781.188	0.231426	0.787953	0.0081437	0.000662191	3.40477	RP11-1319K7.1
ENSG00000179988.9	148.457	0.196549	0.714518	0.00424665	0.000277643	3.63531	PSTK
ENSG00000180044.3	15.8482	0.390948	-1.1202	0.0321959	0.00416567	-2.86534	C3orf80
ENSG00000180113.11	46.7813	0.335914	1.02038	0.0216058	0.00238444	3.03763	TDRD6
ENSG00000180176.10	115.297	0.335559	-0.969747	0.0304541	0.00385309	-2.88994	TH
ENSG00000180182.5	1268.42	0.14542	-0.768343	7.6202e-06	1.26653e-07	-5.28362	MED14
ENSG00000180185.7	547.624	0.247787	-0.963711	0.0018832	0.000100545	-3.88927	FAHD1
ENSG00000180229.8	3074.43	0.177021	0.859002	5.03884e-05	1.21887e-06	4.85255	HERC2P3
ENSG00000180537.8	316.542	0.261843	0.915599	0.00636209	0.000470974	3.49674	RNF182
ENSG00000180574.3	647.917	0.144062	-1.00924	5.46409e-10	2.45903e-12	-7.00561	EIF2S3L
ENSG00000180611.6	980.857	0.286694	0.876674	0.02058	0.00222913	3.05787	MB21D2
ENSG00000180694.9	365.2	0.246354	-0.783501	0.0151926	0.00147077	-3.18039	TMEM64
ENSG00000180777.9	47.6691	0.345564	1.07191	0.0185296	0.00192271	3.10192	ANKRD30B
ENSG00000180828.1	30.7239	0.390102	-1.04812	0.0481308	0.00721424	-2.68679	BHLHE22
ENSG00000180867.9	1911.74	0.192272	-0.680457	0.00560922	0.000401601	-3.53903	PDIA3P
ENSG00000180998.7	1253.88	0.167044	0.9486	1.16875e-06	1.35679e-08	5.67875	GPR137C
ENSG00000181026.13	351.781	0.211548	-1.67273	1.05127e-12	2.63435e-15	-7.90711	AEN
ENSG00000181039.7	281.475	0.200427	-0.811277	0.00111441	5.17118e-05	-4.04775	ANKRD34A
ENSG00000181350.7	102.121	0.228759	0.793271	0.00687942	0.00052491	3.46771	FAM211A
ENSG00000181404.13	1696.48	0.150767	0.703247	0.000108824	3.09432e-06	4.66446	XXyac-YRM2039.2
ENSG00000181418.7	49.6967	0.390232	-1.35484	0.00681001	0.000516828	-3.47188	DDN
ENSG00000181444.8	70.9956	0.316671	1.15181	0.00422311	0.000275557	3.63726	ZNF467
ENSG00000181449.2	63.585	0.377888	-1.88765	2.73543e-05	5.87544e-07	-4.99527	SOX2
ENSG00000181790.6	618.284	0.158209	0.683073	0.000422045	1.57776e-05	4.31754	BAI1
ENSG00000181908.4	48.3503	0.286744	1.4762	1.41984e-05	2.63064e-07	5.14815	AP003774.4
ENSG00000181924.6	240.536	0.208287	-0.674086	0.013066	0.00121078	-3.23633	COA4
ENSG00000182010.6	61.0995	0.357521	-1.41591	0.00148928	7.48402e-05	-3.96035	RTKN2
ENSG00000182109.3	99.0181	0.263158	0.75258	0.0326207	0.00423899	2.85981	RP11-69E11.4
ENSG00000182132.8	779.754	0.196957	0.621749	0.0160461	0.00159526	3.15677	KCNIP1
ENSG00000182154.7	342.789	0.222971	-0.626551	0.036444	0.00495388	-2.81002	MRPL41
ENSG00000182220.9	3194.42	0.150746	-0.817495	4.06352e-06	5.86025e-08	-5.42301	ATP6AP2
ENSG00000182263.9	313.147	0.313963	-0.857797	0.0435524	0.00629209	-2.73216	FIGN
ENSG00000182287.9	2869.93	0.224408	-1.28235	9.78638e-07	1.10106e-08	-5.71438	AP1S2
ENSG00000182378.8	674.783	0.204595	0.603062	0.0268208	0.0032026	2.94759	PLCXD1
ENSG00000182472.4	12.7729	0.390203	1.15832	0.0254775	0.00299242	2.96852	CAPN12
ENSG00000182484.10	391.181	0.188027	1.09958	4.86546e-07	4.97643e-09	5.84796	WASH6P
ENSG00000182512.4	596.69	0.166992	-0.811428	4.91672e-05	1.17927e-06	-4.85909	GLRX5
ENSG00000182552.10	641.597	0.175515	-0.626422	0.00514289	0.000358276	-3.56905	RWDD4
ENSG00000182575.7	49.3511	0.362586	1.71598	8.24e-05	2.21655e-06	4.73261	NXPH3
ENSG00000182601.6	140.697	0.355559	1.42716	0.00124146	5.97376e-05	4.01384	HS3ST4
ENSG00000182674.5	364.009	0.240386	0.870485	0.00442099	0.00029324	3.6212	KCNB2
ENSG00000182685.3	183.337	0.240622	0.70061	0.0289417	0.00359514	2.91166	BRICD5
ENSG00000182718.11	14212.7	0.204739	-0.874721	0.000493688	1.93395e-05	-4.27238	ANXA2
ENSG00000182796.8	456.82	0.190914	0.666758	0.00640992	0.000478597	3.49246	TMEM198B
ENSG00000182841.8	853.77	0.257067	1.24102	5.60623e-05	1.38192e-06	4.82759	RRP7B
ENSG00000182963.5	466.464	0.165355	-0.628528	0.00251515	0.000144061	-3.80109	GJC1
ENSG00000182968.3	40.9175	0.38608	-1.81179	9.68828e-05	2.69532e-06	-4.69277	SOX1
ENSG00000182993.3	59.1255	0.280958	0.861501	0.0201701	0.00216728	3.0663	C12orf60
ENSG00000183010.12	630.252	0.164664	-0.847188	1.4335e-05	2.6758e-07	-5.14496	PYCR1
ENSG00000183060.11	515.523	0.159435	0.725638	0.000171176	5.33119e-06	4.55131	LYSMD4
ENSG00000183098.6	733.25	0.180459	1.1149	8.02692e-08	6.4859e-10	6.17815	GPC6
ENSG00000183304.6	17.0394	0.378005	-1.00952	0.0497101	0.00757065	-2.67064	FAM9A
ENSG00000183317.12	539.885	0.157162	0.929099	3.41228e-07	3.3854e-09	5.91173	EPHA10
ENSG00000183397.5	30.1499	0.35112	1.61168	0.000145828	4.42987e-06	4.59012	C19orf71
ENSG00000183439.5	22.2054	0.360263	-1.00825	0.0373715	0.00513156	-2.79866	TRIM61
ENSG00000183454.9	1417.27	0.250105	1.07781	0.000433075	1.63671e-05	4.30944	GRIN2A
ENSG00000183474.11	1029.7	0.205722	0.742829	0.00456596	0.000305219	3.61083	GTF2H2C
ENSG00000183605.12	329.364	0.154707	-0.666191	0.000438374	1.66122e-05	-4.30615	SFXN4
ENSG00000183621.10	92.1896	0.25918	0.697415	0.0477259	0.00712692	2.69085	ZNF438
ENSG00000183722.7	623.819	0.214399	-1.01077	8.85994e-05	2.42409e-06	-4.71441	LHFP
ENSG00000183833.12	184.504	0.346176	0.975724	0.0357394	0.00482363	2.81858	MAATS1
ENSG00000183873.11	37.789	0.336234	-1.25154	0.00320732	0.000197485	-3.72221	SCN5A
ENSG00000183878.11	251.254	0.307526	5.26755	2.52876e-62	9.05253e-66	17.1288	UTY
ENSG00000183891.5	166.156	0.212473	1.03382	4.77685e-05	1.14084e-06	4.86565	TTC32
ENSG00000183943.5	1374.37	0.210837	-0.972303	0.000133769	3.99514e-06	-4.61163	PRKX
ENSG00000183963.13	309.796	0.261176	0.731652	0.0371404	0.00508843	2.80138	SMTN
ENSG00000184178.11	336.67	0.163921	-0.722843	0.00029855	1.03517e-05	-4.40969	SCFD2
ENSG00000184182.14	289.173	0.184625	-0.645457	0.00636351	0.000472203	-3.49605	UBE2F
ENSG00000184220.6	438.775	0.184161	-0.764913	0.000768639	3.2744e-05	-4.15349	CMSS1
ENSG00000184226.10	915.515	0.200548	1.11056	2.36021e-06	3.06583e-08	5.53764	PCDH9
ENSG00000184261.3	39.7582	0.308636	-1.1956	0.00197951	0.000107142	-3.87382	KCNK12
ENSG00000184304.10	116.812	0.213191	0.669008	0.0168888	0.00170062	3.13807	PRKD1
ENSG00000184371.9	35.5491	0.335902	-1.03875	0.018964	0.00198524	-3.09243	CSF1
ENSG00000184465.11	886.338	0.262884	0.771655	0.027489	0.00333175	2.93535	WDR27
ENSG00000184481.11	169.398	0.213893	1.30778	1.15738e-07	9.70698e-10	6.11416	FOXO4
ENSG00000184486.7	448.862	0.195005	-0.654651	0.00932674	0.000787645	-3.3571	POU3F2
ENSG00000184557.3	349.334	0.196262	-1.05877	4.62857e-06	6.86451e-08	-5.39468	SOCS3
ENSG00000184575.7	1822.6	0.196814	-0.625024	0.0153752	0.00149475	-3.1757	XPOT
ENSG00000184661.9	24.4655	0.36532	-1.78328	4.46717e-05	1.05317e-06	-4.88143	CDCA2
ENSG00000184719.7	57.6565	0.302829	-0.814978	0.0476927	0.00711926	-2.69121	RNLS
ENSG00000184831.9	491.304	0.18911	-1.08392	8.91794e-07	9.94227e-09	-5.73171	APOO
ENSG00000184863.6	2626.19	0.228512	0.874168	0.00232013	0.000130518	3.82548	RBM33
ENSG00000184886.3	136.056	0.241386	-0.855042	0.00557376	0.000396782	-3.54222	PIGW
ENSG00000184992.10	309.353	0.157005	-0.807198	1.45432e-05	2.72954e-07	-5.14122	BRI3BP
ENSG00000185002.5	171.789	0.394185	1.54727	0.00167858	8.6647e-05	3.92523	RFX6
ENSG00000185044.9	15.7425	0.390101	1.38687	0.0053543	0.000377757	3.55515	RP11-435B5.4
ENSG00000185046.14	595.421	0.231404	0.736875	0.0150966	0.00145068	3.18437	ANKS1B
ENSG00000185088.8	498.414	0.243972	-0.825852	0.00862262	0.000711717	-3.38503	RPS27L
ENSG00000185100.6	152.62	0.28256	0.955944	0.00864801	0.000716582	3.38315	ADSSL1
ENSG00000185112.4	42.0393	0.324269	1.07906	0.0101929	0.000875729	3.32768	FAM43A
ENSG00000185189.11	1216.17	0.288985	0.780219	0.046758	0.00693693	2.69986	NRBP2
ENSG00000185203.7	17.266	0.367905	1.05432	0.0321798	0.00416031	2.86574	WASIR1
ENSG00000185220.7	99.9813	0.224135	0.667453	0.0250319	0.0029022	2.97791	PGBD2
ENSG00000185262.7	278.527	0.193467	0.840745	0.000380232	1.38839e-05	4.34569	UBALD2
ENSG00000185338.4	51.6556	0.370261	-1.29556	0.00631827	0.000466907	-3.49906	SOCS1
ENSG00000185386.10	1358.17	0.133037	0.672912	2.08569e-05	4.23452e-07	5.0581	MAPK11
ENSG00000185477.3	742.504	0.198823	0.820073	0.000857232	3.71318e-05	4.12464	GPRIN3
ENSG00000185480.7	41.3387	0.359364	-1.72292	6.42027e-05	1.63183e-06	-4.79438	PARPBP
ENSG00000185513.10	1075.92	0.303251	0.929817	0.0201701	0.00216823	3.06617	L3MBTL1
ENSG00000185532.10	102.881	0.284895	-2.31689	2.10965e-13	4.20765e-16	-8.13243	PRKG1
ENSG00000185559.9	121.984	0.322954	-1.39545	0.000416795	1.55387e-05	-4.32091	DLK1
ENSG00000185565.6	1153.64	0.198949	1.00797	2.02162e-05	4.05275e-07	5.06646	LSAMP
ENSG00000185567.6	2797.92	0.176415	-0.752575	0.000503566	1.99067e-05	-4.26593	AHNAK2
ENSG00000185596.12	2289.5	0.152816	0.838256	3.01036e-06	4.12589e-08	5.48538	WASH3P
ENSG00000185615.11	729.748	0.265351	1.22519	0.000131342	3.88908e-06	4.61722	PDIA2
ENSG00000185652.6	200.607	0.30763	1.23697	0.00121467	5.79569e-05	4.02098	NTF3
ENSG00000185666.10	1962.28	0.14867	0.703371	8.28637e-05	2.23326e-06	4.73108	SYN3
ENSG00000185668.5	836.15	0.336664	-1.00228	0.0250751	0.00290984	-2.97711	POU3F1
ENSG00000185697.12	67.9567	0.396533	-1.70465	0.000447792	1.71651e-05	-4.2989	MYBL1
ENSG00000185742.6	897.423	0.220716	1.29406	4.53425e-07	4.54492e-09	5.86303	C11orf87
ENSG00000185745.8	49.5897	0.350346	-1.00645	0.0317399	0.00406934	-2.87274	IFIT1
ENSG00000185753.8	140.858	0.241108	-0.755153	0.0171718	0.00173615	-3.13201	CXorf38
ENSG00000185825.10	1003.45	0.159609	-0.697072	0.000349299	1.25758e-05	-4.36736	BCAP31
ENSG00000185875.8	133.829	0.221775	-0.804102	0.00436046	0.000288111	-3.62576	THNSL1
ENSG00000185928.6	509.88	0.257107	0.782521	0.0213325	0.00233791	3.04357	PAGR1
ENSG00000185988.7	33.4613	0.34412	1.23559	0.00485525	0.000329947	3.59058	PLK5
ENSG00000186019.10	271.475	0.305636	-1.24983	0.000964859	4.32741e-05	-4.08927	AC084219.4
ENSG00000186088.11	114.394	0.219874	1.23809	1.47285e-06	1.79267e-08	5.6309	GSAP
ENSG00000186297.7	180.651	0.330878	-1.47018	0.00026492	8.86048e-06	-4.44326	GABRA5
ENSG00000186301.7	199.973	0.239187	1.03134	0.000430065	1.61881e-05	4.31187	MST1P2
ENSG00000186310.8	4162.21	0.125954	-0.967355	5.3549e-12	1.58834e-14	-7.68021	NAP1L3
ENSG00000186312.6	237.402	0.256004	-1.06875	0.00070706	2.98315e-05	-4.17475	CA5BP1
ENSG00000186340.10	152.938	0.333215	-1.70431	1.63381e-05	3.14162e-07	-5.11475	THBS2
ENSG00000186487.13	1565.31	0.119536	0.647541	4.17085e-06	6.05712e-08	5.41711	MYT1L
ENSG00000186603.4	46.7406	0.301052	-1.21275	0.00119376	5.61652e-05	-4.02837	HPDL
ENSG00000186684.8	186.21	0.222482	0.897467	0.00117239	5.48601e-05	4.03389	CYP27C1
ENSG00000186687.11	277.322	0.294257	-1.12709	0.00228139	0.000127988	-3.8303	LYRM7
ENSG00000186715.6	183.54	0.227872	0.892116	0.00172981	9.04093e-05	3.91499	MST1L
ENSG00000186834.2	587.806	0.136877	0.728877	6.40759e-06	1.00928e-07	5.32505	HEXIM1
ENSG00000186862.12	1188.64	0.173359	0.822005	8.00289e-05	2.12003e-06	4.74163	PDZD7
ENSG00000186871.5	15.4233	0.392184	-1.85387	8.40553e-05	2.27827e-06	-4.72703	ERCC6L
ENSG00000186897.3	349.468	0.211931	0.80718	0.00245665	0.000139705	3.80869	C1QL4
ENSG00000186907.3	189.907	0.253092	-0.710168	0.0367802	0.00501651	-2.80597	RTN4RL2
ENSG00000186952.10	75.3549	0.279844	0.752756	0.0478278	0.00714702	2.68992	TMEM232
ENSG00000186994.7	26.7977	0.375447	1.10084	0.027652	0.00336705	2.93208	KANK3
ENSG00000186998.11	215.881	0.258578	0.724419	0.0371348	0.00508576	2.80155	EMID1
ENSG00000187051.4	481.102	0.202618	-0.713601	0.00591659	0.000428449	-3.52191	RPS19BP1
ENSG00000187068.2	353.479	0.214277	-0.787261	0.00376485	0.000238745	-3.67404	C3orf70
ENSG00000187091.9	546.96	0.227557	0.618704	0.0448152	0.00655016	2.71889	PLCD1
ENSG00000187244.5	366.197	0.263076	0.988519	0.00288709	0.00017159	3.75754	BCAM
ENSG00000187260.11	708.694	0.147436	0.71584	4.99176e-05	1.20237e-06	4.85525	WDR86
ENSG00000187323.7	2387.57	0.243966	1.08012	0.00028013	9.5411e-06	4.42732	DCC
ENSG00000187416.7	64.4472	0.285549	1.03202	0.00451865	0.000301336	3.61415	LHFPL3
ENSG00000187534.5	207.091	0.26343	-0.743582	0.0354069	0.0047622	-2.82269	CTC-471F3.4
ENSG00000187535.9	845.896	0.199563	0.82388	0.000845234	3.65257e-05	4.12843	IFT140
ENSG00000187595.10	53.4049	0.312845	0.868223	0.0393225	0.00551599	2.77525	ZNF385C
ENSG00000187608.5	149.51	0.318969	-1.23482	0.00199143	0.000108258	-3.8713	ISG15
ENSG00000187609.11	283.072	0.223279	0.873176	0.00175233	9.20345e-05	3.91069	EXD3
ENSG00000187624.7	63.0815	0.311564	-0.834933	0.0487939	0.00736624	-2.67982	C17orf97
ENSG00000187634.6	647.108	0.26243	-1.31062	2.74474e-05	5.90946e-07	-4.99415	SAMD11
ENSG00000187653.10	17263.2	0.19449	-1.44448	3.19399e-11	1.11072e-13	-7.42702	TMSB4XP8
ENSG00000187688.10	223.794	0.217254	-1.24723	8.60631e-07	9.41879e-09	-5.74088	TRPV2
ENSG00000187837.2	22.9679	0.364651	-1.1418	0.01721	0.00174089	-3.13121	HIST1H1C
ENSG00000187840.4	329.58	0.156777	-0.660786	0.000610993	2.49972e-05	-4.21483	EIF4EBP1
ENSG00000187951.5	32.9372	0.324941	-1.1129	0.00768795	0.000614954	-3.42493	ARHGAP11B
ENSG00000187984.8	10.5388	0.394648	-1.05864	0.0485872	0.00730772	-2.68249	ANKRD19P
ENSG00000187987.5	90.7709	0.254001	0.944987	0.00322277	0.000198904	3.7204	ZSCAN23
ENSG00000188001.5	96.0269	0.333856	1.72638	1.27867e-05	2.32794e-07	5.17104	TPRG1
ENSG00000188011.5	131.566	0.329502	0.919882	0.0378422	0.00524264	2.79173	CXXC11
ENSG00000188021.7	1655.47	0.13259	-0.59389	0.000230044	7.494e-06	-4.47915	UBQLN2
ENSG00000188130.9	1000.53	0.204773	0.794672	0.00193753	0.00010414	3.88074	MAPK12
ENSG00000188185.7	447.81	0.23206	0.727213	0.0170884	0.00172597	3.13373	LINC00265
ENSG00000188206.5	676.02	0.319784	0.970623	0.0217471	0.00240336	3.03525	HNRNPU-AS1
ENSG00000188211.4	489.838	0.20166	-0.819656	0.00105147	4.81266e-05	-4.06454	NCR3LG1
ENSG00000188312.9	87.65	0.337523	-1.00361	0.025221	0.00294464	-2.97346	CENPP
ENSG00000188338.10	44.9866	0.336087	1.58663	8.61478e-05	2.3482e-06	4.72089	SLC38A3
ENSG00000188384.3	1062.96	0.264235	0.9266	0.00617065	0.000453659	3.50672	RP11-152F13.2
ENSG00000188385.7	393.85	0.187641	0.629636	0.00936489	0.000792141	3.35553	JAKMIP3
ENSG00000188419.8	553.505	0.197101	-0.78995	0.00126528	6.12775e-05	-4.00784	CHM
ENSG00000188549.8	72.5808	0.359393	0.959633	0.0497658	0.00758169	2.67015	C15orf52
ENSG00000188641.8	29.6168	0.373793	-1.03748	0.0393128	0.0055107	-2.77556	DPYD
ENSG00000188674.6	211.796	0.255502	-0.722134	0.0351682	0.00470846	-2.82633	C2orf80
ENSG00000188681.7	11.5191	0.359641	0.976672	0.0451252	0.00661393	2.71568	TEKT4P2
ENSG00000188686.2	12.0435	0.393993	1.2043	0.0206345	0.0022382	3.05666	SCXA
ENSG00000188690.8	616.314	0.160557	-0.586418	0.00404459	0.000259793	-3.65241	UROS
ENSG00000188706.8	1373.4	0.184525	-0.765835	0.000777581	3.32045e-05	-4.1503	ZDHHC9
ENSG00000188730.3	14.1975	0.393111	1.29123	0.011528	0.0010211	3.28465	VWC2
ENSG00000188747.4	134.45	0.208679	1.29105	7.64921e-08	6.14159e-10	6.18675	NOXA1
ENSG00000188765.6	343.099	0.312482	-1.35836	0.000378511	1.38017e-05	-4.34699	TMSB4XP2
ENSG00000188981.6	183.667	0.311987	0.862494	0.0403884	0.00570072	2.76452	MSANTD1
ENSG00000189057.6	15.1693	0.39755	-2.04501	1.43664e-05	2.68902e-07	-5.14403	FAM111B
ENSG00000189212.8	507.883	0.252616	0.772414	0.0205832	0.00223069	3.05766	DPY19L2P1
ENSG00000189223.8	198.786	0.372245	2.03588	3.26211e-06	4.52097e-08	5.46919	AC016683.6
ENSG00000189337.11	1496.65	0.128353	0.858914	3.9911e-09	2.20435e-11	6.6918	KAZN
ENSG00000189343.6	8394.38	0.165138	-0.634245	0.00221109	0.000122688	-3.84069	RPS2P46
ENSG00000189375.6	9.25532	0.39781	1.26957	0.0147659	0.00141588	3.19139	TBC1D28
ENSG00000196104.6	660.129	0.287552	0.810496	0.0357394	0.00482331	2.8186	SPOCK3
ENSG00000196123.8	4491.54	0.143558	0.85486	2.69398e-07	2.60388e-09	5.9548	KIAA0895L
ENSG00000196189.8	277.183	0.238793	1.17695	3.62848e-05	8.27607e-07	4.92874	SEMA4A
ENSG00000196218.7	155.197	0.355409	0.971082	0.0435498	0.00628949	2.73229	RYR1
ENSG00000196262.9	992.237	0.140557	-0.65188	0.000120468	3.52097e-06	-4.63782	PPIA
ENSG00000196302.5	208.457	0.212255	0.611389	0.0311354	0.00397115	2.88044	RP11-497H16.5
ENSG00000196353.7	327.793	0.348358	-1.02039	0.0278544	0.00339882	-2.92916	CPNE4
ENSG00000196358.6	98.7186	0.282498	1.0296	0.00412686	0.000267765	3.64464	NTNG2
ENSG00000196368.4	1331.4	0.169967	-0.66336	0.00180469	9.50613e-05	-3.90286	NUDT11
ENSG00000196371.2	58.2923	0.269821	0.854883	0.0156306	0.00153317	3.16833	FUT4
ENSG00000196417.8	325.527	0.223781	0.615331	0.0418364	0.00596502	2.7497	ZNF765
ENSG00000196459.9	473.133	0.145011	-0.633769	0.000345307	1.23967e-05	-4.37049	TRAPPC2
ENSG00000196476.7	667.872	0.173663	0.792176	0.000164364	5.07702e-06	4.56158	C20orf96
ENSG00000196542.4	85.6728	0.241552	0.692359	0.0321798	0.00415309	2.86629	SPTSSB
ENSG00000196557.6	2851.91	0.134152	0.620837	0.000125417	3.69439e-06	4.62787	CACNA1H
ENSG00000196628.9	668.269	0.264229	-0.751849	0.0336654	0.004435	-2.84544	TCF4
ENSG00000196715.5	1388.21	0.195043	-0.624197	0.0144242	0.00137279	-3.20031	VKORC1L1
ENSG00000196793.9	179.031	0.285809	-1.00818	0.00582273	0.000419568	-3.52746	ZNF239
ENSG00000196912.8	1868.39	0.298554	0.879106	0.0269582	0.00323432	2.94454	ANKRD36B
ENSG00000196951.5	95.5155	0.381244	1.33951	0.00605	0.000442225	3.51351	RP11-425I13.3
ENSG00000196976.5	140.537	0.210142	-0.590967	0.0362498	0.00492007	-2.81222	LAGE3
ENSG00000197044.6	326.525	0.315769	0.871007	0.0410673	0.00580915	2.75836	ZNF441
ENSG00000197106.6	147.542	0.364792	-1.3819	0.00262818	0.000151745	-3.7882	SLC6A17
ENSG00000197149.4	830.284	0.204389	-0.775596	0.00256932	0.00014782	-3.7947	RP11-452G18.2
ENSG00000197170.5	1157.61	0.153987	-0.587498	0.00240098	0.000136048	-3.81524	PSMD12
ENSG00000197291.4	155.268	0.26561	0.73228	0.0411827	0.00583389	2.75697	RAMP2-AS1
ENSG00000197299.6	59.9539	0.324278	-0.868741	0.0488797	0.0073842	-2.679	BLM
ENSG00000197312.7	820.521	0.247884	-0.692592	0.0376742	0.00520587	-2.79401	DDI2
ENSG00000197322.1	139.697	0.242337	0.910446	0.00288709	0.000172008	3.75693	C17orf102
ENSG00000197405.3	17.1008	0.39288	-1.14824	0.0282929	0.00347114	-2.92261	C5AR1
ENSG00000197406.5	41.8321	0.391467	-1.56405	0.00131848	6.45956e-05	-3.99536	DIO3
ENSG00000197410.7	1156.56	0.15883	0.596583	0.00289407	0.000172573	3.75611	DCHS2
ENSG00000197417.7	13.2229	0.391337	-1.07795	0.0413724	0.00587769	-2.75453	SHPK
ENSG00000197467.9	12.9106	0.390512	1.08547	0.038882	0.00544237	2.77961	COL13A1
ENSG00000197498.7	264.364	0.173011	-0.594094	0.00751693	0.000595081	-3.43385	RPF2
ENSG00000197555.5	251.067	0.229838	0.616396	0.0486099	0.00732106	2.68188	SIPA1L1
ENSG00000197558.7	123.968	0.360899	1.62194	0.000215086	6.98473e-06	4.49415	SSPO
ENSG00000197594.7	28.9739	0.345168	-1.07832	0.0175459	0.00178385	-3.12404	ENPP1
ENSG00000197599.8	27.9248	0.363194	1.1276	0.018394	0.00190487	3.10468	CCDC154
ENSG00000197747.4	3157.96	0.227836	-0.712023	0.0174972	0.0017771	-3.12516	S100A10
ENSG00000197757.7	16.2485	0.396692	-1.17525	0.0258506	0.00305025	-2.96263	HOXC6
ENSG00000197780.5	312.48	0.190566	-0.778051	0.00098743	4.44884e-05	-4.08284	TAF13
ENSG00000197816.9	89.748	0.301435	0.895081	0.025453	0.00298379	2.9694	CCDC180
ENSG00000197860.5	997.938	0.142089	-0.649578	0.000157971	4.83914e-06	-4.57164	SGTB
ENSG00000197892.8	295.717	0.211349	0.613408	0.0296091	0.00370379	2.90235	KIF13B
ENSG00000197903.6	79.5518	0.264575	-0.896729	0.00853096	0.00070066	-3.38932	HIST1H2BK
ENSG00000197905.4	42.3466	0.331083	-1.05064	0.0154688	0.00150701	-3.17333	TEAD4
ENSG00000197948.5	698.746	0.283919	1.01571	0.00503244	0.000346923	3.57748	FCHSD1
ENSG00000198034.6	9687.79	0.129002	-0.606585	9.34022e-05	2.57474e-06	-4.70212	RPS4X
ENSG00000198042.6	321.479	0.157872	-0.637697	0.00114932	5.36045e-05	-4.03933	MAK16
ENSG00000198169.4	849.761	0.168533	0.602151	0.00509094	0.000353061	3.57289	ZNF251
ENSG00000198221.7	129.211	0.262102	1.02532	0.0017451	9.15654e-05	3.91192	MLLT4-AS1
ENSG00000198225.4	728.483	0.167103	-0.670054	0.00125736	6.07654e-05	-4.00982	FKBP1C
ENSG00000198431.11	2226.92	0.151216	-0.64213	0.00054375	2.17177e-05	-4.24646	TXNRD1
ENSG00000198498.5	108.301	0.258822	-0.871701	0.00902426	0.000757262	-3.36796	TMA16
ENSG00000198547.3	83.9748	0.379119	1.51429	0.00132335	6.49033e-05	3.99424	C20orf203
ENSG00000198576.2	82.3592	0.307041	1.12389	0.003936	0.000251812	3.66041	ARC
ENSG00000198598.2	327.488	0.273593	1.0117	0.00347849	0.000217435	3.69785	MMP17
ENSG00000198604.6	379.461	0.198298	-1.04418	8.27548e-06	1.3966e-07	-5.2657	BAZ1A
ENSG00000198618.4	16.4603	0.382328	-1.32344	0.0070062	0.000537092	-3.46154	PPIAP22
ENSG00000198648.6	1646.08	0.130526	-0.706695	4.21935e-06	6.15563e-08	-5.41422	STK39
ENSG00000198689.5	3119.93	0.181765	-0.655083	0.00466951	0.000313343	-3.60401	SLC9A6
ENSG00000198692.5	130.948	0.324887	5.25154	2.20395e-55	9.01687e-59	16.1642	EIF1AY
ENSG00000198729.4	890.373	0.267971	-1.3442	2.51786e-05	5.26973e-07	-5.01622	PPP1R14C
ENSG00000198739.6	381.761	0.270008	1.23561	0.000154814	4.73451e-06	4.57622	LRRTM3
ENSG00000198796.6	436.753	0.312155	-1.9898	2.66045e-08	1.83676e-10	-6.3744	ALPK2
ENSG00000198797.6	106.612	0.27696	1.8446	4.86205e-09	2.73512e-11	6.66017	FAM5B
ENSG00000198805.7	390.907	0.189739	-0.622592	0.0116189	0.00103331	-3.2813	PNP
ENSG00000198826.6	87.0449	0.309742	-2.34521	1.18274e-11	3.68963e-14	-7.57149	ARHGAP11A
ENSG00000198846.5	568.181	0.260062	0.734209	0.0353636	0.00475457	2.82321	TOX
ENSG00000198890.6	496.501	0.210929	-0.601847	0.0331387	0.00432664	-2.85331	PRMT6
ENSG00000198915.7	52.3755	0.284558	0.823117	0.0303172	0.00382047	2.89262	RASGEF1A
ENSG00000198931.6	352.158	0.219004	-0.859587	0.00167858	8.67349e-05	-3.92499	APRT
ENSG00000198939.3	81.4592	0.320039	1.05073	0.0115763	0.00102656	3.28315	ZFP2
ENSG00000198944.4	12.5077	0.395777	1.42098	0.00485525	0.000330238	3.59035	SOWAHA
ENSG00000198947.9	574.758	0.309159	-0.832952	0.0473552	0.0070546	-2.69426	DMD
ENSG00000201105.1	10.5408	0.396639	1.14927	0.0299592	0.00376137	2.89751	U1
ENSG00000203401.4	101.513	0.36169	1.09845	0.0216325	0.0023896	3.03698	AC009061.1
ENSG00000203666.8	309.147	0.166303	0.798867	6.17807e-05	1.55763e-06	4.8037	EFCAB2
ENSG00000203817.5	36.8775	0.357184	-1.25036	0.00628629	0.000464222	-3.50059	FAM72C
ENSG00000203900.2	35.456	0.363048	1.58921	0.000338168	1.20102e-05	4.3774	RP11-261N11.8
ENSG00000203965.8	319.132	0.231178	0.766551	0.0105527	0.00091366	3.31585	EFCAB7
ENSG00000204060.4	59.5571	0.274669	0.763929	0.0387908	0.00541462	2.78127	FOXO6
ENSG00000204103.2	1490.19	0.178319	0.778438	0.00035191	1.26877e-05	4.36542	MAFB
ENSG00000204128.5	271.021	0.178495	0.959527	5.02821e-06	7.63062e-08	5.37565	C2orf72
ENSG00000204194.1	392.694	0.151996	-0.684057	0.000209768	6.77985e-06	-4.50049	RPL12P1
ENSG00000204217.8	3256.96	0.163561	-0.608194	0.00324195	0.000200446	-3.71845	BMPR2
ENSG00000204264.4	42.5345	0.379902	-1.83546	5.51141e-05	1.35573e-06	-4.83141	PSMB8
ENSG00000204305.9	117.864	0.330484	0.952477	0.0310376	0.00395073	2.88207	AGER
ENSG00000204314.6	86.6631	0.265625	1.27377	6.40387e-05	1.62371e-06	4.79538	PRRT1
ENSG00000204421.2	24.6333	0.336023	0.998233	0.0253953	0.00297099	2.97072	LY6G6C
ENSG00000204525.10	919.898	0.334873	-0.977563	0.028485	0.00350927	-2.9192	HLA-C
ENSG00000204592.5	162.67	0.325117	-1.06629	0.0116449	0.00103919	-3.2797	HLA-E
ENSG00000204622.6	79.2875	0.355304	-1.29815	0.00402862	0.000258562	-3.65363	HLA-J
ENSG00000204623.4	379.461	0.169167	0.740504	0.000338168	1.20126e-05	4.37736	ZNRD1-AS1
ENSG00000204632.7	71.7364	0.376221	-1.07004	0.0337127	0.00445244	-2.84419	HLA-G
ENSG00000204869.4	36.206	0.310741	1.09175	0.00605	0.000442442	3.51338	IGFL4
ENSG00000204965.4	114.377	0.244762	-1.08217	0.000285453	9.80998e-06	-4.42132	PCDHA5
ENSG00000205021.9	8.47465	0.393265	-1.61686	0.00089708	3.93309e-05	-4.11138	CCL3L1
ENSG00000205271.2	1063.57	0.264179	0.927726	0.00608326	0.000445185	3.51174	RP11-152F13.4
ENSG00000205275.2	1024.61	0.267145	0.914307	0.00773733	0.000620443	3.42252	RP13-608F4.4
ENSG00000205352.6	214.48	0.274356	-0.8005	0.0285714	0.00352576	-2.91774	PRR13
ENSG00000205413.3	10.5841	0.384693	-1.43489	0.00314152	0.000191505	-3.72997	SAMD9
ENSG00000205464.6	145.392	0.248326	0.726705	0.0280512	0.0034289	2.92642	ATP6AP1L
ENSG00000205542.6	23210.5	0.198792	-1.44466	9.82965e-11	3.66966e-13	-7.26722	TMSB4X
ENSG00000205579.2	250.858	0.264227	-0.722944	0.0431748	0.00621767	-2.73608	DYNLL1P1
ENSG00000205581.6	4315.8	0.176147	0.755164	0.000465686	1.80997e-05	4.28713	HMGN1
ENSG00000205611.3	62.1247	0.269533	0.752945	0.0377171	0.00521373	2.79352	RP4-610C12.4
ENSG00000205642.5	10.7729	0.38975	-1.25954	0.0132157	0.00123073	-3.23166	VCX3B
ENSG00000205662.2	213.119	0.216417	-2.68907	3.3828e-32	1.90298e-35	-12.4254	RP11-706O15.7
ENSG00000205663.5	592.628	0.148565	-1.76454	2.17157e-29	1.55477e-32	-11.8772	RP11-706O15.5
ENSG00000205664.6	713.148	0.134656	-1.08309	3.79564e-13	8.73498e-16	-8.04344	RP11-706O15.1
ENSG00000205710.3	127.464	0.254622	0.754093	0.0258939	0.00306029	2.96162	C17orf107
ENSG00000205856.3	117.088	0.357609	1.58731	0.000268159	9.05183e-06	4.43867	C22orf42
ENSG00000205978.5	2472.46	0.140365	0.822037	4.69459e-07	4.72964e-09	5.85642	NYNRIN
ENSG00000206149.6	4530.64	0.179396	0.784296	0.000344595	1.23183e-05	4.37188	HERC2P9
ENSG00000206341.6	365.86	0.279	-0.88427	0.0155992	0.0015274	-3.16943	HLA-H
ENSG00000206503.7	1259.68	0.24602	-0.748007	0.0214962	0.00236244	-3.04043	HLA-A
ENSG00000206561.8	86.6615	0.257831	0.766724	0.025221	0.0029419	2.97374	COLQ
ENSG00000206573.4	381.395	0.192799	0.645904	0.00953156	0.000807702	3.35014	SETD5-AS1
ENSG00000206791.1	10.5408	0.396639	1.14927	0.0299592	0.00376137	2.89751	U1
ENSG00000210195.2	75.1095	0.285838	0.839498	0.0273845	0.00331438	2.93697	MT-TT
ENSG00000211553.1	11.0037	0.39699	1.21598	0.0203171	0.0021913	3.063	AC118278.1
ENSG00000212694.4	450.786	0.314605	0.926748	0.0269297	0.00322169	2.94575	AC084018.1
ENSG00000212747.3	875.705	0.147343	-0.792107	5.02821e-06	7.61842e-08	-5.37594	FAM127C
ENSG00000213058.3	173.575	0.311707	4.17928	1.18376e-37	5.44842e-41	13.4077	RP4-765C7.2
ENSG00000213080.3	1200.78	0.187089	-1.12591	1.91789e-07	1.76547e-09	-6.01803	RP11-312J18.5
ENSG00000213199.3	139.5	0.326624	0.957376	0.0277015	0.00337733	2.93113	ASIC3
ENSG00000213213.8	372.238	0.305091	1.07104	0.00610261	0.000447145	3.51057	KIAA1984
ENSG00000213222.3	149.539	0.251921	-0.701919	0.0383307	0.00533187	-2.78627	AC093724.2
ENSG00000213253.5	381.069	0.188932	-0.688814	0.00411355	0.000266537	-3.64582	CTC-250I14.1
ENSG00000213296.4	63.2288	0.314745	-0.926445	0.0270279	0.00324545	-2.94348	RP5-1106E3.1
ENSG00000213332.4	18.6508	0.372636	-1.03921	0.0380864	0.0052901	-2.78882	SLC25A5P6
ENSG00000213399.2	1242.68	0.172652	-0.613792	0.0053543	0.000377873	-3.55507	AC022210.2
ENSG00000213406.3	1041.83	0.199115	-0.885878	0.000259023	8.62349e-06	-4.44909	ANXA2P1
ENSG00000213430.5	1270.42	0.171858	-0.691889	0.00120357	5.675e-05	-4.02593	HSPD1P1
ENSG00000213468.3	65.7113	0.370313	-1.55623	0.000637381	2.64027e-05	-4.20246	RP11-453F18__B.1
ENSG00000213500.3	33.4914	0.321661	-1.18747	0.0035416	0.000222776	-3.69168	LAP3P2
ENSG00000213569.4	123.123	0.22893	-0.67214	0.0274417	0.00332461	-2.93601	RP13-383K5.4
ENSG00000213694.3	15.8051	0.394188	-1.05392	0.0493809	0.00750285	-2.67366	S1PR3
ENSG00000213719.4	1065.36	0.214656	-0.796188	0.0033498	0.000207971	-3.70913	CLIC1
ENSG00000213760.6	1299.65	0.149008	0.929032	5.9372e-08	4.5241e-10	6.23478	ATP6V1G2
ENSG00000213763.4	1060.9	0.260754	-0.807773	0.0187223	0.0019494	-3.09783	ACTBP2
ENSG00000213777.5	40.5437	0.340479	1.39443	0.000944703	4.21285e-05	4.09549	CTD-2224J9.8
ENSG00000213782.3	43.6627	0.300338	0.877256	0.0283782	0.00349032	2.92089	DDX47
ENSG00000213983.7	973.683	0.281089	1.15797	0.000872116	3.79549e-05	4.11959	AP1G2
ENSG00000214078.7	1537.52	0.195927	0.700403	0.00506529	0.000350483	3.57481	CPNE1
ENSG00000214121.4	45.4444	0.308191	-1.03989	0.00885586	0.000740356	-3.37418	TDPX2
ENSG00000214140.6	69.5534	0.255932	0.814104	0.015189	0.00146798	3.18094	PRCD
ENSG00000214185.3	167.138	0.223903	-0.67214	0.0235987	0.00268282	-3.00192	XPOTP1
ENSG00000214193.5	214.173	0.316149	1.3818	0.000345307	1.23847e-05	4.3707	SH3D21
ENSG00000214255.4	62.1764	0.309445	-0.902968	0.0285577	0.00352262	-2.91802	RPS2P6
ENSG00000214455.3	337.938	0.189379	-0.941197	3.06704e-05	6.69854e-07	-4.96991	RCN1P2
ENSG00000214541.3	590.785	0.18096	-0.633148	0.00631924	0.000467302	-3.49883	RPS4XP3
ENSG00000214655.6	1665.35	0.130679	0.609244	0.000109865	3.12952e-06	4.66213	ZSWIM8
ENSG00000214826.4	256.133	0.227627	0.795836	0.00636351	0.000471875	3.49623	DDX12P
ENSG00000214944.5	45.0779	0.324036	-2.13202	7.81843e-09	4.71809e-11	-6.57957	ARHGEF28
ENSG00000215005.2	96.7751	0.245358	-0.816968	0.0101253	0.000869411	-3.3297	HSPD1P7
ENSG00000215158.5	468.507	0.233813	0.762702	0.0121725	0.0011062	3.26202	RP11-1023L17.1
ENSG00000215241.3	98.8156	0.238263	1.02282	0.000455692	1.76413e-05	4.29283	RP11-266K4.9
ENSG00000215301.5	7365.15	0.161121	-0.639937	0.0014336	7.13352e-05	-3.97179	DDX3X
ENSG00000215311.3	320.76	0.168248	-0.60517	0.00476329	0.000322035	-3.5969	NPM1P12
ENSG00000215349.2	91.0532	0.270595	-1.25866	0.000114477	3.29604e-06	-4.65145	MRPL3P1
ENSG00000215386.6	542.089	0.271334	0.820557	0.0223946	0.00249326	3.02416	LINC00478
ENSG00000215440.7	135.846	0.30892	1.17788	0.00241959	0.00013735	3.81289	NPEPL1
ENSG00000215630.5	407.044	0.213191	0.634429	0.0251339	0.00292162	2.97587	GUSBP9
ENSG00000215784.4	62.4232	0.341	-0.964823	0.0349269	0.00466371	-2.82939	FAM72D
ENSG00000215788.5	368.902	0.294503	1.21462	0.000857416	3.71837e-05	4.12432	TNFRSF25
ENSG00000215808.2	11.9413	0.394212	-1.54722	0.00167858	8.67878e-05	-3.92484	RP11-371I1.2
ENSG00000215859.4	9.89148	0.397861	1.30205	0.0118521	0.00106556	3.27262	RP6-74O6.2
ENSG00000215860.3	34.758	0.371799	1.58232	0.000524767	2.08253e-05	4.25585	PDZK1P1
ENSG00000215895.4	500.291	0.151058	-0.726336	6.06108e-05	1.52194e-06	-4.80833	RP11-334L9.1
ENSG00000216412.3	320.206	0.167753	-0.62465	0.00319727	0.000196375	-3.72363	RPL12P2
ENSG00000216657.1	225.145	0.193602	-0.693031	0.00500174	0.000344039	-3.57966	RP3-406P24.1
ENSG00000216740.2	95.8845	0.243363	-0.757722	0.0179923	0.00184855	-3.11354	ANXA2P3
ENSG00000216901.1	14.7738	0.39445	1.70387	0.000418704	1.56313e-05	4.3196	AL022393.7
ENSG00000217325.2	230.715	0.22957	-0.860271	0.00297891	0.000178736	-3.74732	PRELID1P1
ENSG00000217897.2	37.3683	0.306215	-0.890627	0.0291633	0.00363161	-2.90851	RP11-420K8.2
ENSG00000218052.3	132.266	0.238973	0.846532	0.00557376	0.000396544	3.54237	RP11-561C5.5
ENSG00000218265.1	118.118	0.219248	-0.747749	0.00801469	0.000648422	-3.41051	RP11-501I19.4
ENSG00000218350.1	193.973	0.264392	-0.750173	0.0342911	0.004549	-2.83735	LYPLA1P3
ENSG00000219438.4	961.099	0.156454	1.07166	1.46202e-09	7.40209e-12	6.84967	FAM19A5
ENSG00000220008.2	21.471	0.371283	1.20838	0.0124179	0.00113548	3.25461	LINGO3
ENSG00000220785.3	90.6224	0.252142	1.10521	0.000330327	1.169e-05	4.38329	MTMR9LP
ENSG00000221870.2	75.0276	0.29936	0.801654	0.0489583	0.00740859	2.6779	TMEM257
ENSG00000221923.4	120.962	0.20955	0.727192	0.0068374	0.000519956	3.47026	ZNF880
ENSG00000222482.1	15.1551	0.377475	1.13415	0.0234572	0.00265954	3.00457	AC005071.1
ENSG00000223414.2	14.071	0.388673	-1.49131	0.00223898	0.000124579	-3.83694	LINC00473
ENSG00000223489.1	45.0722	0.34755	-0.998085	0.0317928	0.00408173	-2.87178	NEFHP1
ENSG00000223547.5	234.144	0.200672	1.00561	2.57367e-05	5.40952e-07	5.01119	ZNF844
ENSG00000223551.1	2381.41	0.235797	-1.46557	6.50069e-08	5.1197e-10	-6.21539	TMSB4XP4
ENSG00000223705.5	1052.14	0.229844	0.772019	0.00928547	0.000782574	3.35889	NSUN5P1
ENSG00000223773.2	46.0644	0.343287	1.17618	0.00766144	0.000612006	3.42624	CD99P1
ENSG00000223802.3	111.283	0.214684	-0.816531	0.0024985	0.000142724	-3.8034	CERS1
ENSG00000223825.4	16.0679	0.388928	-1.78683	0.00014346	4.34327e-06	-4.59424	DAZAP2P1
ENSG00000223972.4	33.193	0.335637	1.17232	0.00640553	0.000477941	3.49282	DDX11L1
ENSG00000224032.2	792.693	0.133898	0.588194	0.000317976	1.11879e-05	4.39284	EPB41L4A-AS1
ENSG00000224086.3	116.704	0.251247	1.06403	0.000568604	2.28558e-05	4.23499	LL22NC03-86G7.1
ENSG00000224165.1	71.9198	0.316367	0.977759	0.0190452	0.00199764	3.09058	DNAJC27-AS1
ENSG00000224237.1	18.7136	0.394136	-1.18757	0.0229781	0.00258587	-3.01311	MINOS1P3
ENSG00000224243.1	36.4201	0.355158	-0.975287	0.0421668	0.00603154	-2.74606	LINC00403
ENSG00000224321.1	418.651	0.185598	-0.646622	0.00657994	0.000493983	-3.484	RP11-169K16.6
ENSG00000224334.1	211.011	0.195622	-0.595777	0.0212129	0.00232254	-3.04555	AP000357.4
ENSG00000224389.4	187.147	0.214782	0.830583	0.00201845	0.00011014	3.86709	C4B
ENSG00000224628.2	53.9555	0.288721	1.13992	0.0015601	7.8747e-05	3.94818	RP5-854E16.2
ENSG00000224660.1	396.226	0.185528	0.735529	0.0014704	7.35424e-05	3.96452	SH3BP5-AS1
ENSG00000224839.1	861.338	0.131427	-0.680737	1.23189e-05	2.22388e-07	-5.17958	AC093698.2
ENSG00000224940.4	262.814	0.214992	0.981449	0.000162384	4.99398e-06	4.56504	PRRT4
ENSG00000225206.3	62.8447	0.260737	-1.27183	4.54011e-05	1.07269e-06	-4.87781	MIR137HG
ENSG00000225224.1	83.0353	0.247512	-0.783624	0.0156987	0.00154546	-3.16601	RP4-814D15.2
ENSG00000225278.3	23.8591	0.390261	1.79249	0.000144036	4.36806e-06	4.59305	RP11-782C8.5
ENSG00000225373.2	439.063	0.158695	1.28336	2.91791e-13	6.11816e-16	8.08694	AC008993.5
ENSG00000225449.1	68.4786	0.262428	0.922764	0.00601024	0.00043769	3.51625	AC079776.7
ENSG00000225470.2	213.162	0.19674	-1.03155	9.13018e-06	1.57819e-07	-5.2432	JPX
ENSG00000225475.1	196.936	0.222867	-1.01192	0.000178624	5.61322e-06	-4.54046	RP11-377K22.2
ENSG00000225531.1	98.3153	0.236365	0.745546	0.0161707	0.0016093	3.15422	RP11-196I18.3
ENSG00000225574.1	16.494	0.38406	-1.05887	0.0411827	0.0058328	-2.75704	DRAXINP1
ENSG00000225828.1	218.31	0.262963	0.829517	0.016163	0.00160771	3.15451	FAM229A
ENSG00000226091.3	53.0054	0.283394	0.79491	0.0368673	0.00503215	2.80497	RP11-90D4.2
ENSG00000226239.1	58.9587	0.33857	1.38725	0.000940213	4.1784e-05	4.09739	RP1-310O13.7
ENSG00000226259.6	729.165	0.201908	0.812165	0.00121019	5.75963e-05	4.02245	GTF2H2B
ENSG00000226268.2	175.639	0.23013	-0.881527	0.00228106	0.000127853	-3.83056	RP11-61N20.3
ENSG00000226314.3	73.4265	0.326537	1.39344	0.000501075	1.97827e-05	4.26733	ZNF192P1
ENSG00000226532.1	39.6967	0.317086	-0.952344	0.0235249	0.00266962	-3.00342	RP5-1052M9.1
ENSG00000226696.1	55.2427	0.329055	0.97996	0.0250281	0.00290036	2.97811	LENG8-AS1
ENSG00000226779.1	38.422	0.39565	-1.37786	0.00659536	0.000496738	-3.48251	NAALADL2-AS2
ENSG00000226819.1	132.039	0.229354	0.75108	0.0117826	0.00105751	3.27476	MEIS1-AS3
ENSG00000226972.2	305.897	0.193244	-0.614176	0.015257	0.00148169	-3.17825	AC013717.3
ENSG00000226986.3	138.494	0.206775	-0.801102	0.00197951	0.000106943	-3.87427	RP11-543B16.2
ENSG00000227057.3	495.106	0.207041	-0.620354	0.0238996	0.00273292	-2.99628	WDR46
ENSG00000227159.3	29.6727	0.356869	1.14082	0.0145721	0.00138984	3.19675	DDX11L16
ENSG00000227232.4	1955.89	0.160089	0.759301	7.9729e-05	2.10583e-06	4.74299	WASH7P
ENSG00000227518.1	90.5913	0.266243	1.42917	5.20952e-06	7.96587e-08	5.3679	MIR1302-2
ENSG00000227533.1	34.0835	0.371907	1.06241	0.03287	0.00428147	2.85664	SLC2A1-AS1
ENSG00000227582.2	14.4503	0.390334	-1.25438	0.0139298	0.00131077	-3.21361	RP11-262H14.7
ENSG00000227733.3	60.4898	0.345601	1.07592	0.0180048	0.00185075	3.11319	RP4-565E6.1
ENSG00000227888.3	138.76	0.290955	0.905935	0.0179923	0.00184784	3.11366	FAM66A
ENSG00000227946.1	82.0352	0.236499	0.704725	0.0249218	0.00288422	2.97982	AC007383.3
ENSG00000228109.1	77.1586	0.306865	1.29926	0.000569691	2.29578e-05	4.23399	MFI2-AS1
ENSG00000228236.2	138.848	0.235093	-0.75459	0.0140724	0.00132851	-3.20975	AC073271.1
ENSG00000228252.4	88.5976	0.328129	0.888221	0.0460432	0.00679086	2.70693	COL6A4P2
ENSG00000228274.2	81.4892	0.250219	0.796084	0.0151722	0.00146492	3.18154	RP3-508I15.9
ENSG00000228305.1	335.584	0.19533	-0.922605	8.54434e-05	2.32026e-06	-4.72332	AC016734.2
ENSG00000228400.1	30.7863	0.323166	0.97391	0.0229655	0.00258126	3.01365	AC079154.1
ENSG00000228477.1	1389.35	0.187403	-0.58905	0.0166449	0.00167096	-3.14323	RP3-342P20.2
ENSG00000228519.3	334.323	0.19626	-0.802987	0.000956923	4.28692e-05	-4.09145	RP11-298C3.2
ENSG00000228716.2	496.34	0.145292	-0.693732	6.96767e-05	1.79946e-06	-4.77473	DHFR
ENSG00000228956.3	31.9738	0.336409	-1.00117	0.0251301	0.00291989	-2.97605	AC144521.1
ENSG00000228981.3	2794.67	0.18204	-0.609922	0.00952582	0.000806728	-3.35048	RP11-364L4.1
ENSG00000229091.2	1208.23	0.228758	-0.629389	0.041689	0.00593547	-2.75133	HSPA8P8
ENSG00000229129.1	79.261	0.325064	-3.87399	1.44114e-29	9.58109e-33	-11.9176	ACTG1P2
ENSG00000229132.2	2253.76	0.198476	-0.625844	0.0161907	0.0016146	-3.15326	EIF4A1P10
ENSG00000229152.1	70.8677	0.287931	0.800471	0.0388559	0.00543463	2.78008	ANKRD10-IT1
ENSG00000229161.2	294.835	0.216519	-0.644576	0.0250751	0.00291093	-2.97699	TCP1P1
ENSG00000229204.2	270.031	0.1768	-0.665299	0.00283488	0.00016788	-3.76301	PTGES3P3
ENSG00000229299.2	12.0474	0.394693	1.53286	0.00191968	0.000102885	3.88368	RP4-583P15.10
ENSG00000229320.3	38.9938	0.315323	-1.41001	0.000236441	7.76288e-06	-4.47162	KRT8P12
ENSG00000229465.1	79.261	0.325064	-3.87399	1.44114e-29	9.58109e-33	-11.9176	ACTG1P11
ENSG00000229596.2	113.057	0.234295	-0.635173	0.0455932	0.00670817	-2.71099	MYL8P
ENSG00000230006.3	286.445	0.268489	0.969667	0.00455696	0.000304357	3.61156	ANKRD36BP2
ENSG00000230043.1	4523.99	0.215671	-1.45236	3.06868e-09	1.64889e-11	-6.73415	TMSB4XP6
ENSG00000230067.2	335.814	0.194759	-0.759022	0.00183649	9.73e-05	-3.89723	HSPD1P6
ENSG00000230082.1	8.68032	0.397581	-1.06293	0.0493889	0.00750659	-2.67349	PRRT3-AS1
ENSG00000230267.2	340.027	0.200556	0.788092	0.00166091	8.51094e-05	3.92954	HERC2P4
ENSG00000230584.1	59.0661	0.299565	-0.834064	0.0384853	0.00536519	-2.78425	CCT5P2
ENSG00000230663.1	39.4891	0.38506	3.57416	1.41292e-17	1.66191e-20	9.28209	FAM224B
ENSG00000230725.1	19.1203	0.37231	1.06776	0.0320848	0.00413161	2.86793	RP4-738P15.1
ENSG00000230850.3	14.6406	0.39686	1.65347	0.000729361	3.09471e-05	4.16638	RP11-782C8.1
ENSG00000230910.2	435.69	0.213679	1.30935	1.06995e-07	8.91901e-10	6.12764	RP3-525N10.2
ENSG00000230993.1	246.905	0.190584	-0.620109	0.0124286	0.001139	-3.25373	AC018737.6
ENSG00000231160.4	104.363	0.236241	0.634727	0.0481308	0.00721444	2.68678	RP11-617D20.1
ENSG00000231313.2	114.618	0.255112	-0.884759	0.00687836	0.000524126	-3.46811	CLIC1P1
ENSG00000231439.3	24.4008	0.336637	0.925782	0.0418012	0.00595785	2.75009	WASIR2
ENSG00000231793.4	13.7401	0.397702	1.16927	0.0272364	0.00328132	2.94008	DOC2GP
ENSG00000231940.1	250.121	0.226075	-0.621234	0.0419899	0.00599764	-2.74791	RPS7P3
ENSG00000231991.3	6410.97	0.210865	-0.94429	0.000230603	7.52811e-06	-4.47818	ANXA2P2
ENSG00000232160.1	91.0424	0.248198	-1.0167	0.000942284	4.19725e-05	-4.09634	RP5-842K24.2
ENSG00000232274.2	60.5835	0.309538	2.71962	1.08166e-15	1.54886e-18	8.78607	RP11-782C8.2
ENSG00000232389.1	249.179	0.217303	-1.08702	2.65617e-05	5.66443e-07	-5.00232	RP11-134K13.2
ENSG00000232445.1	20.7603	0.364978	-1.3213	0.00443096	0.000294355	-3.62022	RP11-132A1.4
ENSG00000232745.2	37.2602	0.348433	2.47546	2.84364e-10	1.20716e-12	7.10455	ANKRD20A14P
ENSG00000232917.4	32.3554	0.322297	-0.997204	0.0188957	0.0019744	-3.09406	RP11-450D21.1
ENSG00000233006.2	121.141	0.217761	0.751526	0.0071998	0.000558194	3.45115	AC034220.3
ENSG00000233058.1	154.002	0.220149	1.5637	2.84364e-10	1.22157e-12	7.10291	AC046143.7
ENSG00000233133.1	75.0993	0.248041	1.16871	8.95966e-05	2.45596e-06	4.71175	AC104451.2
ENSG00000233165.1	17.2345	0.378994	1.32405	0.00639621	0.000476592	3.49358	ADIRF-AS1
ENSG00000233328.3	433.858	0.222227	-0.855241	0.00215168	0.000118841	-3.84851	PFN1P1
ENSG00000233522.1	38.8821	0.385499	3.54995	2.68897e-17	3.30036e-20	9.20872	FAM224A
ENSG00000233614.5	25.24	0.355424	1.09784	0.0191222	0.00200962	3.08881	DDX11L10
ENSG00000233622.1	14.4512	0.394548	1.16051	0.0271545	0.00326759	2.94137	CYP2T2P
ENSG00000233723.3	62.9481	0.303047	0.822935	0.0451299	0.00661693	2.71553	AC007092.1
ENSG00000233820.2	20.6824	0.367695	1.10777	0.0229901	0.00258894	3.01275	RP11-535M15.2
ENSG00000233864.3	606.841	0.299679	7.45652	1.14805e-132	1.17424e-136	24.8817	TTTY15
ENSG00000234036.3	186.104	0.196056	-0.763334	0.00186173	9.88277e-05	-3.89345	RP11-123J14.2
ENSG00000234080.2	186.383	0.238898	-0.764852	0.0143684	0.00136674	-3.20158	RP11-183G22.1
ENSG00000234145.1	17.8161	0.371291	-1.00899	0.044944	0.00657741	-2.71752	NAP1L4P3
ENSG00000234171.1	64.8623	0.271348	-1.27157	9.8994e-05	2.78443e-06	-4.68611	AC108488.3
ENSG00000234284.2	114.008	0.221518	0.595961	0.0477824	0.0071378	2.69035	ZNF879
ENSG00000234335.1	528.377	0.15283	-0.645459	0.000593454	2.40671e-05	-4.22337	RP11-241I20.3
ENSG00000234444.3	56.12	0.360337	-1.17341	0.0123527	0.00112826	-3.25642	ZNF736
ENSG00000234449.2	694.582	0.197739	-1.74457	8.10022e-16	1.11847e-18	-8.82259	RP11-706O15.3
ENSG00000234518.1	348.273	0.173979	-0.713558	0.000927224	4.10645e-05	-4.10141	PTGES3P1
ENSG00000234635.3	62.4096	0.320847	-1.00383	0.0173239	0.00175596	-3.12868	LINC00849
ENSG00000234690.2	113.012	0.33204	1.11124	0.00964497	0.000817805	3.3467	AC073283.4
ENSG00000234743.1	816.178	0.199681	-0.69523	0.00660958	0.000498237	-3.4817	EIF5AP4
ENSG00000234769.4	2012.91	0.126587	0.913513	1.37275e-10	5.33542e-13	7.21647	WASH4P
ENSG00000234978.1	15.2064	0.397847	1.68372	0.000573367	2.3155e-05	4.23207	RP11-423O2.5
ENSG00000235207.1	33.1984	0.312546	-0.856759	0.0426018	0.00612109	-2.74122	TUBBP6
ENSG00000235370.3	192.015	0.283296	0.996653	0.00598199	0.000434715	3.51806	CSPG4P5
ENSG00000235428.1	44.5872	0.307017	-0.898364	0.0280573	0.00343232	-2.92611	WI2-2998D17.2
ENSG00000235501.1	126.907	0.244363	0.8219	0.00916711	0.000769786	3.36344	RP4-639F20.1
ENSG00000235508.2	3298.36	0.167187	-0.606096	0.00436208	0.000288664	-3.62527	RPS2P7
ENSG00000235568.2	25.7997	0.346275	-0.978638	0.0351702	0.00471059	-2.82619	NFAM1
ENSG00000235597.1	22.2747	0.390351	1.41884	0.00424665	0.000278202	3.6348	AC013402.2
ENSG00000235651.1	37.9567	0.305364	-0.863403	0.0350913	0.00469191	-2.82746	AC064850.4
ENSG00000235695.1	18.0887	0.368121	1.34719	0.00394465	0.000252568	3.65964	RP11-395P16.1
ENSG00000235703.1	281.314	0.320087	1.24809	0.00182549	9.65005e-05	3.89923	RP13-507I23.1
ENSG00000235706.3	196.643	0.252648	0.680986	0.0472104	0.00703062	2.69539	DICER1-AS1
ENSG00000235742.1	45.3357	0.302381	-0.8096	0.0490121	0.00741924	-2.67742	RP11-5G18.2
ENSG00000235816.2	60.492	0.26676	-1.10675	0.000781505	3.3412e-05	-4.14887	PRELID1P3
ENSG00000236002.3	466.577	0.207727	-0.761855	0.00384262	0.000244855	-3.66758	CTB-75G16.1
ENSG00000236140.1	29.0048	0.373176	1.10142	0.0266201	0.00316244	2.95149	RP11-89F3.2
ENSG00000236285.1	315.77	0.171046	-0.60748	0.0054068	0.000382961	-3.55156	NPM1P8
ENSG00000236397.2	53.9387	0.313328	1.12362	0.00490943	0.000335681	3.58608	DDX11L2
ENSG00000236624.4	71.4992	0.340185	1.29998	0.00234605	0.000132696	3.8214	CCDC163P
ENSG00000236682.1	37.0872	0.32291	1.09149	0.0087145	0.000724449	3.38016	AC068282.3
ENSG00000236698.1	606.08	0.171681	-1.08984	3.11209e-08	2.18041e-10	-6.34806	EIF1AXP1
ENSG00000236780.1	40.1555	0.320451	1.57293	3.97957e-05	9.17861e-07	4.90848	AC078941.1
ENSG00000236824.1	163.571	0.303092	-1.00941	0.0101122	0.000867252	-3.33039	BCYRN1
ENSG00000236833.1	8.91937	0.397313	-1.28496	0.0131383	0.00122017	-3.23412	AC024560.2
ENSG00000236875.2	28.4023	0.357234	1.18053	0.0108557	0.000951002	3.30463	DDX11L5
ENSG00000236876.2	3753.56	0.213723	-1.46712	1.33052e-09	6.66823e-12	-6.86459	TMSB4XP1
ENSG00000237037.4	575.612	0.19012	1.30916	1.16916e-09	5.73995e-12	6.88596	NDUFA6-AS1
ENSG00000237058.1	9.85866	0.397266	1.1583	0.0286652	0.00354907	2.91569	RP13-436F16.1
ENSG00000237149.4	55.0579	0.376793	1.06422	0.0352846	0.00473673	2.82441	ZNF503-AS2
ENSG00000237253.1	34.5146	0.364512	1.06721	0.0279442	0.00341407	2.92777	RP11-666A1.5
ENSG00000237343.1	34.509	0.36155	1.11498	0.0193208	0.0020432	3.08388	RP11-763B22.4
ENSG00000237649.3	31.5256	0.390734	-1.23759	0.015667	0.00153834	-3.16735	KIFC1
ENSG00000237737.1	145.775	0.211502	1.0012	8.22448e-05	2.20396e-06	4.73376	DCTN1-AS1
ENSG00000237861.1	107.19	0.220133	-0.865208	0.00165675	8.48116e-05	-3.93038	RP11-332L8.1
ENSG00000238105.3	120.217	0.290251	0.830321	0.0325542	0.00422702	2.8607	GOLGA2B
ENSG00000238172.1	1254.9	0.143107	-0.631313	0.000296645	1.0267e-05	-4.41147	RPS2P35
ENSG00000238197.1	230.368	0.199999	0.612803	0.0202776	0.00218375	3.06403	PAXBP1-AS1
ENSG00000238222.3	65.888	0.25828	0.715576	0.0397495	0.00559632	2.77054	MKRN4P
ENSG00000238243.2	46.2213	0.292768	-0.971419	0.0104946	0.00090648	-3.31805	OR2W3
ENSG00000238261.4	53.0861	0.313722	2.42745	3.60228e-12	1.01322e-14	7.73759	RP11-435B5.5
ENSG00000239268.2	93.9903	0.289368	1.07127	0.00342991	0.000213821	3.7021	RP11-384F7.2
ENSG00000239521.2	834.488	0.15825	0.748536	8.31137e-05	2.24425e-06	4.73009	GATS
ENSG00000239528.1	24.2399	0.368772	2.1341	6.80007e-07	7.16383e-09	5.78704	CTB-118N6.1
ENSG00000239672.3	1143.74	0.254351	-0.711482	0.0374517	0.00515407	-2.79724	NME1
ENSG00000239779.2	265.145	0.184008	1.14439	6.38421e-08	4.99532e-10	6.21925	WBP1
ENSG00000240253.1	537.695	0.189046	0.899487	7.45113e-05	1.95481e-06	4.75804	AC140481.7
ENSG00000240342.2	6656.39	0.168931	-0.593531	0.00605	0.000442316	-3.51346	RPS2P5
ENSG00000240731.1	30.6637	0.373379	1.00591	0.0473647	0.00705844	2.69407	RP5-890O3.9
ENSG00000240771.2	918.696	0.171679	0.795651	0.000122084	3.57749e-06	4.63453	ARHGEF25
ENSG00000241293.1	102.792	0.256527	-0.766962	0.0242619	0.00279172	-2.98979	PPATP1
ENSG00000241767.2	8.42964	0.390088	-1.33433	0.00777733	0.000624843	-3.42059	RP11-71H9.1
ENSG00000241769.2	71.6786	0.347629	1.00622	0.0301959	0.00379726	2.89453	AF011889.4
ENSG00000241859.1	121.855	0.258261	1.78941	8.83489e-10	4.24711e-12	6.9287	KALP
ENSG00000241945.3	330.323	0.174928	-0.658648	0.00283154	0.000166382	-3.76525	PWP2
ENSG00000242028.1	89.3279	0.324708	1.09443	0.00895656	0.000750274	3.37052	HYPK
ENSG00000242265.1	23268.9	0.151458	-0.720894	7.4343e-05	1.93898e-06	-4.75968	PEG10
ENSG00000242314.1	133.961	0.203738	-0.676159	0.0104739	0.000904161	-3.31877	RP11-428G5.2
ENSG00000242419.1	577.54	0.198369	0.768226	0.00198367	0.000107634	3.8727	PCDHGC4
ENSG00000242569.2	17.7775	0.395377	1.72877	0.00034415	1.22848e-05	4.37247	RP11-435B5.3
ENSG00000242588.2	333.948	0.209501	0.614156	0.0276895	0.00337304	2.93152	RP11-274B21.1
ENSG00000242676.2	10.9157	0.396158	1.6055	0.00109522	5.06331e-05	4.05269	ANKRD20A12P
ENSG00000242686.2	210.302	0.358457	1.13451	0.0157297	0.00155093	3.16498	RP11-1191J2.2
ENSG00000242779.2	170.139	0.230428	1.04021	0.000198157	6.35391e-06	4.51426	ZNF702P
ENSG00000242797.1	177.704	0.214532	0.674476	0.0166127	0.00166688	3.14394	GLYCTK-AS1
ENSG00000242808.2	54.2168	0.38257	-1.48541	0.0019255	0.000103296	-3.88272	SOX2-OT
ENSG00000242828.1	11.8115	0.397105	-1.62111	0.000988568	4.45902e-05	-4.08231	RP11-47P18.1
ENSG00000243007.1	245.659	0.190698	-0.714123	0.00299953	0.000180548	-3.74478	RP11-106M3.1
ENSG00000243444.3	387.897	0.309988	-1.24988	0.00118036	5.52936e-05	-4.03205	PALM2
ENSG00000243485.1	76.9592	0.288458	1.3562	9.34022e-05	2.58188e-06	4.70155	MIR1302-2
ENSG00000243679.1	189.617	0.218114	0.673665	0.0191264	0.00201104	3.0886	RP11-274B21.3
ENSG00000244073.1	370.69	0.168577	-0.629462	0.00310134	0.000188477	-3.73398	CTD-2284O10.1
ENSG00000244097.1	54.1291	0.27915	-0.898481	0.0137553	0.00128802	-3.21863	RPS4XP17
ENSG00000244291.1	161.861	0.213388	-0.80452	0.00279267	0.000163099	-3.77023	C7orf13
ENSG00000244405.3	153.159	0.255065	-0.785383	0.0195253	0.00207595	-3.07915	ETV5
ENSG00000244490.1	83.3279	0.259643	-0.693573	0.0496353	0.00755674	-2.67126	RWDD4P1
ENSG00000244560.2	79.4958	0.332956	1.10263	0.0106377	0.000927544	3.31163	RP4-800G7.2
ENSG00000244585.1	103.696	0.21622	-0.732521	0.00856072	0.000704418	-3.38785	RPL12P33
ENSG00000244627.1	58.5295	0.294325	1.0253	0.00658478	0.000494792	3.48356	RP3-449O17.1
ENSG00000244731.3	185.099	0.224145	0.77583	0.00700793	0.000537582	3.4613	C4A
ENSG00000244921.2	915.701	0.210486	-0.640318	0.0214171	0.00234937	-3.0421	CTB-36O1.7
ENSG00000245105.1	60.8955	0.382432	1.03772	0.0453328	0.00665827	2.71347	A2M-AS1
ENSG00000245149.3	84.8815	0.25866	1.03621	0.00127341	6.17362e-05	4.00607	RP11-383J24.5
ENSG00000245849.2	50.673	0.287594	0.873698	0.0216017	0.00238187	3.03796	CTD-2339L15.1
ENSG00000245958.2	445.531	0.209127	0.749184	0.00495616	0.000340397	3.58244	RP11-33B1.1
ENSG00000246090.2	96.1879	0.266281	1.00196	0.00283488	0.000168028	3.76279	RP11-696N14.1
ENSG00000246922.4	411.957	0.198452	0.659002	0.0104138	0.000897907	3.3207	UBAP1L
ENSG00000246985.3	155.172	0.293758	-0.895003	0.0211876	0.00231337	-3.04674	SOCS2-AS1
ENSG00000247077.2	301.864	0.166945	-0.760206	0.000169588	5.27306e-06	-4.55362	PGAM5
ENSG00000247121.2	82.8236	0.233012	0.74192	0.0151059	0.00145234	3.18404	CTD-2260A17.2
ENSG00000248019.2	88.3672	0.274982	0.961122	0.0063661	0.000473668	3.49522	FAM13A-AS1
ENSG00000248044.1	171.675	0.224445	0.659765	0.027255	0.00328696	2.93954	CTD-2653M23.2
ENSG00000248159.1	437.192	0.22054	-0.653357	0.0258506	0.0030512	-2.96253	HSPA8P11
ENSG00000248206.1	30.4547	0.336953	1.09393	0.0126909	0.00116823	3.24652	RP11-739P1.2
ENSG00000248290.1	20.4701	0.392059	1.10134	0.0365314	0.00496763	2.80913	TNXA
ENSG00000248395.1	19.8102	0.392761	2.94606	1.93653e-11	6.33823e-14	7.5009	AC007379.5
ENSG00000248472.4	31.4886	0.343815	1.1821	0.00742604	0.000585607	3.43819	DDX11L9
ENSG00000248477.2	75.9154	0.249311	1.1721	9.34022e-05	2.58416e-06	4.70137	RP11-848G14.2
ENSG00000248583.1	12.4881	0.395547	1.50608	0.0024611	0.000140336	3.80758	RP11-241F15.1
ENSG00000248632.1	37.231	0.37581	-1.21144	0.0135435	0.00126611	-3.22355	RP11-366M4.11
ENSG00000248858.2	39.798	0.321163	1.1219	0.00639954	0.000477168	3.49326	RP11-100L22.2
ENSG00000248874.1	13.6773	0.397308	-1.12507	0.0347528	0.00462957	-2.83174	C5orf17
ENSG00000249026.2	152.579	0.19689	0.600544	0.0209975	0.00228724	3.05015	CTNNAP1
ENSG00000249087.3	116.856	0.306056	0.922161	0.0229781	0.00258642	3.01304	C1orf213
ENSG00000249115.4	242.557	0.24764	0.827164	0.00983233	0.000837212	3.34019	HAUS5
ENSG00000249119.1	179.271	0.260157	1.10184	0.000568604	2.28254e-05	4.23529	MTND6P4
ENSG00000249193.1	339.949	0.182916	-0.686534	0.00292448	0.000174535	-3.75328	HSPD1P5
ENSG00000249356.1	358.141	0.254597	-1.09652	0.000437521	1.65575e-05	-4.30688	RP11-21I10.2
ENSG00000249430.1	22.2865	0.356723	1.00328	0.0362473	0.00491602	2.81249	CTD-2231H16.1
[truncated: 175 more rows]
