# Supplementary material for: Distinct and shared functions of ALS-associated proteins TDP-43, FUS and TAF15 revealed by multisystem analyses
Source: Nat Commun. 2016 Jul 5;7:12143. doi: 10.1038/ncomms12143 (PMC4935974; doi:10.1038/ncomms12143)
Supplement: Supplementary Data 8 — Significantly differentially expressed genes in sALS motor neurons vs. healthy control (non-ALS) motor neurons. [file ncomms12143-s9.xls]

## Sheet: sALS
gene_id	baseMean	lfcSE	log2FoldChange	padj	pvalue	stat	gene_name
ENSG00000225880.4	45.7031	0.465617	1.47527	0.0128009	0.00153275	3.16841	LINC00115
ENSG00000162576.11	5.27999	0.676458	1.7696	0.0465316	0.00889715	2.61598	MXRA8
ENSG00000179403.10	2.48808	0.732506	2.66673	0.00339942	0.000272049	3.64056	VWA1
ENSG00000157933.9	48.4838	0.343671	1.01422	0.0219709	0.00316615	2.95113	SKI
ENSG00000269753.1	34.4061	0.553179	2.69388	4.04105e-05	1.11705e-06	4.86981	AL589739.1
ENSG00000157873.13	5.18334	0.625225	2.42999	0.00156942	0.000101667	3.88658	TNFRSF14
ENSG00000116251.5	1143.12	0.21067	0.595317	0.0295071	0.00471589	2.82583	RPL22
ENSG00000158292.6	2.88935	0.746205	2.18593	0.0231911	0.00339623	2.92939	GPR153
ENSG00000007923.11	322.359	0.242456	-0.668406	0.0346158	0.00583671	-2.75682	DNAJC11
ENSG00000171735.14	2676.32	0.18617	-0.634689	0.00663353	0.000651563	-3.40919	CAMTA1
ENSG00000049245.8	231.291	0.307478	1.1746	0.0019356	0.000133395	3.8201	VAMP3
ENSG00000049246.10	54.0524	0.3579	1.2831	0.0040183	0.000336988	3.58507	PER3
ENSG00000232912.1	5.7527	0.746337	2.00237	0.0404753	0.00729806	2.68293	RP5-1115A15.1
ENSG00000238249.1	4.78556	0.598298	2.33921	0.00145305	9.23819e-05	3.90978	HMGN2P17
ENSG00000142583.13	38.8903	0.574979	2.17274	0.00221934	0.000157575	3.77882	SLC2A5
ENSG00000231181.1	22.4479	0.325953	0.911017	0.031719	0.00519106	2.79493	RP13-15M17.1
ENSG00000171608.11	16.0125	0.355568	1.04551	0.022549	0.00327794	2.9404	PIK3CD
ENSG00000132879.9	82.7577	0.27329	-0.821677	0.0191789	0.0026418	-3.00661	FBXO44
ENSG00000162490.6	4.44714	0.720448	2.22744	0.0156237	0.00198986	3.09174	DRAXIN
ENSG00000028137.12	52.64	0.419579	3.11513	4.65768e-11	1.13283e-13	7.42441	TNFRSF1B
ENSG00000162496.4	94.8968	0.458605	2.90388	3.47565e-08	2.42025e-10	6.33199	DHRS3
ENSG00000162494.5	6.91296	0.652946	2.324	0.00434502	0.000371907	3.55926	LRRC38
ENSG00000162493.12	46.1373	0.574365	2.78564	4.40784e-05	1.23494e-06	4.84995	PDPN
ENSG00000116138.8	178.539	0.205662	-0.601659	0.0233688	0.00343934	-2.92547	DNAJC16
ENSG00000224321.1	22.9469	0.317953	1.73627	2.89602e-06	4.74092e-08	5.46076	RP11-169K16.6
ENSG00000142627.9	9.93957	0.613084	2.89202	7.74736e-05	2.39161e-06	4.71716	EPHA2
ENSG00000037637.6	224.484	0.162941	-0.596691	0.00317702	0.000250249	-3.66201	FBXO42
ENSG00000157191.15	57.5884	0.472277	1.57183	0.00833553	0.0008741	3.3282	NECAP2
ENSG00000186301.7	9.03351	0.691159	2.11796	0.0167278	0.00218134	3.06436	MST1P2
ENSG00000117115.8	1527.21	0.367765	2.12826	6.14052e-07	7.16465e-09	5.78702	PADI2
ENSG00000179051.9	176.418	0.202626	-0.669383	0.00891287	0.000954699	-3.30355	RCC2
ENSG00000127481.10	1454.52	0.170752	-0.632812	0.00278203	0.000210539	-3.70602	UBR4
ENSG00000127483.13	439.473	0.185176	0.845599	0.000139001	4.96062e-06	4.56645	HP1BP3
ENSG00000117298.10	59.9596	0.254777	1.02324	0.00102737	5.91398e-05	4.01622	ECE1
ENSG00000159189.7	40.1727	0.558699	2.23416	0.00108515	6.36474e-05	3.99886	C1QC
ENSG00000173369.11	20.2019	0.412089	2.41904	4.11873e-07	4.35263e-09	5.8702	C1QB
ENSG00000169641.9	1423.69	0.228954	-0.716579	0.014145	0.00174927	-3.1298	LUZP1
ENSG00000261326.2	11.9574	0.582065	1.69258	0.0243697	0.00363873	2.90789	RP5-1057J7.6
ENSG00000117318.8	40.1568	0.46057	3.27467	3.59448e-10	1.16005e-12	7.11005	ID3
ENSG00000142676.8	404.399	0.238386	1.01628	0.000435237	2.01536e-05	4.26318	RPL11
ENSG00000057757.5	1859.9	0.18738	-0.780339	0.000617752	3.12054e-05	-4.16449	PITHD1
ENSG00000184454.6	50.6699	0.572795	2.41178	0.000526758	2.54756e-05	4.21054	NCMAP
ENSG00000117616.13	104.625	0.256985	1.42151	2.08884e-06	3.17528e-08	5.53149	C1orf63
ENSG00000188672.12	4.76143	0.625387	-1.6877	0.0392315	0.00696204	-2.69865	RHCE
ENSG00000162430.12	30.622	0.453225	1.57233	0.00562532	0.000522013	3.4692	SEPN1
ENSG00000223474.2	3.78539	0.715053	2.17298	0.0177748	0.0023744	3.0389	AL020996.1
ENSG00000117632.16	662.86	0.184524	0.96537	8.41019e-06	1.67979e-07	5.23168	STMN1
ENSG00000197245.4	11.9763	0.686405	1.98753	0.0251376	0.00378475	2.89557	FAM110D
ENSG00000117682.12	1470.6	0.164534	-0.771946	8.54732e-05	2.70921e-06	-4.69172	DHDDS
ENSG00000198830.6	108.854	0.326603	1.99498	1.1703e-07	1.00718e-09	6.10827	HMGN2
ENSG00000117713.13	705.461	0.23815	0.66275	0.0325946	0.00538749	2.7829	ARID1A
ENSG00000175793.10	18.1955	0.686317	3.2255	8.3133e-05	2.6052e-06	4.69972	SFN
ENSG00000226698.1	5.1621	0.515603	1.96176	0.00203996	0.000141929	3.80478	RP1-50O24.6
ENSG00000158195.6	292.253	0.338599	1.69553	2.22867e-05	5.51435e-07	5.00749	WASF2
ENSG00000000938.8	4.57504	0.668705	2.54803	0.00200028	0.000138748	3.81039	FGR
ENSG00000235912.1	34.3455	0.292092	0.800592	0.0358337	0.00612739	2.74089	RP1-159A19.3
ENSG00000169403.7	45.495	0.481814	2.09865	0.000312287	1.32627e-05	4.35573	PTAFR
ENSG00000242125.1	52.5251	0.445927	1.40856	0.0131327	0.00158468	3.15871	SNHG3
ENSG00000197989.8	52.0629	0.411403	1.57669	0.00186933	0.000126866	3.83246	SNHG12
ENSG00000159023.14	1033.71	0.224819	-0.913729	0.000870742	4.818e-05	-4.06428	EPB41
ENSG00000116350.11	447.824	0.305284	0.862207	0.0295977	0.00473867	2.82428	SRSF4
ENSG00000162511.7	76.0195	0.403428	2.88719	2.71954e-10	8.26802e-13	7.15664	LAPTM5
ENSG00000215899.3	13.6542	0.442879	1.95808	0.000242838	9.81348e-06	4.42124	RP11-439L8.2
ENSG00000184007.13	2826.04	0.169098	0.857198	1.69446e-05	3.99443e-07	5.06922	PTP4A2
ENSG00000116478.7	38.4264	0.388068	1.51932	0.00142916	9.03751e-05	3.91508	HDAC1
ENSG00000175130.6	334.542	0.382468	1.98871	9.63506e-06	1.99641e-07	5.19967	MARCKSL1
ENSG00000142686.7	599.312	0.213381	-0.99751	9.05905e-05	2.94248e-06	-4.67479	C1orf216
ENSG00000126070.13	142.119	0.294008	1.04854	0.00426149	0.000361967	3.56636	AGO3
ENSG00000171812.6	17.805	0.436698	1.47919	0.00704074	0.00070605	3.38722	COL8A2
ENSG00000119535.13	57.2783	0.498566	2.39203	5.45217e-05	1.60403e-06	4.79782	CSF3R
ENSG00000237749.3	11.5183	0.37108	1.63997	0.000244024	9.89566e-06	4.41944	RP3-423B22.5
ENSG00000163879.9	142.935	0.416024	1.85619	0.000207661	8.12969e-06	4.46174	DNALI1
ENSG00000185090.10	40.2751	0.326255	-0.870108	0.04195	0.00765421	-2.66695	MANEAL
ENSG00000116983.8	52.6896	0.446316	2.12013	6.6815e-05	2.03133e-06	4.75028	HPCAL4
ENSG00000065978.13	792.155	0.231741	1.05563	0.00014531	5.23333e-06	4.55521	YBX1
ENSG00000177868.7	67.9907	0.333787	-0.996238	0.0202056	0.00283899	-2.98465	CCDC23
ENSG00000117394.15	279.555	0.270804	1.40331	1.03374e-05	2.19512e-07	5.18201	SLC2A1
ENSG00000179178.6	21.2493	0.532161	1.57603	0.0214274	0.00306077	2.96157	TMEM125
ENSG00000142949.12	110.859	0.225749	0.889952	0.00130658	8.07293e-05	3.94222	PTPRF
ENSG00000196517.7	39.6393	0.322167	1.75766	2.97027e-06	4.87636e-08	5.45576	SLC6A9
ENSG00000142937.7	580.04	0.229808	0.917679	0.00110419	6.51773e-05	3.99324	RPS8
ENSG00000238145.2	54.2893	0.208803	-0.889641	0.000439288	2.03823e-05	-4.26066	RP11-346M5.1
ENSG00000225154.2	54.3326	0.208696	-0.89172	0.000420649	1.93011e-05	-4.27283	RP11-184J23.2
ENSG00000162367.7	17.5692	0.496523	2.08504	0.000548879	2.67764e-05	4.19928	TAL1
ENSG00000185104.15	249.8	0.215646	-0.631334	0.0232554	0.00341543	-2.92764	FAF1
ENSG00000233406.4	11.709	0.384471	1.11078	0.0255006	0.00386326	2.88912	RP11-296A18.5
ENSG00000085832.12	1605.59	0.143556	-0.64352	0.000193587	7.37041e-06	-4.4827	EPS15
ENSG00000117859.14	649.614	0.209253	-0.784125	0.00245485	0.000178775	-3.74726	OSBPL9
ENSG00000078618.15	951.268	0.135962	-0.647035	6.42062e-05	1.94601e-06	-4.75895	NRD1
ENSG00000157077.10	677.603	0.185883	-0.670247	0.00377903	0.000311266	-3.60574	ZFYVE9
ENSG00000134748.11	207.093	0.279951	0.782821	0.0316806	0.00516943	2.79628	PRPF38A
ENSG00000228929.1	99.6297	0.304152	0.996438	0.00964049	0.00105243	3.27612	RP11-159C21.4
ENSG00000121310.11	93.5502	0.353677	1.22542	0.00568861	0.000530628	3.4648	ECHDC2
ENSG00000174348.9	48.3109	0.54112	2.2868	0.000497032	2.37822e-05	4.22606	PODN
ENSG00000270172.1	84.5204	0.303133	-1.24764	0.000730733	3.85806e-05	-4.11582	RP5-1024G6.8
ENSG00000157193.10	185.915	0.226058	-0.897705	0.00118926	7.15333e-05	-3.97113	LRP8
ENSG00000211452.6	4.94707	0.732049	1.91185	0.0470343	0.00901088	2.61164	DIO1
ENSG00000134716.5	32.9945	0.583328	1.61572	0.0336274	0.00560847	2.76983	CYP2J2
ENSG00000132849.14	330.734	0.187537	-0.696511	0.0027262	0.000204019	-3.71399	INADL
ENSG00000162607.8	63.155	0.34733	1.10531	0.0123618	0.0014611	3.1823	USP1
ENSG00000162434.7	2392.45	0.191361	-0.65664	0.00623794	0.000600452	-3.43141	JAK1
ENSG00000162433.10	549.176	0.304553	1.21467	0.00111822	6.65284e-05	3.98837	AK4
ENSG00000213625.4	148.837	0.305227	0.841924	0.0344957	0.00580933	2.75835	LEPROT
ENSG00000184588.13	390.168	0.3386	0.894255	0.0442094	0.00826521	2.64104	PDE4B
ENSG00000152760.4	20.5295	0.487805	1.31654	0.0392315	0.00695689	2.6989	TCTEX1D1
ENSG00000142864.10	1163.35	0.175093	0.624	0.00429131	0.000365504	3.56381	SERBP1
ENSG00000116729.9	185.124	0.37494	1.88731	1.98253e-05	4.8126e-07	5.03364	WLS
ENSG00000229133.1	47.7872	0.193428	0.669209	0.00576856	0.000540701	3.45974	RPS7P4
ENSG00000033122.13	42.9109	0.395525	1.09686	0.0333957	0.00555136	2.77317	LRRC7
ENSG00000116754.9	1021.59	0.156046	0.591051	0.00215599	0.000152069	3.78767	SRSF11
ENSG00000172260.8	106.139	0.292336	0.757609	0.0491733	0.00955407	2.59156	NEGR1
ENSG00000178965.9	876.741	0.269222	-0.735129	0.0366648	0.00632249	-2.73057	C1orf173
ENSG00000077254.10	1069.27	0.19072	-0.604448	0.0127826	0.00152809	-3.1693	USP33
ENSG00000180488.10	815.773	0.249752	-0.79842	0.0119009	0.00138937	-3.19685	FAM73A
ENSG00000162616.8	714.575	0.200399	-0.627678	0.0140535	0.00173533	-3.13215	DNAJB4
ENSG00000162618.8	18.044	0.554248	1.79397	0.0107131	0.00120893	3.23676	ELTD1
ENSG00000117155.12	805.953	0.248462	-1.15193	0.000106233	3.54771e-06	-4.63626	SSX2IP
ENSG00000162643.8	148.179	0.303263	-1.44517	6.26703e-05	1.8848e-06	-4.7654	WDR63
ENSG00000142871.11	80.4399	0.407286	2.55517	4.7649e-08	3.52648e-10	6.27366	CYR61
ENSG00000016602.8	22.1129	0.634194	2.47316	0.0015053	9.63169e-05	3.89969	CLCA4
ENSG00000137947.7	258.536	0.233736	-0.900943	0.00174576	0.000115948	-3.85454	GTF2B
ENSG00000117226.7	63.269	0.533483	2.18451	0.000787545	4.22504e-05	4.09482	GBP3
ENSG00000117228.9	71.4949	0.558632	1.91363	0.00634874	0.000613535	3.42556	GBP1
ENSG00000162645.8	102.855	0.337461	2.57433	1.26908e-11	2.37433e-14	7.62854	GBP2
ENSG00000162654.8	24.5952	0.508869	1.70062	0.00800818	0.000831907	3.34195	GBP4
ENSG00000154451.10	8.39349	0.730142	1.89048	0.0493937	0.00961998	2.5892	GBP5
ENSG00000225492.2	24.1523	0.616737	2.36822	0.00182478	0.000123075	3.83992	GBP1P1
ENSG00000171488.9	524.569	0.238225	-0.706464	0.0212154	0.00302155	-2.96554	LRRC8C
ENSG00000069702.6	84.4511	0.47498	2.16573	0.00014303	5.12444e-06	4.55963	TGFBR3
ENSG00000172031.6	75.0505	0.387561	-1.66891	0.000371844	1.66095e-05	-4.30618	EPHX4
ENSG00000174842.12	34.0255	0.306938	-0.828719	0.0391412	0.00693485	-2.69996	GLMN
ENSG00000122406.8	769.177	0.186817	0.609899	0.0099236	0.00109587	3.26468	RPL5
ENSG00000154511.7	225.771	0.201031	-0.881257	0.000279356	1.16681e-05	-4.3837	FAM69A
ENSG00000223745.3	34.7585	0.5292	1.50398	0.0283587	0.00448327	2.84199	RP4-717I23.3
ENSG00000137942.12	357.443	0.284248	1.30484	0.000126895	4.42174e-06	4.59051	FNBP1L
ENSG00000117525.9	397.486	0.569836	3.18568	1.56642e-06	2.26391e-08	5.59052	F3
ENSG00000117519.11	367.561	0.332596	2.41471	1.42504e-10	3.86588e-13	7.26018	CNN3
ENSG00000228502.1	1111.05	0.2635	2.37885	3.19829e-16	1.74971e-19	9.02792	EEF1A1P11
ENSG00000117598.7	7.90964	0.704256	1.96853	0.0317117	0.00518689	2.79519	LPPR5
ENSG00000261254.1	50.76	0.42924	-1.42521	0.00853268	0.000899164	-3.32031	RP4-714D9.5
ENSG00000137996.8	855.576	0.282277	-0.887852	0.013606	0.00165906	-3.14532	RTCA
ENSG00000162692.6	62.7087	0.500683	2.73528	2.86641e-06	4.67903e-08	5.4631	VCAM1
ENSG00000170989.8	285.159	0.354582	1.50623	0.00046042	2.15781e-05	4.2479	S1PR1
ENSG00000118733.12	84.5123	0.331908	-1.08258	0.010004	0.00110755	-3.26168	OLFM3
ENSG00000060718.14	48.1332	0.481993	1.41798	0.0224814	0.00326204	2.9419	COL11A1
ENSG00000085491.11	80.1499	0.27457	-0.740244	0.0394311	0.00701756	-2.69601	SLC25A24
ENSG00000162636.11	507.985	0.23758	-0.890024	0.00246354	0.00017953	-3.7462	FAM102B
ENSG00000134186.7	3812.15	0.177053	0.655286	0.00282824	0.000214697	3.70106	PRPF38B
ENSG00000085433.11	1654.08	0.207123	-0.999354	4.84516e-05	1.40052e-06	-4.82493	WDR47
ENSG00000228665.2	6.3868	0.440446	1.34475	0.0171627	0.00226451	3.05315	RP11-20O24.1
ENSG00000031698.8	996.164	0.230083	-0.907666	0.00129377	7.98168e-05	-3.94495	SARS
ENSG00000134222.12	22.8264	0.441409	1.80655	0.000793725	4.26387e-05	4.0927	PSRC1
ENSG00000143106.8	180.833	0.228366	-0.69092	0.0183527	0.00248223	-3.0255	PSMA5
ENSG00000168765.11	116.797	0.236616	1.91514	4.41322e-13	5.7797e-16	8.09387	GSTM4
ENSG00000213366.7	134.952	0.304025	2.14406	5.08622e-10	1.76043e-12	7.05225	GSTM2
ENSG00000134184.8	30.6232	0.390681	2.26913	5.51265e-07	6.31712e-09	5.80814	GSTM1
ENSG00000134201.6	107.67	0.480408	1.666	0.00564448	0.00052457	3.46789	GSTM5
ENSG00000184371.9	26.3497	0.482692	1.56406	0.0106152	0.00119409	3.24029	CSF1
ENSG00000168710.13	2397.62	0.287323	1.39085	4.56406e-05	1.29365e-06	4.84073	AHCYL1
ENSG00000168679.13	31.2558	0.57762	2.03225	0.00490749	0.000434283	3.51832	SLC16A4
ENSG00000177272.7	44.5382	0.522485	1.819	0.00542184	0.000498736	3.48143	KCNA3
ENSG00000143119.8	24.7911	0.530182	1.95036	0.00301974	0.000234461	3.67866	CD53
ENSG00000162777.12	8.03496	0.694747	3.88702	1.53264e-06	2.20792e-08	5.59487	DENND2D
ENSG00000064886.9	21.8372	0.655687	3.66927	1.52928e-06	2.19265e-08	5.59607	CHI3L2
ENSG00000173947.9	67.7398	0.412209	1.74102	0.000501705	2.40385e-05	4.22364	PIFO
ENSG00000143110.7	48.7117	0.461184	2.99742	1.39032e-08	8.0636e-11	6.49941	C1orf162
ENSG00000121933.13	63.6776	0.372291	3.51534	1.11241e-17	3.64214e-21	9.44244	ADORA3
ENSG00000197852.7	27.9837	0.56954	1.61996	0.0281934	0.00445055	2.84433	FAM212B
ENSG00000143079.8	256.703	0.247561	1.05616	0.000430627	1.98798e-05	4.26624	CTTNBP2NL
ENSG00000134245.12	18.0925	0.518031	1.74986	0.00722937	0.00073038	3.37791	WNT2B
ENSG00000155363.14	15.2924	0.582596	2.0293	0.00540618	0.000495449	3.4832	MOV10
ENSG00000155366.11	27.9806	0.433751	2.20739	1.55102e-05	3.59824e-07	5.08907	RHOC
ENSG00000081026.14	526.757	0.191718	-0.604818	0.0132509	0.00160647	-3.15473	MAGI3
ENSG00000134262.8	59.3501	0.293463	-0.766859	0.0468651	0.00897166	-2.61313	AP4B1
ENSG00000163349.16	465.81	0.266585	1.13626	0.000436584	2.02364e-05	4.26227	HIPK1
ENSG00000116774.7	17.1446	0.598305	2.20353	0.00298366	0.000230543	3.68296	OLFML3
ENSG00000236480.1	46.4848	0.290502	-0.789604	0.0377599	0.00656647	-2.71807	PKMP1
ENSG00000233730.1	4.21342	0.73087	2.36876	0.010597	0.00119105	3.24101	RP4-666F24.3
ENSG00000163399.11	5419.71	0.215884	-0.793341	0.00305226	0.000237985	-3.67485	ATP1A1
ENSG00000116815.11	8.16589	0.604441	1.58174	0.0464447	0.00887402	2.61687	CD58
ENSG00000143061.13	21.0639	0.475552	1.57041	0.00893376	0.000958979	3.30229	IGSF3
ENSG00000116824.4	2.63301	0.716245	2.05722	0.0265112	0.00407588	2.87223	CD2
ENSG00000134247.9	42.5763	0.385078	1.31378	0.00659126	0.000645561	3.41171	PTGFRN
ENSG00000183508.4	71.6163	0.533696	1.92458	0.00377554	0.000310783	3.60614	FAM46C
ENSG00000260941.1	26.366	0.438553	-1.31178	0.0199133	0.00277929	-2.99115	LINC00622
ENSG00000092621.7	27.4581	0.423945	2.05224	4.56406e-05	1.29312e-06	4.84081	PHGDH
ENSG00000134250.13	646.249	0.348637	1.65828	6.48969e-05	1.96998e-06	4.75648	NOTCH2
ENSG00000233029.3	8.42391	0.555647	1.73089	0.0147137	0.00183887	3.11509	RP11-439A17.9
ENSG00000198019.8	15.3231	0.660348	1.78697	0.0386386	0.00680785	2.7061	FCGR1B
ENSG00000269996.1	149.627	0.27663	0.876349	0.0128115	0.00153522	3.16794	RP11-343N15.5
ENSG00000231734.3	32.0915	0.465668	1.56791	0.00745427	0.000759849	3.36702	RP6-206I17.2
ENSG00000268172.1	21.6334	0.435315	1.1757	0.039084	0.00691739	2.7008	AL590452.1
ENSG00000213240.7	537.055	0.367929	1.51826	0.000707521	3.68321e-05	4.1265	NOTCH2NL
ENSG00000163386.15	340.184	0.189672	0.774751	0.000814199	4.41373e-05	4.08468	NBPF10
ENSG00000117289.7	538.582	0.351917	2.16385	9.32781e-08	7.80953e-10	6.14875	TXNIP
ENSG00000121851.8	84.6503	0.252517	0.852421	0.00727098	0.00073628	3.3757	POLR3GL
ENSG00000152022.7	177.881	0.373708	1.88697	1.84786e-05	4.43383e-07	5.04932	LIX1L
ENSG00000198483.8	80.1076	0.298478	-0.788729	0.0440532	0.00822959	-2.6425	ANKRD35
ENSG00000186364.6	10.5356	0.606952	1.99275	0.0094418	0.00102632	3.28321	NUDT17
ENSG00000121848.8	317.574	0.158449	-0.593363	0.00247257	0.000180528	-3.74481	RNF115
ENSG00000117262.14	663.615	0.21991	-0.651967	0.0212494	0.00302975	-2.9647	GPR89A
ENSG00000196644.8	578.189	0.241562	-0.695441	0.0261445	0.00399016	-2.87894	GPR89C
ENSG00000131791.6	762.092	0.226424	-0.754463	0.00824593	0.000862004	-3.33208	PRKAB2
ENSG00000226015.2	113.305	0.180149	-0.639919	0.00444209	0.000382086	-3.55216	CCT8P1
ENSG00000143140.6	14.0753	0.628372	2.79364	0.000220729	8.75482e-06	4.44584	GJA5
ENSG00000188092.9	665.274	0.21721	-0.664817	0.0168681	0.00220808	-3.06072	GPR89B
ENSG00000231551.2	27.6474	0.51083	1.45074	0.028471	0.00451179	2.83997	RP11-495P10.1
ENSG00000236140.1	4.96442	0.601593	1.58841	0.0442569	0.00828212	2.64035	RP11-89F3.2
ENSG00000223495.2	4.58474	0.705103	-2.1345	0.0182799	0.0024682	-3.02721	RP11-763B22.7
ENSG00000253193.2	20.847	0.610749	1.91867	0.013748	0.00168088	3.14149	FCGR1C
ENSG00000234571.1	9.1641	0.587296	1.85003	0.0134324	0.00163225	3.15008	RP5-998N21.4
ENSG00000150337.9	19.8841	0.525039	1.99512	0.00207529	0.000144727	3.79995	FCGR1A
ENSG00000261716.1	69.1783	0.461605	1.42012	0.016237	0.00209452	3.07649	RP11-196G18.22
ENSG00000014914.15	38.3655	0.517166	1.42041	0.0353779	0.00602318	2.74652	MTMR11
ENSG00000118298.5	7.383	0.569011	1.55784	0.0360616	0.00618512	2.7378	CA14
ENSG00000118292.4	25.5645	0.44702	2.50237	1.52597e-06	2.16977e-08	5.59789	C1orf54
ENSG00000143384.8	819.556	0.1956	0.974423	2.50007e-05	6.30278e-07	4.9817	MCL1
ENSG00000163131.5	48.5683	0.476206	2.73269	7.73705e-07	9.5537e-09	5.73847	CTSS
ENSG00000143418.14	42.2093	0.382338	1.10157	0.0260267	0.00396244	2.88114	CERS2
ENSG00000143412.5	35.2823	0.544059	2.01569	0.00279088	0.00021147	3.70491	ANXA9
ENSG00000143409.11	26.5053	0.504677	1.59958	0.0127826	0.00152698	3.16951	FAM63A
ENSG00000213190.2	3065.03	0.198313	-0.691885	0.00531863	0.000485094	-3.48885	MLLT11
ENSG00000143458.7	127.769	0.432325	2.33358	3.8996e-06	6.74861e-08	5.39774	GABPB2
ENSG00000143442.17	462.395	0.242694	0.766017	0.0131947	0.00159781	3.15631	POGZ
ENSG00000143436.6	146.614	0.262558	-0.773444	0.0222671	0.00322116	-2.9458	MRPL9
ENSG00000182134.11	268.83	0.223657	-0.608097	0.0376976	0.00655035	-2.71888	TDRKH
ENSG00000213171.2	253.764	0.332493	-1.03641	0.0146359	0.0018264	-3.1171	LINGO4
ENSG00000163191.5	45.9737	0.46788	2.89781	7.27227e-08	5.88448e-10	6.19349	S100A11
ENSG00000143546.5	6.27284	0.745532	3.11688	0.000582709	2.90553e-05	4.18075	S100A8
ENSG00000197956.5	77.5497	0.292073	1.43383	3.43852e-05	9.14671e-07	4.90916	S100A6
ENSG00000196154.7	4.4844	0.611967	2.873	8.45696e-05	2.67e-06	4.6947	S100A4
ENSG00000188643.6	6.31269	0.655687	1.83264	0.031719	0.00519016	2.79499	S100A16
ENSG00000189171.8	470.439	0.22864	0.949853	0.000639842	3.26206e-05	4.15436	S100A13
ENSG00000160678.7	19.2637	0.596064	1.71254	0.0264485	0.004065	2.87307	S100A1
ENSG00000143624.9	161.67	0.202424	0.919993	0.000151637	5.49666e-06	4.54488	INTS3
ENSG00000143570.13	22.5754	0.447354	1.4567	0.0101587	0.00112895	3.25625	SLC39A1
ENSG00000143545.4	541.632	0.302317	2.62245	5.55015e-15	4.15352e-18	8.67451	RAB13
ENSG00000177954.7	55.3202	0.258895	1.63405	3.85843e-08	2.76118e-10	6.31163	RPS27
ENSG00000163346.12	269.522	0.379705	1.47594	0.00156731	0.000101457	3.88708	PBXIP1
ENSG00000163462.13	10.1281	0.513834	-1.49267	0.0245367	0.00367302	-2.90496	TRIM46
ENSG00000160766.10	52.7679	0.253241	-0.67061	0.043613	0.00809431	-2.64811	GBAP1
ENSG00000176444.14	80.002	0.364434	0.946481	0.0485712	0.00940073	2.59713	CLK2
ENSG00000160753.11	111.876	0.220939	-0.692647	0.0139582	0.00171846	-3.13501	RUSC1
ENSG00000116584.11	136.138	0.328753	2.19682	4.65698e-09	2.35245e-11	6.68228	ARHGEF2
ENSG00000160789.15	76.2985	0.355267	1.11621	0.0137342	0.00167856	3.1419	LMNA
ENSG00000160781.10	2731.62	0.41852	1.95493	9.17895e-05	2.99668e-06	4.67105	PAQR6
ENSG00000163468.9	313.065	0.18615	-0.619666	0.0083231	0.000872018	-3.32886	CCT3
ENSG00000125462.11	138.005	0.396594	1.57828	0.00115666	6.90315e-05	3.9796	C1orf61
ENSG00000132702.7	60.0969	0.366665	1.64192	0.0001967	7.53494e-06	4.47799	HAPLN2
ENSG00000132688.10	110.298	0.378331	1.87328	2.8496e-05	7.36681e-07	4.95144	NES
ENSG00000187800.9	51.1605	0.384802	1.87683	3.90228e-05	1.07504e-06	4.87738	PEAR1
ENSG00000160838.9	1.86874	0.757642	2.17977	0.026213	0.0040141	2.87705	LRRC71
ENSG00000226520.1	9.59289	0.731461	1.89259	0.049544	0.00967011	2.58741	KIRREL-IT1
ENSG00000163563.7	12.1931	0.611249	1.67633	0.0357193	0.00609801	2.74246	MNDA
ENSG00000163564.10	2.82318	0.733827	2.38165	0.0104701	0.00117238	3.24552	PYHIN1
ENSG00000163565.14	203.325	0.460677	2.0252	0.000266499	1.10189e-05	4.39615	IFI16
ENSG00000181036.9	1.79112	0.756176	1.96125	0.0489667	0.0094965	2.59364	FCRL6
ENSG00000213085.5	43.9561	0.460648	2.43052	6.90733e-06	1.31814e-07	5.27631	CCDC19
ENSG00000177807.5	3575.77	0.354105	1.35852	0.00184649	0.000124798	3.8365	KCNJ10
ENSG00000018625.10	3440.83	0.348347	1.515	0.000317987	1.36684e-05	4.34912	ATP1A2
ENSG00000162734.8	7494.87	0.160491	0.600508	0.00249551	0.000182786	3.74169	PEA15
ENSG00000162738.5	205.112	0.277297	0.763531	0.0348588	0.00589649	2.75348	VANGL2
ENSG00000162739.9	7.27204	0.726241	2.52098	0.00559888	0.000517988	3.47128	SLAMF6
ENSG00000066294.10	39.3779	0.490089	1.59079	0.010464	0.00117071	3.24592	CD84
ENSG00000122224.12	2.84006	0.73245	2.67564	0.00326738	0.00025919	3.653	LY9
ENSG00000213080.3	263.267	0.227235	-0.82703	0.0034109	0.000273127	-3.63954	RP11-312J18.5
ENSG00000158769.12	24.0789	0.508673	2.15247	0.000486492	2.32096e-05	4.23154	F11R
ENSG00000186517.9	192.042	0.40619	2.26137	1.76196e-06	2.58772e-08	5.56726	ARHGAP30
ENSG00000158859.8	48.6039	0.523258	2.002	0.00190317	0.000130231	3.82602	ADAMTS4
ENSG00000158869.6	54.2715	0.499836	2.81242	1.33593e-06	1.83706e-08	5.62668	FCER1G
ENSG00000158882.8	36.2546	0.331674	-1.60285	4.70018e-05	1.34762e-06	-4.8326	TOMM40L
ENSG00000143257.7	8.18336	0.53442	-1.76157	0.00907728	0.000979904	-3.29623	NR1I3
ENSG00000248485.1	629.054	0.278191	-0.884452	0.0124589	0.00147634	-3.17929	PCP4L1
ENSG00000158887.11	120.52	0.514868	1.67014	0.010515	0.00117937	3.24382	MPZ
ENSG00000143226.8	269.937	0.416831	3.05573	9.0541e-11	2.28682e-13	7.33086	FCGR2A
ENSG00000203747.5	125.943	0.438392	2.60067	2.99841e-07	2.98719e-09	5.9323	FCGR3A
ENSG00000072694.14	24.9599	0.549441	3.07872	1.48339e-06	2.10228e-08	5.60337	FCGR2B
ENSG00000244682.3	111.443	0.481162	2.64045	2.54721e-06	4.07331e-08	5.48764	FCGR2C
ENSG00000162747.5	50.9985	0.456009	2.60003	9.35753e-07	1.1861e-08	5.70171	FCGR3B
ENSG00000198929.8	377.819	0.18899	-0.964281	1.46415e-05	3.35562e-07	-5.10229	NOS1AP
ENSG00000152332.11	4227.11	0.217548	-0.701187	0.0110828	0.00126794	-3.22314	UHMK1
ENSG00000162733.11	117.379	0.51495	1.6505	0.0116326	0.00134988	3.20516	DDR2
ENSG00000185860.8	5.62162	0.73821	3.2953	0.000206309	8.04777e-06	4.46391	C1orf110
ENSG00000143248.7	421.413	0.320695	1.24396	0.00160676	0.000104913	3.87894	RGS5
ENSG00000232995.2	22.2727	0.6284	2.95121	8.4275e-05	2.64802e-06	4.69639	RP11-267N12.3
ENSG00000143171.8	68.0327	0.373463	-1.16316	0.0147276	0.00184238	-3.11453	RXRG
ENSG00000143179.7	411.7	0.23869	-1.1208	8.4317e-05	2.65807e-06	-4.69561	UCK2
ENSG00000232341.2	57.3401	0.217101	0.844917	0.00154367	9.94936e-05	3.89182	RPL4P2
ENSG00000198771.6	28.2494	0.427729	2.10458	3.29237e-05	8.639e-07	4.92035	RCSD1
ENSG00000213064.4	21.2663	0.574523	2.00014	0.00542184	0.00049882	3.48139	SFT2D2
ENSG00000214262.4	24.2824	0.513171	1.36968	0.0417426	0.00760661	2.66905	ANKRD36BP1
ENSG00000198734.6	62.1366	0.405968	1.53642	0.00217572	0.000153969	3.78458	F5
ENSG00000000460.12	8.07301	0.587612	2.03324	0.00576202	0.000539819	3.46018	C1orf112
ENSG00000075945.8	2567.9	0.223325	-0.732904	0.00948169	0.00103155	-3.28178	KIFAP3
ENSG00000116132.7	59.8668	0.48786	2.69128	2.26095e-06	3.45805e-08	5.51651	PRRX1
ENSG00000007933.8	3.41725	0.734639	2.55046	0.00559254	0.00051714	3.47172	FMO3
ENSG00000094963.9	48.3421	0.524471	3.77825	2.02068e-10	5.84988e-13	7.20394	FMO2
ENSG00000076258.5	5.24338	0.683592	2.41727	0.00465797	0.000406046	3.53612	FMO4
ENSG00000034971.9	2.48679	0.753207	2.19821	0.0237694	0.0035176	2.91846	MYOC
ENSG00000230364.1	59.115	0.252311	0.814053	0.0109804	0.00125366	3.22638	RPL4P3
ENSG00000225591.2	3.81574	0.528431	1.40544	0.0425868	0.00782218	2.65965	RP11-360D2.2
ENSG00000234741.2	107.663	0.222721	0.967605	0.000323734	1.39608e-05	4.34448	GAS5
ENSG00000236535.1	4.47404	0.719197	1.93426	0.0398983	0.00715645	2.68948	RC3H1-IT1
ENSG00000116194.8	12.3794	0.501737	1.92263	0.00187194	0.000127131	3.83195	ANGPTL1
ENSG00000236539.3	50.9723	0.262148	0.927725	0.0046203	0.000401737	3.53894	RP11-215I23.4
ENSG00000162783.8	24.7912	0.427729	1.16423	0.0373869	0.00649113	2.72188	IER5
ENSG00000135821.11	5890.96	0.379866	2.06627	3.21854e-06	5.34416e-08	5.43946	GLUL
ENSG00000135862.5	310.251	0.300248	1.24926	0.000625047	3.17201e-05	4.16075	LAMC1
ENSG00000116701.10	57.1693	0.413724	2.79262	3.06968e-09	1.47884e-11	6.74996	NCF2
ENSG00000198756.6	357.149	0.25357	-0.775907	0.0169047	0.00221389	-3.05993	COLGALT2
ENSG00000135842.12	77.8798	0.430131	1.80369	0.000559652	2.74852e-05	4.19336	FAM129A
ENSG00000213051.3	40.6653	0.220457	0.642618	0.0239566	0.00355763	2.91493	RP4-635A23.2
ENSG00000073756.7	16.9707	0.558048	2.25158	0.000963471	5.46628e-05	4.03474	PTGS2
ENSG00000116711.8	38.8402	0.557552	2.90432	9.2432e-06	1.89793e-07	5.20907	PLA2G4A
ENSG00000162670.7	66.8631	0.352993	-1.08829	0.0159938	0.00204897	-3.08304	FAM5C
ENSG00000226723.2	27.2696	0.373445	-1.24945	0.00792485	0.000820656	-3.34573	RP11-142L4.3
ENSG00000090104.7	310.495	0.451501	3.01073	5.07688e-09	2.58831e-11	6.66827	RGS1
ENSG00000023572.4	132.888	0.304653	-0.990765	0.0102776	0.00114553	-3.25211	GLRX2
ENSG00000162630.5	124.79	0.271919	-0.776198	0.027595	0.00431016	-2.85452	B3GALT2
ENSG00000233057.1	186.166	0.316158	2.1688	1.63731e-09	6.89231e-12	6.85987	EEF1A1P14
ENSG00000000971.11	335.751	0.369506	2.92754	1.50405e-12	2.3215e-15	7.92284	CFH
ENSG00000213047.7	570.302	0.248122	-1.20073	4.58993e-05	1.30313e-06	-4.83928	DENND1B
ENSG00000081237.14	190.426	0.389931	2.77405	3.53936e-10	1.12571e-12	7.11419	PTPRC
ENSG00000236468.1	10.806	0.476025	2.49628	7.99899e-06	1.57136e-07	5.244	RP11-104D3.2
ENSG00000118200.10	6041.61	0.160501	-0.66988	0.000596651	2.99721e-05	-4.17368	CAMSAP2
ENSG00000159176.9	252.72	0.309672	1.12053	0.00364599	0.000296386	3.61844	CSRP1
ENSG00000134369.11	440.605	0.272419	0.754439	0.0336415	0.00561584	2.76941	NAV1
ENSG00000163431.11	1134.14	0.427897	1.87683	0.00027711	1.15354e-05	4.38619	LMOD1
ENSG00000134375.6	313.621	0.220512	-0.636719	0.0256116	0.00388367	-2.88746	TIMM17A
ENSG00000170075.7	43.432	0.438472	1.7341	0.00124972	7.6573e-05	3.95488	GPR37L1
ENSG00000260800.1	20.0014	0.499948	1.54873	0.0153762	0.00194971	3.09779	RP11-294K24.4
ENSG00000077157.15	713.018	0.220655	0.606525	0.0351957	0.00598227	2.74875	PPP1R12B
ENSG00000236439.3	42.1361	0.262257	1.59885	1.24631e-07	1.08426e-09	6.09649	RP11-175B9.3
ENSG00000143858.7	6791.06	0.208835	-0.956544	0.000131611	4.64147e-06	-4.58037	SYT2
ENSG00000117153.11	341.784	0.184935	-0.596074	0.0110828	0.00126787	-3.22316	KLHL12
ENSG00000159348.8	506.238	0.229184	-0.695046	0.0180441	0.00242374	-3.0327	CYB5R1
ENSG00000163444.7	323.991	0.204598	-0.611823	0.0199212	0.00278648	-2.99036	TMEM183A
ENSG00000133048.8	713.269	0.400066	2.30054	7.26504e-07	8.9029e-09	5.75041	CHI3L1
ENSG00000159388.5	213.366	0.499646	1.77312	0.00448531	0.000387063	3.54875	BTG2
ENSG00000122176.9	26.9176	0.596659	2.6346	0.000247843	1.00737e-05	4.41559	FMOD
ENSG00000188783.5	103.361	0.475659	2.52505	5.95303e-06	1.10515e-07	5.30853	PRELP
ENSG00000143842.10	97.0922	0.389124	1.03396	0.0428375	0.00788026	2.65716	SOX13
ENSG00000198625.8	341.28	0.285109	1.08352	0.00207302	0.000144471	3.80039	MDM4
ENSG00000133059.12	444.832	0.180302	-0.607993	0.0073473	0.000746037	-3.37208	DSTYK
ENSG00000117266.11	25.86	0.472329	1.2246	0.0490489	0.00952301	2.59268	CDK18
ENSG00000174514.8	223.146	0.231107	-0.772899	0.0079543	0.000824821	-3.34433	MFSD4
ENSG00000158711.9	313.924	0.249977	1.69394	2.66085e-09	1.23211e-11	6.7764	ELK4
ENSG00000158715.5	8.38831	0.532301	1.51353	0.0282697	0.00446391	2.84337	SLC45A3
ENSG00000117280.8	33.8837	0.367295	1.09263	0.0207124	0.00293188	2.97479	RAB7L1
ENSG00000133065.6	356.778	0.229153	1.04473	0.000143203	5.13735e-06	4.5591	SLC41A1
ENSG00000174502.14	2.6991	0.715471	2.05206	0.026742	0.00412902	2.86813	SLC26A9
ENSG00000136653.14	160.511	0.254094	-0.774409	0.0173708	0.00230581	-3.04772	RASSF5
ENSG00000226945.1	7.67285	0.417477	1.20641	0.0254559	0.0038552	2.88977	RP11-564A8.4
ENSG00000123836.10	323.159	0.250445	1.00794	0.00099687	5.70706e-05	4.02461	PFKFB2
ENSG00000174059.12	31.7381	0.518946	1.46522	0.0296396	0.00475094	2.82345	CD34
ENSG00000117594.5	3.93805	0.666936	2.28432	0.00635393	0.00061459	3.42509	HSD11B1
ENSG00000162757.3	4.38902	0.588965	-1.54838	0.04531	0.00856396	-2.62899	C1orf74
ENSG00000234004.3	49.4046	0.315975	1.10584	0.00515824	0.000465641	3.49978	RP11-543B16.1
ENSG00000220749.3	40.1676	0.294218	0.952756	0.0106777	0.00120261	3.23826	RPL21P28
ENSG00000066027.5	33.2764	0.407899	1.11667	0.0360737	0.00618888	2.7376	PPP2R5A
ENSG00000136643.7	403.907	0.198652	-0.605894	0.0172763	0.00228816	-3.05003	RPS6KC1
ENSG00000117707.10	157.321	0.335595	1.22	0.00345587	0.000277629	3.63533	PROX1
ENSG00000152104.6	32.319	0.504836	1.35082	0.0410658	0.00745596	2.67576	PTPN14
ENSG00000092969.7	296.416	0.358981	1.79597	2.2772e-05	5.64507e-07	5.00298	TGFB2
ENSG00000136628.12	1962.83	0.209378	-0.632781	0.0184901	0.00250946	-3.0222	EPRS
ENSG00000067704.8	391.117	0.218566	-0.799787	0.00320008	0.000252953	-3.65925	IARS2
ENSG00000116141.10	584.032	0.252769	-0.686267	0.0379716	0.00662764	-2.715	MARK1
ENSG00000117791.11	23.8923	0.457962	1.65046	0.00379907	0.00031345	3.60392	2015-03-02
ENSG00000186205.8	17.7567	0.470423	-1.25634	0.0415758	0.00757037	-2.67065	2015-03-01
ENSG00000143507.13	21.7488	0.469091	1.64989	0.00492023	0.0004361	3.51721	DUSP10
ENSG00000197520.6	104.663	0.23809	0.741189	0.0147713	0.0018516	3.11306	FAM177B
ENSG00000228106.1	4.60682	0.607321	1.62983	0.0404104	0.00728257	2.68364	RP11-452F19.3
ENSG00000154309.7	189.541	0.256524	-1.15574	0.000178154	6.62452e-06	-4.50541	DISP1
ENSG00000143502.9	540.018	0.275962	-0.748428	0.0382037	0.00668654	-2.71207	SUSD4
ENSG00000143514.12	155.774	0.304896	1.28067	0.000547382	2.66522e-05	4.20033	TP53BP2
ENSG00000143756.7	202.747	0.204274	-0.611588	0.0197837	0.00275381	-2.99396	FBXO28
ENSG00000242861.1	22.6981	0.455669	1.80433	0.00123211	7.50329e-05	3.95974	RP11-285F7.2
ENSG00000196187.7	106.822	0.440998	1.68794	0.00189463	0.000129432	3.82754	TMEM63A
ENSG00000163041.5	936.863	0.250187	1.56566	5.1167e-08	3.90095e-10	6.25794	H3F3A
ENSG00000229965.1	53.626	0.281103	1.07239	0.00197224	0.000136212	3.81495	RP11-118H4.1
ENSG00000143772.5	158.217	0.413201	1.40721	0.00670172	0.000660141	3.40562	ITPKB
ENSG00000143801.12	200.618	0.250308	-0.768929	0.0164214	0.00212679	-3.07193	PSEN2
ENSG00000163050.11	72.8813	0.32792	1.01408	0.0155971	0.00198502	3.09246	ADCK3
ENSG00000143816.6	19.9647	0.511644	-1.55019	0.018146	0.00244692	-3.02983	WNT9A
ENSG00000234975.5	1241.94	0.206635	0.622948	0.0188197	0.00257208	3.01473	FTH1P2
ENSG00000116574.4	170.645	0.246327	1.04834	0.000446277	2.08216e-05	4.25589	RHOU
ENSG00000177614.5	41.6887	0.262935	-0.770894	0.0230502	0.00336913	-2.93188	PGBD5
ENSG00000135744.7	923.92	0.305314	1.40672	0.000119711	4.07623e-06	4.60746	AGT
ENSG00000119280.12	178.69	0.344366	2.91022	2.93312e-14	2.88954e-17	8.45095	C1orf198
ENSG00000162946.16	21.058	0.508314	1.7668	0.00551928	0.000509333	3.4758	DISC1
ENSG00000183780.8	628.08	0.267629	-0.908291	0.00691125	0.000689185	-3.39385	SLC35F3
ENSG00000231768.1	8.58258	0.636411	3.38146	5.82636e-06	1.07643e-07	5.31332	RP5-855F14.1
ENSG00000152904.7	620.661	0.199382	-0.64267	0.0110828	0.0012672	-3.22331	GGPS1
ENSG00000116957.8	334.846	0.147394	-0.637153	0.000350788	1.54065e-05	-4.3228	TBCE
ENSG00000116962.10	103.078	0.364443	1.45487	0.00110892	6.55081e-05	3.99204	NID1
ENSG00000198626.10	1693.64	0.192061	-1.02953	4.70868e-06	8.30295e-08	-5.36042	RYR2
ENSG00000233519.1	9.33919	0.743259	3.28766	0.000241197	9.72009e-06	4.42331	RP11-177F11.1
ENSG00000180875.4	524.381	0.159032	-1.00674	3.48504e-08	2.44507e-10	-6.33041	GREM2
ENSG00000230199.1	156.307	0.222215	1.20332	3.59774e-06	6.12524e-08	5.41511	RP11-331N16.1
ENSG00000188206.5	48.5905	0.288694	1.25813	0.000309738	1.31255e-05	4.358	HNRNPU-AS1
ENSG00000203666.8	94.4974	0.221265	0.67158	0.0179247	0.00240393	3.03518	EFCAB2
ENSG00000224014.1	4.33595	0.73336	-2.86271	0.00148471	9.4791e-05	-3.90355	RP11-488L18.6
ENSG00000259865.1	31.483	0.379941	1.08691	0.0272054	0.00422655	2.86074	RP11-488L18.10
ENSG00000171161.8	18.8338	0.384356	1.13171	0.0223358	0.00323546	2.94443	ZNF672
ENSG00000224885.1	4.72965	0.735657	-2.40077	0.00995481	0.00110071	-3.26343	TSSC1-IT1
ENSG00000171863.8	275.136	0.184871	0.664798	0.00387689	0.000323135	3.59601	RPS7
ENSG00000235092.1	6.71296	0.605684	2.90891	5.34669e-05	1.56549e-06	4.80269	AC011747.7
ENSG00000115738.5	56.2048	0.33046	0.92417	0.0316806	0.00516403	2.79662	ID2
ENSG00000162976.8	16.8672	0.396757	1.07291	0.0387478	0.00684701	2.7042	PQLC3
ENSG00000134318.9	2268.5	0.219543	-0.755157	0.00610084	0.000582405	-3.43968	ROCK2
ENSG00000151779.8	415.747	0.193492	-0.851101	0.000264229	1.08934e-05	-4.39863	NBAS
ENSG00000079785.10	1504.69	0.218367	-0.756078	0.00572566	0.000535341	-3.46242	DDX1
ENSG00000260331.1	2.83737	0.706244	-1.89124	0.0408987	0.00740882	-2.67789	RP11-111J6.2
ENSG00000235411.1	26.7794	0.338039	-0.987691	0.0235516	0.00347987	-2.92183	AC007041.2
ENSG00000143878.8	994.464	0.335488	1.23845	0.00290623	0.000222955	3.69148	RHOB
ENSG00000119778.10	94.8449	0.315958	1.15768	0.00315973	0.000248286	3.66402	ATAD2B
ENSG00000233747.1	25.7153	0.321804	0.999658	0.0150219	0.00189371	3.10641	RP11-219F1.1
ENSG00000184924.4	29.3259	0.320148	-0.894056	0.0318724	0.00522809	-2.79263	PTRHD1
ENSG00000138031.9	29.9781	0.371223	1.22595	0.00893376	0.000958373	3.30247	ADCY3
ENSG00000229593.1	44.0817	0.246304	-0.859761	0.00529382	0.000481842	-3.49065	SUCLA2P3
ENSG00000143970.11	544.393	0.210816	0.593743	0.0301741	0.00485637	2.81641	ASXL2
ENSG00000138018.13	622.164	0.188402	-0.819498	0.00031744	1.363e-05	-4.34974	EPT1
ENSG00000157856.6	54.2055	0.510013	1.70473	0.00799916	0.000830221	3.34252	DRC1
ENSG00000228474.1	52.5445	0.282242	0.78791	0.0319456	0.00524458	2.79161	OST4
ENSG00000138080.9	2.49563	0.722381	2.0898	0.0253058	0.00381666	2.89293	EMILIN1
ENSG00000213453.3	899.288	0.210713	0.726462	0.00597135	0.000565524	3.44763	FTH1P3
ENSG00000115226.5	111.883	0.270791	-0.732989	0.0385932	0.00679262	-2.70684	FNDC4
ENSG00000243943.4	150.6	0.210518	0.66013	0.0139407	0.00171423	3.13574	ZNF512
ENSG00000198522.8	81.0533	0.310932	-1.01068	0.0103186	0.00115203	-3.2505	GPN1
ENSG00000075426.7	438.441	0.38733	1.10542	0.0276223	0.00431791	2.85395	FOSL2
ENSG00000270210.1	6.58952	0.673084	-2.1321	0.0128187	0.00153668	-3.16767	RP11-373D23.3
ENSG00000172954.9	221.558	0.213516	-0.589016	0.0344891	0.00580411	-2.75865	LCLAT1
ENSG00000152683.10	92.7718	0.263567	-0.686981	0.0475875	0.00914803	-2.60647	SLC30A6
ENSG00000049323.11	164.107	0.425736	2.47568	5.35464e-07	6.06091e-09	5.81507	LTBP1
ENSG00000152689.13	102.492	0.397614	1.98479	2.39111e-05	5.98337e-07	4.99175	RASGRP3
ENSG00000150938.5	321.255	0.236666	0.616217	0.0478641	0.00922135	2.60374	CRIM1
ENSG00000008869.7	426.165	0.196236	-0.857968	0.000293272	1.23043e-05	-4.37213	HEATR5B
ENSG00000115825.5	119.441	0.325515	1.21573	0.00254702	0.000187868	3.73479	PRKD3
ENSG00000138061.7	199.153	0.422332	2.45516	5.36904e-07	6.12387e-09	5.81334	CYP1B1
ENSG00000213553.3	77.1138	0.218413	0.706574	0.0107603	0.00121629	3.23503	RPLP0P6
ENSG00000115875.14	162.773	0.21723	0.74411	0.00634874	0.000613791	3.42545	SRSF7
ENSG00000115904.8	2574.19	0.22606	-0.818452	0.00362221	0.00029403	-3.6205	SOS1
ENSG00000183023.13	204.684	0.261072	1.13148	0.000336648	1.46437e-05	4.33398	SLC8A1
ENSG00000236090.2	24.8906	0.396299	-1.23086	0.0150335	0.00189712	-3.10588	LDHAP3
ENSG00000162878.8	3.15503	0.656929	2.0254	0.0159938	0.00204834	3.08313	PKDCC
ENSG00000057935.9	208.958	0.171719	-0.612349	0.00426307	0.00036249	-3.56599	MTA3
ENSG00000152518.5	226.099	0.432627	2.82243	1.20021e-08	6.84873e-11	6.52393	ZFP36L2
ENSG00000152527.9	81.3118	0.326096	1.07417	0.00913632	0.00098756	3.29405	PLEKHH2
ENSG00000138095.14	1709.36	0.196685	-0.931934	7.03823e-05	2.15624e-06	-4.7382	LRPPRC
ENSG00000226972.2	14.9474	0.370063	1.46511	0.00123461	7.52431e-05	3.95907	AC013717.3
ENSG00000116016.9	101.361	0.424198	2.14991	1.70039e-05	4.01636e-07	5.06818	EPAS1
ENSG00000068724.11	20.9439	0.453289	1.46187	0.0110283	0.00125965	3.22502	TTC7A
ENSG00000236824.1	2090.97	0.367712	1.17131	0.0122638	0.0014455	3.18541	BCYRN1
ENSG00000170802.10	126.974	0.236338	0.692139	0.0232141	0.00340502	2.92859	FOXN2
ENSG00000243244.1	95.3132	0.694348	2.455	0.00466236	0.000406702	3.5357	STON1
ENSG00000068781.16	1.93027	0.757645	2.17541	0.0265747	0.00408812	2.87128	STON1-GTF2A1L
ENSG00000068912.9	215.53	0.203865	-0.62789	0.016112	0.00207052	-3.07993	ERLEC1
ENSG00000068878.10	506.991	0.174249	-0.8861	1.57609e-05	3.67115e-07	-5.08526	PSME4
ENSG00000115310.13	36228.6	0.235	-0.717852	0.017093	0.00225295	-3.05469	RTN4
ENSG00000138041.11	274.06	0.218843	0.644666	0.0222671	0.00322133	2.94579	SMEK2
ENSG00000115380.14	110.437	0.371398	2.06161	1.88051e-06	2.841e-08	5.55096	EFEMP1
ENSG00000055813.5	77.2056	0.486293	1.94003	0.00111519	6.62313e-05	3.98943	CCDC85A
ENSG00000028116.12	15.1256	0.514751	2.23122	0.000336477	1.46048e-05	4.33457	VRK2
ENSG00000119866.16	3.60955	0.622045	1.62238	0.0473931	0.00910353	2.60814	BCL11A
ENSG00000162929.9	388.397	0.237286	-1.064	0.000193072	7.32374e-06	-4.48406	KIAA1841
ENSG00000173209.17	70.0154	0.426304	1.46436	0.00619035	0.000592536	3.43501	AHSA2
ENSG00000115484.10	229.909	0.21036	-1.00786	5.60207e-05	1.65861e-06	-4.79111	CCT4
ENSG00000225889.2	4.84802	0.669207	1.98598	0.021118	0.0030008	2.96766	AC074289.1
ENSG00000119862.7	57.5336	0.399655	1.82135	0.000144061	5.1816e-06	4.5573	LGALSL
ENSG00000227791.3	7.18183	0.455058	1.2268	0.0394325	0.00701965	2.69591	AC007365.4
ENSG00000172974.10	853.755	0.229336	-0.658452	0.0265801	0.0040902	-2.87112	AC007318.5
ENSG00000221823.5	1253.35	0.233312	-0.864989	0.00277006	0.000209374	-3.70743	PPP3R1
ENSG00000115956.9	14.5982	0.622743	2.64093	0.000471944	2.22728e-05	4.2408	PLEK
ENSG00000169604.15	489.231	0.381863	2.31907	1.41226e-07	1.25504e-09	6.07305	ANTXR1
ENSG00000115977.13	1263.49	0.150722	-0.593524	0.00132443	8.2204e-05	-3.93788	AAK1
ENSG00000232228.1	11.703	0.352572	1.09519	0.0150219	0.00189443	3.1063	RP11-77O7.1
ENSG00000087338.4	188.689	0.226808	-0.654323	0.0257803	0.00391518	-2.88492	GMCL1
ENSG00000179818.8	75.8817	0.416695	1.17926	0.0291992	0.00465439	2.83003	PCBP1-AS1
ENSG00000116001.11	91.7068	0.250159	0.797454	0.0122022	0.00143368	3.18778	TIA1
ENSG00000116005.7	1855.56	0.207238	-0.688911	0.0084319	0.000886572	-3.32425	PCYOX1
ENSG00000270348.1	496.188	0.231119	-0.714602	0.01562	0.00198867	-3.09192	RP11-436H22.1
ENSG00000124374.8	308.98	0.316697	1.50089	7.01411e-05	2.14557e-06	4.73921	PAIP2B
ENSG00000144036.10	799.291	0.176484	-0.721941	0.000798181	4.30077e-05	-4.0907	EXOC6B
ENSG00000144040.8	90.354	0.265828	0.728322	0.0359189	0.00614721	2.73982	SFXN5
ENSG00000135631.11	479.943	0.271591	-0.789061	0.0245367	0.00366866	-2.90533	RAB11FIP5
ENSG00000065911.7	348.284	0.278957	-0.80936	0.0247531	0.00371527	-2.90138	MTHFD2
ENSG00000188687.11	7.64479	0.620261	1.76444	0.0281876	0.00444568	2.84467	SLC4A5
ENSG00000237737.1	17.9551	0.395356	-1.2013	0.0177912	0.00237744	-3.03852	DCTN1-AS1
ENSG00000239779.2	28.9336	0.529024	1.61628	0.0170752	0.00224901	3.05521	WBP1
ENSG00000115325.9	14.5148	0.454332	1.46793	0.0108638	0.00123374	3.23096	DOK1
ENSG00000135622.8	95.4299	0.249287	-0.927738	0.00266402	0.000197995	-3.72156	SEMA4F
ENSG00000159399.5	176.921	0.441763	2.81647	2.74518e-08	1.82327e-10	6.37553	HK2
ENSG00000163541.7	197.726	0.220631	-0.774881	0.0049841	0.000444559	-3.51211	SUCLG1
ENSG00000115423.14	44.4357	0.407753	1.67516	0.00075023	3.98626e-05	4.10827	DNAH6
ENSG00000176407.12	456.535	0.158327	-0.736318	9.97981e-05	3.30949e-06	-4.65061	KCMF1
ENSG00000042493.11	6.39219	0.66316	1.88491	0.0283381	0.00447869	2.84232	CAPG
ENSG00000118640.6	10.4635	0.483479	2.11515	0.000289956	1.21516e-05	4.37485	VAMP8
ENSG00000168887.6	61.8267	0.410938	1.47975	0.00381781	0.000317095	3.60092	C2orf68
ENSG00000115523.12	4.71506	0.733606	3.36568	0.000128173	4.47825e-06	4.58785	GNLY
ENSG00000168874.8	6.869	0.57798	1.71037	0.0215351	0.00308421	2.95922	ATOH8
ENSG00000068654.11	313.941	0.245025	-0.84525	0.00593225	0.000561316	-3.44965	POLR1A
ENSG00000132305.16	1214.41	0.182897	-0.726996	0.00117424	7.04104e-05	-3.97489	IMMT
ENSG00000068615.11	5088.32	0.252424	-0.873703	0.00574185	0.000537661	-3.46126	REEP1
ENSG00000183281.10	17.626	0.400551	1.31448	0.00948169	0.0010319	3.28168	PLGLB1
ENSG00000125551.14	7.68498	0.605093	1.93182	0.0120386	0.00140995	3.19261	PLGLB2
ENSG00000172086.7	97.5856	0.337895	1.07001	0.0128515	0.00154182	3.16669	KRCC1
ENSG00000235235.5	1.93885	0.675516	-2.35232	0.00541538	0.000497212	-3.48225	IGKV1OR-1
ENSG00000223816.4	1.93885	0.675516	-2.35232	0.00541538	0.000497212	-3.48225	AC128677.4
ENSG00000172005.6	162.71	0.377607	1.95424	1.06669e-05	2.27507e-07	5.17533	MAL
ENSG00000115041.8	19.0066	0.601025	3.89448	1.5716e-08	9.18847e-11	6.47973	KCNIP3
ENSG00000121152.5	4.13606	0.625348	-1.8024	0.0259576	0.00394872	-2.88223	NCAPH
ENSG00000168758.6	140.638	0.29921	1.99302	5.24061e-09	2.72081e-11	6.66094	SEMA4C
ENSG00000158411.6	66.2897	0.235903	1.04513	0.000235257	9.40807e-06	4.43035	MITD1
ENSG00000185674.5	2.35608	0.748915	2.74828	0.00310527	0.000242844	3.66969	LYG2
ENSG00000170485.12	37.1948	0.417843	1.35612	0.0104701	0.00117234	3.24553	NPAS2
ENSG00000071082.6	46.0208	0.269108	0.997957	0.00276478	0.000208587	3.70838	RPL31
ENSG00000175874.4	248.086	0.293832	-0.820759	0.0318256	0.00521743	-2.79329	CREG2
ENSG00000115594.7	77.73	0.52747	1.60725	0.0173949	0.00231064	3.0471	IL1R1
ENSG00000115602.12	33.134	0.727052	2.38345	0.00957259	0.00104457	3.27824	IL1RL1
ENSG00000198914.2	154.129	0.312893	1.00563	0.0113456	0.00130914	3.21397	POU3F3
ENSG00000135972.4	185.872	0.239572	-0.642254	0.0406522	0.00734377	-2.68084	MRPS9
ENSG00000153165.14	932.578	0.165188	-0.663335	0.00102882	5.92845e-05	-4.01564	RGPD3
ENSG00000214199.3	588.535	0.255792	2.38911	2.57288e-17	9.62726e-21	9.34007	EEF1A1P12
ENSG00000196862.8	847.101	0.164868	-0.664697	0.000974414	5.53748e-05	-4.0317	RGPD4
ENSG00000115665.4	2611.33	0.305562	-0.885759	0.0249192	0.00374604	-2.89879	SLC5A7
ENSG00000198203.5	12.8662	0.623466	2.20856	0.00457011	0.000396518	3.54239	SULT1C2
ENSG00000153201.11	2624.66	0.176683	-0.717521	0.000881383	4.88512e-05	-4.06106	RANBP2
ENSG00000233707.2	25.3663	0.262583	0.770991	0.0227772	0.00332283	2.93618	RPL22P11
ENSG00000204588.5	149.125	0.295341	-0.797063	0.0392315	0.00695929	-2.69879	AC013268.5
ENSG00000235721.1	8.763	0.485459	1.52803	0.0135261	0.00164616	3.1476	AC013268.3
ENSG00000230650.1	10.8264	0.464564	1.41917	0.0170906	0.00225183	3.05484	AC112229.1
ENSG00000216867.2	25.406	0.262521	0.774313	0.0220693	0.00318266	2.94952	AC114776.1
ENSG00000153094.17	23.6614	0.437232	1.20854	0.0340735	0.00570867	2.76406	BCL2L11
ENSG00000223973.2	40.5853	0.273538	-0.844805	0.0157577	0.00201209	-3.08844	AC068491.3
ENSG00000188177.9	279.16	0.192636	0.92564	5.2988e-05	1.54652e-06	4.80513	ZC3H6
ENSG00000114999.6	1201.01	0.235195	-0.622185	0.0437978	0.00815934	-2.6454	TTL
ENSG00000231747.1	87.2257	0.222313	0.900438	0.000913298	5.11486e-05	4.05032	AC079922.2
ENSG00000144136.6	449.831	0.244686	-0.721589	0.0220841	0.00318763	-2.94904	SLC20A1
ENSG00000125538.7	6.8173	0.681882	2.3326	0.00642022	0.000624304	3.42083	IL1B
ENSG00000240356.2	76.0645	0.26994	-0.7877	0.0237803	0.00352223	-2.91805	RPL23AP7
ENSG00000144134.13	119.22	0.262232	0.717075	0.036326	0.00624746	2.7345	RABL2A
ENSG00000175497.12	628.417	0.253218	-0.912341	0.00380417	0.000314583	-3.60299	DPP10
ENSG00000088179.4	649.05	0.239744	-0.703666	0.0228435	0.00333464	-2.93508	PTPN4
ENSG00000074047.16	7.40138	0.641763	1.80352	0.0306329	0.00495027	2.81025	GLI2
ENSG00000074054.13	4181.13	0.168674	-0.746604	0.000238575	9.5854e-06	-4.42632	CLASP1
ENSG00000230993.1	11.421	0.370557	1.52413	0.000736681	3.90411e-05	4.11308	AC018737.6
ENSG00000213236.3	304.298	0.213365	-0.719291	0.00736768	0.000748485	-3.37117	YWHAZP2
ENSG00000136732.10	20.2236	0.475201	2.86948	1.68874e-07	1.55604e-09	6.03845	GYPC
ENSG00000260163.1	6.42186	0.638459	-2.67144	0.000577199	2.8617e-05	-4.1842	RP11-521O16.2
ENSG00000136699.15	127.005	0.22369	0.602539	0.0395672	0.00706768	2.69364	SMPD4
ENSG00000152117.13	115.473	0.262726	0.728258	0.0334946	0.00557251	2.77193	AC093838.4
ENSG00000176601.7	18.1279	0.609299	1.84617	0.0181424	0.00244557	3.03	MAP3K19
ENSG00000121966.6	222.133	0.574706	2.67411	9.87817e-05	3.27116e-06	4.65302	CXCR4
ENSG00000075884.8	15.4797	0.625839	1.69846	0.0380463	0.00664965	2.7139	ARHGAP15
ENSG00000169554.11	703.96	0.33145	1.86573	1.32508e-06	1.81259e-08	5.629	ZEB2
ENSG00000168280.12	10429.1	0.207406	-0.814752	0.00136604	8.55529e-05	-3.92829	KIF5C
ENSG00000115963.9	301.869	0.253834	0.738105	0.0243697	0.0036395	2.90783	RND3
ENSG00000123609.6	16.8615	0.611256	4.2727	7.25354e-10	2.74807e-12	6.99004	NMI
ENSG00000157827.15	933.82	0.24755	0.844146	0.00662553	0.000649618	3.41	FMNL2
ENSG00000177917.6	15.3044	0.479313	2.16199	0.000175399	6.46466e-06	4.51059	ARL6IP6
ENSG00000242575.1	45.4086	0.323768	-0.883985	0.0366674	0.00632753	-2.73031	AC012501.3
ENSG00000177519.3	237.63	0.3757	-0.999054	0.0426247	0.00783313	-2.65918	RPRM
ENSG00000144278.10	356.365	0.240762	-0.622698	0.0496654	0.00969955	-2.58636	GALNT13
ENSG00000162989.3	214.803	0.263744	-0.894557	0.00695084	0.000694434	-3.39177	KCNJ3
ENSG00000115159.11	363.949	0.191889	0.654119	0.00663879	0.00065239	3.40884	GPD2
ENSG00000136541.10	732.104	0.405718	1.67822	0.000682465	3.52749e-05	4.13643	ERMN
ENSG00000115165.5	19.0606	0.598788	2.09499	0.00517337	0.000467491	3.49872	CYTIP
ENSG00000144283.17	680.02	0.20496	0.677511	0.00886441	0.000947803	3.30558	PKP4
ENSG00000241399.2	68.1279	0.291068	0.954369	0.00955996	0.0010423	3.27885	CD302
ENSG00000054219.9	4.94565	0.692519	1.99772	0.0257803	0.00391769	2.88471	LY75
ENSG00000115267.5	36.3001	0.494389	1.69268	0.00637551	0.000617571	3.42378	IFIH1
ENSG00000082438.11	138.609	0.398259	2.0383	1.35816e-05	3.08731e-07	5.11804	COBLL1
ENSG00000144285.10	1565.85	0.278381	-1.06549	0.00189463	0.000129469	-3.82747	SCN1A
ENSG00000249194.1	244.43	0.355212	-1.39456	0.00137706	8.63724e-05	-3.92599	AC010127.4
ENSG00000136546.9	229.469	0.260544	0.872478	0.00785512	0.000811965	3.34868	SCN7A
ENSG00000198648.6	4454.56	0.179865	-0.649235	0.00374064	0.000306705	-3.60957	STK39
ENSG00000081479.8	104.134	0.422143	1.20396	0.0277509	0.00434435	2.85201	LRP2
ENSG00000154479.8	29.9182	0.464458	2.3987	1.11799e-05	2.41064e-07	5.16451	CCDC173
ENSG00000144357.12	1760.85	0.185819	-0.666716	0.00398462	0.000333232	-3.58799	UBR3
ENSG00000233762.2	37.4944	0.247902	0.745131	0.0192205	0.00264933	3.00574	AC007969.5
ENSG00000071967.7	200.651	0.42491	2.50854	3.50209e-07	3.55451e-09	5.90369	CYBRD1
ENSG00000172878.9	22.4458	0.409747	-1.16602	0.0281138	0.00443138	-2.8457	METAP1D
ENSG00000091409.10	453.506	0.186899	1.82181	8.07916e-19	1.88942e-22	9.74757	ITGA6
ENSG00000091436.12	321.444	0.286616	0.79159	0.0342236	0.00574742	2.76185	MLTK
ENSG00000144354.9	2.36906	0.738238	2.26831	0.0164029	0.00212204	3.0726	CDCA7
ENSG00000115935.12	137.533	0.327031	2.65978	3.31338e-13	4.18435e-16	8.1331	WIPF1
ENSG00000235655.2	892.952	0.254548	1.51876	2.51574e-07	2.42396e-09	5.9665	H3F3AP4
ENSG00000128656.9	1060.91	0.220421	-0.980854	0.000217611	8.59043e-06	-4.44992	CHN1
ENSG00000144320.9	1389.87	0.162458	-0.799223	3.29968e-05	8.67362e-07	-4.91957	KIAA1715
ENSG00000116044.11	255.14	0.24135	0.911717	0.00222308	0.00015836	3.77758	NFE2L2
ENSG00000018510.8	517.66	0.222958	-0.886145	0.00117527	7.05272e-05	-3.9745	AGPS
ENSG00000079156.12	641.544	0.230051	-0.619188	0.0397168	0.00711272	-2.69152	OSBPL6
ENSG00000260931.1	45.0029	0.429061	-1.34015	0.0143941	0.00178748	-3.12344	RP11-65L3.1
ENSG00000226564.1	1359.05	0.20626	0.673551	0.00990185	0.00109255	3.26554	FTH1P20
ENSG00000138434.12	326.337	0.29218	1.43584	3.37853e-05	8.9125e-07	4.91425	SSFA2
ENSG00000061676.9	1492.01	0.177279	-0.71367	0.000993103	5.68085e-05	-4.02569	NCKAP1
ENSG00000232568.2	2.59717	0.732581	2.4745	0.00722937	0.000730714	3.37779	AC093038.1
ENSG00000065548.13	1530.05	0.22286	-0.660323	0.0213511	0.00304705	-2.96295	ZC3H15
ENSG00000064989.8	49.0712	0.4124	1.60146	0.00158518	0.000103059	3.88327	CALCRL
ENSG00000003436.10	50.9035	0.500415	2.29729	0.000126895	4.41607e-06	4.59077	TFPI
ENSG00000144366.11	31.2889	0.412432	1.87382	0.000152359	5.53708e-06	4.54334	GULP1
ENSG00000168542.8	24.5305	0.631141	2.37874	0.00228486	0.000163937	3.76895	COL3A1
ENSG00000138449.6	57.9822	0.367218	1.69111	0.000120688	4.12076e-06	4.6052	SLC40A1
ENSG00000151687.10	32.7675	0.319548	1.19061	0.00262427	0.000194598	3.72593	ANKAR
ENSG00000187699.6	78.7339	0.449816	1.57612	0.00508917	0.000458454	3.50393	C2orf88
ENSG00000151689.8	81.1278	0.285819	0.84018	0.0225667	0.00328685	2.93955	INPP1
ENSG00000151690.10	2260.46	0.215981	-0.645796	0.0199212	0.00278919	-2.99006	MFSD6
ENSG00000138386.12	82.4807	0.249524	0.830339	0.00834689	0.000875682	3.32769	NAB1
ENSG00000115419.8	1388.77	0.214106	-0.611534	0.0274764	0.00428724	-2.85622	GLS
ENSG00000138378.13	27.2034	0.568039	1.75244	0.0159082	0.00203504	3.08507	STAT4
ENSG00000128641.13	68.4338	0.290545	2.04504	5.53385e-10	1.94125e-12	7.03864	MYO1B
ENSG00000168497.4	12.0982	0.406593	2.13551	7.72365e-06	1.50282e-07	5.25221	SDPR
ENSG00000144339.7	1372.98	0.239236	-0.888221	0.00273285	0.000205028	-3.71274	TMEFF2
ENSG00000138411.5	380.615	0.238694	-1.01422	0.00045856	2.14696e-05	-4.24903	HECW2
ENSG00000065413.12	35.8985	0.376802	1.90754	1.74208e-05	4.13928e-07	5.06244	ANKRD44
ENSG00000162944.5	236.726	0.330118	1.86027	1.29381e-06	1.74888e-08	5.63517	RFTN2
ENSG00000119042.11	38.8319	0.38311	1.65817	0.000344141	1.50341e-05	4.32819	SATB2
ENSG00000196141.7	147.609	0.196317	0.627865	0.0118681	0.00138276	3.19822	SPATS2L
ENSG00000244301.1	6.15192	0.721427	2.38437	0.00887656	0.000949518	3.30507	AC007163.4
ENSG00000013441.11	432.945	0.330561	1.54458	9.12285e-05	2.9741e-06	4.6726	CLK1
ENSG00000225695.1	79.7287	0.223688	0.927744	0.000656909	3.36136e-05	4.14749	AC007272.2
ENSG00000003402.14	128.234	0.199158	0.669323	0.00758805	0.00077726	3.36077	CFLAR
ENSG00000003400.10	16.8347	0.594208	1.89545	0.0121289	0.00142336	3.18987	CASP10
ENSG00000138395.10	9.17717	0.739843	2.99982	0.000899633	5.0206e-05	4.05467	CDK15
ENSG00000173166.13	2250.72	0.249086	-0.720889	0.0252249	0.00380203	-2.89414	RAPH1
ENSG00000116117.13	105.782	0.464243	2.32535	2.21656e-05	5.47402e-07	5.00891	PARD3B
ENSG00000114933.11	179.398	0.293581	0.790776	0.0395673	0.00706955	2.69355	INO80D
ENSG00000227946.1	2.48071	0.754911	2.51826	0.00815697	0.000850415	3.33584	AC007383.3
ENSG00000023228.8	786.612	0.183769	-0.707183	0.00178139	0.000118982	-3.84821	NDUFS1
ENSG00000114948.8	4927	0.216248	-0.728912	0.00737651	0.000749727	-3.37072	ADAM23
ENSG00000224839.1	19.5933	0.401719	1.6457	0.000784051	4.19163e-05	4.09665	AC093698.2
ENSG00000138413.9	315.227	0.216483	-0.828048	0.00190983	0.000130776	-3.82499	IDH1
ENSG00000078018.15	9794.53	0.234562	-0.950021	0.000913298	5.11754e-05	-4.05019	MAP2
ENSG00000229127.1	21.9958	0.617228	2.22848	0.00373419	0.000305652	3.61046	AC007038.7
ENSG00000115361.3	12.487	0.590824	1.5982	0.0387193	0.00682963	2.70504	ACADL
ENSG00000021826.10	17.0663	0.535255	1.64462	0.0164029	0.00212209	3.07259	CPS1
ENSG00000178568.9	292.377	0.327776	1.51906	0.000107021	3.57903e-06	4.63444	ERBB4
ENSG00000030419.12	88.4485	0.358945	0.947931	0.0442094	0.00826911	2.64088	IKZF2
ENSG00000230076.1	17.079	0.340506	1.33397	0.00141629	8.94287e-05	3.91762	AC016708.2
ENSG00000115414.14	762.954	0.415232	2.70706	1.22716e-08	7.0599e-11	6.51938	FN1
ENSG00000163449.6	192.392	0.297632	-0.898846	0.0186038	0.00252779	-3.02	TMEM169
ENSG00000197756.5	235.832	0.209466	0.942604	0.000182034	6.79436e-06	4.50003	RPL37A
ENSG00000115457.5	13.8081	0.472713	2.78071	3.92847e-07	4.0424e-09	5.88245	IGFBP2
ENSG00000115461.4	203.222	0.355636	1.82376	1.29771e-05	2.9256e-07	5.12818	IGFBP5
ENSG00000079308.11	2358.54	0.323074	-0.989757	0.0167607	0.0021872	-3.06356	TNS1
ENSG00000135926.7	273.603	0.450788	2.39815	5.67703e-06	1.03822e-07	5.3199	TMBIM1
ENSG00000018280.12	99.0902	0.524966	2.80546	5.08661e-06	9.08833e-08	5.34407	SLC11A1
ENSG00000144579.3	8.20772	0.59537	3.12744	7.71157e-06	1.49687e-07	5.25294	CTDSP1
ENSG00000115556.9	201.606	0.228856	-0.694025	0.0180441	0.00242472	-3.03258	PLCD4
ENSG00000135912.6	74.7073	0.391992	1.21336	0.0154679	0.00196569	3.09537	TTLL4
ENSG00000181378.9	7.99389	0.546527	1.99758	0.00324536	0.000257139	3.65504	CCDC108
ENSG00000213901.6	5.19646	0.717321	2.27251	0.0128115	0.00153463	3.16805	SLC23A3
ENSG00000144567.6	613.862	0.209271	-0.596398	0.0278953	0.00437349	-2.84989	FAM134A
ENSG00000127824.9	3433.07	0.27319	-1.03088	0.00225015	0.000160978	-3.77349	TUBA4A
ENSG00000072195.10	33.5306	0.461997	1.87873	0.000863828	4.77166e-05	4.06654	SPEG
ENSG00000144591.12	26.1491	0.511816	1.59107	0.0149362	0.00187926	3.10868	GMPPA
ENSG00000226666.1	273.519	0.170877	-0.612213	0.00404693	0.000339957	-3.58278	HSPA9P1
ENSG00000135903.14	12.5061	0.696791	2.38233	0.00645115	0.000628519	3.419	PAX3
ENSG00000163082.9	158.396	0.236392	-0.621346	0.0453476	0.00857745	-2.62845	SGPP2
ENSG00000116120.8	577.702	0.230042	-0.682663	0.021118	0.00300176	-2.96756	FARSB
ENSG00000123983.9	2321.25	0.18151	-0.691672	0.00199959	0.000138605	-3.81064	ACSL3
ENSG00000152049.5	22.9169	0.5978	2.0712	0.00568861	0.000530817	3.4647	KCNE4
ENSG00000135919.8	224.528	0.348722	2.01253	6.6265e-07	7.87246e-09	5.77117	SERPINE2
ENSG00000135905.14	260.881	0.30822	0.83603	0.0381703	0.00667891	2.71244	DOCK10
ENSG00000163053.6	130.538	0.304856	-1.36685	0.000193243	7.33926e-06	-4.4836	SLC16A14
ENSG00000135899.12	58.4071	0.405492	1.46909	0.00359495	0.000291228	3.62298	SP110
ENSG00000079263.13	31.6802	0.556793	1.86436	0.00785995	0.000812832	3.34839	SP140
ENSG00000185404.12	22.8909	0.473962	1.52452	0.0112759	0.00129742	3.21655	SP140L
ENSG00000067066.12	167.946	0.249403	0.889732	0.00425101	0.000360481	3.56744	SP100
ENSG00000135932.6	1896.33	0.26813	-0.767329	0.027147	0.00421278	-2.86177	CAB39
ENSG00000135916.11	329.35	0.262063	1.45538	1.87055e-06	2.79969e-08	5.55352	ITM2C
ENSG00000173692.8	2089.98	0.186547	-0.695047	0.00262427	0.000194661	-3.72585	PSMD1
ENSG00000187514.10	6071.1	0.27307	1.59165	4.97563e-07	5.58537e-09	5.82872	PTMA
ENSG00000135930.9	631.937	0.223842	-0.668156	0.0201958	0.00283625	-2.98495	EIF4E2
ENSG00000115468.7	95.0831	0.356802	2.02731	1.03198e-06	1.33221e-08	5.68188	EFHD1
ENSG00000168918.9	59.6231	0.347762	1.94998	1.46023e-06	2.0558e-08	5.60724	INPP5D
ENSG00000085982.9	78.697	0.337678	1.03824	0.0163198	0.00210752	3.07465	USP40
ENSG00000130147.11	117.844	0.312542	0.8829	0.0295661	0.00472947	2.8249	SH3BP4
ENSG00000144476.5	22.5126	0.488302	1.96858	0.000974555	5.54284e-05	4.03147	CXCR7
ENSG00000163359.10	25.3303	0.547854	2.00601	0.00317879	0.000250675	3.66157	COL6A3
ENSG00000115648.9	6.48481	0.688724	2.51445	0.00328673	0.000261339	3.65088	MLPH
ENSG00000184182.14	73.7786	0.257289	-0.703214	0.0364362	0.0062729	-2.73316	UBE2F
ENSG00000130414.7	1454.26	0.163494	-0.6384	0.00147862	9.4333e-05	-3.90472	NDUFA10
ENSG00000144504.11	16.1371	0.579256	1.70387	0.0224917	0.00326645	2.94148	ANKMY1
ENSG00000168385.13	1422.2	0.334264	1.82103	3.08746e-06	5.09763e-08	5.44787	2015-09-02
ENSG00000134115.8	128.533	0.328297	-1.01685	0.0153847	0.00195263	-3.09734	CNTN6
ENSG00000113851.9	706.58	0.20718	-0.635835	0.0165239	0.0021478	-3.06899	CRBN
ENSG00000134107.4	404.905	0.304099	1.16839	0.00181205	0.000121962	3.84215	BHLHE40
ENSG00000071282.7	12.6968	0.599599	2.05006	0.00645115	0.000628398	3.41905	LMCD1
ENSG00000237697.2	3.15075	0.755295	2.54461	0.00741503	0.000754336	3.36903	LINC00312
ENSG00000125046.10	2.15683	0.748486	2.23912	0.0198951	0.00277582	2.99153	SSUH2
ENSG00000180914.6	52.4857	0.466029	1.34081	0.026213	0.00401361	2.87709	OXTR
ENSG00000144550.8	50.5254	0.374691	-1.01781	0.0378851	0.00659974	-2.71639	CPNE9
ENSG00000214021.11	42.2717	0.391153	2.45392	4.7649e-08	3.52885e-10	6.27356	TTLL3
ENSG00000157087.12	1272.43	0.212743	-0.729275	0.0063054	0.000608126	-3.42796	ATP2B2
ENSG00000157103.6	101.091	0.391356	1.03818	0.0431552	0.00798312	2.65278	SLC6A1
ENSG00000157152.12	686.56	0.190883	-0.812919	0.000441904	2.05586e-05	-4.25874	SYN2
ENSG00000154743.13	41.8635	0.298354	-0.96297	0.0109418	0.00124828	-3.22761	TSEN2
ENSG00000163520.9	5.4483	0.624817	2.66088	0.000441904	2.05657e-05	4.25866	FBLN2
ENSG00000131389.12	58.0294	0.534134	1.90527	0.00425528	0.000361042	3.56704	SLC6A6
ENSG00000154783.6	32.3472	0.515973	1.57427	0.0172394	0.00228031	3.05106	FGD5
ENSG00000131386.13	228.984	0.486213	3.09784	2.80113e-08	1.87354e-10	6.37136	GALNT15
ENSG00000154813.5	275.521	0.225242	-0.68161	0.018332	0.00247713	-3.02612	DPH3
ENSG00000154814.8	142.097	0.253511	-0.919195	0.00355927	0.000288005	-3.62586	OXNAD1
ENSG00000163576.13	24.1837	0.647924	1.75522	0.0384062	0.00674888	2.70899	EFHB
ENSG00000232953.1	10.9786	0.382228	-1.02906	0.039668	0.00709682	-2.69227	HSPA8P18
ENSG00000183977.9	19.415	0.566733	-1.54765	0.0366546	0.0063177	-2.73082	PP2D1
ENSG00000114166.7	239.347	0.282212	1.42179	1.94512e-05	4.70359e-07	5.03803	KAT2B
ENSG00000174738.8	696.711	0.176815	-0.638603	0.00372058	0.000304189	-3.61171	NR1D2
ENSG00000077092.14	9.13106	0.579436	2.59049	0.000201796	7.79622e-06	4.4707	RARB
ENSG00000077097.9	468.358	0.315888	0.883451	0.0316792	0.00516232	2.79673	TOP2B
ENSG00000213846.3	342.602	0.273355	1.55809	9.42412e-07	1.19895e-08	5.69988	AC098614.2
ENSG00000163508.8	1.96446	0.756065	1.97042	0.0476082	0.00915645	2.60616	EOMES
ENSG00000203506.3	8.31056	0.73073	1.89148	0.0494732	0.0096401	2.58848	RBMS3-AS2
ENSG00000163513.13	125.412	0.423767	2.32728	2.51553e-06	3.97684e-08	5.49188	TGFBR2
ENSG00000153551.9	4.86056	0.702896	2.8627	0.000847084	4.64675e-05	4.07272	CMTM7
ENSG00000237676.1	11.3118	0.35232	1.24768	0.00458358	0.000398116	3.54133	AC138972.1
ENSG00000170275.9	206.996	0.218016	0.659183	0.0184372	0.00249826	3.02355	CRTAP
ENSG00000163539.11	1957.09	0.14439	-0.847408	4.12213e-07	4.38725e-09	-5.86889	CLASP2
ENSG00000172995.12	162.556	0.254524	-0.688821	0.0386296	0.0068035	-2.70631	ARPP21
ENSG00000230409.2	116.897	0.256409	0.688368	0.0402993	0.00726065	2.68465	TCEA1P2
ENSG00000172936.8	20.717	0.526001	1.75423	0.00817334	0.000852887	3.33504	MYD88
ENSG00000093217.5	78.3072	0.288486	-0.880307	0.0172223	0.00227724	-3.05147	XYLB
ENSG00000168026.12	6.99748	0.585987	1.53758	0.0457851	0.00869231	2.62392	TTC21A
ENSG00000223668.1	49.7288	0.321186	2.50951	3.22013e-12	5.57272e-15	7.81326	EEF1A1P24
ENSG00000168314.13	1909.99	0.419412	1.76078	0.000550957	2.69036e-05	4.19821	MOBP
ENSG00000168032.4	279.588	0.227336	-1.25049	2.42997e-06	3.78475e-08	-5.50061	ENTPD3
ENSG00000172888.7	233.454	0.304724	1.17917	0.0016598	0.000108997	3.86964	ZNF621
ENSG00000234287.1	43.6143	0.267338	1.57033	4.06199e-07	4.25578e-09	5.87393	RP11-761N21.2
ENSG00000168036.12	691.867	0.178346	0.748227	0.000555783	2.72433e-05	4.19536	CTNNB1
ENSG00000114857.13	786.489	0.224195	1.02696	0.000131611	4.63532e-06	4.58065	NKTR
ENSG00000173811.6	2.63245	0.628163	1.74418	0.0331257	0.00549254	2.77663	CCDC13-AS1
ENSG00000160746.8	422.968	0.252993	-0.686592	0.0380463	0.00665009	-2.71388	ANO10
ENSG00000163812.9	1646.31	0.233081	-0.639577	0.0355797	0.00606924	-2.74402	ZDHHC3
ENSG00000144791.5	45.9206	0.392083	2.01401	1.25346e-05	2.79598e-07	5.1367	LIMD1
ENSG00000163823.3	161.625	0.473824	2.73285	6.7155e-07	8.03824e-09	5.76765	CCR1
ENSG00000012223.8	16.961	0.755801	2.31886	0.0165685	0.00215437	3.06808	LTF
ENSG00000114648.7	71.4476	0.314224	2.02038	2.10183e-08	1.27801e-10	6.42977	KLHL18
ENSG00000164048.9	84.476	0.288249	1.08417	0.00234933	0.00016909	3.76121	ZNF589
ENSG00000164050.8	23.7959	0.494031	1.35634	0.0354732	0.00604273	2.74545	PLXNB1
ENSG00000178252.12	22.2664	0.450146	1.92249	0.000423186	1.94768e-05	4.27081	WDR6
ENSG00000172037.9	27.6801	0.43419	2.21083	1.53158e-05	3.54598e-07	5.09184	LAMB2
ENSG00000185909.10	24.3232	0.487071	1.38312	0.0284727	0.00451595	2.83968	KLHDC8B
ENSG00000173402.7	180.143	0.217871	0.730501	0.00776432	0.000799674	3.35291	DAG1
ENSG00000182179.6	6.39091	0.621882	1.78972	0.0261931	0.00400333	2.8779	UBA7
ENSG00000003756.12	284.391	0.225548	0.853953	0.00216803	0.000153019	3.78612	RBM5
ENSG00000114353.12	137.504	0.348248	1.97293	1.1206e-06	1.46757e-08	5.66531	GNAI2
ENSG00000012171.13	26.3733	0.473573	2.04404	0.000358428	1.58732e-05	4.31621	SEMA3B
ENSG00000068001.9	3.87684	0.698827	2.65422	0.00208942	0.00014581	3.7981	HYAL2
ENSG00000114738.6	11.1517	0.603176	2.60312	0.000358817	1.59101e-05	4.3157	MAPKAPK3
ENSG00000114779.15	116.236	0.37312	1.5196	0.000847084	4.64747e-05	4.07268	ABHD14B
ENSG00000010319.2	49.7052	0.423944	1.96015	0.000111985	3.77125e-06	4.62361	SEMA3G
ENSG00000010327.6	9.25453	0.575895	2.21867	0.00175627	0.000116893	3.85255	STAB1
ENSG00000114904.8	131.539	0.204598	0.677007	0.00878694	0.000936448	3.30896	NEK4
ENSG00000163932.9	14.9462	0.573226	1.80289	0.0136082	0.00165997	3.14516	PRKCD
ENSG00000157445.10	862.443	0.234678	-0.913362	0.00154367	9.9426e-05	-3.89199	CACNA2D3
ENSG00000144730.12	72.2256	0.456375	1.69505	0.00272615	0.000203887	3.71415	IL17RD
ENSG00000239801.1	3.18098	0.757463	2.17643	0.0264442	0.00406186	2.87332	RP11-755B10.2
ENSG00000136068.10	250.717	0.330804	1.16218	0.00496646	0.000442754	3.51319	FLNB
ENSG00000168291.8	332.884	0.179865	-0.680884	0.00217044	0.000153378	-3.78554	PDHB
ENSG00000168309.12	958.704	0.343173	2.19285	2.58632e-08	1.65959e-10	6.38993	FAM107A
ENSG00000226360.4	85.9087	0.237144	0.911355	0.00180922	0.000121519	3.84304	RPL10AP6
ENSG00000114405.6	313.836	0.234348	-0.677799	0.0253295	0.00382459	-2.89228	C3orf14
ENSG00000163618.13	2228	0.227747	-0.75518	0.00862753	0.000913598	-3.31587	CADPS
ENSG00000163630.6	24.0766	0.503464	1.93896	0.00176078	0.000117522	3.85124	SYNPR
ENSG00000163636.6	851.488	0.175541	-0.723835	0.000714358	3.73217e-05	-4.12346	PSMD6
ENSG00000163638.9	167.257	0.627615	2.33538	0.00266787	0.000198406	3.72104	ADAMTS9
ENSG00000241684.1	23.3067	0.596456	2.26025	0.00214898	0.000150972	3.78947	ADAMTS9-AS2
ENSG00000144749.9	78.261	0.397303	1.47265	0.00277707	0.000210034	3.70663	LRIG1
ENSG00000172340.10	50.3656	0.552011	1.76626	0.0118228	0.00137582	3.19968	SUCLG2
ENSG00000241506.1	1311.22	0.189188	-0.596781	0.0132595	0.00160813	-3.15443	PSMC1P1
ENSG00000163378.9	42.2573	0.403868	1.92871	5.9954e-05	1.79189e-06	4.77558	EOGT
ENSG00000163380.11	234.967	0.39469	-1.26708	0.0114581	0.00132588	-3.21032	LMOD3
ENSG00000114541.10	82.6198	0.437155	1.39093	0.0123741	0.00146372	3.18178	FRMD4B
ENSG00000187098.10	34.1077	0.439123	1.36043	0.0153677	0.00194792	3.09806	MITF
ENSG00000242960.1	503.59	0.229496	0.793693	0.00578493	0.00054336	3.45842	FTH1P23
ENSG00000163605.10	150.58	0.251478	0.78881	0.0139165	0.00170865	3.13669	PPP4R2
ENSG00000121440.10	33.8498	0.392317	1.36206	0.00559254	0.000516924	3.47183	PDZRN3
ENSG00000175161.9	476.996	0.228526	0.604992	0.0436649	0.00811211	2.64737	CADM2
ENSG00000184500.10	35.7977	0.362436	2.8823	1.2204e-12	1.8266e-15	7.95258	PROS1
ENSG00000169379.11	70.4852	0.386003	1.40468	0.00341537	0.000273645	3.63905	ARL13B
ENSG00000113966.5	44.6565	0.350951	-1.06126	0.0184252	0.0024949	-3.02396	ARL6
ENSG00000080822.12	1613.15	0.284427	0.92691	0.0100909	0.00111859	3.25886	CLDND1
ENSG00000244153.1	62.0436	0.240029	-0.724642	0.0186345	0.00253632	-3.01897	RP11-569H14.1
ENSG00000239445.1	7.38128	0.489518	-1.58192	0.0108487	0.00123101	-3.2316	ST3GAL6-AS1
ENSG00000144810.11	68.2628	0.477137	3.40471	3.07277e-10	9.62937e-13	7.1357	COL8A1
ENSG00000181458.6	5.30159	0.720237	2.74642	0.00198152	0.000137168	3.81322	TMEM45A
ENSG00000154175.12	136.306	0.417356	2.68128	2.14373e-08	1.32354e-10	6.42444	ABI3BP
ENSG00000242299.1	69.4113	0.274119	1.52185	1.87912e-06	2.82777e-08	5.55178	RP11-234A1.1
ENSG00000144815.9	531.723	0.229887	-0.760298	0.00882284	0.000942121	-3.30726	NXPE3
ENSG00000144802.7	39.1069	0.387972	1.11902	0.0258084	0.00392317	2.88427	NFKBIZ
ENSG00000170044.4	27.176	0.549105	-2.26387	0.000715673	3.74239e-05	-4.12283	ZPLD1
ENSG00000114439.14	591.544	0.217791	0.891869	0.0007874	4.22058e-05	4.09506	BBX
ENSG00000177707.6	111.834	0.375394	1.84234	3.4557e-05	9.21304e-07	4.90774	PVRL3
ENSG00000153283.7	3.13549	0.753353	2.64476	0.00500373	0.000447012	3.51065	CD96
ENSG00000144827.4	276.959	0.209222	-0.739282	0.00468664	0.000410135	-3.53347	ABHD10
ENSG00000091986.11	74.4559	0.562201	2.53176	0.00017947	6.69027e-06	4.50331	CCDC80
ENSG00000144857.10	23.3385	0.488842	1.95111	0.0011104	6.57148e-05	3.99129	BOC
ENSG00000206530.4	73.8624	0.399388	2.15597	3.8996e-06	6.73164e-08	5.39819	WDR52
ENSG00000072858.6	38.1452	0.511481	1.82591	0.00422147	0.000357187	3.56985	SIDT1
ENSG00000114573.5	3860.33	0.231385	-0.671959	0.0245794	0.00368336	-2.90408	ATP6V1A
ENSG00000259976.1	409.675	0.361282	1.65927	0.000126049	4.37458e-06	4.59274	RP11-553L6.5
ENSG00000181722.11	136.76	0.378166	1.77397	8.56118e-05	2.71891e-06	4.69099	ZBTB20
ENSG00000241560.1	2.73801	0.727749	2.00242	0.0349764	0.00593193	2.75152	ZBTB20-AS1
ENSG00000243014.1	249.497	0.322108	1.14687	0.00432826	0.000370141	3.56051	PTMAP8
ENSG00000031081.6	58.2071	0.421285	1.61914	0.00180922	0.00012138	3.84332	ARHGAP31
ENSG00000163389.6	166.341	0.304691	-0.800029	0.0455897	0.00864699	-2.6257	POGLUT1
ENSG00000144843.7	36.5725	0.428928	1.7735	0.000686361	3.55379e-05	4.13473	ADPRH
ENSG00000144837.4	71.0326	0.525149	2.22891	0.000465943	2.19242e-05	4.24434	PLA1A
ENSG00000183833.12	77.6352	0.349103	1.60209	0.000127537	4.45008e-06	4.58917	MAATS1
ENSG00000163430.5	115.76	0.414618	2.9099	6.15805e-10	2.24662e-12	7.01825	FSTL1
ENSG00000213371.4	167.969	0.180649	-0.652015	0.00374246	0.000307029	-3.6093	NAP1L1P3
ENSG00000145087.8	551.329	0.218656	-0.750992	0.00619035	0.000593478	-3.43458	STXBP5L
ENSG00000180353.6	140.013	0.425466	2.45878	6.34908e-07	7.51317e-09	5.77903	HCLS1
ENSG00000163406.6	46.0645	0.427685	1.31034	0.016753	0.00218541	3.06381	SLC15A2
ENSG00000114013.11	30.776	0.651423	1.79365	0.0348588	0.00589731	2.75344	CD86
ENSG00000121552.3	3.99196	0.722832	3.51787	4.09629e-05	1.13424e-06	4.86679	CSTA
ENSG00000196981.2	23.7205	0.531276	1.73515	0.00989585	0.00109075	3.26601	WDR5B
ENSG00000138496.12	71.4094	0.365172	1.80809	2.8496e-05	7.37059e-07	4.95134	PARP9
ENSG00000163840.5	67.7817	0.395705	1.54743	0.00144974	9.20836e-05	3.91056	DTX3L
ENSG00000173200.8	8.91851	0.720233	3.35321	9.77645e-05	3.22833e-06	4.65573	PARP15
ENSG00000173193.9	240.176	0.36779	2.18506	2.86944e-07	2.83186e-09	5.94106	PARP14
ENSG00000065534.14	479.618	0.332525	1.01782	0.0168681	0.00220685	3.06088	MYLK
ENSG00000082781.6	135.721	0.276109	0.83019	0.0191763	0.00264055	3.00675	ITGB5
ENSG00000173706.8	294.08	0.239181	0.790119	0.00891287	0.00095507	3.30344	HEG1
ENSG00000144909.7	221.518	0.250394	1.01281	0.000930417	5.23523e-05	4.04487	OSBPL11
ENSG00000163884.3	14.134	0.42281	1.09625	0.0490479	0.00952051	2.59277	KLF15
ENSG00000242992.2	127.818	0.276655	0.92616	0.00787565	0.000814824	3.34771	FTH1P4
ENSG00000163913.7	76.6026	0.282387	-0.945887	0.00783958	0.000809259	-3.34961	IFT122
ENSG00000004399.8	29.6346	0.477554	2.11613	0.000234612	9.37132e-06	4.43119	PLXND1
ENSG00000017260.14	1168.01	0.168474	-0.822149	3.86442e-05	1.061e-06	-4.87997	ATP2C1
ENSG00000240854.1	103.794	0.246452	-0.73981	0.0194107	0.00268351	-3.00184	RP11-64K7.1
ENSG00000138246.11	439.756	0.170855	-0.668715	0.00143494	9.08083e-05	-3.91392	DNAJC13
ENSG00000091513.10	1071.12	0.387211	1.09617	0.0291516	0.00464135	2.83093	TF
ENSG00000144867.6	493.922	0.222024	-0.660894	0.0206151	0.00291388	-2.97668	SRPRB
ENSG00000154917.6	1428.17	0.20144	-0.596895	0.021346	0.00304515	-2.96314	RAB6B
ENSG00000129055.8	193.243	0.203131	-0.69103	0.00676814	0.000669216	-3.40189	ANAPC13
ENSG00000154928.12	98.9352	0.243425	-1.16076	6.19292e-05	1.85672e-06	-4.76843	EPHB1
ENSG00000241478.1	146.323	0.190796	-0.707497	0.00276572	0.000208787	-3.70814	HSPA8P9
ENSG00000158186.8	830.89	0.235242	0.664414	0.0295968	0.00473715	2.82438	MRAS
ENSG00000158220.9	22.2896	0.357447	1.1798	0.0089708	0.000964706	3.30062	ESYT3
ENSG00000158234.8	25.754	0.351563	0.956955	0.0373869	0.00648885	2.722	FAIM
ENSG00000241429.1	384.698	0.278114	2.51001	3.19829e-16	1.79511e-19	9.02511	EEF1A1P25
ENSG00000114115.5	114.352	0.373573	2.27205	1.35024e-07	1.1873e-09	6.08195	RBP1
ENSG00000155893.7	50.8549	0.352367	0.99375	0.029897	0.00479918	2.82021	ACPL2
ENSG00000114127.6	263.37	0.327661	1.19098	0.00346017	0.000278206	3.63479	XRN1
ENSG00000175054.10	984.714	0.233134	-1.20524	1.08965e-05	2.34442e-07	-5.16972	ATR
ENSG00000188582.4	89.1639	0.357918	-1.34122	0.00245485	0.000178752	-3.74729	PAQR9
ENSG00000181744.4	40.309	0.387163	1.09911	0.0285011	0.00452711	2.83889	C3orf58
ENSG00000152952.7	152.736	0.286445	0.910526	0.0124618	0.00147933	3.17871	PLOD2
ENSG00000188313.8	63.4642	0.437963	2.76191	3.96809e-08	2.85821e-10	6.30628	PLSCR1
ENSG00000174963.13	22.9282	0.556189	1.68922	0.0178544	0.00238838	3.03714	ZIC4
ENSG00000152977.5	89.1538	0.431752	2.54898	3.50209e-07	3.55219e-09	5.9038	ZIC1
ENSG00000071794.11	539.756	0.222899	-0.703792	0.0131636	0.00159157	-3.15745	HLTF
ENSG00000047457.9	291.993	0.477321	3.4881	1.05661e-10	2.71813e-13	7.30767	CP
ENSG00000163762.2	10.4296	0.542328	2.71713	2.20681e-05	5.4396e-07	5.01012	TM4SF18
ENSG00000169908.6	94.9999	0.311938	2.50918	6.39312e-13	8.70654e-16	8.04384	TM4SF1
ENSG00000018408.10	204.248	0.324547	2.22512	1.64483e-09	7.07783e-12	6.85607	WWTR1
ENSG00000120742.6	131.563	0.276742	0.990726	0.00408618	0.000343637	3.57997	SERP1
ENSG00000174946.5	2.0701	0.745838	2.05729	0.0344957	0.00580917	2.75836	GPR171
ENSG00000169860.4	51.8559	0.508327	2.12174	0.000596432	2.99332e-05	4.17397	P2RY1
ENSG00000241732.1	96.1754	0.395022	1.8069	0.000134678	4.78115e-06	4.57417	RP11-38P22.2
ENSG00000114790.8	145.344	0.432285	1.72755	0.00109219	6.43331e-05	3.99633	ARHGEF26
ENSG00000174953.9	899.802	0.189524	-0.707261	0.00257121	0.000190135	-3.73178	DHX36
ENSG00000196549.6	33.6309	0.573833	2.27417	0.00121755	7.39753e-05	3.96312	MME
ENSG00000114805.12	21.8119	0.497813	1.95693	0.00135443	8.45728e-05	3.93106	PLCH1
ENSG00000174928.11	11.5523	0.463121	-1.35472	0.0233688	0.00344226	-2.92521	C3orf33
ENSG00000169282.13	266.095	0.244912	-0.80878	0.00893376	0.000958879	-3.30232	KCNAB1
ENSG00000163660.7	142.617	0.261336	0.830787	0.0124591	0.00147784	3.179	CCNL1
ENSG00000168827.10	338.684	0.181706	-0.673313	0.00278603	0.000210972	-3.7055	GFM1
ENSG00000180044.3	35.2448	0.491312	-1.5454	0.0136046	0.00165826	-3.14546	C3orf80
ENSG00000196542.4	168.138	0.272272	-1.0195	0.002475	0.000180821	-3.74441	SPTSSB
ENSG00000174776.6	67.4038	0.35097	0.944496	0.039755	0.00712169	2.6911	WDR49
ENSG00000173905.4	860.114	0.27441	1.50708	2.51553e-06	3.97252e-08	5.49207	GOLIM4
ENSG00000213178.3	384.598	0.216651	0.841265	0.00158555	0.000103157	3.88304	RP11-641D5.1
ENSG00000171757.11	20.5285	0.407053	1.18497	0.0241771	0.00360169	2.91109	LRRC34
ENSG00000173889.10	274.699	0.21463	1.14745	5.04157e-06	8.98427e-08	5.34615	PHC3
ENSG00000013297.5	583.423	0.307822	1.57182	1.43969e-05	3.2861e-07	5.10625	CLDN11
ENSG00000013293.4	1430.74	0.219011	-0.703571	0.0113997	0.00131592	-3.21248	SLC7A14
ENSG00000075420.8	140.496	0.294126	1.26721	0.000368916	1.64442e-05	4.3084	FNDC3B
ENSG00000121858.6	8.93591	0.604181	1.71668	0.0284091	0.00449257	2.84133	TNFSF10
ENSG00000144959.5	1811.37	0.204556	-0.642748	0.0137271	0.00167705	-3.14216	NCEH1
ENSG00000169760.13	179.933	0.277303	-0.751225	0.0384062	0.00674782	-2.70904	NLGN1
ENSG00000270321.1	59.3446	0.362994	-1.14152	0.013622	0.00166229	-3.14475	RP11-2L8.2
ENSG00000269728.1	9.91824	0.502131	1.56332	0.0147664	0.0018496	3.11338	RP11-145M9.4
ENSG00000114450.5	54.4505	0.398302	2.23538	1.43258e-06	1.99677e-08	5.61228	GNB4
ENSG00000136522.9	69.2492	0.325389	-0.881978	0.0383193	0.00671753	-2.71053	MRPL47
ENSG00000058056.4	167.351	0.267768	-1.09679	0.000784799	4.20297e-05	-4.09603	USP13
ENSG00000114757.14	1541.34	0.220441	-0.614737	0.0321896	0.00529257	-2.78867	PEX5L
ENSG00000260356.1	21.067	0.43667	-1.17289	0.0401961	0.0072316	-2.68599	RP11-436A20.4
ENSG00000242808.2	389.704	0.39348	1.35977	0.00583121	0.000548755	3.45575	SOX2-OT
ENSG00000181449.2	354.199	0.441826	1.43007	0.0107131	0.00120911	3.23672	SOX2
ENSG00000176597.7	47.0141	0.414408	1.90637	0.000122439	4.22066e-06	4.60021	B3GNT5
ENSG00000172578.7	53.3555	0.515179	3.46174	3.68524e-09	1.82366e-11	6.71949	KLHL6
ENSG00000223529.1	58.3056	0.349819	2.45109	6.60197e-10	2.43946e-12	7.00673	EEF1A1P8
ENSG00000187068.2	122.04	0.342311	1.35319	0.00125535	7.71457e-05	3.9531	C3orf70
ENSG00000229638.1	380.488	0.170688	0.699216	0.000784059	4.19534e-05	4.09645	RPL4P4
ENSG00000223803.1	131.887	0.230437	0.607655	0.0445186	0.00836493	2.63697	RPS20P14
ENSG00000127241.12	96.9365	0.598028	2.02117	0.00719535	0.000725593	3.37972	MASP1
ENSG00000223401.1	3.01489	0.721642	2.1833	0.0183527	0.00248251	3.02547	RP11-211G3.2
ENSG00000145012.8	471.037	0.156469	0.816636	8.8344e-06	1.79746e-07	5.21915	LPP
ENSG00000090530.5	18.8776	0.504356	1.95446	0.00162604	0.000106552	3.87517	LEPREL1
ENSG00000163347.5	346.503	0.336068	-1.22959	0.00320449	0.000253451	-3.65875	CLDN1
ENSG00000152492.9	288.64	0.247357	0.970888	0.00138141	8.67098e-05	3.92506	CCDC50
ENSG00000127249.10	60.4548	0.373571	1.50806	0.000957635	5.41659e-05	4.03688	ATP13A4
ENSG00000198836.4	2343.44	0.199081	-0.698124	0.00505426	0.000453654	-3.50673	OPA1
ENSG00000114315.3	40.0674	0.368105	1.55469	0.000501705	2.40527e-05	4.22351	HES1
ENSG00000041802.6	187.453	0.171764	-0.605718	0.00478452	0.000421163	-3.52645	LSG1
ENSG00000185112.4	55.4803	0.395926	1.18782	0.0194931	0.00269877	3.00012	FAM43A
ENSG00000229325.1	28.863	0.323072	-0.884842	0.0359877	0.00616572	-2.73884	ACAP2-IT1
ENSG00000189058.4	2345.23	0.398693	3.04269	1.26908e-11	2.31759e-14	7.63165	APOD
ENSG00000213358.3	1.63656	0.753085	-2.31167	0.0165141	0.00214343	-3.0696	AC092933.4
ENSG00000119231.6	559.714	0.182598	-0.603728	0.00884458	0.00094527	-3.30633	SENP5
ENSG00000119227.3	113.268	0.244699	-0.676147	0.0341282	0.00572421	-2.76317	PIGZ
ENSG00000186001.8	178.261	0.38807	1.04664	0.039345	0.00699595	2.69704	LRCH3
ENSG00000114473.9	135.471	0.29984	0.981183	0.00975337	0.00106657	3.27235	IQCG
ENSG00000182899.10	431.795	0.224971	0.647845	0.0261175	0.00398075	2.87968	RPL35A
ENSG00000213113.3	11.0356	0.413638	-1.34042	0.0106089	0.00119289	-3.24058	TUBB8P8
ENSG00000250321.1	60.4793	0.257959	1.11522	0.000350788	1.53751e-05	4.32324	RP11-478C6.4
ENSG00000185619.13	90.1294	0.318763	1.01022	0.0127826	0.00152858	3.1692	PCGF3
ENSG00000127418.10	18.657	0.489391	1.88127	0.00180525	0.000120998	3.8441	FGFRL1
ENSG00000090316.11	79.0606	0.243309	-0.659292	0.0383993	0.00673466	-2.70969	MAEA
ENSG00000068078.13	42.3877	0.382723	1.52767	0.00111015	6.56331e-05	3.99159	FGFR3
ENSG00000087269.11	118.176	0.276655	-0.774822	0.0313476	0.00509948	-2.80068	NOP14
ENSG00000197386.6	474.424	0.229055	-1.05488	0.000120688	4.11772e-06	-4.60535	HTT
ENSG00000237170.3	7.92214	0.43342	1.12691	0.0482656	0.00932127	2.60004	RP11-323F5.1
ENSG00000163132.6	5.64358	0.520006	2.17467	0.000581146	2.88942e-05	4.18201	MSX1
ENSG00000196526.6	23.9493	0.449845	1.25444	0.0321896	0.00529367	2.7886	AFAP1
ENSG00000157869.10	49.4045	0.341441	0.977551	0.0270804	0.00419632	2.86301	RAB28
ENSG00000137449.11	675.727	0.197191	-0.777196	0.00130949	8.10317e-05	-3.94133	CPEB2
ENSG00000163145.8	11.1693	0.616583	3.93541	2.65882e-08	1.74104e-10	6.3826	C1QTNF7
ENSG00000169762.12	1481.8	0.327894	-1.11521	0.00678081	0.000671104	-3.40112	TAPT1
ENSG00000249506.2	19.4465	0.403975	1.65095	0.00080905	4.37447e-05	4.08676	ZEB2P1
ENSG00000169744.8	41.737	0.566755	2.69884	6.34644e-05	1.91759e-06	4.76192	LDB2
ENSG00000002549.7	100.275	0.219439	0.949281	0.000346927	1.51882e-05	4.32594	LAP3
ENSG00000145147.14	1205.08	0.163474	-0.85529	8.41019e-06	1.67724e-07	-5.23196	SLIT2
ENSG00000152990.9	105.624	0.42265	1.59547	0.00224262	0.000160067	3.77491	GPR125
ENSG00000244538.1	9.85364	0.379832	1.41159	0.00270692	0.000202122	3.71635	RP11-10G12.1
ENSG00000109610.5	17.148	0.525811	2.54064	4.71049e-05	1.35278e-06	4.83184	SOD3
ENSG00000153012.7	324.029	0.295962	-0.968288	0.00977286	0.00106916	-3.27166	LGI2
ENSG00000168214.16	522.167	0.231641	0.737011	0.0123741	0.00146415	3.1817	RBPJ
ENSG00000109680.6	418.358	0.238569	-0.753073	0.0131903	0.00159603	-3.15663	TBC1D19
ENSG00000109689.10	838.926	0.209157	-0.62991	0.0189718	0.0025982	-3.01166	STIM2
ENSG00000250927.1	19.4641	0.407981	-1.37431	0.00742085	0.000755622	-3.36856	MESTP3
ENSG00000047365.6	88.4265	0.362199	1.36901	0.00221273	0.000157002	3.77972	ARAP2
ENSG00000197057.4	25.8572	0.599116	2.15239	0.00392348	0.000327385	3.59261	DTHD1
ENSG00000181826.5	17.1484	0.546815	1.53845	0.0303721	0.00490102	2.81347	RELL1
ENSG00000065882.11	101.769	0.389411	1.50514	0.00168448	0.000111012	3.86517	TBC1D1
ENSG00000109787.8	254.184	0.248006	1.14077	0.000122525	4.22935e-06	4.59978	KLF3
ENSG00000174125.3	25.021	0.473949	1.53283	0.0107823	0.00121995	3.23417	TLR1
ENSG00000174130.8	35.8619	0.46324	2.35989	1.51789e-05	3.50009e-07	5.09431	TLR6
ENSG00000121895.7	7.21399	0.734788	2.77868	0.00219746	0.000155816	3.78161	TMEM156
ENSG00000109790.12	99.7425	0.320493	1.37287	0.000404045	1.8388e-05	4.28362	KLHL5
ENSG00000249685.1	2.10056	0.756679	2.04456	0.0389612	0.00689201	2.70202	RP11-360F5.3
ENSG00000163682.11	583.427	0.212158	0.645131	0.0176817	0.00235949	3.0408	RPL9
ENSG00000109814.7	76.6522	0.359481	1.25072	0.00545988	0.00050283	3.47924	UGDH
ENSG00000078177.9	61.19	0.444855	1.22789	0.0343552	0.00577675	2.76019	N4BP2
ENSG00000163285.7	233.324	0.387765	2.22813	7.42426e-07	9.13275e-09	5.7461	GABRG1
ENSG00000151834.11	681.368	0.273946	-0.943702	0.00601687	0.000571378	-3.44485	GABRA2
ENSG00000242431.2	1.85875	0.756356	2.01431	0.0422725	0.00774074	2.66317	RP11-731J8.1
ENSG00000145248.6	208.154	0.319051	-1.00056	0.0139309	0.00171236	-3.13606	SLC10A4
ENSG00000163071.6	27.5034	0.601427	2.26346	0.00233239	0.000167566	3.76348	SPATA18
ENSG00000134853.7	219.334	0.39403	2.46779	4.98581e-08	3.77783e-10	6.26294	PDGFRA
ENSG00000157404.11	45.1518	0.516902	2.66039	1.20702e-05	2.64983e-07	5.14679	KIT
ENSG00000128052.8	71.9553	0.484915	2.17389	0.000193531	7.35925e-06	4.48302	KDR
ENSG00000250821.1	13.707	0.598896	-1.63514	0.0366674	0.00632847	-2.73026	RP11-345F18.1
ENSG00000109265.8	135.058	0.273644	-0.818922	0.0198376	0.00276565	-2.99265	KIAA1211
ENSG00000128059.4	158.451	0.289946	-0.815287	0.0305067	0.0049256	-2.81186	PPAT
ENSG00000171476.17	113.748	0.331459	2.28975	1.19348e-09	4.91237e-12	6.90809	HOPX
ENSG00000084093.11	164.221	0.301432	1.90432	3.73753e-08	2.65718e-10	6.31756	REST
ENSG00000047315.10	828.811	0.174023	-0.747444	0.000385701	1.7463e-05	-4.29508	POLR2B
ENSG00000245067.2	8.14036	0.675536	2.82729	0.000575065	2.84843e-05	4.18526	RP11-12A1.1
ENSG00000250125.1	7.12871	0.725601	2.94988	0.000867196	4.79432e-05	4.06543	RP11-707A18.1
ENSG00000145241.6	131.07	0.227869	0.800034	0.00500086	0.000446522	3.51094	CENPC1
ENSG00000162840.3	1.83631	0.711362	2.13677	0.0193259	0.00266657	3.00377	MT2P1
ENSG00000173597.3	3.65801	0.756945	2.11227	0.0320443	0.00526228	2.79052	SULT1B1
ENSG00000018189.7	3112.04	0.16479	-0.637355	0.00166963	0.000109877	-3.86768	RUFY3
ENSG00000132463.9	1398.52	0.17814	-0.727588	0.000814594	4.41968e-05	-4.08437	GRSF1
ENSG00000080493.9	769.589	0.313382	1.09537	0.00522106	0.000473509	3.49531	SLC4A4
ENSG00000163739.4	7.02349	0.629405	3.92162	5.94385e-08	4.64415e-10	6.23068	CXCL1
ENSG00000081041.8	4.85575	0.604088	2.3102	0.00191276	0.000131155	3.82428	CXCL2
ENSG00000138757.10	3062.53	0.172844	-0.706425	0.000808681	4.36869e-05	-4.08706	G3BP2
ENSG00000138768.10	840.87	0.15912	-0.672802	0.000492634	2.35487e-05	-4.22828	USO1
ENSG00000156219.12	10.0948	0.590008	1.56549	0.0431171	0.00797	2.65334	ART3
ENSG00000138771.10	38.2408	0.444818	1.50769	0.00699663	0.000700318	3.38945	SHROOM3
ENSG00000138764.9	80.4966	0.308682	1.28006	0.000658101	3.37053e-05	4.14687	CCNG2
ENSG00000138767.8	160.966	0.277259	1.0741	0.00163272	0.000107066	3.87399	CNOT6L
ENSG00000251442.1	91.1007	0.43789	2.40035	2.61921e-06	4.21425e-08	5.48163	RP11-792D21.2
ENSG00000249307.1	64.2326	0.412859	1.6508	0.00108619	6.37592e-05	3.99845	RP11-438E5.1
ENSG00000163297.12	97.3435	0.307163	1.28867	0.000555783	2.72405e-05	4.19539	ANTXR2
ENSG00000152785.6	38.612	0.45769	-1.45903	0.0122022	0.00143355	-3.18781	BMP3
ENSG00000251331.1	25.1649	0.322333	-0.883284	0.035888	0.00613857	-2.74029	RP11-689K5.3
ENSG00000145284.7	2771.52	0.282986	1.11908	0.00125046	7.66768e-05	3.95456	SCD5
ENSG00000173083.10	6.83198	0.720258	2.22528	0.0157101	0.00200455	3.08956	HPSE
ENSG00000138678.6	119.613	0.237505	-0.979605	0.000711564	3.71424e-05	-4.12457	AGPAT9
ENSG00000163623.5	17.8659	0.484897	2.02542	0.000590729	2.95364e-05	4.17701	NKX6-1
ENSG00000163624.5	285.447	0.233272	-0.743859	0.0121688	0.00142861	-3.18881	CDS1
ENSG00000180769.4	52.0985	0.3373	1.03957	0.0160368	0.00205598	3.08202	WDFY3-AS2
ENSG00000138639.13	578.795	0.218388	-0.706882	0.0107131	0.00120867	-3.23683	ARHGAP24
ENSG00000109339.14	1331.43	0.156605	-0.738095	7.87842e-05	2.43983e-06	-4.71309	MAPK10
ENSG00000163629.8	181.894	0.404632	1.57053	0.00159423	0.000103871	3.88137	PTPN13
ENSG00000145332.8	198.799	0.189258	-1.02404	3.67555e-06	6.27491e-08	-5.41078	KLHL8
ENSG00000198189.6	70.1447	0.250723	-0.717105	0.0272444	0.00423447	-2.86015	HSD17B11
ENSG00000170502.8	426.427	0.227406	-0.835739	0.00305111	0.000237752	-3.6751	NUDT9
ENSG00000183199.6	9340.68	0.215594	-0.631471	0.0232063	0.00340077	-2.92898	HSP90AB3P
ENSG00000138642.10	217.502	0.271774	-0.752101	0.0338104	0.00565099	-2.76737	HERC6
ENSG00000138646.4	15.9382	0.628095	1.66656	0.0431171	0.00796949	2.65336	HERC5
ENSG00000138722.5	12.6623	0.697156	2.07884	0.0203218	0.00286483	2.98188	MMRN1
ENSG00000184305.10	50.664	0.357736	-1.06875	0.0200557	0.0028123	-2.98754	CCSER1
ENSG00000138696.6	131.505	0.405087	2.31513	8.71145e-07	1.09606e-08	5.71515	BMPR1B
ENSG00000138698.9	1243.69	0.207797	-0.654218	0.0135015	0.00164191	-3.14836	RAP1GDS1
ENSG00000196616.8	35.6441	0.584019	2.9631	1.66553e-05	3.90285e-07	5.07364	ADH1B
ENSG00000164031.12	628.964	0.206621	-0.675712	0.00981212	0.00107438	-3.27029	DNAJB14
ENSG00000245322.2	9.33647	0.731722	-2.71687	0.00273198	0.000204835	-3.71298	RP11-15B17.1
ENSG00000164035.5	14.8753	0.492247	1.37187	0.0323073	0.00532058	2.78696	EMCN
ENSG00000138814.12	2985.53	0.168937	-0.630934	0.00254702	0.000187911	-3.73474	PPP3CA
ENSG00000145354.5	274.195	0.242486	-0.786631	0.010512	0.00117854	-3.24402	CISD2
ENSG00000164039.10	16.7781	0.483252	2.17859	0.000176287	6.53861e-06	4.50818	BDH2
ENSG00000168769.8	166.825	0.349113	1.50046	0.000381968	1.72404e-05	4.29793	TET2
ENSG00000249264.1	556.389	0.272088	2.33728	1.03176e-14	8.68644e-18	8.59014	EEF1A1P9
ENSG00000138801.4	215.225	0.149158	-0.596764	0.00107936	6.31059e-05	-4.00089	PAPSS1
ENSG00000138795.5	20.6574	0.566324	1.55729	0.0351006	0.00596283	2.74982	LEF1
ENSG00000109475.12	342.592	0.219273	0.913509	0.000614023	3.09883e-05	4.16608	RPL34
ENSG00000164089.4	125.417	0.473136	1.49457	0.0131327	0.00158394	3.15885	AGXT2L1
ENSG00000005059.11	8.33931	0.498301	1.65197	0.00864409	0.000915756	3.31521	CCDC109B
ENSG00000248785.1	77.3623	0.215909	-0.784885	0.00345587	0.000277698	-3.63526	HIGD1AP14
ENSG00000205403.8	69.8987	0.490914	2.51804	1.29281e-05	2.90851e-07	5.12928	CFI
ENSG00000174749.4	9.26081	0.545841	1.50845	0.0341167	0.00571801	2.76353	C4orf32
ENSG00000243280.2	24.3553	0.320286	1.17267	0.00318006	0.000250925	3.66131	RP11-477G18.2
ENSG00000138660.7	231.527	0.230655	-0.693155	0.0192511	0.00265446	-3.00515	AP1AR
ENSG00000073331.13	48.673	0.434494	1.75028	0.000984441	5.61749e-05	4.02833	ALPK1
ENSG00000174720.11	183.116	0.188541	0.608519	0.0109418	0.00124874	3.22751	LARP7
ENSG00000145362.12	19541.8	0.169997	-0.779444	0.000129557	4.53873e-06	-4.58505	ANK2
ENSG00000180801.11	6.66703	0.611149	1.80898	0.0215045	0.00307681	2.95996	ARSJ
ENSG00000174607.6	197.793	0.354612	1.15891	0.00986197	0.0010827	3.2681	UGT8
ENSG00000174599.4	37.984	0.348292	-0.992487	0.0279049	0.00437759	-2.84959	TRAM1L1
ENSG00000269893.1	27.9156	0.381306	1.11012	0.0241637	0.00359856	2.91136	SNHG8
ENSG00000150961.10	33.8932	0.448754	1.34962	0.0191435	0.00263425	3.00748	SEC24D
ENSG00000145390.7	308.943	0.248808	0.744078	0.0199212	0.00278461	2.99057	USP53
ENSG00000245958.2	46.7227	0.369779	1.27779	0.00583261	0.00054916	3.45556	RP11-33B1.1
ENSG00000138738.6	52.0977	0.37072	1.27572	0.00607675	0.000579153	3.44119	PRDM5
ENSG00000173376.9	70.4942	0.370313	1.01441	0.0359588	0.00615666	2.73932	NDNF
ENSG00000138686.5	597.575	0.270918	-1.04037	0.00182436	0.000122961	-3.84015	BBS7
ENSG00000181004.5	32.3981	0.373587	-1.37572	0.00298778	0.000231001	-3.68245	BBS12
ENSG00000151458.7	2121.98	0.199201	-1.08455	3.13721e-06	5.19445e-08	-5.44452	ANKRD50
ENSG00000196159.7	106.979	0.305396	1.51374	2.7943e-05	7.17251e-07	4.95663	FAT4
ENSG00000164070.6	1001.34	0.22085	-0.638742	0.0253295	0.00382548	-2.8922	HSPA4L
ENSG00000164074.9	63.2533	0.32298	1.03063	0.0120915	0.00141784	3.191	C4orf29
ENSG00000250144.1	108.757	0.364348	2.08272	8.68597e-07	1.08879e-08	5.71628	RP11-553P9.1
ENSG00000189184.7	31.0322	0.445814	1.51471	0.00683915	0.000679757	3.39762	PCDH18
ENSG00000250033.1	22.1267	0.669694	2.16449	0.0108399	0.001229	3.23206	SLC7A11-AS1
ENSG00000151012.9	361.726	0.326411	1.60315	3.41485e-05	9.04024e-07	4.91146	SLC7A11
ENSG00000252503.1	9.91892	0.721918	1.99756	0.0338229	0.0056572	2.76702	U6
ENSG00000145391.8	645.849	0.163884	0.884352	3.92223e-06	6.80611e-08	5.39622	SETD7
ENSG00000196782.8	26.217	0.530184	2.2308	0.000532629	2.58093e-05	4.2076	MAML3
ENSG00000153132.8	542.279	0.310243	-0.905821	0.0236965	0.00350349	-2.91972	CLGN
ENSG00000109436.7	449.685	0.166903	-0.831061	2.51254e-05	6.38125e-07	-4.97931	TBC1D9
ENSG00000170153.5	68.1368	0.32146	-0.834966	0.0485414	0.00939269	-2.59742	RNF150
ENSG00000164136.12	7.40221	0.692332	2.33104	0.00745427	0.000760071	3.36694	IL15
ENSG00000109458.4	324.46	0.373884	1.8357	3.4377e-05	9.11682e-07	4.9098	GAB1
ENSG00000164161.5	149.205	0.345971	1.06551	0.016112	0.00207164	3.07976	HHIP
ENSG00000249193.1	324.988	0.160239	-0.594687	0.00274224	0.000206245	-3.71124	HSPD1P5
ENSG00000164163.6	294.23	0.208291	-0.814721	0.0014465	9.17427e-05	-3.91145	ABCE1
ENSG00000251333.3	1039.17	0.220224	-0.606527	0.0348428	0.00588479	-2.75413	RTN3P1
ENSG00000151611.9	107.113	0.252016	-0.852133	0.0071683	0.000721524	-3.38127	MMAA
ENSG00000071205.7	52.2585	0.522781	1.99844	0.00192229	0.000131989	3.82272	ARHGAP10
ENSG00000198589.6	144.381	0.186783	0.591834	0.0127989	0.00153191	3.16857	LRBA
ENSG00000181541.4	183.13	0.466798	1.64261	0.00489948	0.000433345	3.5189	MAB21L2
ENSG00000145425.5	450.982	0.241541	1.11446	0.000116661	3.95055e-06	4.61397	RPS3A
ENSG00000109686.12	349.31	0.220862	0.800414	0.00358216	0.000290024	3.62405	SH3D19
ENSG00000109670.9	1408.24	0.165394	-0.815954	3.09646e-05	8.08151e-07	-4.93339	FBXW7
ENSG00000250771.2	7.42841	0.657376	2.34098	0.00432415	0.000369313	3.56109	RP11-153M7.3
ENSG00000137462.6	142.43	0.445862	2.5071	1.35527e-06	1.87634e-08	5.62303	TLR2
ENSG00000145423.4	24.2756	0.490328	2.78348	1.05947e-06	1.37265e-08	5.67677	SFRP2
ENSG00000121207.7	21.5371	0.616776	2.22235	0.00380363	0.00031436	3.60317	LRAT
ENSG00000185149.5	31.6038	0.61981	-1.76923	0.027595	0.00431092	-2.85447	NPY2R
ENSG00000164114.14	2085.28	0.219523	-0.722131	0.00926767	0.00100349	-3.28955	MAP9
ENSG00000061918.8	603.596	0.217512	-0.763253	0.00501863	0.000449752	-3.50903	GUCY1B3
ENSG00000256043.2	55.7694	0.459157	1.84243	0.00103776	6.00424e-05	4.01264	CTSO
ENSG00000145431.6	15.7039	0.464131	2.17072	9.01275e-05	2.91179e-06	4.67695	PDGFC
ENSG00000120251.14	678.869	0.153016	-0.618258	0.000945602	5.33394e-05	-4.04049	GRIA2
ENSG00000164125.11	206.742	0.426004	1.88169	0.000246424	1.00045e-05	4.41708	FAM198B
ENSG00000164124.6	349.642	0.35483	1.69961	5.62654e-05	1.66849e-06	4.78992	TMEM144
ENSG00000168843.9	384.434	0.181888	-0.804437	0.000241479	9.74724e-06	-4.42271	FSTL5
ENSG00000137628.12	23.164	0.591361	2.09146	0.00465238	0.000405179	3.53669	DDX60
ENSG00000181381.9	29.7389	0.511347	1.4438	0.0296396	0.00474977	2.82353	DDX60L
ENSG00000129116.13	318.795	0.330373	1.16968	0.00459555	0.00039937	3.5405	PALLD
ENSG00000164104.7	354.314	0.267945	1.39713	9.0165e-06	1.84584e-07	5.21423	HMGB2
ENSG00000150625.12	585.914	0.255009	0.918623	0.00380761	0.000315401	3.60231	GPM6A
ENSG00000150627.11	171.379	0.256285	-0.872001	0.00676037	0.000667816	-3.40246	WDR17
ENSG00000218336.3	377.127	0.185855	-0.632521	0.00674902	0.000665747	-3.40331	TENM3
ENSG00000151718.11	146.035	0.279181	0.886823	0.0125416	0.00149056	3.17652	WWC2
ENSG00000168538.11	413.272	0.156733	-0.621272	0.00121551	7.37378e-05	-3.96389	TRAPPC11
ENSG00000109771.11	147.497	0.361509	1.25972	0.00538973	0.00049284	3.48462	LRP2BP
ENSG00000168491.5	58.9671	0.321389	-1.23143	0.00187216	0.000127321	-3.83158	CCDC110
ENSG00000154553.9	32.6695	0.387414	1.67716	0.000343072	1.49713e-05	4.32911	PDLIM3
ENSG00000164342.7	14.9598	0.614387	2.00701	0.00988241	0.00108813	3.26669	TLR3
ENSG00000145476.11	187.797	0.367873	0.999285	0.0378851	0.00659985	2.71639	CYP4V2
ENSG00000083857.9	463.568	0.359265	1.68896	8.26786e-05	2.58709e-06	4.70114	FAT1
ENSG00000251297.1	10.0989	0.402934	-1.39096	0.00589681	0.000556308	-3.45207	TUBB7P
ENSG00000164366.2	92.5129	0.261837	-0.706162	0.039345	0.00699771	-2.69695	CCDC127
ENSG00000073578.12	374.21	0.200934	-0.610436	0.01781	0.0023816	-3.03799	SDHA
ENSG00000215246.4	18.4743	0.561073	1.48685	0.0434115	0.0080488	2.65002	RP11-43F13.3
ENSG00000113504.15	6.38271	0.585582	1.5487	0.0438533	0.00817599	2.64471	SLC12A7
ENSG00000185986.10	41.7714	0.271161	-0.807553	0.0205383	0.00290014	-2.97813	SDHAP3
ENSG00000248126.1	7.71301	0.488137	-1.27498	0.0470051	0.00900308	-2.61194	CTD-2012J19.2
ENSG00000232615.4	8.47138	0.447088	1.56132	0.00527162	0.000479081	3.49219	CTD-2012J19.1
ENSG00000215218.3	1011.7	0.225831	-0.604498	0.0409931	0.00743359	-2.67677	UBE2QL1
ENSG00000078295.11	343.279	0.250714	0.675739	0.0394684	0.00703342	2.69526	ADCY2
ENSG00000112902.7	92.0918	0.434155	1.51833	0.00519505	0.00047017	3.4972	SEMA5A
ENSG00000112977.11	26.2584	0.286752	0.917059	0.0118688	0.0013834	3.19809	DAP
ENSG00000250182.2	532.408	0.269375	2.36718	2.51138e-15	1.52703e-18	8.78766	EEF1A1P13
ENSG00000183580.8	80.0892	0.456131	2.42472	5.77601e-06	1.06173e-07	5.31583	FBXL7
ENSG00000145555.10	293.586	0.358848	1.27273	0.00451031	0.000390064	3.54672	MYO10
ENSG00000176788.6	3399	0.218901	-0.668278	0.0171658	0.00226656	-3.05288	BASP1
ENSG00000223361.5	1146.29	0.199537	0.835934	0.000566353	2.79733e-05	4.18937	FTH1P10
ENSG00000240785.1	72.0734	0.269346	0.764879	0.0284727	0.00451477	2.83976	RP11-343P16.1
ENSG00000145526.7	582.018	0.268773	-0.718497	0.0413196	0.00751212	-2.67325	CDH18
ENSG00000154162.9	1008.19	0.262268	-1.06548	0.000876524	4.85409e-05	-4.06254	CDH12
ENSG00000113361.8	769.332	0.256882	-0.932309	0.00352192	0.000284159	-3.62933	CDH6
ENSG00000133401.11	145.496	0.295827	1.58029	5.13336e-06	9.19588e-08	5.34194	PDZD2
ENSG00000224282.3	23.0201	0.329731	0.90285	0.0360537	0.0061787	2.73814	CTD-2290C23.1
ENSG00000214108.4	509.409	0.207766	0.728933	0.00502716	0.000450751	3.50844	CTD-2206G10.1
ENSG00000249774.1	22.8628	0.318842	0.871742	0.0363623	0.0062554	2.73408	CTD-2206G10.2
ENSG00000240376.1	129.855	0.268449	0.912222	0.00682996	0.000678524	3.39811	RP11-36C20.1
ENSG00000151388.6	2.29524	0.740292	2.96662	0.00105694	6.13993e-05	4.00737	ADAMTS12
ENSG00000082196.15	21.5636	0.548249	1.70338	0.0150019	0.00189032	3.10694	C1QTNF3
ENSG00000215158.5	178.189	0.271787	1.29784	5.99707e-05	1.79519e-06	4.77521	RP11-1023L17.1
ENSG00000039560.9	65.5283	0.322847	1.91344	3.08658e-07	3.08947e-09	5.92677	RAI14
ENSG00000113456.14	36.4287	0.350354	0.905195	0.0499784	0.00977595	2.58366	RAD1
ENSG00000168685.10	14.8289	0.656811	3.78822	6.7155e-07	8.04101e-09	5.7676	IL7R
ENSG00000152611.7	8.38252	0.723488	2.79866	0.0016666	0.0001096	3.86829	CAPSL
ENSG00000152620.8	284.661	0.248892	0.862463	0.00568357	0.000529811	3.46521	NADKD1
ENSG00000164188.4	147.508	0.353339	1.35138	0.00191163	0.000130988	3.82459	RANBP3L
ENSG00000079215.9	912.704	0.348112	2.18295	4.79872e-08	3.59119e-10	6.27083	SLC1A3
ENSG00000244073.1	83.5803	0.268098	1.25386	9.01275e-05	2.91291e-06	4.67687	CTD-2284O10.1
ENSG00000145623.8	121.314	0.440884	3.12396	4.09268e-10	1.3838e-12	7.08566	OSMR
ENSG00000082074.11	88.6001	0.51575	1.78961	0.00561302	0.000520609	3.46992	FYB
ENSG00000153071.10	142.982	0.369387	1.4904	0.000963471	5.46529e-05	4.03478	DAB2
ENSG00000132356.7	599.006	0.163187	-0.732133	0.000191838	7.24102e-06	-4.48648	PRKAA1
ENSG00000112936.14	117.467	0.643802	3.01452	8.81236e-05	2.83578e-06	4.68237	C7
ENSG00000083720.8	884.649	0.177774	-0.71344	0.00103776	5.99055e-05	-4.01318	OXCT1
ENSG00000247763.2	358.152	0.22158	-1.14019	1.20702e-05	2.66471e-07	-5.14574	RP11-447H19.1
ENSG00000151881.10	49.6878	0.277294	-0.82911	0.0199212	0.00278972	-2.99001	C5orf28
ENSG00000249855.1	498.917	0.296579	2.24698	1.72731e-11	3.55479e-14	7.57633	EEF1A1P19
ENSG00000213949.3	57.3093	0.524437	1.8743	0.00416435	0.000351669	3.57393	ITGA1
ENSG00000164171.6	85.6533	0.360438	1.27014	0.00482099	0.000425275	3.52388	ITGA2
ENSG00000185305.6	18.6329	0.480008	1.47669	0.016237	0.00209532	3.07638	ARL15
ENSG00000178996.8	77.2831	0.403856	2.05353	1.57679e-05	3.68017e-07	5.0848	SNX18
ENSG00000264281.2	1751.58	0.192911	1.08914	1.2422e-06	1.64426e-08	5.64579	CTD-2031P19.4
ENSG00000226221.1	267.761	0.226387	1.02365	0.000167735	6.13512e-06	4.52168	AC022431.1
ENSG00000155545.15	91.1505	0.295353	1.11021	0.00236287	0.000170649	3.75892	MIER3
ENSG00000175857.4	8.98712	0.606317	1.96104	0.01078	0.00121918	3.23435	GAPT
ENSG00000164181.9	118.161	0.329568	1.07618	0.00990185	0.001093	3.26542	ELOVL7
ENSG00000250461.1	86.3317	0.289194	0.829593	0.0267322	0.00412236	2.86864	RP11-631M6.2
ENSG00000086200.12	161.618	0.263645	-0.991615	0.00234933	0.000169112	-3.76118	IPO11
ENSG00000186479.4	545.364	0.277897	-0.946611	0.00668726	0.000658405	-3.40634	RGS7BP
ENSG00000049192.10	10.8412	0.558619	1.70986	0.0168681	0.00220696	3.06087	ADAMTS6
ENSG00000123213.18	279.83	0.230362	-0.725233	0.013502	0.0016426	-3.14823	NLN
ENSG00000112851.10	1076.08	0.258191	1.31316	1.5733e-05	3.6573e-07	5.08598	ERBB2IP
ENSG00000153914.11	1923.73	0.242403	0.700954	0.0253549	0.00383169	2.8917	SREK1
ENSG00000134061.4	7.37314	0.667961	1.78288	0.0417419	0.00760452	2.66914	CD180
ENSG00000134057.10	121.666	0.327814	-0.896581	0.036298	0.00623756	-2.73502	CCNB1
ENSG00000250138.3	4.16675	0.569378	1.58759	0.0322114	0.00529875	2.78829	RP11-848G14.5
ENSG00000250763.1	29.1193	0.414532	1.70849	0.000718586	3.76434e-05	4.12149	RP11-974F13.6
ENSG00000179978.10	110.163	0.358623	1.48335	0.000682465	3.53043e-05	4.13624	RP11-1319K7.1
ENSG00000205565.6	4.30708	0.566438	1.53786	0.0379716	0.00662816	2.71497	RP11-497H16.6
ENSG00000249437.3	185.267	0.314257	1.35853	0.000350788	1.5393e-05	4.32299	NAIP
ENSG00000251634.2	90.8658	0.371535	1.45257	0.00145305	9.24295e-05	3.90965	RP11-1280N14.3
ENSG00000145734.14	1479.52	0.15743	-0.750122	6.27064e-05	1.8905e-06	-4.76479	BDP1
ENSG00000131844.11	155.989	0.314821	0.831999	0.0440422	0.00822315	2.64277	MCCC2
ENSG00000131711.10	289396	0.200947	-0.602968	0.0194665	0.00269416	-3.00064	MAP1B
ENSG00000113048.12	290.302	0.213017	-0.639528	0.0193967	0.00267998	-3.00224	MRPS27
ENSG00000242602.1	11.1659	0.68789	2.01367	0.023265	0.00341902	2.92731	CTD-2339M3.1
ENSG00000164338.5	159.144	0.204562	-1.08983	5.48275e-06	9.94999e-08	-5.32763	UTP15
ENSG00000113161.11	553.692	0.281338	-0.771112	0.0358337	0.0061276	-2.74087	HMGCR
ENSG00000113163.11	864.084	0.209536	-0.63787	0.0175248	0.00233298	-3.0442	COL4A3BP
ENSG00000122012.9	6083.12	0.201249	-0.862513	0.000400513	1.82085e-05	-4.2858	SV2C
ENSG00000266045.1	1060.51	0.215652	-0.788699	0.00321914	0.000254911	-3.65727	RP11-466P24.7
ENSG00000145703.11	25.2369	0.590957	2.06043	0.0053556	0.000489218	3.48659	IQGAP2
ENSG00000181104.6	6.66638	0.673467	2.11167	0.0139455	0.00171546	3.13553	F2R
ENSG00000253558.1	78.2589	0.266482	-0.71902	0.0392553	0.00697158	-2.6982	CTD-2179L22.1
ENSG00000145685.9	120.546	0.301748	1.75977	4.91995e-07	5.47877e-09	5.83194	LHFPL2
ENSG00000254170.1	15.4335	0.361776	1.06984	0.0216632	0.00310459	2.95719	CTD-2073O6.1
ENSG00000213757.3	217.555	0.242391	1.05249	0.000325805	1.41111e-05	4.34213	CTC-451P13.1
ENSG00000113296.10	59.028	0.36035	0.99282	0.0347631	0.00586647	2.75515	THBS4
ENSG00000249825.1	7.95907	0.592372	1.75982	0.0209307	0.00297024	2.9708	CTD-2201I18.1
ENSG00000228716.2	186.804	0.234417	-0.74887	0.0119747	0.00140022	-3.19461	DHFR
ENSG00000113319.7	112.238	0.394078	2.08375	6.54012e-06	1.23889e-07	5.28766	RASGRF2
ENSG00000247572.2	16.5075	0.501565	2.3383	9.53667e-05	3.13131e-06	4.66201	CTC-281B15.1
ENSG00000248794.1	77.6173	0.290698	1.15551	0.00117424	7.03935e-05	3.97495	CTD-2248H3.1
ENSG00000038427.11	611.786	0.387245	2.54986	8.19479e-09	4.56118e-11	6.5846	VCAN
ENSG00000242477.1	32.7007	0.327868	0.93765	0.0272626	0.00423859	2.85984	CTD-2161E19.1
ENSG00000145715.10	680.159	0.231722	-0.778483	0.00761467	0.0007807	-3.35955	RASA1
ENSG00000164180.9	43.9764	0.284924	0.796564	0.0316998	0.00517863	2.79571	TMEM161B
ENSG00000081189.9	143.694	0.339933	1.51119	0.00022076	8.76639e-06	4.44556	MEF2C
ENSG00000248309.1	13.4893	0.577529	2.58767	0.000195124	7.44376e-06	4.48059	CTC-454M9.1
ENSG00000153140.4	101.856	0.275253	1.10145	0.0010771	6.29176e-05	4.00159	CETN3
ENSG00000113356.6	1826.05	0.328957	-0.91688	0.0322911	0.00531604	-2.78723	POLR3G
ENSG00000164199.11	306.996	0.298292	-1.00488	0.00741821	0.000755006	-3.36878	GPR98
ENSG00000113369.4	417.477	0.287907	0.843907	0.0230728	0.00337674	2.93118	ARRDC3
ENSG00000175745.7	184.617	0.235319	1.0103	0.000388399	1.76033e-05	4.2933	NR2F1
ENSG00000175471.15	875.228	0.245734	-0.793272	0.0109296	0.00124582	-3.22818	MCTP1
ENSG00000198677.6	818.82	0.181808	-0.776265	0.000424882	1.95748e-05	-4.26969	TTC37
ENSG00000164292.8	450.297	0.3462	1.20606	0.00540243	0.000494507	3.48371	RHOBTB3
ENSG00000251348.1	9.77569	0.525164	1.85673	0.00466294	0.000406971	3.53552	HSPD1P11
ENSG00000236882.3	19.5699	0.748196	2.35156	0.013698	0.00167243	3.14297	C5orf27
ENSG00000153113.18	1915.05	0.162091	-0.659677	0.00085404	4.70561e-05	-4.06979	CAST
ENSG00000164308.12	17.8315	0.503302	1.44087	0.027087	0.00419862	2.86284	ERAP2
ENSG00000113441.11	2291.39	0.134952	-0.862212	2.58632e-08	1.66937e-10	-6.38903	LNPEP
ENSG00000145721.7	162.677	0.40065	1.79119	0.000201796	7.79616e-06	4.47071	LIX1
ENSG00000271687.1	846.962	0.602526	-1.8553	0.0161302	0.0020755	-3.07921	MTND5P10
ENSG00000270225.1	868.537	0.433302	-1.26073	0.0242565	0.00361919	-2.90958	RP11-475J5.4
ENSG00000113532.7	30.293	0.400132	1.30313	0.010145	0.00112695	3.25675	ST8SIA4
ENSG00000145725.13	638.021	0.188607	-0.746101	0.0012466	7.6265e-05	-3.95584	PPIP5K2
ENSG00000251204.1	118.319	0.215962	-0.771047	0.00421666	0.000356582	-3.57029	CTC-278L1.1
ENSG00000184349.8	370.539	0.246182	-0.740999	0.0190394	0.0026128	-3.00996	EFNA5
ENSG00000248827.1	34.9799	0.301875	-0.793967	0.0452251	0.00853558	-2.63012	RP11-252I13.1
ENSG00000244245.1	129.568	0.221102	0.646342	0.023479	0.00346364	2.92328	RP11-120B7.1
ENSG00000151422.8	247.013	0.317168	1.25349	0.00125939	7.74603e-05	3.95212	FER
ENSG00000176857.4	41.1317	0.48743	1.78566	0.00316522	0.000248865	3.66342	CTC-298B17.1
ENSG00000112893.5	260.091	0.37798	1.69875	0.000186558	6.98067e-06	4.49428	MAN2A1
ENSG00000214784.4	225.621	0.237679	1.14052	5.4403e-05	1.59799e-06	4.79857	AC010468.1
ENSG00000152495.6	36.3823	0.523615	1.62457	0.0151847	0.00191832	3.10259	CAMK4
ENSG00000134982.12	6081.2	0.169357	-0.697454	0.000725622	3.81783e-05	-4.11824	APC
ENSG00000153037.7	133.611	0.220109	-0.751291	0.00656271	0.000641889	-3.41327	SRP19
ENSG00000129625.8	2269.28	0.229911	-0.701319	0.0172718	0.0022854	-3.0504	REEP5
ENSG00000152503.5	1383.78	0.258287	-0.888805	0.00607675	0.000579253	-3.44115	TRIM36
ENSG00000250444.1	20.2313	0.372934	-1.00988	0.0384977	0.00677041	-2.70793	CCT5P1
ENSG00000185641.5	207.839	0.228652	1.15572	1.80878e-05	4.31467e-07	5.05452	CTD-2287O16.1
ENSG00000197575.5	53.8978	0.27148	1.13924	0.000554251	2.71163e-05	4.19642	RPS17P2
ENSG00000197744.5	2201.58	0.26679	1.59215	2.51574e-07	2.405e-09	5.96778	PTMAP2
ENSG00000145779.6	13.6593	0.616837	2.78745	0.000169493	6.21526e-06	4.51893	TNFAIP8
ENSG00000250895.1	18.4129	0.351193	-0.941971	0.0405427	0.00731399	-2.6822	CTD-2158P22.4
ENSG00000064692.14	12.3078	0.596571	1.70238	0.0276361	0.00432261	2.85361	SNCAIP
ENSG00000168916.10	107.299	0.356639	1.11556	0.0142275	0.00176014	3.12798	ZNF608
ENSG00000155324.5	341.744	0.412206	1.8542	0.000183352	6.8521e-06	4.49823	GRAMD3
ENSG00000250602.1	3.49785	0.7166	1.88169	0.0455831	0.00864305	2.62586	RP11-517I3.1
ENSG00000164904.11	186.214	0.299378	1.24603	0.000622054	3.15391e-05	4.16206	ALDH7A1
ENSG00000145794.12	138.344	0.417623	1.46365	0.00508217	0.00045711	3.50471	MEGF10
ENSG00000245937.2	107.854	0.345889	1.21039	0.00516393	0.000466396	3.49935	CTC-228N24.3
ENSG00000066583.7	470.883	0.333707	-1.35092	0.000918714	5.16079e-05	-4.04822	ISOC1
ENSG00000248610.1	36.4567	0.262129	-0.750591	0.0270523	0.00419071	-2.86344	HSPA8P4
ENSG00000164398.8	1386.64	0.188975	-0.705691	0.00254702	0.000188227	-3.73431	ACSL6
ENSG00000131435.8	2.99114	0.738858	2.11449	0.027147	0.00421196	2.86184	PDLIM4
ENSG00000197208.5	8.36871	0.675441	2.96095	0.000279356	1.16662e-05	4.38373	SLC22A4
ENSG00000197536.6	9.98317	0.474555	1.62841	0.00623794	0.000600355	3.43145	C5orf56
ENSG00000113522.9	1236.91	0.211046	-0.621539	0.0223065	0.00322912	-2.94504	RAD50
ENSG00000131437.11	15677.9	0.239816	-0.810576	0.00719153	0.000724871	-3.38	KIF3A
ENSG00000164403.9	64.3723	0.332118	1.11585	0.00761098	0.000779966	3.35981	SHROOM1
ENSG00000235253.1	7.31613	0.593907	1.84704	0.0148928	0.00187101	3.10998	AC010240.2
ENSG00000113575.5	1254	0.211557	-0.644164	0.0175058	0.00232782	-3.04487	PPP2CA
ENSG00000120708.11	54.3019	0.403454	2.13698	6.25515e-06	1.17906e-07	5.29671	TGFBI
ENSG00000152377.8	4083.6	0.206445	-0.636219	0.0160438	0.00205763	-3.08179	SPOCK1
ENSG00000031003.6	730.223	0.185428	-0.842819	0.000151564	5.48692e-06	-4.54525	FAM13B
ENSG00000120738.7	128.321	0.406221	1.91113	8.15139e-05	2.54302e-06	4.70465	EGR1
ENSG00000044115.15	300.284	0.254808	1.29031	1.73578e-05	4.10844e-07	5.06386	CTNNA1
ENSG00000120725.8	73.2972	0.288677	-0.902572	0.014279	0.00176851	-3.12658	SIL1
ENSG00000249751.1	3.04766	0.738437	2.00491	0.0379716	0.00662615	2.71507	ECSCR
ENSG00000184584.8	29.6885	0.555618	1.51371	0.0371661	0.00644236	2.72437	TMEM173
ENSG00000146005.3	647.237	0.338274	1.04937	0.0151975	0.00192137	3.10212	PSD2
ENSG00000170458.9	4.52973	0.678642	2.11026	0.0149081	0.00187386	3.10953	CD14
ENSG00000113119.8	13.1217	0.476102	1.24018	0.0477224	0.00919143	2.60485	TMCO6
ENSG00000170445.8	261.887	0.222908	-0.596471	0.0410658	0.0074537	-2.67586	HARS
ENSG00000081818.1	47.6762	0.424404	1.1616	0.0361272	0.00619976	2.73702	PCDHB4
ENSG00000254122.1	37.7085	0.428678	1.27407	0.0208569	0.00295781	2.97209	PCDHGB7
ENSG00000240184.2	52.5727	0.462308	1.68874	0.00326748	0.00025935	3.65285	PCDHGC3
ENSG00000164620.4	7.52305	0.545501	-1.51924	0.0324431	0.00535205	-2.78504	RELL2
ENSG00000120318.11	34.0417	0.455028	1.49554	0.00934978	0.00101369	3.2867	ARAP3
ENSG00000156453.9	101.328	0.334214	1.09195	0.00987667	0.00108606	3.26723	PCDH1
ENSG00000145819.11	323.391	0.252453	1.00549	0.00114257	6.80837e-05	3.98289	ARHGAP26
ENSG00000156475.14	3889.29	0.229129	-0.716014	0.0143427	0.00177841	-3.12494	PPP2R2B
ENSG00000169302.10	511.612	0.230438	-0.809595	0.00496646	0.000442592	-3.51329	STK32A
ENSG00000176049.11	527.413	0.152797	-0.622687	0.000839908	4.59632e-05	-4.07526	JAKMIP2
ENSG00000169247.7	55.5209	0.493207	1.43399	0.0243893	0.00364356	2.90748	SH3TC2
ENSG00000250072.1	23.3051	0.602764	1.75118	0.0245367	0.00366959	2.90525	CTC-529P8.1
ENSG00000269936.1	20.1303	0.577911	1.60064	0.0336298	0.00561073	2.7697	hsa-mir-145
ENSG00000230551.3	80.1898	0.280171	1.38175	3.11622e-05	8.14765e-07	4.9318	CTB-89H12.4
ENSG00000182578.9	43.864	0.429164	2.36806	2.25072e-06	3.43187e-08	5.51784	CSF1R
ENSG00000113721.8	19.2787	0.504354	2.66062	6.92821e-06	1.32537e-07	5.2753	PDGFRB
ENSG00000070808.11	16.5614	0.521444	1.38458	0.0430016	0.00792452	2.65527	CAMK2A
ENSG00000019582.10	382.535	0.368295	3.11057	2.93312e-14	3.01817e-17	8.44586	CD74
ENSG00000171992.8	412.877	0.337471	1.26581	0.00242276	0.000176211	3.75089	SYNPO
ENSG00000197083.7	6.34041	0.619939	1.87095	0.0186774	0.00254477	3.01797	ZNF300P1
ENSG00000197043.8	917.082	0.177138	-0.606121	0.00641103	0.000622212	-3.42174	ANXA6
ENSG00000198624.8	90.6296	0.25312	0.93167	0.00299878	0.000232552	3.68075	CCDC69
ENSG00000196743.4	179.057	0.288211	1.7421	1.64291e-07	1.49845e-09	6.04453	GM2A
ENSG00000113140.6	2721.98	0.361363	2.1508	2.72416e-07	2.65026e-09	5.95191	SPARC
ENSG00000155511.12	71.8884	0.343175	1.87545	2.84407e-06	4.62925e-08	5.46499	GRIA1
ENSG00000155506.12	2548.52	0.18452	-0.610392	0.00880763	0.000939672	-3.30799	LARP1
ENSG00000170271.6	136.566	0.352032	1.52784	0.000328519	1.4244e-05	4.34007	FAXDC2
ENSG00000155508.9	134.361	0.283814	0.8603	0.0180886	0.00243578	3.03121	CNOT8
ENSG00000135077.4	60.6206	0.479022	2.14518	0.0001967	7.52616e-06	4.47824	HAVCR2
ENSG00000055163.14	954.64	0.249927	-0.775484	0.0151783	0.00191675	-3.10284	CYFIP2
ENSG00000172568.4	13.7191	0.682878	1.90668	0.0319041	0.00523627	2.79213	FNDC9
ENSG00000170234.8	89.9695	0.272771	0.939926	0.00600243	0.000569282	3.44584	PWWP2A
ENSG00000164611.8	1.971	0.740423	2.06832	0.0318208	0.00521516	2.79343	PTTG1
ENSG00000118322.8	31.2165	0.545919	1.43437	0.0454259	0.00860288	2.62744	ATP10B
ENSG00000145864.8	81.1887	0.487962	1.30631	0.0409877	0.00742686	2.67707	GABRB2
ENSG00000113327.10	909.731	0.274214	-0.904881	0.0089788	0.000967174	-3.29991	GABRG2
ENSG00000229119.3	65.6261	0.232964	0.645474	0.0335929	0.00559358	2.7707	CTB-63M22.1
ENSG00000254187.1	20.1966	0.397578	-1.25624	0.0131035	0.0015792	-3.15972	CTB-78F1.1
ENSG00000113645.8	204.445	0.363848	1.34204	0.00293235	0.000225619	3.68846	WWC1
ENSG00000233913.6	47.3792	0.264312	1.13013	0.000416431	1.90491e-05	4.27575	CTC-575D19.1
ENSG00000134516.11	25.467	0.485914	1.8631	0.00186013	0.000125959	3.83423	DOCK2
ENSG00000043462.7	335.799	0.178645	-0.928482	9.71193e-06	2.02143e-07	-5.19736	LCP2
ENSG00000145936.3	8.2502	0.662851	2.70624	0.000818975	4.45112e-05	4.08272	KCNMB1
ENSG00000072786.8	24.3048	0.565821	1.76515	0.0145434	0.00181079	3.11963	STK10
ENSG00000214357.4	24.3566	0.348738	2.51546	1.9499e-10	5.47211e-13	7.21303	NEURL1B
ENSG00000253683.1	53.6294	0.243926	0.665395	0.0368655	0.00637474	2.72786	CTB-79E8.3
ENSG00000120129.5	220.811	0.282689	1.21525	0.00038071	1.71658e-05	4.29889	DUSP1
ENSG00000113719.11	134.266	0.241933	0.811714	0.00771674	0.00079333	3.35511	ERGIC1
ENSG00000239393.1	22.9016	0.337643	0.900344	0.0419787	0.00766332	2.66655	CTD-2301A4.1
ENSG00000175309.10	44.2257	0.394392	1.51914	0.00176014	0.000117233	3.85184	AGXT2L2
ENSG00000113240.8	169.664	0.283483	0.846168	0.0201958	0.00283667	2.9849	CLK4
ENSG00000161021.7	60.801	0.399615	1.67542	0.000560481	2.75784e-05	4.19259	MAML1
ENSG00000131446.11	36.5171	0.42186	1.22091	0.0252249	0.00380226	2.89412	MGAT1
ENSG00000204628.7	118.925	0.235107	0.879571	0.00249605	0.000183176	3.74116	GNB2L1
ENSG00000137273.3	13.6339	0.542929	2.35111	0.000341419	1.48832e-05	4.33041	FOXF2
ENSG00000054598.5	25.3225	0.544073	2.06114	0.00215364	0.000151646	3.78836	FOXC1
ENSG00000137267.5	11362.1	0.321554	-1.06728	0.00856155	0.000903007	-3.31912	TUBB2A
ENSG00000216819.1	167.905	0.274038	-1.13447	0.000674321	3.47569e-05	-4.13983	TUBB2BP1
ENSG00000168994.9	7.92202	0.57018	1.78899	0.013885	0.00170348	3.13758	PXDC1
ENSG00000270504.1	23.9665	0.676493	2.30102	0.00677716	0.000670426	3.4014	RP11-420L9.5
ENSG00000218472.2	9.71796	0.412393	1.06732	0.0494905	0.00965048	2.58811	RP1-140K8.2
ENSG00000124491.11	34.9725	0.606194	2.78987	0.000121562	4.17903e-06	4.60227	F13A1
ENSG00000112799.4	9.33994	0.614335	2.96097	4.96354e-05	1.43706e-06	4.81979	LY86
ENSG00000124784.4	531.9	0.210852	-0.67175	0.0122517	0.00144314	-3.18588	RIOK1
ENSG00000124802.7	99.4999	0.244203	-0.649666	0.0425307	0.00780591	-2.66035	EEF1E1
ENSG00000197977.3	44.665	0.435858	2.0097	0.000118227	4.0091e-06	4.61091	ELOVL2
ENSG00000111859.12	51.9178	0.442438	1.90423	0.000374449	1.67784e-05	4.30394	NEDD9
ENSG00000212802.3	58.7137	0.325888	0.903355	0.0334946	0.00557164	2.77198	RPL15P3
ENSG00000218265.1	26.9331	0.306256	1.46409	5.87513e-05	1.7477e-06	4.7806	RP11-501I19.4
ENSG00000112183.10	25.2401	0.366939	1.04542	0.0279466	0.00438545	2.84902	RBM24
ENSG00000137177.14	223.616	0.238268	0.873205	0.00315275	0.000247534	3.6648	KIF13A
ENSG00000124795.10	564.223	0.233253	1.01036	0.000339915	1.48017e-05	4.33162	DEK
ENSG00000172201.6	135.657	0.38201	1.23321	0.0109296	0.00124567	3.22821	ID4
ENSG00000172197.9	16.0069	0.511872	1.54554	0.0186225	0.00253293	3.01938	MBOAT1
ENSG00000111913.11	34.7926	0.399952	1.58134	0.00125328	7.69083e-05	3.95384	FAM65B
ENSG00000112343.7	33.3107	0.53587	2.22126	0.000662246	3.3959e-05	4.14515	TRIM38
ENSG00000187837.2	9.44262	0.545057	1.56315	0.0267451	0.00413251	2.86787	HIST1H1C
ENSG00000158373.7	29.7943	0.452578	-1.49304	0.0089973	0.000970429	-3.29896	HIST1H2BD
ENSG00000261584.1	17.9953	0.559812	1.88487	0.00745427	0.00075999	3.36697	RP11-457M11.5
ENSG00000096654.11	94.6481	0.288245	1.15296	0.00108293	6.33651e-05	3.99992	ZNF184
ENSG00000269293.2	110.154	0.415248	1.62936	0.00138648	8.71574e-05	3.92382	RP1-265C24.9
ENSG00000198315.5	93.3018	0.258132	1.15388	0.000201989	7.81694e-06	4.47014	ZKSCAN8
ENSG00000235109.3	74.3049	0.275898	-0.826354	0.019734	0.0027432	-2.99514	ZSCAN31
ENSG00000197935.6	2.90256	0.726936	2.05601	0.0293283	0.00467926	2.82832	ZNF311
ENSG00000204655.7	179.982	0.396328	1.9926	2.04157e-05	4.96546e-07	5.02764	MOG
ENSG00000204642.8	67.5488	0.376157	1.93138	1.26258e-05	2.8287e-07	5.13452	HLA-F
ENSG00000206503.7	485.285	0.30987	0.834703	0.0395672	0.00706592	2.69372	HLA-A
ENSG00000204622.6	26.9345	0.429619	1.18445	0.0346158	0.00583398	2.75697	HLA-J
ENSG00000224936.1	36.3038	0.301882	-0.916245	0.0179247	0.00240449	-3.03511	SUCLA2P1
ENSG00000204592.5	125.147	0.412476	2.81701	1.93808e-09	8.52104e-12	6.8295	HLA-E
ENSG00000204564.7	83.4417	0.344823	-0.915134	0.0430859	0.00795624	-2.65392	C6orf136
ENSG00000196230.8	1359.25	0.166854	-0.872857	8.41019e-06	1.68361e-07	-5.23126	TUBB
ENSG00000137331.11	160.083	0.329487	1.18951	0.00373594	0.00030597	3.61019	IER3
ENSG00000204580.7	611.867	0.273586	1.4265	9.0165e-06	1.84716e-07	5.2141	DDR1
ENSG00000228789.2	2.57423	0.755784	1.96939	0.0476415	0.00916732	2.60575	HCG22
ENSG00000204540.6	10.4039	0.629484	1.90743	0.0181424	0.00244437	3.03014	PSORS1C1
ENSG00000204525.10	263.123	0.260006	1.08103	0.000632831	3.21448e-05	4.15771	HLA-C
ENSG00000234745.5	257.502	0.287708	1.79295	5.93868e-08	4.61044e-10	6.23182	HLA-B
ENSG00000198563.9	89.8724	0.446786	1.3863	0.0151783	0.0019168	3.10283	DDX39B
ENSG00000213760.6	727.062	0.255446	-0.664915	0.0479519	0.00924225	-2.60296	ATP6V1G2
ENSG00000204482.6	98.2718	0.501192	2.62257	8.40488e-06	1.67075e-07	5.23267	LST1
ENSG00000204472.8	60.9509	0.365071	2.87853	1.98021e-12	3.14907e-15	7.88485	AIF1
ENSG00000213722.4	234.138	0.284584	1.92786	2.67246e-09	1.24998e-11	6.77431	DDAH2
ENSG00000244731.3	106.926	0.483859	2.35318	4.16113e-05	1.15414e-06	4.86335	C4A
ENSG00000204338.4	11.2994	0.503575	2.30703	0.000131377	4.62092e-06	4.5813	CYP21A1P
ENSG00000224389.4	115.832	0.490231	2.3682	4.72762e-05	1.35991e-06	4.83079	C4B
ENSG00000168477.13	8.53678	0.642766	1.85605	0.0256116	0.00388187	2.8876	TNXB
ENSG00000241404.2	2.22282	0.738165	2.05613	0.032419	0.00534504	2.78547	EGFL8
ENSG00000204305.9	4.22108	0.702355	1.86276	0.0432124	0.00799773	2.65217	AGER
ENSG00000204287.9	153.158	0.446795	2.99584	4.01958e-09	2.01167e-11	6.70517	HLA-DRA
ENSG00000198502.5	35.2199	0.587549	3.05854	9.3535e-06	1.9337e-07	5.2056	HLA-DRB5
ENSG00000229391.3	25.7507	0.633071	1.66522	0.0452037	0.00852909	2.63037	HLA-DRB6
ENSG00000196126.6	91.9107	0.52329	2.84061	3.38714e-06	5.68749e-08	5.42836	HLA-DRB1
ENSG00000196735.7	53.643	0.581461	3.04438	8.28865e-06	1.64317e-07	5.23575	HLA-DQA1
ENSG00000179344.12	24.8159	0.619067	2.28579	0.00289885	0.000222227	3.69231	HLA-DQB1
ENSG00000240065.3	8.63428	0.69893	2.8557	0.000810902	4.39207e-05	4.08582	PSMB9
ENSG00000242574.4	39.0886	0.456153	2.01025	0.00025585	1.04829e-05	4.40697	HLA-DMB
ENSG00000204257.10	36.2571	0.49344	1.91415	0.00160619	0.000104801	3.8792	HLA-DMA
ENSG00000204252.8	23.1798	0.492185	2.78991	1.1045e-06	1.44132e-08	5.66841	HLA-DOA
ENSG00000231389.3	208.037	0.350235	2.44945	7.15387e-10	2.67685e-12	6.99372	HLA-DPA1
ENSG00000223865.6	223.942	0.33019	2.59682	2.1987e-12	3.7022e-15	7.86462	HLA-DPB1
ENSG00000231500.2	169.002	0.233446	1.30929	1.45621e-06	2.04035e-08	5.60854	RPS18
ENSG00000237441.5	32.6928	0.523006	1.546	0.0217257	0.00311659	2.956	RGL2
ENSG00000197251.3	3.48204	0.652549	-1.93664	0.0211146	0.0029993	-2.96781	LINC00336
ENSG00000146197.7	48.1316	0.562774	1.59022	0.0295118	0.00471802	2.82568	SCUBE3
ENSG00000198755.6	180.824	0.240114	0.886706	0.00289614	0.000221748	3.69286	RPL10A
ENSG00000007866.14	3.66272	0.728984	2.22249	0.0173252	0.00229792	3.04876	TEAD3
ENSG00000219023.1	35.0743	0.323241	1.10274	0.00659325	0.000646065	3.4115	RP3-340B19.2
ENSG00000096070.15	71.8738	0.28047	1.01455	0.00365206	0.000297671	3.61732	BRPF3
ENSG00000112079.8	172.54	0.216833	1.18989	2.54721e-06	4.07458e-08	5.48759	STK38
ENSG00000124762.8	342.507	0.446258	1.75392	0.00135674	8.48436e-05	3.93029	CDKN1A
ENSG00000124772.7	4.17936	0.684181	2.5707	0.00237184	0.000171731	3.75734	CPNE5
ENSG00000164530.9	57.8444	0.477817	2.33565	3.72597e-05	1.01776e-06	4.88817	PI16
ENSG00000216412.3	11.6151	0.419817	1.30453	0.0149856	0.00188757	3.10737	RPL12P2
ENSG00000112130.12	266.289	0.204416	-0.62939	0.0161371	0.00207714	-3.07898	RNF8
ENSG00000229559.2	3.81193	0.757283	1.99497	0.0447967	0.00842924	2.63437	RP1-153P14.3
ENSG00000112139.9	24.4116	0.474138	1.94325	0.000779228	4.15855e-05	4.09849	MDGA1
ENSG00000124780.9	2.16527	0.755455	2.1109	0.031764	0.00520262	2.79421	KCNK17
ENSG00000164627.13	39.4202	0.451009	1.3513	0.0196804	0.00273391	2.99617	KIF6
ENSG00000146122.12	356.723	0.406266	1.54789	0.00200184	0.000138949	3.81003	DAAM2
ENSG00000235033.2	4.56414	0.685394	1.88302	0.0353265	0.00600782	2.74735	RP11-61I13.3
ENSG00000180211.5	70.9022	0.221573	0.598518	0.0390443	0.00690854	2.70122	RP1-278E11.3
ENSG00000095970.12	16.5533	0.492686	2.08552	0.000485432	2.30636e-05	4.23296	TREM2
ENSG00000112655.11	6.48635	0.587865	1.5439	0.0455579	0.00863214	2.62629	PTK7
ENSG00000112658.6	342.148	0.184428	0.911822	2.94239e-05	7.65185e-07	4.94404	SRF
ENSG00000112667.8	17.7604	0.398992	1.21865	0.0171084	0.00225578	3.05431	DNPH1
ENSG00000137221.10	25.0576	0.357758	1.05682	0.0218383	0.00313682	2.954	TJAP1
ENSG00000219470.1	18.2042	0.358451	1.06902	0.0203061	0.00286071	2.98232	RP3-337H4.6
ENSG00000112715.16	192.212	0.424216	1.86719	0.000261485	1.07505e-05	4.4015	VEGFA
ENSG00000137216.14	214.869	0.174388	-0.617683	0.0045745	0.000397113	-3.54199	TMEM63B
ENSG00000096384.15	57243.8	0.194996	-0.655393	0.00758372	0.000776462	-3.36105	HSP90AB1
ENSG00000112782.11	31.4314	0.57335	2.05635	0.00400219	0.000335076	3.58655	CLIC5
ENSG00000180113.11	49.051	0.35756	1.06696	0.0202301	0.00284512	2.98399	TDRD6
ENSG00000146070.12	27.9116	0.386448	1.3463	0.00540243	0.000494397	3.48377	PLA2G7
ENSG00000069122.14	42.4297	0.392064	1.10469	0.0300852	0.00483783	2.81764	GPR116
ENSG00000124818.10	1.79878	0.727144	-2.14657	0.0219314	0.00315672	-2.95205	OPN5
ENSG00000230204.1	1059.96	0.222144	0.826394	0.00267527	0.000199165	3.72007	FTH1P5
ENSG00000170915.8	1819.93	0.197605	-0.60499	0.0168517	0.00220144	-3.06162	PAQR8
ENSG00000065308.4	39.7773	0.399338	1.91675	5.41558e-05	1.5882e-06	4.79981	TRAM2
ENSG00000096092.5	566.403	0.251038	-0.763295	0.0176901	0.00236143	-3.04055	TMEM14A
ENSG00000170899.6	496.54	0.251492	-0.723363	0.0262525	0.00402383	-2.87629	GSTA4
ENSG00000137269.10	21.603	0.427212	2.152	1.94861e-05	4.72114e-07	5.03731	LRRC1
ENSG00000124749.12	14.3455	0.574531	2.01668	0.0050086	0.000447894	3.51013	COL21A1
ENSG00000151917.13	430.359	0.283279	-0.827955	0.0235035	0.00346946	-2.92276	BEND6
ENSG00000218980.2	388.758	0.208524	0.748188	0.00398462	0.0003332	3.58802	FTH1P15
ENSG00000112232.7	7.68456	0.54052	-1.62053	0.0195827	0.00271667	-2.9981	KHDRBS2
ENSG00000112305.10	57.9608	0.219554	-0.870537	0.00121159	7.33865e-05	-3.96503	SMAP1
ENSG00000112309.6	64.4786	0.399574	2.05611	1.20702e-05	2.66453e-07	5.14575	B3GAT2
ENSG00000207180.1	2.88333	0.746898	2.24968	0.0189622	0.00259511	3.01202	U6
ENSG00000232295.3	91.1678	0.341368	0.964079	0.0296001	0.00474045	2.82416	RP11-154D6.1
ENSG00000079841.14	449.576	0.241021	-0.655196	0.03773	0.00655951	-2.71842	RIMS1
ENSG00000234882.1	38.3667	0.245277	0.789314	0.0112263	0.00129066	3.21805	EIF3EP1
ENSG00000164430.11	10.633	0.670356	2.12162	0.0129134	0.00155131	3.16491	MB21D1
ENSG00000156508.13	4491.06	0.248313	2.49011	6.13056e-20	1.14697e-23	10.0281	EEF1A1
ENSG00000156535.8	57.3496	0.446847	2.28049	1.45778e-05	3.33421e-07	5.1035	CD109
ENSG00000111799.16	109.038	0.349769	1.32496	0.00215364	0.000151802	3.7881	COL12A1
ENSG00000118407.9	107.594	0.36755	1.55616	0.000485287	2.29705e-05	4.23387	FILIP1
ENSG00000196586.8	526.859	0.254483	0.702472	0.0343538	0.0057733	2.76039	MYO6
ENSG00000118418.10	131.603	0.241614	1.08891	0.000177192	6.58049e-06	4.50683	HMGN3
ENSG00000235357.1	2.01742	0.743935	-2.08008	0.0316912	0.00517317	-2.79605	RP1-159G19.1
ENSG00000118402.5	1043.21	0.280215	-0.859312	0.0166322	0.00216499	-3.06661	ELOVL4
ENSG00000218418.2	570.908	0.18093	0.699926	0.00166638	0.000109507	3.8685	RP11-296E7.1
ENSG00000146242.5	50.4549	0.506407	1.4027	0.0336274	0.00560716	2.76991	TPBG
ENSG00000065833.7	609.266	0.275441	-0.721195	0.0462851	0.0088361	-2.61833	ME1
ENSG00000065609.9	5287.09	0.254074	-0.701397	0.0343413	0.0057696	-2.7606	SNAP91
ENSG00000112837.11	15.3057	0.598488	2.56648	0.000396493	1.80072e-05	4.28827	TBX18
ENSG00000214460.3	419.727	0.255818	0.752557	0.0224814	0.00326347	2.94177	RP11-30P6.3
ENSG00000135318.7	46.4458	0.515339	1.55181	0.0189856	0.00260187	3.01124	NT5E
ENSG00000135317.8	392.359	0.240606	-0.796418	0.00876275	0.00093281	-3.31004	SNX14
ENSG00000220563.1	6.66028	0.673195	2.05808	0.0170113	0.00223422	3.05719	PKMP3
ENSG00000203875.5	124.811	0.337249	1.94929	6.34908e-07	7.47115e-09	5.77998	SNHG5
ENSG00000188994.8	592.518	0.219442	0.70293	0.011698	0.00135881	3.20326	ZNF292
ENSG00000111880.11	98.5666	0.245693	-0.713386	0.0246113	0.00368939	-2.90357	RNGTT
ENSG00000146281.5	34.3855	0.397088	1.25664	0.0129176	0.00155277	3.16464	PM20D2
ENSG00000025039.9	236.843	0.281704	0.738047	0.0461646	0.00879459	2.61994	RRAGD
ENSG00000135299.11	133.647	0.247478	-0.649059	0.0458945	0.00872382	-2.62269	ANKRD6
ENSG00000172461.5	42.091	0.427404	1.58096	0.00284467	0.00021646	3.69899	FUT9
ENSG00000213183.3	11.3294	0.350032	1.00391	0.026742	0.0041301	2.86805	RPS7P8
ENSG00000123545.5	408.216	0.294082	-0.856643	0.0240873	0.00358047	-2.91294	NDUFAF4
ENSG00000232699.2	3.30344	0.70306	1.86447	0.04322	0.00800318	2.65194	BDH2P1
ENSG00000146267.10	183.979	0.211789	-0.886101	0.000577461	2.8657e-05	-4.18388	FAXC
ENSG00000132424.10	1086.5	0.217863	0.769332	0.00471344	0.000413584	3.53126	PNISR
ENSG00000123552.12	270.781	0.235114	-0.769989	0.00967213	0.00105679	-3.27496	USP45
ENSG00000112276.9	38.7598	0.445111	2.13913	5.28883e-05	1.54113e-06	4.80583	BVES
ENSG00000132429.5	188.713	0.364822	-1.15404	0.0129718	0.00155989	-3.16331	POPDC3
ENSG00000085377.9	102.279	0.314345	-0.973644	0.0153847	0.00195242	-3.09738	PREP
ENSG00000057657.10	26.9078	0.512898	2.63944	1.20702e-05	2.65918e-07	5.14613	PRDM1
ENSG00000130349.5	444.578	0.23815	-0.630435	0.0436728	0.00811563	-2.64722	C6orf203
ENSG00000112367.6	332.212	0.238338	-0.848583	0.00432826	0.000370271	-3.56041	FIG4
ENSG00000155111.10	104.97	0.398555	1.35789	0.00667463	0.000656714	3.40704	CDK19
ENSG00000056972.14	29.3853	0.394846	1.17381	0.02082	0.00295064	2.97283	TRAF3IP2
ENSG00000255389.1	11.6153	0.516767	1.43833	0.0325694	0.0053805	2.78332	C6orf3
ENSG00000074935.9	64.0092	0.234957	0.911871	0.00159543	0.000104024	3.88101	TUBE1
ENSG00000112769.14	95.346	0.403911	1.389	0.00611572	0.000584111	3.43889	LAMA4
ENSG00000218208.1	176.02	0.23087	0.685259	0.0210975	0.00299589	2.96816	RP11-367G18.2
ENSG00000155130.5	827.503	0.323048	1.92068	2.81717e-07	2.75639e-09	5.94549	MARCKS
ENSG00000111817.11	55.3584	0.345007	2.16829	4.49959e-08	3.28314e-10	6.28478	DSE
ENSG00000188820.8	2.83444	0.723042	1.97849	0.0361723	0.00621258	2.73635	FAM26F
ENSG00000178033.5	9.84795	0.523694	1.75446	0.0078275	0.000807645	3.35016	FAM26E
ENSG00000196911.5	300.47	0.243542	-0.858693	0.00479303	0.000422136	-3.52584	KPNA5
ENSG00000152661.7	2688.92	0.427415	1.84034	0.000372181	1.66419e-05	4.30575	GJA1
ENSG00000146352.7	239.707	0.317143	-0.903246	0.0279964	0.00439849	-2.84807	CLVS2
ENSG00000225504.3	506.209	0.324823	-1.12153	0.00589084	0.000554918	-3.45274	RP11-160A10.2
ENSG00000186439.8	76.5455	0.424569	2.12281	2.30074e-05	5.73571e-07	4.99991	TRDN
ENSG00000111907.16	461.552	0.274577	-0.943359	0.00618033	0.000591076	-3.43568	TPD52L1
ENSG00000111912.14	5368.1	0.220603	-0.708468	0.0114208	0.0013204	-3.21151	NCOA7
ENSG00000222445.1	4.97536	0.698516	1.96692	0.0302022	0.00486467	2.81586	RN7SKP56
ENSG00000213131.3	332.107	0.218826	-0.672222	0.0164214	0.00212661	-3.07196	YWHAZP4
ENSG00000152894.10	126.195	0.413985	1.84882	0.000204918	7.97268e-06	4.46592	PTPRK
ENSG00000196569.7	222.984	0.387829	2.61716	3.07663e-09	1.49658e-11	6.74823	LAMA2
ENSG00000220884.2	19.4495	0.40824	-1.20854	0.0214823	0.00307263	-2.96038	MESTP1
ENSG00000146376.6	86.2236	0.347541	0.931652	0.0406522	0.00734689	2.6807	ARHGAP18
ENSG00000164484.7	14.0465	0.61776	1.61991	0.0459458	0.00873572	2.62223	TMEM200A
ENSG00000079819.11	1211.29	0.316052	2.09755	5.96313e-09	3.20748e-11	6.63672	EPB41L2
ENSG00000118523.5	239.038	0.364996	1.08297	0.0211441	0.00300645	2.96708	CTGF
ENSG00000146409.6	68.2363	0.357081	1.5059	0.000513335	2.47304e-05	4.21725	SLC18B1
ENSG00000112306.7	973.934	0.259282	1.07473	0.000662246	3.39796e-05	4.14501	RPS12
ENSG00000112319.13	26.2487	0.566468	1.63011	0.0261931	0.00400625	2.87767	EYA4
ENSG00000118515.7	355.45	0.315663	1.22785	0.00155354	0.000100348	3.88975	SGK1
ENSG00000213117.4	6.86056	0.484422	-1.25169	0.0499567	0.00976937	-2.58389	RP3-352A20.1
ENSG00000182747.4	49.7121	0.574672	-1.97818	0.00606588	0.000576831	-3.44228	SLC35D3
ENSG00000016402.8	8.22605	0.579513	1.91	0.00908503	0.000981167	3.29587	IL20RA
ENSG00000118503.10	16.632	0.593444	2.54993	0.000383474	1.73263e-05	4.29682	TNFAIP3
ENSG00000112379.8	1264.29	0.16359	-0.713211	0.000307973	1.30219e-05	-4.35974	KIAA1244
ENSG00000225177.1	7.65131	0.739684	2.86017	0.00167484	0.000110298	3.86674	RP11-390P2.4
ENSG00000231329.2	3.53426	0.729855	2.03804	0.0318868	0.00523195	2.79239	RP1-225E12.2
ENSG00000164442.8	11.5187	0.495659	2.19873	0.000230011	9.16603e-06	4.43597	CITED2
ENSG00000112414.10	24.865	0.589133	2.59747	0.000253986	1.03866e-05	4.40897	GPR126
ENSG00000118495.13	12.8589	0.565801	2.0073	0.00449829	0.000388603	3.5477	PLAGL1
ENSG00000217027.1	364.181	0.17608	0.617978	0.00501352	0.000448715	3.50964	RP1-83M4.2
ENSG00000146414.11	240.773	0.26554	0.86329	0.0103107	0.0011497	3.25107	SHPRH
ENSG00000118508.4	6.29212	0.609672	2.23311	0.00317095	0.000249464	3.66281	RAB32
ENSG00000111961.12	330.768	0.325687	1.07903	0.00869051	0.000922706	3.31309	SASH1
ENSG00000228408.1	14.647	0.634453	2.1664	0.00653773	0.00063879	3.41459	RP1-111D6.3
ENSG00000055208.12	539.695	0.197937	0.59446	0.0193507	0.0026709	3.00328	TAB2
ENSG00000120265.12	4659.83	0.25433	-0.914643	0.00387491	0.000322788	-3.59629	PCMT1
ENSG00000120278.10	133.822	0.226458	0.595925	0.0450868	0.0085007	2.63151	PLEKHG1
ENSG00000213087.3	259.641	0.263278	1.04001	0.00126758	7.80822e-05	3.95021	RP11-613F7.1
ENSG00000146476.6	91.0547	0.256894	-0.817351	0.0123741	0.00146428	-3.18167	C6orf211
ENSG00000131018.17	2900.58	0.156789	-0.59401	0.00215362	0.000151499	-3.7886	SYNE1
ENSG00000120279.6	12.4976	0.508891	2.20564	0.000336648	1.4629e-05	4.3342	MYCT1
ENSG00000112029.5	8.02921	0.565454	1.52033	0.0399387	0.00717328	2.68869	FBXO5
ENSG00000218426.5	104.842	0.196914	1.0359	7.43111e-06	1.43512e-07	5.26069	RP11-475C16.1
ENSG00000074706.9	33.1472	0.493921	1.45382	0.0223949	0.00324611	2.94342	IPCEF1
ENSG00000153721.12	37.2936	0.387982	1.40015	0.0037454	0.00030762	3.6088	CNKSR3
ENSG00000235381.1	13.823	0.377129	-1.26635	0.00765343	0.000785478	-3.35786	RP11-477D19.2
ENSG00000078269.9	218.694	0.297223	1.40269	7.67758e-05	2.36648e-06	4.71931	SYNJ2
ENSG00000164674.11	8.54337	0.597896	1.71838	0.026407	0.00405244	2.87405	SYTL3
ENSG00000146477.4	32.9241	0.351013	0.911346	0.0486481	0.00942245	2.59633	SLC22A3
ENSG00000112531.12	1439.11	0.292383	1.59442	3.00485e-06	4.94717e-08	5.4532	QKI
ENSG00000176381.4	7.43019	0.587652	2.07318	0.00476605	0.000418868	3.5279	PRR18
ENSG00000198818.5	22.4349	0.351452	1.01753	0.0251571	0.00378886	2.89523	SFT2D1
ENSG00000071242.7	282.151	0.175506	0.808119	0.000120917	4.13424e-06	4.60452	RPS6KA2
ENSG00000026297.11	43.1836	0.518925	1.40873	0.0379917	0.00663345	2.71471	RNASET2
ENSG00000197146.2	17.7624	0.559912	1.73044	0.0156792	0.00199776	3.09057	AL133458.1
ENSG00000186340.10	112.915	0.308251	1.78374	6.14052e-07	7.18022e-09	5.78665	THBS2
ENSG00000130024.10	354.136	0.217665	1.40204	1.97893e-08	1.18477e-10	6.44127	PHF10
ENSG00000164828.13	118.955	0.182654	0.592917	0.0104611	0.0011699	3.24612	SUN1
ENSG00000240230.1	68.395	0.226645	-0.605572	0.0414328	0.0075424	-2.6719	COX19
ENSG00000106003.8	10.0595	0.530206	1.78236	0.0075713	0.000774836	3.36163	LFNG
ENSG00000136295.10	46.2734	0.285101	0.997446	0.00517361	0.000467754	3.49857	TTYH3
ENSG00000228974.4	4.24511	0.625421	2.73244	0.000297224	1.2484e-05	4.36896	AC006483.5
ENSG00000011275.14	108.585	0.187895	0.630383	0.00771677	0.000793694	3.35498	RNF216
ENSG00000236609.3	29.2163	0.451396	1.18719	0.0452251	0.00853735	2.63005	ZNF853
ENSG00000215018.5	25.0133	0.441181	2.68727	1.2823e-07	1.12156e-09	6.09107	COL28A1
ENSG00000106415.8	237.433	0.235601	-0.796208	0.00719845	0.000726242	-3.37948	GLCCI1
ENSG00000229091.2	211.025	0.198549	-0.624621	0.0135881	0.00165562	-3.14593	HSPA8P8
ENSG00000006747.10	49.2115	0.529904	1.81899	0.00621777	0.000597638	3.43268	SCIN
ENSG00000213875.3	51.5321	0.25529	1.00695	0.00129605	8.00181e-05	3.94435	AC005019.2
ENSG00000006468.9	75.8945	0.353378	1.45213	0.000747612	3.96885e-05	4.10929	ETV1
ENSG00000106537.7	875.536	0.317128	-0.922906	0.0242234	0.00361199	-2.9102	TSPAN13
ENSG00000213860.3	31.3538	0.316023	0.869561	0.0349764	0.00593097	2.75157	RPL21P75
ENSG00000183742.8	8.21811	0.631209	1.87871	0.0206229	0.00291692	2.97636	MACC1
ENSG00000105855.4	210.274	0.280856	1.62319	6.34908e-07	7.49551e-09	5.77943	ITGB8
ENSG00000105877.12	26.1056	0.536961	2.50173	9.6336e-05	3.17666e-06	4.65905	DNAH11
ENSG00000164649.15	10.3722	0.552229	2.20852	0.00108406	6.35325e-05	3.99929	CDCA7L
ENSG00000233476.2	2027.54	0.271071	2.31545	1.48623e-14	1.32079e-17	8.54186	EEF1A1P6
ENSG00000122591.7	76.8278	0.319951	0.96608	0.0186225	0.0025322	3.01947	FAM126A
ENSG00000122550.12	625.088	0.211979	-0.748881	0.00469348	0.000411173	-3.53281	KLHL7
ENSG00000136235.11	1148.91	0.264797	1.10571	0.000592481	2.97072e-05	4.1757	GPNMB
ENSG00000224785.1	15.0941	0.296479	-0.930242	0.013885	0.0017032	-3.13763	AC006026.9
ENSG00000070882.8	243.577	0.274122	-0.901106	0.00933569	0.00101173	-3.28724	OSBPL3
ENSG00000086300.11	1217.11	0.24734	-0.704829	0.0279049	0.00437693	-2.84964	SNX10
ENSG00000233429.5	48.49	0.416417	1.1365	0.0367469	0.00634821	2.72923	HOTAIRM1
ENSG00000254369.2	231.226	0.33039	1.10289	0.00810001	0.00084334	3.33816	HOXA-AS3
ENSG00000122592.6	12.4739	0.432483	-1.31649	0.0175248	0.00233428	-3.04403	HOXA7
ENSG00000253187.2	5.42804	0.546523	-1.57594	0.025858	0.00393191	-2.88357	HOXA-AS4
ENSG00000234336.2	108.881	0.380307	-1.05182	0.0339387	0.00567974	-2.76572	JAZF1-AS1
ENSG00000106066.9	24.8815	0.512036	2.8396	1.93184e-06	2.92758e-08	5.54571	CPVL
ENSG00000106069.14	48.2317	0.44681	1.98301	0.000227965	9.07382e-06	4.43814	CHN2
ENSG00000176532.3	1.68545	0.75615	2.35478	0.0147375	0.0018446	3.11418	PRR15
ENSG00000180354.11	3115.79	0.27693	1.042	0.0023384	0.000168107	3.76267	C7orf41
ENSG00000196295.6	76.5984	0.292294	0.994082	0.00678144	0.000671483	3.40097	AC005154.6
ENSG00000106105.9	2701.36	0.241062	-0.705859	0.0232416	0.00341014	-2.92812	GARS
ENSG00000241644.2	3.166	0.713249	2.42146	0.00688604	0.00068635	3.39497	INMT
ENSG00000240583.6	774.979	0.399566	2.74022	1.64074e-09	6.98351e-12	6.85799	AQP1
ENSG00000154678.12	791.25	0.248938	-0.655902	0.044752	0.00841873	-2.6348	PDE1C
ENSG00000105778.13	1014.05	0.194795	-0.664867	0.00656271	0.000642151	-3.41316	AVL9
ENSG00000122642.6	631.771	0.121531	-0.6377	7.87845e-06	1.544e-07	-5.24723	FKBP9
ENSG00000011426.6	544.291	0.307274	0.867966	0.0295737	0.00473207	2.82473	ANLN
ENSG00000136250.7	16.695	0.592766	1.96416	0.00867993	0.000921177	3.31356	AOAH
ENSG00000086289.7	3784.32	0.265567	-0.755924	0.0280892	0.00442097	-2.84645	EPDR1
ENSG00000106483.7	111.715	0.470392	3.37471	2.42878e-10	7.27043e-13	7.17425	SFRP4
ENSG00000227191.2	5.4854	0.715982	2.38846	0.00815697	0.00085018	3.33592	TRGC2
ENSG00000078053.12	306.197	0.194023	-0.624619	0.0111954	0.00128501	-3.21931	AMPH
ENSG00000122641.9	66.1814	0.429201	1.96797	0.000129557	4.53559e-06	4.5852	INHBA
ENSG00000106571.8	23.3449	0.46523	2.62588	1.24494e-06	1.65898e-08	5.64426	GLI3
ENSG00000002746.9	390.429	0.189325	-0.946802	2.29285e-05	5.70531e-07	-5.00093	HECW1
ENSG00000122678.10	9.26052	0.539142	2.04987	0.00206005	0.000143471	3.80211	POLM
ENSG00000106624.4	765.825	0.414415	3.09882	3.37167e-11	7.56969e-14	7.47759	AEBP1
ENSG00000015676.12	303.54	0.256511	-0.716825	0.0317507	0.00519772	-2.79452	NUDCD3
ENSG00000146676.5	231.877	0.282379	1.12681	0.00111302	6.59589e-05	3.99041	PURB
ENSG00000146674.10	24.1088	0.450667	2.15835	5.63674e-05	1.67415e-06	4.78924	IGFBP3
ENSG00000185811.12	59.4642	0.391146	2.95787	1.88487e-11	3.96721e-14	7.56206	IKZF1
ENSG00000132436.7	75.299	0.329626	-1.27799	0.00161551	0.000105711	-3.8771	FIGNL1
ENSG00000132437.13	1.88267	0.71006	-2.13147	0.0194107	0.00268373	-3.00182	DDC
ENSG00000228204.2	2.18237	0.756432	2.39399	0.0129134	0.00155166	3.16484	RP4-724E13.2
ENSG00000106078.13	81.7169	0.431394	1.90321	0.000251467	1.02528e-05	4.41177	COBL
ENSG00000170419.6	654.212	0.299763	-1.40924	8.26786e-05	2.58674e-06	-4.70117	VSTM2A
ENSG00000224223.1	23.6501	0.432369	-1.5373	0.00439527	0.000377237	-3.55552	GS1-18A18.1
ENSG00000132434.5	273.279	0.145221	-0.664218	0.000134717	4.78881e-06	-4.57383	LANCL2
ENSG00000176826.11	319.824	0.137612	-0.624025	0.000158553	5.76961e-06	-4.53466	FKBP9L
ENSG00000146729.5	229.852	0.213963	0.740124	0.00577585	0.000541925	3.45913	GBAS
ENSG00000146731.6	1437.2	0.200041	-0.627937	0.013837	0.00169499	-3.13904	CCT6A
ENSG00000223559.1	66.9826	0.25217	-0.684983	0.0378851	0.00660065	-2.71635	RP11-700P18.1
ENSG00000197008.5	160.481	0.253242	-0.989802	0.00145883	9.28656e-05	-3.90851	ZNF138
ENSG00000198039.7	215.739	0.215621	-0.70481	0.00985663	0.00108023	-3.26875	ZNF273
ENSG00000146757.9	134.708	0.246624	-0.814541	0.00893058	0.000957385	-3.30276	ZNF92
ENSG00000196715.5	309.359	0.166388	-0.614392	0.00289816	0.000222039	-3.69252	VKORC1L1
ENSG00000158321.11	157.738	0.30824	0.894506	0.0247284	0.0037081	2.90198	AUTS2
ENSG00000009950.11	38.9644	0.353911	1.49751	0.000486503	2.32329e-05	4.23132	MLXIPL
ENSG00000086730.12	29.3797	0.555193	1.78449	0.0113456	0.0013082	3.21417	LAT2
ENSG00000254977.1	4.86565	0.726422	2.25781	0.0149535	0.00188282	3.10812	AC004878.8
ENSG00000205583.9	78.3234	0.344664	0.919829	0.0417563	0.00761301	2.66877	STAG3L1
ENSG00000223705.5	77.9508	0.326058	1.04684	0.0114521	0.00132465	3.21059	NSUN5P1
ENSG00000170027.5	46975.8	0.22874	-0.627647	0.0355797	0.00607085	-2.74393	YWHAG
ENSG00000127951.5	68.1613	0.408083	2.12482	9.31588e-06	1.92081e-07	5.20684	FGL2
ENSG00000186088.11	56.8838	0.288349	0.976755	0.00703933	0.000705579	3.3874	GSAP
ENSG00000006576.12	289.168	0.228644	-0.69093	0.0185028	0.00251233	-3.02185	PHTF2
ENSG00000234456.2	241.385	0.254789	0.832476	0.00987667	0.00108571	3.26732	MAGI2-AS3
ENSG00000075213.5	483.334	0.327864	-1.31549	0.00103843	6.01296e-05	-4.0123	SEMA3A
ENSG00000229251.2	126.08	0.227416	0.85349	0.0024072	0.000174741	3.75298	HNRNPA1P8
ENSG00000224059.1	395.883	0.242645	-0.708983	0.0235516	0.0034791	-2.92189	HSPA8P16
ENSG00000164659.10	398.962	0.215569	-0.748951	0.00554732	0.00051218	-3.4743	KIAA1324L
ENSG00000135185.7	15.6454	0.40702	1.38242	0.00686219	0.000682689	3.39644	TMEM243
ENSG00000085563.10	61.9839	0.420587	1.51511	0.00380761	0.000315337	3.60236	ABCB1
ENSG00000008277.10	2223.65	0.160675	-0.632505	0.00132985	8.26646e-05	-3.93654	ADAM22
ENSG00000075142.9	354.301	0.265145	0.803822	0.0180759	0.00243238	3.03163	SRI
ENSG00000264868.1	6.84682	0.750161	2.20972	0.022269	0.00322266	2.94566	CTB-167B5.2
ENSG00000127954.8	39.1433	0.582149	2.73122	8.54732e-05	2.71052e-06	4.69162	STEAP4
ENSG00000237709.1	2.4619	0.686225	2.04416	0.0204969	0.00289335	2.97885	EEF1A1P28
ENSG00000105793.11	156.873	0.261993	-0.896374	0.00641385	0.000623085	-3.42136	GTPBP10
ENSG00000177409.7	74.1199	0.510509	1.92854	0.00222308	0.000158303	3.77767	SAMD9L
ENSG00000004766.11	526.232	0.266548	-0.806669	0.0183242	0.00247523	-3.02635	CCDC132
ENSG00000237729.2	16.6227	0.360474	1.39957	0.00158735	0.000103348	3.88259	AC002075.4
ENSG00000164692.13	69.5388	0.561474	2.35479	0.000558744	2.74145e-05	4.19394	COL1A2
ENSG00000242265.1	4047.54	0.170252	-0.700538	0.000732202	3.87676e-05	-4.1147	PEG10
ENSG00000232385.2	88.4128	0.359603	1.16513	0.0106204	0.00119516	3.24003	RPS3AP25
ENSG00000158528.7	1148.09	0.16582	-0.596488	0.00386338	0.000321647	-3.59721	PPP1R9A
ENSG00000005981.8	4.54947	0.752284	2.78216	0.00285064	0.000217065	3.69828	ASB4
ENSG00000006128.7	27.5588	0.599376	1.58239	0.0442828	0.00828907	2.64006	TAC1
ENSG00000214389.2	462.958	0.231006	1.14491	2.7943e-05	7.18806e-07	4.95621	RPS3AP26
ENSG00000146833.11	42.0432	0.358625	0.99243	0.0338104	0.00565194	2.76732	TRIM4
ENSG00000160862.8	16.1931	0.661393	2.75601	0.000612766	3.08676e-05	4.16697	AZGP1
ENSG00000146826.10	55.5701	0.223184	-0.656374	0.0225154	0.003272	-2.94096	C7orf43
ENSG00000197093.6	11.1391	0.591093	1.90277	0.0111999	0.00128605	3.21907	GAL3ST4
ENSG00000066923.13	122.91	0.284032	0.828631	0.0238068	0.00352982	2.91738	STAG3
ENSG00000166925.4	12.2516	0.42307	1.9777	9.05905e-05	2.94483e-06	4.67463	TSC22D4
ENSG00000196411.5	8.65443	0.435233	1.4869	0.00650852	0.000634718	3.41633	EPHB4
ENSG00000169871.8	15.4275	0.520856	2.28459	0.00027711	1.15331e-05	4.38623	TRIM56
ENSG00000260336.1	62.5724	0.420855	2.00329	6.39578e-05	1.93549e-06	4.76005	RP11-395B7.7
ENSG00000106366.7	12.1094	0.589517	2.59683	0.000257864	1.05775e-05	4.40502	SERPINE1
ENSG00000128564.5	69.6122	0.281487	0.957235	0.00678641	0.000672293	3.40064	VGF
ENSG00000257923.4	114.962	0.34534	1.23022	0.00431081	0.000367546	3.56235	CUX1
ENSG00000128563.9	142.928	0.230714	-0.843026	0.00325687	0.000258203	-3.65398	PRKRIP1
ENSG00000128606.8	2.60961	0.728637	2.1772	0.0200428	0.00280768	2.98805	LRRC17
ENSG00000161048.7	149.862	0.189027	0.701411	0.00274643	0.000206734	3.71064	NAPEPLD
ENSG00000189056.9	240.435	0.398692	1.27483	0.0118823	0.00138608	3.19753	RELN
ENSG00000164815.6	83.1268	0.279563	-0.982461	0.00495406	0.000440953	-3.51428	ORC5
ENSG00000231167.3	222.141	0.259758	1.0715	0.000710933	3.70762e-05	4.12498	YBX1P2
ENSG00000008282.3	200.43	0.388996	1.18762	0.0171627	0.00226535	3.05304	SYPL1
ENSG00000105835.7	783.317	0.432978	1.40919	0.0102115	0.00113531	3.25465	NAMPT
ENSG00000253276.1	30.836	0.487933	1.54761	0.0127181	0.0015151	3.17178	CCDC71L
ENSG00000105856.8	97.4934	0.249385	0.852804	0.00644231	0.000627055	3.41963	HBP1
ENSG00000172209.4	53.7777	0.339195	-1.67866	2.87965e-05	7.46177e-07	-4.94894	GPR22
ENSG00000091140.8	1364.18	0.204135	-0.88015	0.000364762	1.62079e-05	-4.3116	DLD
ENSG00000091136.9	170.801	0.316836	1.67934	6.16266e-06	1.15586e-07	5.30034	LAMB1
ENSG00000006652.9	102.033	0.355913	0.954158	0.0406522	0.00734306	2.68087	IFRD1
ENSG00000135272.5	59.7619	0.427486	1.44684	0.00710007	0.000712996	3.38453	MDFIC
ENSG00000214188.5	5.9747	0.699643	1.98646	0.0284858	0.00452202	2.83925	ST7-OT4
ENSG00000106278.7	640.295	0.378231	1.94642	1.20702e-05	2.65952e-07	5.1461	PTPRZ1
ENSG00000008311.10	50.1612	0.426383	1.42855	0.00782428	0.000806947	3.3504	AASS
ENSG00000135245.9	388.155	0.414935	2.20501	5.81582e-06	1.07176e-07	5.31412	HILPDA
ENSG00000240758.1	28.2612	0.716456	3.0652	0.00041214	1.88335e-05	4.27829	RP11-155G14.5
ENSG00000128591.11	37.3118	0.5337	2.96664	1.83623e-06	2.71914e-08	5.55862	FLNC
ENSG00000224163.3	6.82248	0.605152	2.2489	0.00270692	0.000202196	3.71626	RP11-309L24.6
ENSG00000128604.14	3.73142	0.627495	1.96909	0.013875	0.00170095	3.13802	IRF5
ENSG00000158457.4	344.257	0.365487	-1.15841	0.0127826	0.001527	-3.1695	TSPAN33
ENSG00000128510.6	269.071	0.418065	-1.25007	0.0199212	0.00278867	-2.99012	CPA4
ENSG00000106484.9	272.685	0.275284	-1.11748	0.000885027	4.92063e-05	-4.05936	MEST
ENSG00000158623.10	198.176	0.295733	-0.819022	0.0336415	0.00561478	-2.76947	COPG2
ENSG00000270953.1	22.7677	0.348301	-1.70496	3.61641e-05	9.82758e-07	-4.89506	RP11-2E11.9
ENSG00000271204.1	92.0406	0.447739	1.24904	0.0321208	0.00527634	2.78966	RP11-138A9.1
ENSG00000128567.12	857.692	0.281368	0.732917	0.0477224	0.0091918	2.60484	PODXL
ENSG00000221866.5	428.513	0.231195	-0.654201	0.0292257	0.00465997	-2.82964	PLXNA4
ENSG00000122786.15	6847.22	0.354619	1.28771	0.00350207	0.000282066	3.63124	CALD1
ENSG00000122783.12	17.0562	0.472969	1.5171	0.0115477	0.00133841	3.20761	C7orf49
ENSG00000181072.7	695.668	0.234344	-0.950598	0.000893773	4.98306e-05	-4.05642	CHRM2
ENSG00000105894.7	207.931	0.349962	1.52354	0.000313846	1.34023e-05	4.35343	PTN
ENSG00000231114.1	5.723	0.712697	2.23828	0.0137859	0.00168616	3.14058	AC078842.4
ENSG00000157680.10	131.187	0.211977	-0.929098	0.000279934	1.17054e-05	-4.383	DGKI
ENSG00000182158.10	647.214	0.275553	1.30205	7.48003e-05	2.29859e-06	4.72523	CREB3L2
ENSG00000213237.4	150.714	0.263342	1.73813	7.49839e-09	4.10342e-11	6.60029	AC008155.1
ENSG00000064393.11	2115.85	0.309138	1.46012	7.54345e-05	2.3216e-06	4.7232	HIPK2
ENSG00000059377.11	12.0968	0.545798	2.11527	0.00162456	0.000106379	3.87556	TBXAS1
ENSG00000146966.8	38.5321	0.521238	1.59822	0.016649	0.00216795	3.0662	DENND2A
ENSG00000157764.7	513.718	0.197605	-0.596708	0.0186158	0.00253029	-3.0197	BRAF
ENSG00000261115.1	1457.71	0.19094	-0.74508	0.00149219	9.53385e-05	-3.90216	TMEM178B
ENSG00000258227.2	19.0387	0.656024	1.74449	0.0426247	0.00783298	2.65919	CLEC5A
ENSG00000211772.4	6.58019	0.683802	3.88755	1.01955e-06	1.30662e-08	5.6852	TRBC2
ENSG00000106144.15	84.9017	0.368879	1.14835	0.0147713	0.00185139	3.11309	CASP2
ENSG00000159784.13	335.046	0.223195	-0.903196	0.00092409	5.19531e-05	-4.04666	FAM131B
ENSG00000223459.4	289.619	0.255485	-0.854663	0.00793435	0.000822077	-3.34525	FAM115B
ENSG00000198420.5	2086.6	0.197528	-0.881218	0.000207898	8.14866e-06	-4.46124	FAM115A
ENSG00000243746.1	42.6573	0.35514	2.3578	5.96313e-09	3.15627e-11	6.63909	EEF1A1P10
ENSG00000197362.9	15.663	0.558169	1.47426	0.0441961	0.00826042	2.64124	ZNF786
ENSG00000224016.2	187.895	0.270391	-0.728097	0.0396405	0.00708634	-2.69276	RP11-728K20.1
ENSG00000171115.3	25.5346	0.55472	2.12552	0.00187216	0.000127267	3.83169	GIMAP8
ENSG00000179144.4	43.439	0.440252	1.81327	0.000725378	3.8101e-05	4.1187	GIMAP7
ENSG00000133574.5	176.575	0.377383	2.13215	1.21766e-06	1.60609e-08	5.64983	GIMAP4
ENSG00000133561.11	18.6154	0.640439	3.13104	3.71876e-05	1.01405e-06	4.88889	GIMAP6
ENSG00000106560.6	17.3324	0.637053	2.96887	9.58782e-05	3.15708e-06	4.66033	GIMAP2
ENSG00000213203.2	16.3636	0.483295	2.32738	5.05962e-05	1.46724e-06	4.81565	GIMAP1
ENSG00000196329.6	16.5165	0.511968	1.97571	0.00171997	0.000113833	3.85904	GIMAP5
ENSG00000164885.8	83.2348	0.310315	-1.08924	0.0050086	0.000447916	-3.51011	CDK5
ENSG00000225416.1	42.7127	0.289218	0.990712	0.00634874	0.000613694	3.42549	AC104843.3
ENSG00000133627.13	338.953	0.230542	-0.723941	0.0137999	0.00168852	-3.14017	ACTR3B
ENSG00000157212.14	44.5451	0.357932	1.26568	0.00465797	0.000406101	3.53609	PAXIP1
ENSG00000186480.8	2193.15	0.425128	-1.14988	0.0387193	0.00683462	-2.7048	INSIG1
ENSG00000105983.14	412.231	0.173743	-0.749903	0.000358428	1.58761e-05	-4.31617	LMBR1
ENSG00000130675.10	66.3421	0.293126	-0.91755	0.0141296	0.0017467	-3.13023	MNX1
ENSG00000009335.13	562.671	0.188314	-1.0114	4.46857e-06	7.83776e-08	-5.37082	UBE3C
ENSG00000231419.2	12.4904	0.60237	-1.5858	0.0449642	0.00847338	-2.6326	LINC00689
ENSG00000104728.11	133.767	0.322021	1.70146	6.66656e-06	1.26596e-07	5.28371	ARHGEF10
ENSG00000173281.4	25.6253	0.526391	3.00664	8.85232e-07	1.11793e-08	5.71179	PPP1R3B
ENSG00000261451.1	15.2447	0.6743	1.78076	0.0442094	0.00826844	2.64091	RP11-981G7.1
ENSG00000154319.10	61.1564	0.459349	1.93157	0.000538248	2.61068e-05	4.20501	FAM167A
ENSG00000206014.5	3.34224	0.754192	-2.26627	0.0192609	0.00265671	-3.0049	OR7E161P
ENSG00000205873.2	37.2879	0.385582	1.1599	0.0191255	0.00262819	3.00818	AC130352.1
ENSG00000038945.10	61.3289	0.496392	3.35716	2.84614e-09	1.35057e-11	6.76311	MSR1
ENSG00000003989.12	244.853	0.484155	2.41873	2.34629e-05	5.86023e-07	4.99577	SLC7A2
ENSG00000129422.9	551.057	0.245306	0.666098	0.0379716	0.00661994	2.71538	MTUS1
ENSG00000253671.1	9.86696	0.676414	1.94425	0.0263963	0.00404863	2.87435	RP11-806O11.1
ENSG00000104763.13	760.203	0.182413	0.661452	0.00355774	0.000287714	3.62612	ASAH1
ENSG00000244593.1	18.4171	0.337916	0.90182	0.0417563	0.00761298	2.66877	RP11-685B14.1
ENSG00000156011.12	2998.05	0.246826	-0.940633	0.00199873	0.000138453	-3.81092	PSD3
ENSG00000147408.10	137.124	0.244398	-0.711284	0.0242234	0.00361031	-2.91034	CSGALNACT1
ENSG00000175445.10	136.161	0.430408	2.39797	1.73741e-06	2.52729e-08	5.57138	LPL
ENSG00000173530.5	11.7339	0.687229	2.89597	0.000519804	2.50907e-05	4.21398	TNFRSF10D
ENSG00000134013.11	12.6788	0.563816	2.45847	0.000307374	1.29822e-05	4.36041	LOXL2
ENSG00000197217.8	786.297	0.17977	-0.885647	3.19535e-05	8.36948e-07	-4.92655	ENTPD4
ENSG00000147454.9	133.848	0.333252	1.50113	0.000178704	6.65334e-06	4.50449	SLC25A37
ENSG00000159167.7	85.4694	0.503283	2.94515	4.47945e-07	4.86077e-09	5.85187	STC1
ENSG00000042980.8	74.4319	0.541238	1.67095	0.0158136	0.00201998	3.08728	ADAM28
ENSG00000104722.9	1.0081e+06	0.278745	-0.780417	0.0314246	0.00511411	-2.79976	NEFM
ENSG00000104725.9	182788	0.228993	-0.660822	0.025733	0.00390448	-2.88578	NEFL
ENSG00000104756.11	590.142	0.245272	-0.955052	0.00153531	9.86674e-05	-3.89385	KCTD9
ENSG00000221818.4	9.29738	0.693707	2.11165	0.0175248	0.00233445	3.04401	EBF2
ENSG00000120907.13	113.237	0.327636	-0.947721	0.0253207	0.00382061	-2.89261	ADRA1A
ENSG00000120899.13	40.8471	0.377828	1.08125	0.027147	0.00421299	2.86176	PTK2B
ENSG00000168077.9	64.2976	0.404417	2.28088	1.26735e-06	1.70125e-08	5.63992	SCARA3
ENSG00000197892.8	97.7661	0.415268	1.40031	0.0073473	0.00074607	3.37206	KIF13B
ENSG00000248159.1	68.6991	0.205328	-0.73966	0.00380761	0.000315365	-3.60234	HSPA8P11
ENSG00000127589.4	292.571	0.194202	-0.898455	0.000110798	3.72091e-06	-4.62639	TUBBP1
ENSG00000157110.11	70.0459	0.477158	1.9426	0.000850361	4.67738e-05	4.07119	RBPMS
ENSG00000253457.1	35.0455	0.455378	-1.39134	0.0170736	0.00224799	-3.05535	SMIM18
ENSG00000157168.13	1790.55	0.24352	-1.04266	0.000406837	1.85531e-05	-4.28163	NRG1
ENSG00000156687.6	8.07792	0.658329	1.77013	0.0399336	0.00717049	2.68882	UNC5D
ENSG00000020181.13	43.0453	0.488222	2.07172	0.000467416	2.20153e-05	4.24341	GPR124
ENSG00000129691.11	207.032	0.244486	-0.660112	0.0391412	0.00693394	-2.7	ASH2L
ENSG00000156735.6	406.933	0.157323	-0.606146	0.0017552	0.00011674	-3.85287	BAG4
ENSG00000169490.12	310.324	0.221305	-0.679221	0.0165239	0.00214661	-3.06916	TM2D2
ENSG00000176907.3	11.3779	0.554408	1.67739	0.0183527	0.00248181	3.02555	C8orf4
ENSG00000083168.5	653.68	0.284017	1.25627	0.000241197	9.72458e-06	4.42321	KAT6A
ENSG00000104365.9	34.9652	0.510408	1.34699	0.0443504	0.00831415	2.63904	IKBKB
ENSG00000253606.1	13.5777	0.374536	-1.39206	0.00270498	0.000201798	-3.71676	AFG3L2P1
ENSG00000215179.5	53.2212	0.227804	-0.761544	0.00798947	0.000828842	-3.34298	MAPK6PS4
ENSG00000188873.4	59.2961	0.261622	0.832567	0.0123618	0.00146099	3.18232	RPL10AP2
ENSG00000255366.1	54.2214	0.259652	-0.78725	0.018063	0.00242981	-3.03195	RP11-1134I14.8
ENSG00000221869.4	12.9034	0.481102	2.96671	8.4823e-08	6.98262e-10	6.16648	CEBPD
ENSG00000019549.4	15.1998	0.575941	2.30696	0.0010634	6.1874e-05	4.00555	SNAI2
ENSG00000228801.5	6.79264	0.551226	-1.57883	0.0269942	0.00418044	-2.86422	RP11-110G21.1
ENSG00000147488.7	162.579	0.349491	1.71339	3.50882e-05	9.46094e-07	4.90253	ST18
ENSG00000147509.9	7.05294	0.682934	2.58942	0.0021334	0.000149677	3.7916	RGS20
ENSG00000187735.8	235.807	0.204547	0.729967	0.00423536	0.000358757	3.5687	TCEA1
ENSG00000254087.2	26.548	0.480796	2.57311	4.92598e-06	8.70917e-08	5.35178	LYN
ENSG00000008988.5	586.533	0.16478	0.657341	0.00111519	6.62961e-05	3.9892	RPS20
ENSG00000178538.5	834.059	0.385393	-1.28483	0.00820454	0.000856589	-3.33383	CA8
ENSG00000177182.6	61.1356	0.229253	-0.790949	0.00592492	0.000560345	-3.45012	CLVS1
ENSG00000172817.3	33.6781	0.401194	1.23254	0.0164197	0.00212504	3.07218	CYP7B1
ENSG00000205268.6	102.911	0.346842	1.11531	0.0113065	0.00130169	3.21561	PDE7A
ENSG00000245910.3	126.283	0.207066	0.975628	7.91082e-05	2.45687e-06	4.71168	SNHG6
ENSG00000066777.4	1567.47	0.192493	-0.755238	0.00138755	8.72894e-05	-3.92345	ARFGEF1
ENSG00000046889.14	286.411	0.284303	0.864971	0.017611	0.00234675	3.04243	PREX2
ENSG00000248801.3	15.988	0.350447	-1.46522	0.000582709	2.90238e-05	-4.18099	RP11-664D7.4
ENSG00000254332.1	374.879	0.277925	1.7434	4.7649e-08	3.54359e-10	6.27291	GS1-44D20.1
ENSG00000137573.9	47.1295	0.356121	1.27969	0.00391344	0.000326364	3.59342	SULF1
ENSG00000164764.10	128.78	0.384824	1.1179	0.0245367	0.00367291	2.90497	SBSPON
ENSG00000147604.9	19.1307	0.41926	1.29805	0.0154382	0.00196119	3.09605	RPL7
ENSG00000175606.6	219.372	0.275186	-0.841015	0.0170446	0.00224181	-3.05617	TMEM70
ENSG00000137558.3	69.7866	0.705587	2.19754	0.0147276	0.00184268	3.11448	PI15
ENSG00000121005.4	51.1097	0.543008	1.57005	0.0253714	0.00383538	2.89139	CRISPLD1
ENSG00000091656.11	181.588	0.377615	1.29708	0.00619035	0.000592722	3.43492	ZFHX4
ENSG00000260398.1	35.2294	0.492106	1.31934	0.0406522	0.00734033	2.681	RP11-594N15.3
ENSG00000104427.6	242.417	0.240269	-0.708406	0.0221234	0.00319434	-2.94839	ZC2HC1A
ENSG00000104435.9	14863.3	0.36607	-1.7442	6.27064e-05	1.89175e-06	-4.76466	STMN2
ENSG00000147588.6	3213.36	0.433707	2.71696	4.96696e-08	3.74032e-10	6.2645	PMP2
ENSG00000206228.4	165.177	0.260331	0.891202	0.00637962	0.000618567	3.42334	HNRNPA1P4
ENSG00000133739.11	84.8544	0.364867	1.15719	0.012724	0.00151641	3.17153	LRRCC1
ENSG00000104267.5	31.2139	0.444935	1.26728	0.0279905	0.00439626	2.84823	CA2
ENSG00000123124.9	534.104	0.204218	-0.738889	0.00364771	0.000296736	-3.61813	WWP1
ENSG00000156103.11	321.513	0.247235	-1.15584	9.05905e-05	2.93875e-06	-4.67505	MMP16
ENSG00000251136.3	79.8498	0.363022	1.29507	0.00425101	0.000360455	3.56746	RP11-37B2.1
ENSG00000104325.2	168.189	0.237242	0.767911	0.0107131	0.0012087	3.23682	DECR1
ENSG00000123119.7	109.456	0.325819	1.04532	0.0115302	0.0013353	3.20828	NECAB1
ENSG00000253525.1	33.6054	0.553327	3.28945	2.81717e-07	2.7671e-09	5.94485	CTD-2114J12.1
ENSG00000164953.11	25.8661	0.400871	1.06748	0.0422843	0.00774685	2.66291	TMEM67
ENSG00000240509.1	51.6646	0.367132	1.00924	0.0351803	0.00597802	2.74898	CTC-788C1.1
ENSG00000164938.9	86.8425	0.397197	1.92658	4.40399e-05	1.2318e-06	4.85045	TP53INP1
ENSG00000156172.5	11.2536	0.506514	1.87277	0.00285902	0.000217837	3.69738	C8orf37
ENSG00000253945.1	102.352	0.267575	0.965908	0.00373852	0.000306356	3.60987	RP11-328L11.1
ENSG00000156471.8	348.379	0.156859	-0.751686	5.58326e-05	1.65043e-06	-4.7921	PTDSS1
ENSG00000169439.7	169.652	0.31232	1.17748	0.00227588	0.000163186	3.77009	SDC2
ENSG00000104324.11	36.7743	0.433148	1.24318	0.0266405	0.00410323	2.87011	CPQ
ENSG00000132561.9	158.043	0.282819	0.874735	0.0155791	0.001982	3.09292	MATN2
ENSG00000156482.6	104.95	0.275367	0.746129	0.0383993	0.00673695	2.70958	RPL30
ENSG00000104375.11	109.39	0.315684	1.29916	0.000731282	3.86546e-05	4.11538	STK3
ENSG00000132554.15	25.8306	0.487667	3.46557	3.63713e-10	1.19083e-12	7.10643	RGS22
ENSG00000104450.8	143.752	0.281541	-0.762136	0.0385838	0.00678916	-2.70701	SPAG1
ENSG00000070756.9	1402.25	0.228218	0.792171	0.00559944	0.000518302	3.47112	PABPC1
ENSG00000164929.12	155.965	0.288591	0.801561	0.033084	0.00547789	2.7775	BAALC
ENSG00000247081.3	31.2259	0.472297	1.63921	0.00560477	0.000519058	3.47072	RP11-318M2.2
ENSG00000164932.8	13.2482	0.509303	1.57917	0.0152567	0.001931	3.10064	CTHRC1
ENSG00000176406.16	379.654	0.222478	-0.713383	0.0115864	0.00134343	-3.20654	RIMS2
ENSG00000239344.1	59.4647	0.23501	1.3258	1.2603e-06	1.6859e-08	5.64149	RP11-771F20.1
ENSG00000147650.7	406.238	0.247581	-1.03509	0.000582709	2.90462e-05	-4.18082	LRP12
ENSG00000169946.9	146.226	0.3281	-0.913649	0.0324665	0.00535829	-2.78467	ZFPM2
ENSG00000164830.13	1656.87	0.263615	-0.706691	0.0406522	0.00734534	-2.68077	OXR1
ENSG00000147655.6	85.7183	0.290744	-0.991371	0.00662563	0.00065018	-3.40977	RSPO2
ENSG00000104412.3	246.193	0.17037	-0.599106	0.00492559	0.000437267	-3.51651	EMC2
ENSG00000174417.2	43.8726	0.480793	-1.34737	0.0312273	0.00507261	-2.80239	TRHR
ENSG00000147642.12	567.879	0.208486	-0.673283	0.0109012	0.00124053	-3.22939	SYBU
ENSG00000254241.1	2.82217	0.754928	2.02418	0.0406428	0.00733395	2.68129	RP11-946L20.1
ENSG00000136960.8	387.442	0.351483	1.82583	9.81102e-06	2.05123e-07	5.19463	ENPP2
ENSG00000136982.5	23.4243	0.41253	-1.17133	0.0284836	0.00452006	-2.83938	DSCC1
ENSG00000187955.7	76.9205	0.499408	3.01706	1.66777e-07	1.52892e-09	6.04128	COL14A1
ENSG00000172164.9	42.4345	0.611563	1.73839	0.0283264	0.00447552	2.84254	SNTB1
ENSG00000170961.6	4.91203	0.733862	3.36997	0.00012627	4.38813e-06	4.5921	HAS2
ENSG00000178764.6	86.1755	0.48909	1.82925	0.00250327	0.00018394	3.74011	ZHX2
ENSG00000156795.2	47.2768	0.306633	-0.844337	0.0348588	0.00589482	-2.75358	WDYHV1
ENSG00000156804.3	191.9	0.334422	1.71255	1.34311e-05	3.04053e-07	5.12092	FBXO32
ENSG00000168672.3	21.0321	0.520334	2.68605	1.12723e-05	2.44109e-07	5.16217	FAM84B
ENSG00000155926.9	66.9295	0.428633	2.41929	1.24494e-06	1.65953e-08	5.6442	SLA
ENSG00000104419.10	645.697	0.252366	1.53281	1.41226e-07	1.24934e-09	6.07378	NDRG1
ENSG00000261220.2	12.177	0.48301	-1.27492	0.0443193	0.0083021	-2.63953	RP11-629O1.2
ENSG00000147724.7	685.723	0.300812	-1.02742	0.00651888	0.000636643	-3.4155	FAM135B
ENSG00000169427.2	82.5471	0.311682	-1.3161	0.000503283	2.41519e-05	-4.22258	KCNK9
ENSG00000104472.5	30.2931	0.407109	1.12115	0.0348546	0.00588844	2.75393	CHRAC1
ENSG00000259758.1	321.945	0.307985	1.36134	0.000243773	9.86268e-06	4.42016	CTA-204B4.6
ENSG00000022567.5	218.145	0.30461	-0.800501	0.0453723	0.00858998	-2.62796	SLC45A4
ENSG00000253716.1	11.1801	0.610453	1.96704	0.0111078	0.00127184	3.22226	RP13-582O9.5
ENSG00000185189.11	200.32	0.233896	0.690471	0.0219314	0.00315685	2.95204	NRBP2
ENSG00000178896.6	8.69853	0.592872	1.79644	0.0181424	0.00244499	3.03007	EXOSC4
ENSG00000107099.10	46.948	0.452265	1.44052	0.0122712	0.00144694	3.18512	DOCK8
ENSG00000107104.14	146.869	0.335347	1.05125	0.0139582	0.00171964	3.13481	KANK1
ENSG00000235326.1	7.07179	0.63999	1.70503	0.042193	0.00771827	2.66415	RP11-509J21.3
ENSG00000107249.17	120.496	0.32096	1.35831	0.000486418	2.31606e-05	4.23202	GLIS3
ENSG00000106993.7	535.303	0.209319	-0.595676	0.0281138	0.00443028	-2.84578	CDC37L1
ENSG00000237711.1	2.28249	0.757305	2.10564	0.0328145	0.00542866	2.78043	RP11-39K24.13
ENSG00000137040.8	1403.27	0.26624	-0.855071	0.0114208	0.00131971	-3.21166	RANBP6
ENSG00000137033.7	25.9304	0.489693	1.69764	0.0056597	0.000526791	3.46675	IL33
ENSG00000147854.12	66.0615	0.341724	0.914521	0.0410421	0.00744632	2.6762	UHRF2
ENSG00000230207.1	134.291	0.196532	0.680898	0.00568861	0.000531079	3.46457	RPL4P5
ENSG00000225706.1	35.5085	0.304915	-0.843131	0.0339898	0.00568987	-2.76514	RP11-75C9.1
ENSG00000175893.6	278.924	0.175709	-0.617815	0.00493009	0.000437897	-3.51612	ZDHHC21
ENSG00000147869.4	2.26312	0.738138	-2.73266	0.0028185	0.000213826	-3.7021	CER1
ENSG00000214110.3	105.579	0.316297	-0.877571	0.0332952	0.00552844	-2.77451	LDHAP4
ENSG00000155158.15	274.303	0.248772	-0.800676	0.0112174	0.00128859	-3.21851	TTC39B
ENSG00000173068.13	32.5738	0.482913	2.64257	2.73957e-06	4.44636e-08	5.47214	BNC2
ENSG00000107295.8	1036.22	0.204412	-0.588354	0.0261831	0.0039985	-2.87828	SH3GL2
ENSG00000178031.11	4.27418	0.632306	1.80219	0.0278772	0.00436933	2.85019	ADAMTSL1
ENSG00000147872.5	13.5846	0.463274	1.46689	0.0128613	0.0015436	3.16636	PLIN2
ENSG00000232176.1	36.0165	0.277495	1.39813	1.94512e-05	4.69454e-07	5.03839	RP11-146N23.1
ENSG00000137145.15	168.113	0.2269	0.656128	0.0253549	0.00383155	2.89171	DENND4C
ENSG00000137154.8	1117.09	0.177393	1.29396	1.14581e-10	3.0012e-13	7.29434	RPS6
ENSG00000260912.1	11.8015	0.572049	2.14694	0.0024072	0.000174678	3.75308	RP11-363E7.4
ENSG00000188352.8	255.649	0.189185	-0.825624	0.00030289	1.27644e-05	-4.3641	FOCAD
ENSG00000147883.9	71.7338	0.29912	-0.786422	0.0453033	0.00856059	-2.62912	CDKN2B
ENSG00000120162.9	220.093	0.333681	1.40188	0.000546185	2.65428e-05	4.20126	MOB3B
ENSG00000230097.2	9.80875	0.349296	-1.12474	0.0111776	0.00128179	-3.22003	RP11-460C6.1
ENSG00000188133.5	7.44282	0.747345	2.52119	0.0073219	0.000742121	3.37353	TMEM215
ENSG00000086061.11	9734.74	0.217985	-0.648432	0.0207124	0.00293303	-2.97467	DNAJA1
ENSG00000086062.8	51.2759	0.435828	2.71095	6.24357e-08	4.96449e-10	6.22022	B4GALT1
ENSG00000231991.3	996.729	0.220472	-0.632275	0.0267451	0.00413311	-2.86782	ANXA2P2
ENSG00000260947.1	41.8518	0.343422	-1.25415	0.00327746	0.000260296	-3.65191	RP11-384P7.7
ENSG00000233668.1	8.58894	0.424181	1.43539	0.00711279	0.000714606	3.38391	RP11-571F15.3
ENSG00000186638.11	7.72333	0.685312	2.16087	0.0133085	0.00161532	3.15313	KIF24
ENSG00000164970.10	822.682	0.247849	-0.677142	0.0365353	0.00629371	-2.73207	FAM219A
ENSG00000137070.13	37.1836	0.36434	1.86136	1.42295e-05	3.24124e-07	5.10885	IL11RA
ENSG00000172724.7	8.3329	0.720908	1.95893	0.037826	0.00658151	2.71731	CCL19
ENSG00000178723.7	19.4615	0.366726	1.04398	0.0280745	0.00441683	2.84675	GLULP4
ENSG00000215199.3	70.1397	0.23611	-0.705235	0.0200854	0.00281835	-2.98689	YWHAZP6
ENSG00000137094.10	38.7242	0.53321	2.33332	0.000288761	1.2088e-05	4.37599	DNAJB5
ENSG00000165280.11	525.598	0.14817	-0.659843	0.000215002	8.45726e-06	-4.45327	VCP
ENSG00000221829.5	8.2313	0.587044	1.51777	0.0497546	0.00972518	2.58545	FANCG
ENSG00000198467.8	263.553	0.490638	2.56882	8.28865e-06	1.64377e-07	5.23568	TPM2
ENSG00000137098.9	38.0099	0.465157	1.35133	0.0245367	0.00367132	2.9051	SPAG8
ENSG00000213866.3	198.283	0.245694	0.865796	0.00482099	0.000425274	3.52388	YBX1P10
ENSG00000122694.11	34.3996	0.416313	2.29257	2.3527e-06	3.6534e-08	5.50684	GLIPR2
ENSG00000137075.13	171.292	0.255631	0.847894	0.00860041	0.000910324	3.31687	RNF38
ENSG00000187988.4	20.5181	0.397964	-1.09556	0.0348942	0.00590655	-2.75292	RP11-405L18.2
ENSG00000234160.1	5.31712	0.717745	-2.20282	0.0165239	0.00214714	-3.06909	RP11-613M10.6
ENSG00000165275.5	32.0288	0.34456	0.931959	0.0387193	0.00683493	2.70478	TRMT10B
ENSG00000107338.8	24.1464	0.401639	1.4487	0.00376991	0.00030981	3.60696	SHB
ENSG00000137124.6	129.483	0.294181	-0.910493	0.0154812	0.00196809	-3.09501	ALDH1B1
ENSG00000225380.3	1.87304	0.697167	-2.48608	0.00426307	0.000362501	-3.56598	AC129778.7
ENSG00000212952.5	14.7426	0.643338	1.96076	0.0173708	0.00230529	3.04779	BX088651.1
ENSG00000212951.4	16.2787	0.629291	2.09001	0.00851266	0.000896259	3.32122	RP11-211N8.3
ENSG00000156755.9	2.07105	0.699624	-2.17545	0.0149081	0.00187432	-3.10946	IGKV1OR-2
ENSG00000204776.5	2.18866	0.687435	-2.31684	0.0073851	0.000750945	-3.37027	IGKV1OR-3
ENSG00000187866.6	56.4125	0.293222	-0.801877	0.0363224	0.00624345	-2.73471	FAM122A
ENSG00000119139.11	232.903	0.423651	2.56702	1.51463e-07	1.36728e-09	6.05929	TJP2
ENSG00000135063.13	81.974	0.397544	1.36968	0.0060096	0.000570322	3.44535	FAM189A2
ENSG00000198887.7	170.913	0.323464	0.96208	0.0207275	0.00293655	2.9743	SMC5
ENSG00000119138.3	197.024	0.272243	1.0334	0.00210255	0.000147119	3.79588	KLF9
ENSG00000135048.9	188.335	0.266967	0.979025	0.00312795	0.000245203	3.66722	TMEM2
ENSG00000236862.1	25.2961	0.259162	0.685719	0.0437676	0.00814725	2.64591	RPS20P24
ENSG00000165092.8	321.724	0.427847	2.21715	1.03374e-05	2.19393e-07	5.18211	ALDH1A1
ENSG00000135046.9	102.018	0.459202	3.20269	7.90828e-10	3.0701e-12	6.97448	ANXA1
ENSG00000198963.5	38.7282	0.46864	1.93421	0.000706367	3.6706e-05	4.12729	RORB
ENSG00000099139.9	29.1605	0.548116	1.49011	0.037718	0.00655567	2.71861	PCSK5
ENSG00000106772.13	18116.6	0.259807	-1.97582	1.48599e-11	2.84965e-14	-7.60497	PRUNE2
ENSG00000197969.7	1238.33	0.194608	-1.01989	8.12169e-06	1.59927e-07	-5.24075	VPS13A
ENSG00000135069.9	96.0812	0.373816	1.4648	0.00141299	8.90976e-05	3.91851	PSAT1
ENSG00000148057.11	35.6939	0.329541	1.04903	0.0123427	0.00145596	3.18332	IDNK
ENSG00000165115.10	101.575	0.363882	1.20122	0.00896702	0.000962969	3.30113	KIF27
ENSG00000148053.11	2012.12	0.247296	0.906274	0.00315275	0.000247589	3.66474	NTRK2
ENSG00000135049.11	1557.97	0.211841	-0.763063	0.00380908	0.000315703	-3.60206	AGTPBP1
ENSG00000165121.10	62.3974	0.357539	0.925148	0.049544	0.00966626	2.58754	RP11-213G2.3
ENSG00000083223.13	391.392	0.212134	0.682408	0.011268	0.00129598	3.21687	ZCCHC6
ENSG00000196730.8	68.6501	0.524101	1.98643	0.00214437	0.000150547	3.79017	DAPK1
ENSG00000227638.2	14.9351	0.411876	1.08271	0.045323	0.00857068	2.62872	HNRNPA1P14
ENSG00000186354.6	49.2284	0.552355	1.49632	0.0384062	0.00674892	2.70899	C9orf47
ENSG00000213694.3	46.8845	0.486532	2.38656	3.48775e-05	9.33111e-07	4.90524	S1PR3
ENSG00000225460.1	8.87904	0.716778	2.23038	0.0148184	0.00186027	3.11168	RP13-93L13.1
ENSG00000165025.10	17.6272	0.50942	1.67541	0.00928644	0.00100596	3.28885	SYK
ENSG00000148090.7	278.489	0.178457	-0.646417	0.00360299	0.000292047	-3.62225	AUH
ENSG00000196305.13	1357.94	0.215181	-0.647158	0.0191435	0.00263406	-3.0075	IARS
ENSG00000198000.7	249.788	0.199285	0.634254	0.0123615	0.00145933	3.18265	NOL8
ENSG00000106809.6	37.3457	0.589642	2.04999	0.00550714	0.000507698	3.47666	OGN
ENSG00000127083.7	17.3695	0.502359	1.88554	0.00240648	0.000174464	3.75338	OMD
ENSG00000106823.8	31.7301	0.537483	2.15128	0.00107475	6.26765e-05	4.0025	ECM2
ENSG00000197724.6	124.598	0.312356	0.926733	0.0211485	0.00300807	2.96691	PHF2
ENSG00000148120.10	186.266	0.226679	0.68347	0.0188072	0.00256861	3.01514	C9orf3
ENSG00000269907.1	237.64	0.319388	1.24715	0.00147862	9.43016e-05	3.9048	RP11-330M2.4
ENSG00000136938.8	1903.68	0.271199	0.948208	0.00520606	0.000471662	3.49635	ANP32B
ENSG00000106789.8	180.56	0.18347	-1.22278	5.15309e-09	2.65126e-11	-6.66474	CORO2A
ENSG00000204291.6	11.5338	0.57368	2.56434	0.000201989	7.82259e-06	4.46998	COL15A1
ENSG00000119508.13	25.5783	0.569292	1.51129	0.0430441	0.00793839	2.65468	NR4A3
ENSG00000165152.4	1071.22	0.182899	-0.737208	0.000977027	5.56147e-05	-4.03068	TMEM246
ENSG00000165029.11	348.466	0.430799	2.02158	8.53031e-05	2.69714e-06	4.69263	ABCA1
ENSG00000070214.10	904.393	0.28474	0.886262	0.0147922	0.00185491	3.11253	SLC44A1
ENSG00000106701.7	1173.63	0.263345	-0.938632	0.00428624	0.000364871	-3.56427	FSD1L
ENSG00000169253.3	12.1314	0.39985	1.08394	0.0382923	0.006711	2.71085	RP11-220D10.1
ENSG00000213539.4	95.6251	0.278339	1.19211	0.000404847	1.84434e-05	4.28295	YBX1P6
ENSG00000198121.9	1129.11	0.407	2.1279	8.50858e-06	1.71127e-07	5.22824	LPAR1
ENSG00000136813.10	1458.12	0.15476	-0.751654	4.2774e-05	1.19239e-06	-4.8569	KIAA0368
ENSG00000059769.15	45.3624	0.337746	-1.24441	0.00297169	0.000229201	-3.68445	DNAJC25
ENSG00000106868.12	226.905	0.223326	-0.982362	0.000264229	1.08857e-05	-4.39879	SUSD1
ENSG00000196739.10	17.3157	0.42294	1.67947	0.00118927	7.15897e-05	3.97094	COL27A1
ENSG00000106948.12	18.8134	0.578923	3.00313	1.01293e-05	2.13198e-07	5.18745	AKNA
ENSG00000041982.10	135.163	0.481901	3.08355	2.46318e-08	1.56685e-10	6.39872	TNC
ENSG00000182752.8	481.715	0.289515	-0.999499	0.00589681	0.000555781	-3.45232	PAPPA
ENSG00000230734.1	20.7131	0.289586	1.39208	5.2713e-05	1.53109e-06	4.80713	RPL10P3
ENSG00000136869.13	77.6398	0.37108	1.40473	0.00217044	0.000153393	3.78551	TLR4
ENSG00000234782.2	649.589	0.200316	0.748091	0.00254702	0.000188046	3.73456	RP11-442A13.1
ENSG00000056558.6	26.6849	0.585882	1.79911	0.0164612	0.00213502	3.07078	TRAF1
ENSG00000106804.6	19.7511	0.583308	1.80668	0.0153847	0.00195295	3.0973	C5
ENSG00000119397.12	90.5711	0.354366	0.920579	0.0485082	0.00938172	2.59782	CNTRL
ENSG00000148180.11	429.886	0.314563	1.91814	1.24285e-07	1.07543e-09	6.09779	GSN
ENSG00000235865.2	20.8279	0.526316	1.50203	0.0276223	0.00431905	2.85387	GSN-AS1
ENSG00000148175.8	366.231	0.363951	2.3447	1.97893e-08	1.17637e-10	6.44235	STOM
ENSG00000204136.6	12.8871	0.582527	2.10728	0.00365206	0.000297483	3.61748	GGTA1P
ENSG00000119421.5	75.5022	0.250784	-0.656738	0.0462592	0.00882559	-2.61874	NDUFA8
ENSG00000095303.10	26.2394	0.482743	1.53635	0.0123615	0.00145991	3.18254	PTGS1
ENSG00000186130.4	88.158	0.253815	0.749916	0.0218049	0.00313101	2.95457	ZBTB6
ENSG00000261094.2	24.4647	0.598014	2.14401	0.0040183	0.000336811	3.58521	RP11-355O1.11
ENSG00000213216.2	14.9498	0.402524	1.15549	0.0266073	0.00409671	2.87062	RP11-355O1.7
ENSG00000236901.2	31.7179	0.441522	-1.23065	0.0322911	0.005315	-2.7873	MIR600HG
ENSG00000165209.14	650.289	0.25055	-0.670178	0.0411572	0.00747682	-2.67483	STRBP
ENSG00000119408.12	129.393	0.385434	1.10261	0.0272054	0.00422715	2.86069	NEK6
ENSG00000136942.10	50.5845	0.220692	0.832482	0.00226027	0.000161855	3.77214	RPL35
ENSG00000136859.5	33.796	0.514101	2.35264	0.000133542	4.73456e-06	4.57622	ANGPTL2
ENSG00000197958.8	180.596	0.274209	1.65096	1.8646e-07	1.73553e-09	6.0208	RPL12
ENSG00000136830.7	6.86539	0.633054	1.76256	0.0324882	0.00536557	2.78423	FAM129B
ENSG00000106991.9	12.7143	0.512867	2.05806	0.00103776	5.99909e-05	4.01285	ENG
ENSG00000148339.8	334.344	0.305813	-0.900498	0.0223307	0.00323367	-2.9446	SLC25A25
ENSG00000136811.11	46.2836	0.268755	0.77416	0.0260681	0.00396996	2.88054	ODF2
ENSG00000197694.9	7503.89	0.183168	-0.682323	0.00263006	0.000195225	-3.72512	SPTAN1
ENSG00000175287.14	11.2289	0.695331	2.34506	0.00734038	0.000744682	3.37258	PHYHD1
ENSG00000235007.2	2.77734	0.698126	-2.18621	0.0140772	0.00173891	-3.13154	RP11-344B5.4
ENSG00000204054.6	42.8613	0.346906	0.940432	0.0382923	0.00670989	2.71091	RP11-492E3.1
ENSG00000126878.8	425.455	0.295321	1.81629	9.29303e-08	7.73695e-10	6.15023	AIF1L
ENSG00000196205.7	4251.11	0.246704	2.48771	6.13056e-20	6.51849e-24	10.0838	EEF1A1P5
ENSG00000160271.10	247.946	0.275738	1.20061	0.000313131	1.33571e-05	4.35417	RALGDS
[truncated: 1,877 more rows]
